# Supplementary material for: Evolutionary divergent clusters of transcribed extinct truncated retroposons drive low mRNA expression and developmental regulation in the protozoan Leishmania
Source: BMC Biol. 2024 Oct 29;22:249. doi: 10.1186/s12915-024-02051-4 (PMC11520807; doi:10.1186/s12915-024-02051-4)
Supplement: Supplementary file 1 — Additional file 1: Tables S1-S9. Table S1. A metadata table including the complete list of 1448 SIDER2 elements in L. infantum with 1262 present in 3'UTRs (predicted by PRED-A-TERM and confirmed for several by Illumina RNA-seq). This table also includes information regarding the genomic location and orientation of SIDER2 elements, their length, their distance from the CDS, CD-Hit-Est clustering, HMMER signature II score and the expression group in L. infantum promastigotes as determined by Illumina RNA-sequencing. Table S2. Metadata table of 1262 SIDER2 sequences located at the 3'UTR subjected to of CD-Hit-Est clustering analysis based on sequence similarity. In a separate sheet (≥ 4 SIDER2/cluster-no paralogs), the list of 74 clusters with ≥ 4 transcripts each harboring a single SIDER2 in their 3'UTR, excluding all paralogous proteins is provided. In another separate sheet (SIDER2 Clusters with paralogs), 19 clusters containing paralogous genes (among the 1127 L. infantum transcripts) harboring a single SIDER2 element in their 3'UTR are listed. In the last sheet (FPKM mean-SD Pro and Ama), expression levels (mean of FPKM values) of 74 clusters harboring up to 4 SIDER2-containing transcripts in L. infantum promastigotes (Pro), axenic amastigotes (Axe Ama) and macrophage-derived amastigotes (Macro Ama) are shown. Table S3. A list of 1127 L. infantum transcripts harboring a SIDER2 element in their 3'UTR as predicted by the PRED-A-TERM software. We also manually examined the Illumina RNA-seq read patterns in IGV to check if they were aligned with the 3' UTRs harboring SIDER2 elements. Table S4. A full list of the L. infantum transcriptome (FPKM values) in promastigotes (Pro), axenic amastigotes (Axe Ama) and macrophage-derived amastigotes (Macro Ama) as resulted from high throughput Illumina-RNA seq analysis. In a separate sheet, only the SIDER2-containing transcripts were analyzed. In another sheet, we summarized the proportion of developmentally regulated SIDER2-cont [file 12915_2024_2051_MOESM1_ESM.zip › Additional file 1 Table_S1.xlsx]

## Sheet: Table S1
SIDER2 identification	TriTrypDB Gene ID	Genomic Location	Putative Function	3'UTR length (nt) prediction	SIDER2 length (nt)	SIDER2 Length Group	Distance SIDER2 from the CDS	SIDER2 orientation	SIDER2 CD-Hit Clusters	No. SIDER2 per Cluster	HMMER SignII Score	HMMER Group	LiPro FPKM mean group
LINF_010005400_LinJ.01_13303_13364-	LINF_010005400	3'UTR	carboxylase	1906	62	Small	1593	sense	Cluster_576	1	NoHit	Group5	medium
LINF_010005800_LinJ.01_24086_24755+	LINF_010005800	3'UTR	UMP-CMP_kinase_-_mitochondrial	1119	670	Large	44	antisense	Cluster_2	4	47.9	Group1	low
LINF_010006300_LinJ.01_35273_35937-	LINF_010006300	3'UTR	hypothetical_protein	1584	665	Large	882	sense	Cluster_2	4	47.9	Group1	medium
LINF_010007100_LinJ.01_54887_55539-	LINF_010007100	3'UTR	cyclophilin_12	2957	653	Large	1807	sense	Cluster_2	4	47.9	Group1	medium
LINF_010007800_LinJ.01_75912_76348+	LINF_010007800	3'UTR	Cytochrome_c_oxidase_biogenesis_protein_Cmc1_like	793	437	Medium	291	antisense	Cluster_2	4	48.1	Group1	high
LINF_010009900_LinJ.01_130116_130578-	LINF_010009900	3'UTR	beta_eliminating_lyase	762	463	Large	214	antisense	Cluster_341	4	27.7	Group3	medium
LINF_010010100_LinJ.01_137456_137860+	LINF_010010100	3'UTR	long-chain-fatty-acid-CoA_ligase	2480	405	Medium	481	sense	Cluster_341	4	27.8	Group3	high
LINF_010011900_LinJ.01_205558_205930+	LINF_010011900	3'UTR	hypothetical_protein	1358	373	Medium	664	sense	Cluster_341	4	27.9	Group3	medium
LINF_020005400_LinJ.02_16503_16984+	LINF_020005400	3'UTR	cytochrome_b-domain_protein	4532	482	Large	563	antisense	Cluster_326	5	35.6	Group2	medium
LINF_020005800_LinJ.02_27322_27806+	LINF_020005800	3'UTR	hypothetical_protein	635	485	Large	89	antisense	Cluster_326	5	35.6	Group2	low
LINF_020006000_LinJ.02_32479_32624-	LINF_020006000	3'UTR	hypothetical_protein	2150	146	Small	1284	sense	Cluster_326	5	NoHit	Group5	low
LINF_020006900_LinJ.02_89678_90140-	LINF_020006900	3'UTR	phosphoglycan_beta_1	1432	463	Large	823	sense	Cluster_326	5	35.6	Group2	medium
LINF_020007100_LinJ.02_103113_103575-	LINF_020007100	3'UTR	phosphoglycan_beta_1	1432	463	Large	823	sense	Cluster_326	5	35.6	Group2	medium
LINF_020009800_LinJ.02_203867_204447-	LINF_020009800	3'UTR	voltage-dependent_anion-selective_channel	3906	581	Large	3286	sense	Cluster_141	1	29.9	Group3	high
LINF_020011000_LinJ.02_258960_259507-	LINF_020011000	3'UTR	protein_kinase	2955	548	Large	2168	sense	Cluster_251	2	40.7	Group2	low
LINF_020011300_LinJ.02_314240_314780+	LINF_020011300	3'UTR	ARP2/3_complex_subunit	1211	541	Large	620	sense	Cluster_268	3	60.1	Group1	low
LINF_020012300_LinJ.02_343681_344219+	LINF_020012300	3'UTR	hypothetical_protein	1223	539	Large	413	sense	Cluster_268	3	60.1	Group1	medium
LINF_030006700_LinJ.03_46706_46823+	LINF_030006700	3'UTR	U2_splicing_auxiliary_factor	1123	118	Small	250	sense	Cluster_550	3	NoHit	Group5	high
LINF_030007100_LinJ.03_58695_58785+	LINF_030007100	3'UTR	long-chain-fatty-acid-CoA_ligase	2142	91	Small	1014	sense	Cluster_554	3	NoHit	Group5	high
LINF_030007600_LinJ.03_81031_81148+	LINF_030007600	3'UTR	hypothetical_protein	5591	118	Small	2608	sense	Cluster_550	3	NoHit	Group5	medium
LINF_030009600_LinJ.03_172810_173318+	LINF_030009600	3'UTR	Ankyrin_repeats_(3_copies)/Ankyrin_repeats_(many_copies)/Ankyrin_repeat/DHHC_palmitoyltransferase	876	509	Large	303	sense	Cluster_312	1	36.8	Group2	medium
LINF_030011300_LinJ.03_237519_237920+	LINF_030011300	3'UTR	hypothetical_protein	1245	402	Medium	199	sense	Cluster_334	3	35	Group2	medium
LINF_030011600_LinJ.03_254884_255437+	LINF_030011600	3'UTR	hypothetical_protein	9915	554	Large	5772	sense	Cluster_235	1	14.2	Group4	low
LINF_030011700_LinJ.03_260449_260924+	LINF_030011700	3'UTR	Uroporphyrinogen-III_synthase_HemD	2117	476	Large	634	antisense	Cluster_334	3	27.9	Group3	medium
LINF_030013700_LinJ.03_349093_349378+	LINF_030013700	3'UTR	hypothetical_protein	537	286	Medium	79	antisense	Cluster_396	1	NoHit	Group5	low
LINF_040005000_LinJ.04_7468_7945+	LINF_040005000	3'UTR	calcium-translocating_P-type_ATPase	1975	478	Large	239	sense	Cluster_328	4	63.5	Group1	medium
LINF_040005400_LinJ.04_18927_19404-	LINF_040005400	3'UTR	hypothetical_protein	3553	478	Large	1472	antisense	Cluster_328	4	63.5	Group1	medium
LINF_040006000_LinJ.04_37308_37714+	LINF_040006000	3'UTR	hypothetical_protein	588	407	Medium	131	sense	Cluster_328	4	14.2	Group4	medium
LINF_040008300_LinJ.04_102100_102582+	LINF_040008300	3'UTR	beta-fructofuranosidase	903	483	Large	141	sense	Cluster_328	4	39.4	Group2	high
LINF_040008800_LinJ.04_121425_121834+	LINF_040008800	3'UTR	Phytanoyl-CoA_dioxygenase_(PhyH)	8911	410	Medium	2452	sense	Cluster_370	3	10.2	Group4	medium
LinJ.04_125962_126340-	LINF_040008800	3'UTR	Phytanoyl-CoA_dioxygenase_(PhyH)	8911	379	Medium	6989	antisense	Cluster_370	3	5.3	Group4	medium
LINF_040010300_LinJ.04_208495_208897-	LINF_040010300	3'UTR	hypothetical_protein	894	403	Medium	434	sense	Cluster_373	1	13.8	Group4	low
LINF_040012300_LinJ.04_286518_286899-	LINF_040012300	3'UTR	hypothetical_protein	3288	382	Medium	2639	sense	Cluster_377	1	NoHit	Group5	low
LINF_040013700_LinJ.04_331275_331678-	LINF_040013700	3'UTR	hypothetical_protein	3287	404	Medium	2622	sense	Cluster_364	4	29.7	Group3	low
LINF_040014400_LinJ.04_362879_363297+	LINF_040014400	3'UTR	chaperone_protein_DNAj	1272	419	Medium	792	antisense	Cluster_364	4	29.7	Group3	medium
LINF_040015600_LinJ.04_391169_391507-	LINF_040015600	3'UTR	acyltransferase-like_protein	1962	339	Medium	1380	sense	Cluster_364	4	29.6	Group3	high
LINF_040015700_LinJ.04_394266_394626-	LINF_040015700	3'UTR	hypothetical_protein	1160	361	Medium	503	sense	Cluster_364	4	29.6	Group3	low
LINF_040016900_LinJ.04_426631_427155-	LINF_040016900	3'UTR	RNA-binding_protein	8339	525	Large	7616	sense	Cluster_295	2	25.9	Group3	low
LINF_040017000_LinJ.04_437665_438180+	LINF_040017000	3'UTR	hypothetical_protein	1796	516	Large	421	antisense	Cluster_295	2	25.9	Group3	low
LINF_050005500_LinJ.05_20960_21531+	LINF_050005500	3'UTR	major_vault_protein	1475	572	Large	873	sense	Cluster_173	5	38.2	Group2	high
LINF_050005900_LinJ.05_30129_30675+	LINF_050005900	3'UTR	phosphoprotein_phosphatase	3203	547	Large	577	sense	Cluster_173	5	38.2	Group2	medium
LINF_050006200_LinJ.05_39910_40462+	LINF_050006200	3'UTR	protein_kinase	5911	553	Large	1382	sense	Cluster_173	5	37.2	Group2	medium
LinJ.05_43503_44062+	LINF_050006200	3'UTR	protein_kinase	5911	560	Large	4975	sense	Cluster_173	5	38.2	Group2	medium
LINF_050008800_LinJ.05_122363_122422-	LINF_050008800	3'UTR	microtubule-associated_protein	5647	60	Small	2486	antisense	Cluster_458	3	NoHit	Group5	high
LINF_050009000_LinJ.05_134422_134843-	LINF_050009000	3'UTR	structural_maintenance_of_chromosome_(SMC)	628	422	Medium	134	antisense	Cluster_362	3	20.5	Group3	medium
LINF_050009400_LinJ.05_147483_147802+	LINF_050009400	3'UTR	hypothetical_protein	983	320	Medium	264	sense	Cluster_362	3	18.2	Group4	low
LINF_050009600_LinJ.05_152110_152507+	LINF_050009600	3'UTR	GTPase-putative	777	398	Medium	273	sense	Cluster_362	3	18.2	Group4	medium
LINF_050011600_LinJ.05_227311_227927+	LINF_050011600	3'UTR	hypothetical_protein	1637	617	Large	986	sense	Cluster_32	1	47.2	Group1	medium
LINF_050014700_LinJ.05_360272_360771+	LINF_050014700	3'UTR	glutaminyl_cyclase	988	500	Large	442	sense	Cluster_315	1	NoHit	Group5	high
LINF_050015850_LinJ.05_391448_391886+	LINF_050015850	3'UTR	hypothetical_protein	675	439	Medium	112	sense	Cluster_175	2	3.5	Group4	low
LINF_050017400_LinJ.05_442133_442677-	LINF_050017400	3'UTR	protein_phosphatase_type_1_regulator-like_protein	641	545	Large	44	sense	Cluster_256	3	40.5	Group2	low
LINF_050017500_LinJ.05_451799_452342+	LINF_050017500	3'UTR	surface_antigen-like_protein	16606	544	Large	4640	sense	Cluster_256	3	40.5	Group2	medium
LINF_060005200_LinJ.06_7663_7837-	LINF_060005200	3'UTR	WD_domain_-_G-beta_repeat	5345	175	Medium	4051	sense	Cluster_481	1	NoHit	Group5	medium
LinJ.06_7031_7623+	LINF_060005200	3'UTR	WD_domain_-_G-beta_repeat	5345	593	Large	4265	antisense	Cluster_97	2	51.4	Group1	medium
LINF_060005400_LinJ.06_19650_20240-	LINF_060005400	3'UTR	pumilio/PUF_RNA_binding_protein_5	5162	591	Large	914	sense	Cluster_97	2	51.4	Group1	medium
LINF_060008400_LinJ.06_102932_103073+	LINF_060008400	3'UTR	pteridine_transporter_(truncated)	2712	142	Small	2083	antisense	Cluster_539	1	NoHit	Group5	medium
LINF_060009300_LinJ.06_138590_139197+	LINF_060009300	3'UTR	Fructose-bisphosphate_aldolase_class-I	2064	608	Large	1063	sense	Cluster_1	5	47	Group1	medium
LINF_060010700_LinJ.06_180999_181671+	LINF_060010700	3'UTR	U-box_domain_containing_protein	1967	673	Large	725	sense	Cluster_1	5	47	Group1	medium
LINF_060010900_LinJ.06_190647_191222+	LINF_060010900	3'UTR	hypothetical_protein	965	576	Large	349	sense	Cluster_1	5	47	Group1	medium
LINF_060011700_LinJ.06_218877_219425+	LINF_060011700	3'UTR	carbonic_anhydrase_family_protein	1431	549	Large	682	sense	Cluster_1	5	45.2	Group1	medium
LINF_060012100_LinJ.06_247498_248114+	LINF_060012100	3'UTR	lanosterol_synthase	1411	617	Large	759	sense	Cluster_1	5	47	Group1	medium
LINF_060013000_LinJ.06_293670_294090-	LINF_060013000	3'UTR	serine-threonine_dehydratase	1690	421	Medium	528	antisense	Cluster_363	1	47.1	Group1	medium
LINF_060014900_LinJ.06_404345_404496+	LINF_060014900	3'UTR	hypothetical_protein	1486	152	Medium	109	sense	Cluster_533	1	NoHit	Group5	medium
LINF_060016400_LinJ.06_452808_453264+	LINF_060016400	3'UTR	2OG-Fe(II)_oxygenase_superfamily	901	457	Large	155	sense	Cluster_293	5	7.9	Group4	medium
LINF_060016600_LinJ.06_457566_458093+	LINF_060016600	3'UTR	Staphylococcal_nuclease_homologue	1212	528	Large	259	sense	Cluster_291	2	47.7	Group1	medium
LINF_060016800_LinJ.06_463049_463572+	LINF_060016800	3'UTR	hypothetical_protein	1903	524	Large	291	sense	Cluster_291	2	47.7	Group1	medium
LINF_060016900_LinJ.06_469705_470103+	LINF_060016900	3'UTR	hypothetical_protein	1899	399	Medium	1279	sense	Cluster_293	5	NoHit	Group5	medium
LINF_060018100_LinJ.06_494184_494683+	LINF_060018100	3'UTR	hypothetical_protein	779	500	Large	159	sense	Cluster_293	5	NoHit	Group5	medium
LINF_060018400_LinJ.06_502341_502868-	LINF_060018400	3'UTR	FAD_binding_domain_containing_protein	903	528	Large	139	antisense	Cluster_293	5	NoHit	Group5	medium
LINF_060019000_LinJ.06_512971_513479-	LINF_060019000	3'UTR	protoporphyrinogen_oxidase-like_protein	590	509	Large	42	sense	Cluster_311	1	37.2	Group2	medium
LINF_060019100_LinJ.06_514802_515244-	LINF_060019100	3'UTR	Cytochrome_b5-like_Heme/Steroid_binding_domain_containing_protein	843	443	Medium	172	sense	Cluster_293	5	NoHit	Group5	high
LINF_070005500_LinJ.07_22306_22851+	LINF_070005500	3'UTR	alpha-adaptin-like_protein	1184	546	Large	612	sense	Cluster_247	9	44.2	Group2	medium
LINF_070005800_LinJ.07_29454_29997+	LINF_070005800	3'UTR	Golgi/lysosome_glycoprotein_1	1362	544	Large	710	sense	Cluster_247	9	44.2	Group2	medium
LINF_070007900_LinJ.07_107170_107712-	LINF_070007900	3'UTR	acetylornithine_deacetylase-like_protein	1498	543	Large	925	sense	Cluster_247	9	44.2	Group2	medium
LINF_070009100_LinJ.07_168350_168837-	LINF_070009100	3'UTR	Ring_finger_domain/Zinc_finger_-_C3HC4_type_(RING_finger)_containing_protein	4250	488	Large	568	sense	Cluster_247	9	44.2	Group2	low
LINF_070009500_LinJ.07_194923_195420-	LINF_070009500	3'UTR	hypothetical_protein	4365	498	Large	338	sense	Cluster_247	9	44.2	Group2	low
LINF_070010800_LinJ.07_246307_246798-	LINF_070010800	3'UTR	adp/ATP_carrier-like_protein	1561	492	Large	981	antisense	Cluster_320	1	58.7	Group1	low
LINF_070012100_LinJ.07_304422_304982+	LINF_070012100	3'UTR	vacuolar-type_Ca2+-ATPase	4822	561	Large	3445	sense	Cluster_211	1	15.1	Group4	medium
LINF_070013000_LinJ.07_339104_339625-	LINF_070013000	3'UTR	malonyl-coa_decarboxylase-like_protein	2431	522	Large	1571	antisense	Cluster_247	9	44.2	Group2	low
LINF_070013600_LinJ.07_373828_374250+	LINF_070013600	3'UTR	DNAJ-domain_transmembrane-like_protein	2084	423	Medium	796	sense	Cluster_361	1	NoHit	Group5	medium
LINF_070015100_LinJ.07_464213_464423+	LINF_070015100	3'UTR	hypothetical_protein	3080	211	Medium	436	sense	Cluster_422	3	NoHit	Group5	medium
LINF_070015800_LinJ.07_509353_509944+	LINF_070015800	3'UTR	hypothetical_protein	1078	592	Large	236	sense	Cluster_41	6	41.4	Group2	low
LINF_070016600_LinJ.07_534621_535233+	LINF_070016600	3'UTR	peptidyl-prolyl_cis-trans_isomerase/rotamase	993	613	Large	334	sense	Cluster_41	6	41.4	Group2	high
LINF_070017900_LinJ.07_565913_566497+	LINF_070017900	3'UTR	hypothetical_protein	1190	585	Large	505	sense	Cluster_41	6	47.4	Group1	high
LINF_070018000_LinJ.07_569502_569996+	LINF_070018000	3'UTR	proteasome_regulatory_non-ATP-ase_subunit	2080	495	Large	1210	sense	Cluster_41	6	NoHit	Group5	high
LINF_070018200_LinJ.07_574089_574671+	LINF_070018200	3'UTR	peptide_methionine_sulfoxide_reductase-like	2824	583	Large	419	sense	Cluster_41	6	47.4	Group1	medium
LINF_080006000_LinJ.08_33779_34374+	LINF_080006000	3'UTR	hypothetical_protein	1423	596	Large	398	sense	Cluster_86	2	29.5	Group3	low
LINF_080007000_LinJ.08_77110_77237+	LINF_080007000	3'UTR	inositol_phosphosphingolipid_phospholipase_C-Like	1151	128	Small	459	sense	Cluster_462	4	NoHit	Group5	medium
LINF_080009800_LinJ.08_191561_191733+	LINF_080009800	3'UTR	small_ubiquitin_protein	2059	173	Medium	915	sense	Cluster_489	1	NoHit	Group5	medium
LINF_080010500_LinJ.08_219849_220368+	LINF_080010500	3'UTR	hypothetical_protein	1995	520	Large	658	sense	Cluster_292	3	46.5	Group1	high
LINF_080011300_LinJ.08_244289_244393+	LINF_080011300	3'UTR	hypothetical_protein	5916	105	Small	1123	sense	Cluster_554	3	NoHit	Group5	medium
LINF_080011700_LinJ.08_278555_278977+	LINF_080011700	3'UTR	DnaJ_domain_containing_protein	2132	423	Medium	1109	sense	Cluster_292	3	45.9	Group1	medium
LINF_080011800_LinJ.08_285378_285905+	LINF_080011800	3'UTR	protein_kinase	5242	528	Large	1278	sense	Cluster_292	3	47.3	Group1	low
LINF_080014300_LinJ.08_395534_395624-	LINF_080014300	3'UTR	hypothetical_protein	4141	91	Small	3814	sense	Cluster_564	2	NoHit	Group5	low
LINF_080014500_LinJ.08_403598_404073-	LINF_080014500	3'UTR	DnaJ_domain_containing_protein	668	476	Large	153	sense	Cluster_333	6	59.2	Group1	medium
LINF_080015700_LinJ.08_452726_453270+	LINF_080015700	3'UTR	Ring_finger_domain/Zinc_finger_-_C3HC4_type_(RING_finger)_containing_protein	1224	545	Large	628	sense	Cluster_239	4	41.9	Group2	medium
LINF_080016900_LinJ.08_487431_487869+	LINF_080016900	3'UTR	MIX_protein	1730	439	Medium	483	sense	Cluster_333	6	57.9	Group1	medium
LINF_080017500_LinJ.08_503204_503645+	LINF_080017500	3'UTR	Amidinotransferase	2322	442	Medium	783	sense	Cluster_333	6	58.2	Group1	high
LINF_090005900_LinJ.09_25449_26018+	LINF_090005900	3'UTR	RNA-binding_protein_5-like_protein	10250	570	Large	1644	sense	Cluster_177	1	53.7	Group1	low
LINF_090007700_LinJ.09_84273_84815+	LINF_090007700	3'UTR	Domain_of_unknown_function_(DUF4586)	1762	543	Large	1189	sense	Cluster_263	2	15.4	Group4	high
LINF_090008300_LinJ.09_105588_106130+	LINF_090008300	3'UTR	integral_membrane_transport_protein	2153	543	Large	1444	sense	Cluster_263	2	15.4	Group4	medium
LINF_090008800_LinJ.09_124213_124382+	LINF_090008800	3'UTR	hypothetical_protein	1542	170	Medium	1049	sense	Cluster_426	8	NoHit	Group5	medium
LinJ.09_123965_124220+	LINF_090008800	3'UTR	hypothetical_protein	1542	256	Medium	801	sense	Cluster_412	1	32.7	Group2	medium
LINF_090010600_LinJ.09_194705_194863-	LINF_090010600	3'UTR	serine/threonine_protein_phosphatase	2031	159	Medium	1290	antisense	Cluster_519	4	NoHit	Group5	medium
LinJ.09_194859_194997-	LINF_090010600	3'UTR	serine/threonine_protein_phosphatase	2031	139	Small	1444	antisense	Cluster_447	2	16.3	Group4	medium
LINF_090011100_LinJ.09_212248_212307-	LINF_090011100	3'UTR	hypothetical_protein	2994	60	Small	854	antisense	Cluster_524	2	15.9	Group4	medium
LinJ.09_212095_212252-	LINF_090011100	3'UTR	hypothetical_protein	2994	158	Medium	701	antisense	Cluster_519	4	NoHit	Group5	medium
LINF_090011200_LinJ.09_218799_218881+	LINF_090011200	3'UTR	leucine-rich_repeat_protein	1908	83	Small	564	sense	Cluster_561	8	15.5	Group4	high
LinJ.09_218877_219032+	LINF_090011200	3'UTR	leucine-rich_repeat_protein	1908	156	Medium	642	sense	Cluster_519	4	NoHit	Group5	high
LINF_090011500_LinJ.09_229363_229421+	LINF_090011500	3'UTR	Histidine_phosphatase_superfamily_(branch_1)	583	59	Small	211	sense	Cluster_564	2	18.3	Group4	high
LinJ.09_229417_229577+	LINF_090011500	3'UTR	Histidine_phosphatase_superfamily_(branch_1)	583	161	Medium	265	sense	Cluster_519	4	NoHit	Group5	high
LINF_090012000_LinJ.09_247206_247397+	LINF_090012000	3'UTR	Glucosidase_II_beta_subunit-like	532	192	Medium	279	sense	Cluster_433	1	NoHit	Group5	high
LINF_090012800_LinJ.09_266948_267051-	LINF_090012800	3'UTR	hypothetical_protein	6448	104	Small	362	antisense	Cluster_557	1	NoHit	Group5	low
LINF_090015200_LinJ.09_356942_357046-	LINF_090015200	3'UTR	Ubiquitin-2_like_Rad60_SUMO-like/Ubiquitin_family/Ubiquitin-like_domain/Ribosomal_L40e_family	2753	105	Small	246	sense	Cluster_553	1	NoHit	Group5	high
LINF_090016900_LinJ.09_412975_413497+	LINF_090016900	3'UTR	hypothetical_protein	5007	523	Large	3249	sense	Cluster_212	9	25.6	Group3	high
LINF_090017000_LinJ.09_416385_416542-	LINF_090017000	3'UTR	hypothetical_protein	3676	158	Medium	966	antisense	Cluster_523	2	11.3	Group4	medium
LINF_090017800_LinJ.09_424209_424768-	LINF_090017800	3'UTR	phospholipid:diacylglycerol_acyltransferase	1224	560	Large	253	sense	Cluster_212	9	26.3	Group3	high
LINF_090017900_LinJ.09_429135_429675-	LINF_090017900	3'UTR	MSP_(Major_sperm_protein)_domain_containing_protein	1906	541	Large	459	sense	Cluster_212	9	26.2	Group3	high
LINF_090018400_LinJ.09_442446_443006-	LINF_090018400	3'UTR	hypothetical_protein	2468	561	Large	929	sense	Cluster_212	9	26.5	Group3	medium
LINF_090019900_LinJ.09_498484_498920+	LINF_090019900	3'UTR	hypothetical_protein	1953	437	Medium	490	antisense	Cluster_212	9	22.2	Group3	high
LINF_090020200_LinJ.09_505647_506086-	LINF_090020200	3'UTR	hypothetical_protein	1230	440	Medium	727	sense	Cluster_212	9	22.1	Group3	medium
LINF_090020500_LinJ.09_513239_513428+	LINF_090020500	3'UTR	PPPDE_putative_peptidase_domain_containing_protein	1305	190	Medium	609	antisense	Cluster_170	4	49	Group1	medium
LINF_090020800_LinJ.09_521453_521885-	LINF_090020800	3'UTR	hypothetical_protein	1039	433	Medium	561	sense	Cluster_212	9	21.6	Group3	medium
LINF_090021000_LinJ.09_526766_527065+	LINF_090021000	3'UTR	hypothetical_protein	777	300	Medium	387	antisense	Cluster_212	9	NoHit	Group5	medium
LINF_090021400_LinJ.09_536855_537294-	LINF_090021400	3'UTR	hypothetical_protein	1101	440	Medium	475	sense	Cluster_212	9	20.5	Group3	medium
LINF_090022400_LinJ.09_560552_560743-	LINF_090022400	3'UTR	DNA_J-binding_protein	1096	192	Medium	121	sense	Cluster_185	2	NoHit	Group5	high
LINF_100005700_LinJ.10_34789_35310+	LINF_100005700	3'UTR	hypothetical_protein	2953	522	Large	350	sense	Cluster_299	1	47	Group1	high
LINF_100007200_LinJ.10_91285_91879+	LINF_100007200	3'UTR	hypothetical_protein	2306	595	Large	1278	sense	Cluster_66	2	56.2	Group1	medium
LINF_100008800_LinJ.10_159811_160090+	LINF_100008800	3'UTR	pteridine_transporter_(truncated)	4197	280	Medium	2663	sense	Cluster_400	1	NoHit	Group5	low
LINF_100008900_LinJ.10_164332_164780+	LINF_100008900	3'UTR	pteridine_transporter_(truncated)	3353	449	Medium	444	sense	Cluster_347	2	NoHit	Group5	low
LINF_100009300_LinJ.10_187267_187781+	LINF_100009300	3'UTR	pteridine_transporter_(truncated)	3459	515	Large	2890	sense	Cluster_305	3	NoHit	Group5	medium
LINF_100011600_LinJ.10_272346_272913+	LINF_100011600	3'UTR	mitogen-activated_protein_kinase_3	4017	568	Large	2861	sense	Cluster_28	4	49.4	Group1	medium
LINF_100011800_LinJ.10_298547_299099+	LINF_100011800	3'UTR	glycerol-3-phosphate_dehydrogenase_[NAD+]	1337	553	Large	716	sense	Cluster_28	4	48.9	Group1	high
LINF_100013850_LinJ.10_370895_371512-	LINF_100013850	3'UTR	amino_acid_permease_24	804	618	Large	140	sense	Cluster_28	4	51.3	Group1	high
LINF_100013900_LinJ.10_373715_374266-	LINF_100013900	3'UTR	amino_acid_permease_24	845	552	Large	139	sense	Cluster_28	4	51.3	Group1	high
LINF_100017200_LinJ.10_477133_477669+	LINF_100017200	3'UTR	nucleoside_phosphorylase-like_protein	958	537	Large	368	antisense	Cluster_276	1	54.9	Group1	medium
LINF_100019100_LinJ.10_531059_531628-	LINF_100019100	3'UTR	hypothetical_protein	1252	570	Large	327	sense	Cluster_168	9	27.3	Group3	medium
LINF_100020300_LinJ.10_555563_556118+	LINF_100020300	3'UTR	Protein_of_unknown_function_(DUF1861)	1290	556	Large	364	sense	Cluster_168	9	20.5	Group3	high
LINF_100020500_LinJ.10_560834_561399+	LINF_100020500	3'UTR	Protein_of_unknown_function_(DUF1861)	3653	566	Large	186	sense	Cluster_168	9	27.2	Group3	medium
LinJ.10_563049_563621+	LINF_100020500	3'UTR	Protein_of_unknown_function_(DUF1861)	3653	573	Large	2401	sense	Cluster_168	9	26.9	Group3	medium
LINF_100020900_LinJ.10_573648_574218+	LINF_100020900	3'UTR	Protein_of_unknown_function_(DUF1861)	1494	571	Large	302	sense	Cluster_168	9	27.3	Group3	medium
LINF_110006400_LinJ.11_42042_42139+	LINF_110006400	3'UTR	hypothetical_protein	1469	98	Small	1155	sense	Cluster_559	4	NoHit	Group5	low
LinJ.11_41838_42047+	LINF_110006400	3'UTR	hypothetical_protein	1469	210	Medium	951	sense	Cluster_423	4	47	Group1	low
LINF_110007000_LinJ.11_57235_57325+	LINF_110007000	3'UTR	acidocalcisomal_pyrophosphatase	3586	91	Small	712	sense	Cluster_559	4	NoHit	Group5	medium
LinJ.11_57030_57239+	LINF_110007000	3'UTR	acidocalcisomal_pyrophosphatase	3586	210	Medium	507	sense	Cluster_423	4	47	Group1	medium
LINF_110008700_LinJ.11_121694_122096-	LINF_110008700	3'UTR	Domain_of_unknown_function(DUF2779)	763	403	Medium	276	antisense	Cluster_372	1	44.1	Group2	medium
LINF_110008800_LinJ.11_124566_125095-	LINF_110008800	3'UTR	hypothetical_protein	3083	530	Large	91	antisense	Cluster_285	1	60.4	Group1	medium
LINF_110009700_LinJ.11_163622_163797-	LINF_110009700	3'UTR	hypothetical_protein	8548	176	Medium	5811	antisense	Cluster_473	1	NoHit	Group5	low
LinJ.11_158526_159078-	LINF_110009700	3'UTR	hypothetical_protein	8548	553	Large	715	antisense	Cluster_167	6	47	Group1	low
LinJ.11_164975_165508+	LINF_110009700	3'UTR	hypothetical_protein	8548	534	Large	7164	sense	Cluster_167	6	45.4	Group1	low
LINF_110010800_LinJ.11_178305_178876+	LINF_110010800	3'UTR	protein_kinase	2724	572	Large	833	sense	Cluster_167	6	50.4	Group1	medium
LINF_110011100_LinJ.11_189479_190046+	LINF_110011100	3'UTR	Protein_of_unknown_function_(DUF563)	791	568	Large	194	sense	Cluster_167	6	47.5	Group1	medium
LINF_110011200_LinJ.11_193352_193924+	LINF_110011200	3'UTR	nucleobase_transporter	5792	573	Large	884	sense	Cluster_167	6	48.5	Group1	low
LINF_110011300_LinJ.11_204259_204662-	LINF_110011300	3'UTR	transcription_modulator/accessory_protein	3367	404	Medium	2119	antisense	Cluster_167	6	47	Group1	medium
LINF_110012300_LinJ.11_256741_257340+	LINF_110012300	3'UTR	Protein_Associated_with_Differentiation	1343	600	Large	108	sense	Cluster_71	3	40.6	Group2	medium
LINF_110012600_LinJ.11_269742_270337+	LINF_110012600	3'UTR	Ankyrin_repeats_(3_copies)/Ankyrin_repeat/Ankyrin_repeats_(many_copies)	1344	596	Large	359	sense	Cluster_71	3	40.6	Group2	medium
LINF_110012900_LinJ.11_280879_281474+	LINF_110012900	3'UTR	PUF_nine_target_1	2161	596	Large	60	sense	Cluster_71	3	40.6	Group2	medium
LINF_110014000_LinJ.11_323463_323922+	LINF_110014000	3'UTR	hypothetical_protein	2163	460	Large	1383	sense	Cluster_342	1	28.7	Group3	medium
LINF_110014500_LinJ.11_349960_350482+	LINF_110014500	3'UTR	hypothetical_protein	1281	523	Large	728	sense	Cluster_296	5	23.2	Group3	high
LINF_110014900_LinJ.11_365124_365647+	LINF_110014900	3'UTR	PUB_domain_containing_protein	2241	524	Large	158	sense	Cluster_296	5	23	Group3	low
LINF_110015400_LinJ.11_375006_375529+	LINF_110015400	3'UTR	hypothetical_protein	1984	524	Large	221	sense	Cluster_296	5	26.9	Group3	medium
LINF_110015900_LinJ.11_390074_390536+	LINF_110015900	3'UTR	adaptin-related_protein-like_protein	2294	463	Large	51	sense	Cluster_296	5	24.8	Group3	low
LINF_110017100_LinJ.11_447720_448179+	LINF_110017100	3'UTR	palmitoyl_acyltransferase_7	1737	460	Large	1124	sense	Cluster_296	5	26.9	Group3	low
LINF_110018500_LinJ.11_527674_528295+	LINF_110018500	3'UTR	ATP-binding_cassette_subfamily_A_-_member_1	5238	622	Large	4216	sense	Cluster_20	2	26.2	Group3	low
LINF_110019200_LinJ.11_555684_556293-	LINF_110019200	3'UTR	Nodulin-like	1636	610	Large	598	antisense	Cluster_20	2	26.2	Group3	low
LINF_120006300_LinJ.12_32478_32860+	LINF_120006300	3'UTR	hypothetical_protein	2516	383	Medium	959	sense	Cluster_375	2	40.1	Group2	medium
LINF_120006400_LinJ.12_37612_37999-	LINF_120006400	3'UTR	Cell_division_protein_kinase	2274	388	Medium	482	antisense	Cluster_375	2	40.1	Group2	high
LINF_120007900_LinJ.12_106987_107079+	LINF_120007900	3'UTR	ornithine_decarboxylase	3715	93	Small	2587	sense	Cluster_563	2	NoHit	Group5	high
LinJ.12_107645_107815-	LINF_120007900	3'UTR	ornithine_decarboxylase	3715	171	Medium	3245	antisense	Cluster_287	8	NoHit	Group5	high
LinJ.12_107822_108057-	LINF_120007900	3'UTR	ornithine_decarboxylase	3715	236	Medium	3422	antisense	Cluster_287	8	44.7	Group2	high
LINF_120008200_LinJ.12_122351_122409+	LINF_120008200	3'UTR	hypothetical_protein	753	59	Small	36	sense	Cluster_287	8	NoHit	Group5	medium
LinJ.12_122417_122610+	LINF_120008200	3'UTR	hypothetical_protein	753	194	Medium	102	sense	Cluster_287	8	NoHit	Group5	medium
LINF_120008300_LinJ.12_134189_134712+	LINF_120008300	3'UTR	Myotubularin-related_protein	1649	524	Large	564	sense	Cluster_287	8	46.5	Group1	medium
LINF_120009300_LinJ.12_176798_177327-	LINF_120009300	3'UTR	Eukaryotic_protein_of_unknown_function_(DUF866)	926	530	Large	274	sense	Cluster_287	8	46.5	Group1	high
LINF_120010300_LinJ.12_268725_269281-	LINF_120010300	3'UTR	hypothetical_protein	11986	557	Large	2284	sense	Cluster_223	2	44.4	Group2	medium
LINF_120010800_LinJ.12_299748_300052+	LINF_120010800	3'UTR	hypothetical_protein	2885	305	Medium	83	sense	Cluster_390	1	54.9	Group1	medium
LINF_120010900_LinJ.12_307575_307706+	LINF_120010900	3'UTR	hypothetical_protein	1207	132	Small	517	sense	Cluster_458	3	NoHit	Group5	medium
LINF_120011100_LinJ.12_326223_326647+	LINF_120011100	3'UTR	Fusaric_acid_resistance_protein-like	1183	425	Medium	162	sense	Cluster_359	1	37.8	Group2	low
LINF_120012400_LinJ.12_376435_376947+	LINF_120012400	3'UTR	hypothetical_protein	2369	513	Large	922	sense	Cluster_307	8	29.1	Group3	medium
LINF_120012600_LinJ.12_384305_384776+	LINF_120012600	3'UTR	hypothetical_protein	1451	472	Large	614	sense	Cluster_307	8	24.2	Group3	medium
LINF_120012900_LinJ.12_395930_396441+	LINF_120012900	3'UTR	hypothetical_protein	2028	512	Large	922	sense	Cluster_307	8	29.1	Group3	medium
LINF_120013300_LinJ.12_408178_408648+	LINF_120013300	3'UTR	hypothetical_protein	1451	471	Large	614	sense	Cluster_307	8	24.2	Group3	medium
LINF_120013500_LinJ.12_419967_420436+	LINF_120013500	3'UTR	surface_antigen_protein_2	5611	470	Large	4776	sense	Cluster_307	8	30.1	Group2	high
LINF_120013800_LinJ.12_431265_431734+	LINF_120013800	3'UTR	hypothetical_protein	2008	470	Large	1170	sense	Cluster_307	8	30.1	Group2	high
LINF_120014200_LinJ.12_442316_442758+	LINF_120014200	3'UTR	hypothetical_protein	1320	443	Medium	511	sense	Cluster_307	8	26.1	Group3	high
LINF_120014800_LinJ.12_456584_457026+	LINF_120014800	3'UTR	hypothetical_protein	1320	443	Medium	511	sense	Cluster_307	8	26.1	Group3	high
LINF_120015500_LinJ.12_493840_493993+	LINF_120015500	3'UTR	NADH:flavin_oxidoreductase/NADH_oxidase	3242	154	Medium	1061	sense	Cluster_530	2	NoHit	Group5	high
LINF_120015800_LinJ.12_513089_513637+	LINF_120015800	3'UTR	Putative_integral_membrane_protein_conserved_region_(DUF2404)	1127	549	Large	140	sense	Cluster_248	1	53.4	Group1	medium
LINF_120016200_LinJ.12_532643_533119+	LINF_120016200	3'UTR	hypothetical_protein	4773	477	Large	2030	sense	Cluster_332	1	NoHit	Group5	medium
LINF_120016800_LinJ.12_561359_561905+	LINF_120016800	3'UTR	hypothetical_protein	2375	547	Large	445	sense	Cluster_255	1	30.6	Group2	medium
LINF_120017600_LinJ.12_583589_583742+	LINF_120017600	3'UTR	serine_peptidase_-_Clan_SC	4124	154	Medium	118	sense	Cluster_530	2	NoHit	Group5	medium
LINF_130005900_LinJ.13_26137_26714-	LINF_130005900	3'UTR	hypothetical_protein	3263	578	Large	2162	sense	Cluster_115	3	35.3	Group2	low
LINF_130006900_LinJ.13_60506_61084-	LINF_130006900	3'UTR	Lipase_(class_3)	2855	579	Large	384	sense	Cluster_115	3	36.6	Group2	low
LINF_130007000_LinJ.13_65324_65910-	LINF_130007000	3'UTR	Triglyceride_lipase	1667	587	Large	413	sense	Cluster_115	3	36.7	Group2	medium
LINF_130009300_LinJ.13_135595_136143-	LINF_130009300	3'UTR	mitogen-activated_protein_kinase_kinase_2	1042	549	Large	283	sense	Cluster_244	1	54.6	Group1	medium
LINF_130009500_LinJ.13_149552_149723+	LINF_130009500	3'UTR	hypothetical_protein	1757	172	Medium	335	sense	Cluster_498	1	NoHit	Group5	high
LINF_130011500_LinJ.13_215648_215751+	LINF_130011500	3'UTR	U-box_domain_containing_protein	1306	104	Small	253	sense	Cluster_556	1	NoHit	Group5	medium
LINF_130011900_LinJ.13_234365_234978-	LINF_130011900	3'UTR	kinesin	1334	614	Large	544	antisense	Cluster_36	2	39.2	Group2	low
LINF_130015600_LinJ.13_362867_363399-	LINF_130015600	3'UTR	NADH-cytochrome_b5_reductase	1479	533	Large	178	sense	Cluster_124	2	43.5	Group2	high
LINF_130017000_LinJ.13_413862_414445-	LINF_130017000	3'UTR	hypothetical_protein	1492	584	Large	820	sense	Cluster_124	2	43.9	Group2	high
LINF_130018900_LinJ.13_485625_486175-	LINF_130018900	3'UTR	Sin-like_protein_conserved_region_containing_protein	1243	551	Large	666	sense	Cluster_240	7	35.7	Group2	high
LINF_130019100_LinJ.13_492623_492681-	LINF_130019100	3'UTR	Beta-lactamase_superfamily_domain_containing_protein	640	59	Small	207	sense	Cluster_550	3	NoHit	Group5	medium
LINF_130019500_LinJ.13_507399_507937+	LINF_130019500	3'UTR	hypothetical_protein	4130	539	Large	2030	antisense	Cluster_240	7	35.8	Group2	high
LINF_130020500_LinJ.13_558097_558624-	LINF_130020500	3'UTR	phosphoprotein_phosphatase	4376	528	Large	1202	sense	Cluster_240	7	37.9	Group2	medium
LINF_130020800_LinJ.13_569523_570036-	LINF_130020800	3'UTR	phospholipid-transporting_ATPase_1-like_protein	2236	514	Large	877	sense	Cluster_240	7	39.8	Group2	low
LINF_130021000_LinJ.13_578362_578906-	LINF_130021000	3'UTR	hypothetical_protein	1238	545	Large	513	sense	Cluster_240	7	39	Group2	medium
LINF_130021200_LinJ.13_587129_587633-	LINF_130021200	3'UTR	phosphoprotein_phosphatase	2350	505	Large	755	sense	Cluster_240	7	39.1	Group2	low
LINF_130021400_LinJ.13_599496_600028+	LINF_130021400	3'UTR	T-complex_protein_10_C-terminus	1966	533	Large	1374	antisense	Cluster_240	7	39	Group2	medium
LINF_130022000_LinJ.13_628360_628855-	LINF_130022000	3'UTR	dynein_heavy_chain	1688	496	Large	1037	sense	Cluster_318	1	NoHit	Group5	medium
LINF_140005600_LinJ.14_18857_19333+	LINF_140005600	3'UTR	DHHC_palmitoyltransferase	716	477	Large	69	sense	Cluster_331	2	47.6	Group1	medium
LINF_140006500_LinJ.14_41420_41891+	LINF_140006500	3'UTR	hypothetical_protein	2668	472	Large	1266	sense	Cluster_331	2	47.6	Group1	medium
LINF_140008300_LinJ.14_97499_97991-	LINF_140008300	3'UTR	Transmembrane_amino_acid_transporter_protein	3726	493	Large	1161	antisense	Cluster_51	10	51.6	Group1	low
LINF_140008400_LinJ.14_104446_105048+	LINF_140008400	3'UTR	inositol_polyphosphate_kinase-like_protein	1730	603	Large	349	sense	Cluster_51	10	51.6	Group1	low
LINF_140008500_LinJ.14_108990_109597+	LINF_140008500	3'UTR	threonine_synthase	1344	608	Large	471	sense	Cluster_51	10	51.6	Group1	medium
LINF_140008800_LinJ.14_130328_130908+	LINF_140008800	3'UTR	Plasma-membrane_choline_transporter	4078	581	Large	3448	sense	Cluster_51	10	51.5	Group1	medium
LINF_140008900_LinJ.14_133893_134407+	LINF_140008900	3'UTR	hypothetical_protein	2105	515	Large	1541	sense	Cluster_51	10	51.6	Group1	low
LINF_140009000_LinJ.14_137391_137905+	LINF_140009000	3'UTR	hypothetical_protein	2104	515	Large	1540	sense	Cluster_51	10	51.6	Group1	low
LINF_140009100_LinJ.14_140890_141404+	LINF_140009100	3'UTR	hypothetical_protein	2105	515	Large	1541	sense	Cluster_51	10	51.6	Group1	low
LINF_140009200_LinJ.14_144181_144691+	LINF_140009200	3'UTR	hypothetical_protein	2118	511	Large	1333	sense	Cluster_51	10	51.6	Group1	medium
LINF_140010000_LinJ.14_165480_165983-	LINF_140010000	3'UTR	cystathionine_beta-lyase-like_protein	2839	504	Large	1247	antisense	Cluster_51	10	51.6	Group1	medium
LINF_140010100_LinJ.14_172019_172300+	LINF_140010100	3'UTR	UDP-glucoronosyl_and_UDP-glucosyl_transferase	8893	282	Medium	3699	sense	Cluster_399	1	NoHit	Group5	low
LinJ.14_174683_175160+	LINF_140010100	3'UTR	UDP-glucoronosyl_and_UDP-glucosyl_transferase	8893	478	Large	6363	sense	Cluster_51	10	51.6	Group1	low
LINF_140012400_LinJ.14_264701_265280-	LINF_140012400	3'UTR	fatty_acid_elongase	10518	580	Large	791	sense	Cluster_83	10	32.6	Group2	low
LinJ.14_256684_257279-	LINF_140012400	3'UTR	fatty_acid_elongase	10518	596	Large	8792	sense	Cluster_83	10	32.8	Group2	low
LinJ.14_258689_259283-	LINF_140012400	3'UTR	fatty_acid_elongase	10518	595	Large	6788	sense	Cluster_83	10	32.8	Group2	low
LinJ.14_260693_261288-	LINF_140012400	3'UTR	fatty_acid_elongase	10518	596	Large	4783	sense	Cluster_83	10	32.8	Group2	low
LinJ.14_262697_263292-	LINF_140012400	3'UTR	fatty_acid_elongase	10518	596	Large	2779	sense	Cluster_83	10	32.8	Group2	low
LINF_140012500_LinJ.14_267817_268394-	LINF_140012500	3'UTR	fatty_acid_elongase	1760	578	Large	792	sense	Cluster_83	10	32.6	Group2	high
LINF_140012600_LinJ.14_270932_271439-	LINF_140012600	3'UTR	fatty_acid_elongase	1170	508	Large	272	sense	Cluster_83	10	32.6	Group2	medium
LINF_140012800_LinJ.14_279615_280208+	LINF_140012800	3'UTR	fatty_acid_elongase	5425	594	Large	3590	antisense	Cluster_83	10	32.6	Group2	medium
LINF_140012900_LinJ.14_286220_286647+	LINF_140012900	3'UTR	fatty_acid_elongase	3334	428	Medium	2242	antisense	Cluster_358	2	NoHit	Group5	low
LINF_140013500_LinJ.14_316460_316884-	LINF_140013500	3'UTR	hypothetical_protein	1687	425	Medium	288	sense	Cluster_358	2	NoHit	Group5	medium
LINF_140015000_LinJ.14_375878_376034-	LINF_140015000	3'UTR	protein_phosphatase_2C-like_protein	3143	157	Medium	2288	sense	Cluster_523	2	NoHit	Group5	low
LINF_140015500_LinJ.14_402990_403563-	LINF_140015500	3'UTR	hypothetical_protein	2189	574	Large	460	sense	Cluster_83	10	30.3	Group2	low
LINF_140016100_LinJ.14_430583_430656+	LINF_140016100	3'UTR	hypothetical_protein	1194	74	Small	186	antisense	Cluster_569	1	24.7	Group3	medium
LinJ.14_430140_430302+	LINF_140016100	3'UTR	hypothetical_protein	1194	163	Medium	540	antisense	Cluster_512	1	NoHit	Group5	medium
LINF_140018400_LinJ.14_551619_551797+	LINF_140018400	3'UTR	phosphatidylserine_synthase	784	179	Medium	197	sense	Cluster_458	3	NoHit	Group5	medium
LINF_140018600_LinJ.14_557941_558541+	LINF_140018600	3'UTR	hypothetical_protein	1424	601	Large	609	sense	Cluster_55	5	41.4	Group2	medium
LINF_140019400_LinJ.14_581166_581769+	LINF_140019400	3'UTR	protein_kinase	2428	604	Large	1274	sense	Cluster_55	5	41.6	Group2	medium
LINF_140019500_LinJ.14_584341_584942+	LINF_140019500	3'UTR	hypothetical_protein	1158	602	Large	505	sense	Cluster_55	5	41.4	Group2	medium
LINF_140020400_LinJ.14_612821_613419+	LINF_140020400	3'UTR	hypothetical_protein	4699	599	Large	840	sense	Cluster_55	5	41.4	Group2	high
LINF_140020500_LinJ.14_622008_622280+	LINF_140020500	3'UTR	phosphoglycan_beta_1_-3_galactosyltransferase	2631	273	Medium	1778	sense	Cluster_402	1	52.7	Group1	medium
LINF_150005400_LinJ.15_9185_9757-	LINF_150005400	3'UTR	cytochrome-b5_reductase	1489	573	Large	607	sense	Cluster_68	7	29.5	Group3	medium
LINF_150005500_LinJ.15_12456_13056-	LINF_150005500	3'UTR	Eukaryotic_translation_initiation_factor_4_gamma_type_1	6174	601	Large	4903	sense	Cluster_68	7	21.8	Group3	low
LINF_150005600_LinJ.15_21476_22045+	LINF_150005600	3'UTR	hypothetical_protein	829	570	Large	171	antisense	Cluster_68	7	33.8	Group2	medium
LINF_150006300_LinJ.15_46199_46778+	LINF_150006300	3'UTR	zinc_finger_(CCCH_type)_protein	7870	580	Large	5183	antisense	Cluster_68	7	31.2	Group2	low
LINF_150007000_LinJ.15_77718_78274+	LINF_150007000	3'UTR	hypothetical_protein	974	557	Large	355	antisense	Cluster_68	7	33.8	Group2	medium
LINF_150007200_LinJ.15_82207_82771-	LINF_150007200	3'UTR	hypothetical_protein	2281	565	Large	976	sense	Cluster_68	7	33.8	Group2	medium
LINF_150008000_LinJ.15_107801_108368+	LINF_150008000	3'UTR	replication_Factor_A_28_kDa_subunit	1375	568	Large	106	sense	Cluster_68	7	31.9	Group2	high
LINF_150013000_LinJ.15_254831_255239+	LINF_150013000	3'UTR	hypothetical_protein	1268	409	Medium	91	sense	Cluster_354	3	5.8	Group4	medium
LINF_150013500_LinJ.15_274893_275301+	LINF_150013500	3'UTR	CRAL/TRIO_domain_containing_protein	1839	409	Medium	384	sense	Cluster_354	3	5.8	Group4	medium
LINF_150013800_LinJ.15_295151_295581+	LINF_150013800	3'UTR	Kelch_motif/Galactose_oxidase_-_central_domain_containing_protein	3990	431	Medium	308	sense	Cluster_354	3	9.2	Group4	low
LINF_150015400_LinJ.15_353453_353638-	LINF_150015400	3'UTR	ATP-binding_cassette_subfamily_A_-_member_1	2456	186	Medium	442	sense	Cluster_355	5	NoHit	Group5	medium
LinJ.15_353278_353451-	LINF_150015400	3'UTR	ATP-binding_cassette_subfamily_A_-_member_1	2456	174	Medium	629	sense	Cluster_484	1	NoHit	Group5	medium
LINF_150016600_LinJ.15_404179_404646-	LINF_150016600	3'UTR	hypothetical_protein	932	468	Large	372	sense	Cluster_281	2	38.8	Group2	medium
LINF_150017000_LinJ.15_417302_417834-	LINF_150017000	3'UTR	ATP-binding_cassette_protein_subfamily_G_-_member_4	3042	533	Large	1960	sense	Cluster_281	2	38.8	Group2	medium
LINF_150019900_LinJ.15_518165_518330-	LINF_150019900	3'UTR	nucleoside_transporter_1	2152	166	Medium	516	sense	Cluster_505	7	NoHit	Group5	high
LINF_150020400_LinJ.15_534154_534226-	LINF_150020400	3'UTR	SET_domain_containing_protein	2545	73	Small	1565	sense	Cluster_505	7	NoHit	Group5	medium
LINF_150020900_LinJ.15_560009_560604-	LINF_150020900	3'UTR	MGT1_magnesium_transporter	1822	596	Large	580	sense	Cluster_82	3	59.2	Group1	medium
LINF_150023000_LinJ.15_619693_620285-	LINF_150023000	3'UTR	cAMP_specific_phosphodiesterase	1793	593	Large	682	sense	Cluster_82	3	59.2	Group1	medium
LINF_160005800_LinJ.16_16881_17265-	LINF_160005800	3'UTR	Galactose_oxidase_-_central_domain/Kelch_motif/Domain_of_unknown_function_(DUF4110)	721	385	Medium	243	sense	Cluster_329	6	32.4	Group2	medium
LINF_160005900_LinJ.16_20747_20997-	LINF_160005900	3'UTR	hypothetical_protein	682	251	Medium	46	sense	Cluster_329	6	NoHit	Group5	medium
LINF_160006600_LinJ.16_39318_39595-	LINF_160006600	3'UTR	hypothetical_protein	927	278	Medium	437	sense	Cluster_329	6	18.5	Group4	medium
LINF_160007100_LinJ.16_64310_64675-	LINF_160007100	3'UTR	mitochondrial_ornithine_carrier_protein-like_protein	676	366	Medium	87	sense	Cluster_329	6	48.4	Group1	medium
LINF_160007600_LinJ.16_79921_80287-	LINF_160007600	3'UTR	protein_tyrosine_phosphatase-likie_protein	1428	367	Medium	482	sense	Cluster_329	6	48.4	Group1	high
LINF_160009300_LinJ.16_141264_141723-	LINF_160009300	3'UTR	Pyridoxal-dependent_decarboxylase_conserved_domain_containing_protein	892	460	Large	398	sense	Cluster_343	8	46.9	Group1	medium
LINF_160009500_LinJ.16_147292_147405-	LINF_160009500	3'UTR	fucose_kinase	1400	114	Small	1114	sense	Cluster_343	8	NoHit	Group5	low
LinJ.16_147415_147639-	LINF_160009500	3'UTR	fucose_kinase	1400	225	Medium	880	sense	Cluster_343	8	46.9	Group1	low
LINF_160009600_LinJ.16_152629_152795-	LINF_160009600	3'UTR	hypothetical_protein	2847	167	Medium	2623	sense	Cluster_343	8	NoHit	Group5	medium
LINF_160010000_LinJ.16_166819_167027-	LINF_160010000	3'UTR	hypothetical_protein	3543	209	Medium	3279	sense	Cluster_343	8	NoHit	Group5	low
LinJ.16_167037_167273-	LINF_160010000	3'UTR	hypothetical_protein	3543	237	Medium	3033	sense	Cluster_343	8	44.2	Group2	low
LINF_160010100_LinJ.16_171574_171748-	LINF_160010100	3'UTR	hypothetical_protein	3769	175	Medium	3286	sense	Cluster_480	1	NoHit	Group5	low
LINF_160010400_LinJ.16_185445_185836-	LINF_160010400	3'UTR	dihydroorotate_dehydrogenase_(fumarate)	988	392	Medium	542	sense	Cluster_343	8	44.2	Group2	high
LINF_160011100_LinJ.16_199966_200368+	LINF_160011100	3'UTR	dihydroorotase	918	403	Medium	429	antisense	Cluster_343	8	38.6	Group2	medium
LINF_160013000_LinJ.16_262352_262764-	LINF_160013000	3'UTR	transaldolase	2065	413	Medium	613	sense	Cluster_365	2	52.3	Group1	high
LINF_160015300_LinJ.16_348376_348574-	LINF_160015300	3'UTR	hypothetical_protein	3645	199	Medium	2244	antisense	Cluster_427	1	NoHit	Group5	low
LINF_160015800_LinJ.16_381325_381816+	LINF_160015800	3'UTR	Protein_of_unknown_function_(DUF3184)	10424	492	Large	6112	sense	Cluster_321	5	18.8	Group4	medium
LINF_160016400_LinJ.16_415044_415502+	LINF_160016400	3'UTR	hypothetical_protein	3591	459	Large	633	sense	Cluster_321	5	27.2	Group3	low
LINF_160017400_LinJ.16_446145_446628-	LINF_160017400	3'UTR	hypothetical_protein	1185	484	Large	479	sense	Cluster_321	5	28.1	Group3	low
LINF_160019700_LinJ.16_555847_556089-	LINF_160019700	3'UTR	OTU-like_cysteine_protease	1770	243	Medium	1479	sense	Cluster_415	1	NoHit	Group5	medium
LINF_160021000_LinJ.16_612796_612966-	LINF_160021000	3'UTR	hypothetical_protein	2087	171	Medium	592	sense	Cluster_450	3	NoHit	Group5	medium
LinJ.16_611997_612523-	LINF_160021000	3'UTR	hypothetical_protein	2087	527	Large	1035	sense	Cluster_182	3	33.7	Group2	medium
LINF_160021300_LinJ.16_620169_620728-	LINF_160021300	3'UTR	hypothetical_protein	858	560	Large	115	sense	Cluster_182	3	33.9	Group2	low
LINF_160022600_LinJ.16_673053_673620-	LINF_160022600	3'UTR	Clustered_mitochondria/Translation_initiation_factor_eIF3_subunit_135	1676	568	Large	748	antisense	Cluster_182	3	37	Group2	low
LINF_170007400_LinJ.17_64131_64281-	LINF_170007400	3'UTR	receptor-type_adenylate_cyclase	7548	151	Medium	5336	sense	Cluster_536	1	NoHit	Group5	low
LINF_170007900_LinJ.17_100914_101509-	LINF_170007900	3'UTR	hypothetical_protein	1729	596	Large	863	sense	Cluster_34	8	36.3	Group2	medium
LINF_170008600_LinJ.17_126448_127047-	LINF_170008600	3'UTR	WD_domain_-_G-beta_repeat	3369	600	Large	2205	sense	Cluster_34	8	36.3	Group2	low
LINF_170010000_LinJ.17_177303_177742+	LINF_170010000	3'UTR	hypothetical_protein	1048	440	Medium	509	antisense	Cluster_34	8	NoHit	Group5	low
LINF_170010200_LinJ.17_185552_186148-	LINF_170010200	3'UTR	protein_kinase	3136	597	Large	222	sense	Cluster_34	8	36.1	Group2	low
LINF_170010300_LinJ.17_192461_193076-	LINF_170010300	3'UTR	Ring_finger_domain_containing_protein	3197	616	Large	874	sense	Cluster_34	8	38.1	Group2	medium
LINF_170010400_LinJ.17_201453_201635-	LINF_170010400	3'UTR	hypothetical_protein	5323	183	Medium	1409	sense	Cluster_404	10	NoHit	Group5	low
LINF_170011100_LinJ.17_245649_246259-	LINF_170011100	3'UTR	Phenazine_biosynthesis-like_protein	6397	611	Large	5427	sense	Cluster_34	8	36.3	Group2	low
LINF_170012600_LinJ.17_319396_319965+	LINF_170012600	3'UTR	hypothetical_protein	2809	570	Large	524	antisense	Cluster_99	6	44.9	Group2	medium
LINF_170012700_LinJ.17_322177_322751+	LINF_170012700	3'UTR	Acyl_CoA_binding_protein	1500	575	Large	842	antisense	Cluster_99	6	47.5	Group1	high
LINF_170012800_LinJ.17_327057_327627-	LINF_170012800	3'UTR	hypothetical_protein	3287	571	Large	80	sense	Cluster_99	6	44.9	Group2	low
LINF_170013000_LinJ.17_332600_333169-	LINF_170013000	3'UTR	EF-hand_domain_pair/EF-hand_domain_containing_protein	1841	570	Large	946	sense	Cluster_176	4	44.9	Group2	low
LINF_170013300_LinJ.17_343784_344359-	LINF_170013300	3'UTR	hypothetical_protein	681	576	Large	62	sense	Cluster_99	6	44.9	Group2	medium
LINF_170013700_LinJ.17_347288_347838+	LINF_170013700	3'UTR	polo-like_protein_kinase	6496	551	Large	4864	antisense	Cluster_176	4	45.1	Group1	low
LinJ.17_346305_346840+	LINF_170013700	3'UTR	polo-like_protein_kinase	6496	536	Large	5862	antisense	Cluster_176	4	44.9	Group2	low
LinJ.17_352051_352612-	LINF_170013700	3'UTR	polo-like_protein_kinase	6496	562	Large	90	sense	Cluster_176	4	44.9	Group2	low
LINF_170015800_LinJ.17_426582_426746+	LINF_170015800	3'UTR	META_domain_containing_protein	2165	165	Medium	1486	sense	Cluster_509	1	NoHit	Group5	high
LINF_170015900_LinJ.17_430034_430613+	LINF_170015900	3'UTR	hypothetical_protein	1426	580	Large	643	sense	Cluster_34	8	38.8	Group2	medium
LINF_170016500_LinJ.17_458650_458846+	LINF_170016500	3'UTR	Phosphorylated_CTD_interacting_factor_1_WW_domain_containing_protein	1303	197	Medium	501	sense	Cluster_429	1	11.8	Group4	medium
LINF_170017500_LinJ.17_519020_519612+	LINF_170017500	3'UTR	hypothetical_protein	5376	593	Large	4002	sense	Cluster_99	6	45	Group1	low
LINF_170019300_LinJ.17_595121_595281+	LINF_170019300	3'UTR	hypothetical_protein	980	161	Medium	440	sense	Cluster_409	6	NoHit	Group5	low
LinJ.17_594945_595105+	LINF_170019300	3'UTR	hypothetical_protein	980	161	Medium	264	sense	Cluster_440	3	49	Group1	low
LINF_170020300_LinJ.17_626801_626986+	LINF_170020300	3'UTR	hypothetical_protein	774	186	Medium	130	sense	Cluster_440	3	48.1	Group1	medium
LinJ.17_627002_627197+	LINF_170020300	3'UTR	hypothetical_protein	774	196	Medium	331	sense	Cluster_409	6	NoHit	Group5	medium
LINF_170020500_LinJ.17_638005_638184+	LINF_170020500	3'UTR	hypothetical_protein	2361	180	Medium	1840	sense	Cluster_440	3	49.1	Group1	low
LinJ.17_638200_638398+	LINF_170020500	3'UTR	hypothetical_protein	2361	199	Medium	2035	sense	Cluster_409	6	NoHit	Group5	low
LINF_170020800_LinJ.17_643914_644121+	LINF_170020800	3'UTR	Cytochrome_b5-like_Heme/Steroid_binding_domain_containing_protein	1206	208	Medium	763	sense	Cluster_422	3	48.9	Group1	medium
LinJ.17_644137_644329+	LINF_170020800	3'UTR	Cytochrome_b5-like_Heme/Steroid_binding_domain_containing_protein	1206	193	Medium	986	sense	Cluster_409	6	NoHit	Group5	medium
LINF_170021700_LinJ.17_672179_672356+	LINF_170021700	3'UTR	hypothetical_protein	825	178	Medium	465	sense	Cluster_467	1	NoHit	Group5	medium
LINF_170021800_LinJ.17_674932_675193+	LINF_170021800	3'UTR	Major_Facilitator_Superfamily	749	262	Medium	451	sense	Cluster_409	6	NoHit	Group5	medium
LinJ.17_674715_674916+	LINF_170021800	3'UTR	Major_Facilitator_Superfamily	749	202	Medium	234	sense	Cluster_422	3	47.9	Group1	medium
LINF_180006400_LinJ.18_39956_40129+	LINF_180006400	3'UTR	Domain_of_unknown_function_DUF21	1483	174	Medium	1064	antisense	Cluster_485	2	NoHit	Group5	medium
LINF_180006700_LinJ.18_55966_56520-	LINF_180006700	3'UTR	RNA_recognition_motif._(a.k.a._RRM_-_RBD_-_or_RNP_domain)/RNA_recognition_motif_(a.k.a._RRM_-_RBD_-_or_RNP_domain)	7932	555	Large	2610	sense	Cluster_62	8	57.4	Group1	low
LINF_180006800_LinJ.18_64399_64572-	LINF_180006800	3'UTR	RNA_recognition_motif._(a.k.a._RRM_-_RBD_-_or_RNP_domain)/RNA_recognition_motif_(a.k.a._RRM_-_RBD_-_or_RNP_domain)	8144	174	Medium	4877	sense	Cluster_485	2	NoHit	Group5	low
LinJ.18_68750_69303-	LINF_180006800	3'UTR	RNA_recognition_motif._(a.k.a._RRM_-_RBD_-_or_RNP_domain)/RNA_recognition_motif_(a.k.a._RRM_-_RBD_-_or_RNP_domain)	8144	554	Large	146	sense	Cluster_62	8	57.4	Group1	low
LINF_180007000_LinJ.18_95808_96353-	LINF_180007000	3'UTR	UDP-galactopyranose_mutase	9515	546	Large	1318	sense	Cluster_62	8	57.4	Group1	high
LINF_180007700_LinJ.18_115337_115890+	LINF_180007700	3'UTR	glycogen_synthase_kinase_3	6983	554	Large	5375	antisense	Cluster_62	8	57	Group1	low
LINF_180007800_LinJ.18_124538_124814-	LINF_180007800	3'UTR	hypothetical_protein	2433	277	Medium	697	sense	Cluster_62	8	56.2	Group1	medium
LINF_180008700_LinJ.18_146698_147241-	LINF_180008700	3'UTR	tubulin_tyrosine_ligase_protein	1375	544	Large	312	sense	Cluster_62	8	58.7	Group1	medium
LINF_180009000_LinJ.18_162539_162713-	LINF_180009000	3'UTR	UDP-galactose_transporter	1937	175	Medium	867	sense	Cluster_478	2	NoHit	Group5	medium
LinJ.18_161723_162270+	LINF_180009000	3'UTR	UDP-galactose_transporter	1937	548	Large	1310	antisense	Cluster_62	8	56.2	Group1	medium
LINF_180009100_LinJ.18_167380_167490-	LINF_180009100	3'UTR	hypothetical_protein	1914	111	Small	548	sense	Cluster_551	3	NoHit	Group5	medium
LINF_180010400_LinJ.18_210642_211189-	LINF_180010400	3'UTR	hypothetical_protein	3248	548	Large	2662	sense	Cluster_250	2	47.3	Group1	low
LINF_180010900_LinJ.18_237701_237872+	LINF_180010900	3'UTR	RNA_binding_protein	6885	172	Medium	5291	sense	Cluster_495	1	NoHit	Group5	low
LINF_180011800_LinJ.18_266888_267491+	LINF_180011800	3'UTR	PA26_p53-induced_protein_(sestrin)	3356	604	Large	116	sense	Cluster_62	8	57.5	Group1	low
LINF_180012200_LinJ.18_287186_287342+	LINF_180012200	3'UTR	citrate_synthase	4570	157	Medium	1126	sense	Cluster_524	2	NoHit	Group5	low
LINF_180014600_LinJ.18_383735_383868+	LINF_180014600	3'UTR	hypothetical_protein	729	134	Small	360	sense	Cluster_543	1	24.9	Group3	low
LinJ.18_383864_384048+	LINF_180014600	3'UTR	hypothetical_protein	729	185	Medium	489	sense	Cluster_442	1	NoHit	Group5	low
LINF_180015600_LinJ.18_418150_418305+	LINF_180015600	3'UTR	hypothetical_protein	4435	156	Medium	1928	sense	Cluster_527	1	NoHit	Group5	high
LINF_180017600_LinJ.18_503206_503546+	LINF_180017600	3'UTR	prolyl-tRNA_synthetase	1714	341	Medium	240	sense	Cluster_110	2	48.6	Group1	high
LINF_180018500_LinJ.18_539842_540017+	LINF_180018500	3'UTR	hypothetical_protein	3325	176	Medium	1119	sense	Cluster_445	8	NoHit	Group5	low
LINF_180018600_LinJ.18_545971_546572+	LINF_180018600	3'UTR	cholinephosphate_cytidylyltransferase_A	4311	602	Large	1685	sense	Cluster_65	4	55	Group1	low
LINF_180018700_LinJ.18_553319_553921+	LINF_180018700	3'UTR	hypothetical_protein	9340	603	Large	1423	sense	Cluster_65	4	55	Group1	low
LinJ.18_555126_555710+	LINF_180018700	3'UTR	hypothetical_protein	9340	585	Large	3230	sense	Cluster_65	4	55	Group1	low
LINF_180019800_LinJ.18_619226_619398+	LINF_180019800	3'UTR	chaperone_DNAJ_protein	1406	173	Medium	1151	sense	Cluster_445	8	NoHit	Group5	medium
LINF_180020000_LinJ.18_636819_636969-	LINF_180020000	3'UTR	Protein_of_unknown_function_(DUF3648)	4834	151	Medium	3766	antisense	Cluster_445	8	NoHit	Group5	low
LinJ.18_637706_637884-	LINF_180020000	3'UTR	Protein_of_unknown_function_(DUF3648)	4834	179	Medium	4653	antisense	Cluster_445	8	NoHit	Group5	low
LINF_180020800_LinJ.18_670270_670849+	LINF_180020800	3'UTR	P-type_H+-ATPase	3662	580	Large	2795	sense	Cluster_105	3	39.1	Group2	high
LINF_180021200_LinJ.18_682114_682704+	LINF_180021200	3'UTR	hypothetical_protein	1221	591	Large	599	sense	Cluster_105	3	39.1	Group2	medium
LINF_180021300_LinJ.18_684694_685267+	LINF_180021300	3'UTR	Zinc_finger_-_C3HC4_type_(RING_finger)_containing_protein	1795	574	Large	774	sense	Cluster_105	3	39	Group2	medium
LINF_180021400_LinJ.18_687974_688148-	LINF_180021400	3'UTR	nonspecific_nucleoside_hydrolase	1690	175	Medium	770	antisense	Cluster_445	8	NoHit	Group5	high
LINF_180021900_LinJ.18_702328_702509+	LINF_180021900	3'UTR	hypothetical_protein	1886	182	Medium	1197	sense	Cluster_445	8	NoHit	Group5	medium
LINF_180022300_LinJ.18_711998_712180+	LINF_180022300	3'UTR	gamma-glutamylcysteine_synthetase	896	183	Medium	386	sense	Cluster_445	8	NoHit	Group5	medium
LINF_190006600_LinJ.19_41291_41884-	LINF_190006600	3'UTR	mitogen-activated_protein_kinase_9	4031	594	Large	1982	sense	Cluster_90	4	48.2	Group1	low
LINF_190006900_LinJ.19_52161_52714-	LINF_190006900	3'UTR	ADP-_ATP_carrier_protein_1_-_mitochondrial_precursor	4123	554	Large	2903	sense	Cluster_90	4	47.3	Group1	high
LINF_190007000_LinJ.19_57191_57782-	LINF_190007000	3'UTR	polyprenyl_synthase	1055	592	Large	197	sense	Cluster_90	4	48.2	Group1	medium
LINF_190007300_LinJ.19_78462_79032+	LINF_190007300	3'UTR	UvrB/uvrC_motif_containing_protein	1703	571	Large	713	sense	Cluster_90	4	47.3	Group1	low
LINF_190008000_LinJ.19_117281_117867+	LINF_190008000	3'UTR	membrane_protein	1514	587	Large	877	sense	Cluster_114	2	52	Group1	high
LINF_190008500_LinJ.19_139616_140193+	LINF_190008500	3'UTR	protein_kinase	5017	578	Large	100	sense	Cluster_114	2	45.2	Group1	low
LINF_190009700_LinJ.19_185077_185683+	LINF_190009700	3'UTR	hypothetical_protein	3776	607	Large	1367	sense	Cluster_56	4	28.6	Group3	low
LINF_190010200_LinJ.19_206792_207252+	LINF_190010200	3'UTR	hypothetical_protein	3095	461	Large	2607	sense	Cluster_56	4	29.4	Group3	low
LINF_190010300_LinJ.19_210468_211051+	LINF_190010300	3'UTR	metallo-_peptidase_-_Clan_MG	2062	584	Large	1142	sense	Cluster_56	4	29.8	Group3	medium
LINF_190010500_LinJ.19_222649_223109+	LINF_190010500	3'UTR	hypothetical_protein	5584	461	Large	2701	sense	Cluster_56	4	29.9	Group3	medium
LINF_190011700_LinJ.19_298064_298573+	LINF_190011700	3'UTR	kinesin	4583	510	Large	3128	sense	Cluster_310	5	46.1	Group1	low
LINF_190011900_LinJ.19_315005_315501+	LINF_190011900	3'UTR	kinesin	1165	497	Large	312	sense	Cluster_310	5	41	Group2	medium
LINF_190014400_LinJ.19_375512_376009-	LINF_190014400	3'UTR	pteridine_transporter_(truncated)	3736	498	Large	3090	antisense	Cluster_310	5	44.4	Group2	medium
LINF_190015200_LinJ.19_406418_406595+	LINF_190015200	3'UTR	4-coumarate:coa_ligase-like_protein	3735	178	Medium	621	sense	Cluster_464	3	NoHit	Group5	medium
LINF_190015300_LinJ.19_413711_413888+	LINF_190015300	3'UTR	4-coumarate:coa_ligase-like_protein	2274	178	Medium	1115	sense	Cluster_464	3	NoHit	Group5	medium
LINF_190015700_LinJ.19_427212_427273+	LINF_190015700	3'UTR	phenylalanyl-tRNA_synthetase	1782	62	Small	642	sense	Cluster_575	1	NoHit	Group5	medium
LINF_190015900_LinJ.19_439561_439738+	LINF_190015900	3'UTR	hypothetical_protein	3698	178	Medium	1539	sense	Cluster_464	3	NoHit	Group5	low
LINF_190017300_LinJ.19_522323_522474+	LINF_190017300	3'UTR	CHCH_domain_containing_protein	770	152	Medium	393	sense	Cluster_465	5	28.7	Group3	medium
LinJ.19_522475_522650+	LINF_190017300	3'UTR	CHCH_domain_containing_protein	770	176	Medium	545	sense	Cluster_426	8	NoHit	Group5	medium
LINF_190017400_LinJ.19_524841_524990+	LINF_190017400	3'UTR	actin-related_protein_2	666	150	Medium	128	sense	Cluster_419	5	28.7	Group3	medium
LinJ.19_524991_525160+	LINF_190017400	3'UTR	actin-related_protein_2	666	170	Medium	278	sense	Cluster_500	1	NoHit	Group5	medium
LINF_190018700_LinJ.19_570437_570583+	LINF_190018700	3'UTR	glycerol_uptake_protein	1629	147	Small	386	sense	Cluster_419	5	28.7	Group3	low
LinJ.19_570584_570758+	LINF_190018700	3'UTR	glycerol_uptake_protein	1629	175	Medium	533	sense	Cluster_426	8	NoHit	Group5	low
LINF_190018800_LinJ.19_576770_576912+	LINF_190018800	3'UTR	glycerol_uptake_protein	2114	143	Small	1720	sense	Cluster_465	5	28.7	Group3	low
LinJ.19_576913_577107+	LINF_190018800	3'UTR	glycerol_uptake_protein	2114	195	Medium	1863	sense	Cluster_426	8	NoHit	Group5	low
LINF_190019000_LinJ.19_583328_583474+	LINF_190019000	3'UTR	glycerol_uptake_protein	1629	147	Small	386	sense	Cluster_419	5	28.7	Group3	low
LinJ.19_583475_583649+	LINF_190019000	3'UTR	glycerol_uptake_protein	1629	175	Medium	533	sense	Cluster_426	8	NoHit	Group5	low
LINF_190019100_LinJ.19_589658_589800+	LINF_190019100	3'UTR	glycerol_uptake_protein	2112	143	Small	1718	sense	Cluster_465	5	28.7	Group3	low
LinJ.19_589801_589995+	LINF_190019100	3'UTR	glycerol_uptake_protein	2112	195	Medium	1861	sense	Cluster_426	8	NoHit	Group5	low
LINF_190019700_LinJ.19_608301_608797+	LINF_190019700	3'UTR	membrane-bound_O-acyltransferase	4636	497	Large	332	sense	Cluster_286	2	15.3	Group4	medium
LINF_190020000_LinJ.19_618087_618616+	LINF_190020000	3'UTR	hypothetical_protein	1426	530	Large	89	sense	Cluster_286	2	15.4	Group4	low
LINF_190020100_LinJ.19_624565_625156+	LINF_190020100	3'UTR	hypothetical_protein	2915	592	Large	2292	sense	Cluster_33	5	36.3	Group2	low
LINF_190020400_LinJ.19_631925_632540-	LINF_190020400	3'UTR	Tetratricopeptide_repeat	1496	616	Large	810	antisense	Cluster_33	5	38.9	Group2	high
LINF_190020700_LinJ.19_646427_646600-	LINF_190020700	3'UTR	hypothetical_protein	9341	174	Medium	7781	antisense	Cluster_487	1	NoHit	Group5	high
LinJ.19_647362_647954+	LINF_190020700	3'UTR	hypothetical_protein	9341	593	Large	8716	sense	Cluster_33	5	35.8	Group2	high
LINF_190021200_LinJ.19_657755_658346+	LINF_190021200	3'UTR	protein_kinase	1638	592	Large	873	sense	Cluster_33	5	38.1	Group2	low
LINF_190021400_LinJ.19_663300_663888+	LINF_190021400	3'UTR	Triose-phosphate_Transporter_family	930	589	Large	42	sense	Cluster_33	5	38.1	Group2	medium
LINF_190021700_LinJ.19_676666_676825-	LINF_190021700	3'UTR	FK506-binding_protein_(FKBP)-type_peptidyl-prolyl_isomerase	3807	160	Medium	3595	antisense	Cluster_520	1	NoHit	Group5	high
LINF_200005300_LinJ.20_10074_10658-	LINF_200005300	3'UTR	phosphate-Repressible_Phosphate_Permease-like_protein	1504	585	Large	218	sense	Cluster_112	4	47.4	Group1	low
LINF_200005900_LinJ.20_26381_26968-	LINF_200005900	3'UTR	Ion_channel/Calcium-activated_BK_potassium_channel_alpha_subunit	1825	588	Large	1208	sense	Cluster_112	4	46.9	Group1	low
LINF_200006400_LinJ.20_46341_46513-	LINF_200006400	3'UTR	hypothetical_protein	1225	173	Medium	159	sense	Cluster_493	1	NoHit	Group5	low
LINF_200006600_LinJ.20_55776_55954-	LINF_200006600	3'UTR	wd40_repeat_domain-containing_protein	1009	179	Medium	760	sense	Cluster_457	1	49.8	Group1	low
LINF_200007900_LinJ.20_104805_105398+	LINF_200007900	3'UTR	developmentally_regulated_phosphoprotein-like_protein	1358	594	Large	300	sense	Cluster_95	5	33.4	Group2	medium
LINF_200008100_LinJ.20_112438_113018-	LINF_200008100	3'UTR	leucine-rich_repeat-containing_protein	2614	581	Large	1552	antisense	Cluster_95	5	33.4	Group2	low
LINF_200008800_LinJ.20_134828_135417+	LINF_200008800	3'UTR	hypothetical_protein	2566	590	Large	1354	sense	Cluster_95	5	33.4	Group2	low
LINF_200009800_LinJ.20_174443_175032+	LINF_200009800	3'UTR	AIG2-like_family	1175	590	Large	542	sense	Cluster_95	5	33.4	Group2	medium
LINF_200011100_LinJ.20_209971_210382-	LINF_200011100	3'UTR	hypothetical_protein	1170	412	Medium	227	antisense	Cluster_367	1	40.8	Group2	low
LINF_200012000_LinJ.20_247296_247701-	LINF_200012000	3'UTR	hypothetical_protein	1146	406	Medium	524	antisense	Cluster_347	2	39.9	Group2	medium
LINF_200012400_LinJ.20_298571_298787+	LINF_200012400	3'UTR	conserved_protein	10088	217	Medium	2627	sense	Cluster_419	5	NoHit	Group5	low
LINF_200015300_LinJ.20_419166_419616+	LINF_200015300	3'UTR	hypothetical_protein	4255	451	Large	1679	sense	Cluster_345	1	NoHit	Group5	low
LINF_200015500_LinJ.20_438053_438270+	LINF_200015500	3'UTR	hypothetical_protein	2199	218	Medium	1146	sense	Cluster_419	5	NoHit	Group5	low
LINF_200015600_LinJ.20_441226_441774+	LINF_200015600	3'UTR	UDP-galactose_transporter	751	549	Large	140	sense	Cluster_151	3	46.3	Group1	medium
LINF_200015700_LinJ.20_449464_450029+	LINF_200015700	3'UTR	hypothetical_protein	4064	566	Large	2855	sense	Cluster_151	3	41.1	Group2	low
LINF_200016200_LinJ.20_483159_483721-	LINF_200016200	3'UTR	hypothetical_protein	4550	563	Large	2269	antisense	Cluster_202	8	34.5	Group2	low
LINF_200016730_LinJ.20_510324_510717-	LINF_200016730	3'UTR	unspecified_product	5268	394	Medium	2584	antisense	Cluster_202	8	8.2	Group4	medium
LinJ.20_512508_512964+	LINF_200016730	3'UTR	unspecified_product	5268	457	Large	4768	sense	Cluster_202	8	38	Group2	medium
LINF_200016760_LinJ.20_516089_516426+	LINF_200016760	3'UTR	unspecified_product	6316	338	Medium	979	sense	Cluster_383	1	NoHit	Group5	low
LinJ.20_517683_518118-	LINF_200016760	3'UTR	unspecified_product	6316	436	Medium	2573	antisense	Cluster_202	8	NoHit	Group5	low
LinJ.20_520269_520727+	LINF_200016760	3'UTR	unspecified_product	6316	459	Large	5159	sense	Cluster_202	8	37.4	Group2	low
LINF_200017100_LinJ.20_543940_544400+	LINF_200017100	3'UTR	calpain-like_cysteine_peptidase	2967	461	Large	2117	sense	Cluster_202	8	38.2	Group2	low
LINF_200017300_LinJ.20_550781_551232+	LINF_200017300	3'UTR	calpain-like_cysteine_peptidase_-_Clan_CA	1965	452	Large	796	sense	Cluster_202	8	38.2	Group2	medium
LINF_200017800_LinJ.20_573423_573500+	LINF_200017800	3'UTR	hypothetical_protein	1529	78	Small	1224	sense	Cluster_521	3	NoHit	Group5	medium
LINF_200017900_LinJ.20_575444_575974+	LINF_200017900	3'UTR	Domain_of_unknown_function_(DUF1935)	1570	531	Large	373	sense	Cluster_202	8	37.6	Group2	medium
LINF_200020800_LinJ.20_682192_682266-	LINF_200020800	3'UTR	TBC1_domain_family_member_20/GTPase	1711	75	Small	474	sense	Cluster_566	2	NoHit	Group5	low
LINF_200022000_LinJ.20_712775_712849-	LINF_200022000	3'UTR	amidohydrolase	1285	75	Small	49	sense	Cluster_566	2	NoHit	Group5	medium
LINF_200022200_LinJ.20_716773_717333-	LINF_200022200	3'UTR	amidohydrolase	1472	561	Large	879	sense	Cluster_207	1	50.1	Group1	medium
LINF_210005500_LinJ.21_13865_14331+	LINF_210005500	3'UTR	hypothetical_protein	987	467	Large	421	sense	Cluster_340	1	NoHit	Group5	high
LINF_210006700_LinJ.21_48907_49392+	LINF_210006700	3'UTR	serine/threonine_protein_kinase	2009	486	Large	1004	sense	Cluster_324	1	48.8	Group1	medium
LINF_210007900_LinJ.21_86590_86781+	LINF_210007900	3'UTR	hexokinase	1700	192	Medium	1456	sense	Cluster_432	1	47.4	Group1	high
LINF_210008600_LinJ.21_105344_105872+	LINF_210008600	3'UTR	U1_small_nuclear_ribonucleoprotein_C	816	529	Large	237	sense	Cluster_289	1	47.3	Group1	medium
LINF_210010600_LinJ.21_163862_164386-	LINF_210010600	3'UTR	hypothetical_protein	1696	525	Large	303	antisense	Cluster_7	13	49	Group1	medium
LINF_210012000_LinJ.21_196574_197137-	LINF_210012000	3'UTR	phosphoglucomutase	1337	564	Large	224	sense	Cluster_7	13	47	Group1	high
LINF_210012200_LinJ.21_202568_203195-	LINF_210012200	3'UTR	nucleotide-binding_protein	1089	628	Large	353	sense	Cluster_7	13	54.3	Group1	medium
LINF_210012800_LinJ.21_220095_220707-	LINF_210012800	3'UTR	hypothetical_protein	1808	613	Large	1079	sense	Cluster_7	13	52.4	Group1	high
LINF_210013500_LinJ.21_243777_244379+	LINF_210013500	3'UTR	hypothetical_protein	3958	603	Large	1146	sense	Cluster_7	13	55.4	Group1	low
LINF_210013600_LinJ.21_250152_250762-	LINF_210013600	3'UTR	hypothetical_protein	1378	611	Large	279	antisense	Cluster_7	13	49.4	Group1	medium
LINF_210013900_LinJ.21_267323_267946+	LINF_210013900	3'UTR	methionyl-tRNA_synthetase	1415	624	Large	429	sense	Cluster_7	13	50.3	Group1	high
LINF_210014100_LinJ.21_277895_278489+	LINF_210014100	3'UTR	Temperature_dependent_protein_affecting_M2_dsRNA_replication	4789	595	Large	3084	sense	Cluster_7	13	50.3	Group1	medium
LINF_210014300_LinJ.21_296649_297237+	LINF_210014300	3'UTR	plectin	1516	589	Large	209	sense	Cluster_7	13	31.6	Group2	medium
LINF_210014700_LinJ.21_308838_309435+	LINF_210014700	3'UTR	metallo-peptidase_-_Clan_MG	2127	598	Large	382	sense	Cluster_7	13	50.3	Group1	high
LINF_210016200_LinJ.21_374442_375078+	LINF_210016200	3'UTR	Adenylate_cyclase_associated_(CAP)_C_terminal	1462	637	Large	341	sense	Cluster_7	13	50.3	Group1	medium
LINF_210020600_LinJ.21_516437_516990-	LINF_210020600	3'UTR	adenylate_kinase	2534	554	Large	953	sense	Cluster_234	2	25	Group3	high
LINF_210021200_LinJ.21_537049_537199-	LINF_210021200	3'UTR	RF-1_domain_containing_protein	1685	151	Medium	1015	sense	Cluster_405	4	NoHit	Group5	medium
LINF_210021500_LinJ.21_544585_544770+	LINF_210021500	3'UTR	RecF/RecN/SMC_N_terminal_domain/SMC_proteins_Flexible_Hinge_Domain	756	186	Medium	208	antisense	Cluster_441	4	NoHit	Group5	medium
LinJ.21_544303_544581+	LINF_210021500	3'UTR	RecF/RecN/SMC_N_terminal_domain/SMC_proteins_Flexible_Hinge_Domain	756	279	Medium	397	antisense	Cluster_319	5	33.5	Group2	medium
LINF_210022900_LinJ.21_580215_580397-	LINF_210022900	3'UTR	2-oxoisovalerate_dehydrogenase_alpha_subunit	1422	183	Medium	464	sense	Cluster_441	4	NoHit	Group5	medium
LinJ.21_580400_580646-	LINF_210022900	3'UTR	2-oxoisovalerate_dehydrogenase_alpha_subunit	1422	247	Medium	215	sense	Cluster_405	4	33.5	Group2	medium
LINF_210024000_LinJ.21_621667_622160-	LINF_210024000	3'UTR	Protein_of_unknown_function_N-terminal_domain_(DUF2450)/Sec8_exocyst_complex_component_specific_domain_containing_protein	2757	494	Large	419	sense	Cluster_319	5	35.5	Group2	medium
LINF_210024600_LinJ.21_647592_647661-	LINF_210024600	3'UTR	hypothetical_protein	7723	70	Small	5041	sense	Cluster_505	7	NoHit	Group5	low
LinJ.21_652071_652669+	LINF_210024600	3'UTR	hypothetical_protein	7723	599	Large	33	antisense	Cluster_11	3	52.6	Group1	low
LINF_210024700_LinJ.21_656440_656890-	LINF_210024700	3'UTR	choline_dehydrogenase	2811	451	Large	507	sense	Cluster_319	5	34	Group2	high
LinJ.21_655559_656190+	LINF_210024700	3'UTR	choline_dehydrogenase	2811	632	Large	1207	antisense	Cluster_11	3	55.1	Group1	high
LINF_210025600_LinJ.21_690576_691165-	LINF_210025600	3'UTR	hypothetical_protein	2771	590	Large	788	sense	Cluster_11	3	55.1	Group1	high
LINF_210026600_LinJ.21_714870_715416-	LINF_210026600	3'UTR	pumillio_protein_3	3733	547	Large	591	sense	Cluster_204	2	59.8	Group1	low
LINF_210028400_LinJ.21_753691_753734-	LINF_210028400	3'UTR	BolA-like_protein	3516	44	Small	3348	antisense	Cluster_581	1	NoHit	Group5	high
LINF_220005800_LinJ.22_22478_23027-	LINF_220005800	3'UTR	heat_shock_protein_DNAJ	1680	550	Large	823	sense	Cluster_242	1	37	Group2	high
LINF_220007200_LinJ.22_90145_90733-	LINF_220007200	3'UTR	amino_acid_permease	6109	589	Large	3810	sense	Cluster_109	1	44.5	Group2	medium
LINF_220009100_LinJ.22_156610_157180-	LINF_220009100	3'UTR	hypothetical_protein	3029	571	Large	583	sense	Cluster_135	3	45.8	Group1	medium
LINF_220009900_LinJ.22_212500_212560-	LINF_220009900	3'UTR	hypothetical_protein	479	61	Small	254	sense	Cluster_577	1	NoHit	Group5	medium
LINF_220010200_LinJ.22_221390_221971-	LINF_220010200	3'UTR	Putative_tRNA_binding_domain_containing_protein	1340	582	Large	540	sense	Cluster_135	3	45.7	Group1	high
LINF_220010400_LinJ.22_227784_228364-	LINF_220010400	3'UTR	protein_kinase	2400	581	Large	1286	sense	Cluster_135	3	45.6	Group1	medium
LINF_220012300_LinJ.22_299240_299782-	LINF_220012300	3'UTR	3'a2rel-related_protein	1294	543	Large	209	sense	Cluster_264	2	22	Group3	medium
LINF_220012400_LinJ.22_303516_303690-	LINF_220012400	3'UTR	hypothetical_protein	2354	175	Medium	1548	sense	Cluster_470	5	3.2	Group4	low
LINF_220012600_LinJ.22_311584_311758-	LINF_220012600	3'UTR	hypothetical_protein	2354	175	Medium	1548	sense	Cluster_470	5	3.2	Group4	low
LINF_220012800_LinJ.22_319028_319202-	LINF_220012800	3'UTR	A2_protein	2354	175	Medium	1548	sense	Cluster_470	5	3.2	Group4	low
LINF_220013300_LinJ.22_341886_342414-	LINF_220013300	3'UTR	hypothetical_protein	8384	529	Large	4887	sense	Cluster_270	4	57.9	Group1	low
LINF_220013400_LinJ.22_352197_352735-	LINF_220013400	3'UTR	hypothetical_protein	7272	539	Large	4360	sense	Cluster_270	4	57.9	Group1	low
LINF_220013600_LinJ.22_368179_368718-	LINF_220013600	3'UTR	NADH-cytochrome_b5_reductase	1380	540	Large	638	sense	Cluster_270	4	58.1	Group1	high
LINF_220014000_LinJ.22_381224_381396+	LINF_220014000	3'UTR	serine/threonine_protein_kinase_sos2	2221	173	Medium	1127	sense	Cluster_490	1	NoHit	Group5	medium
LINF_220014400_LinJ.22_398654_398828+	LINF_220014400	3'UTR	hypothetical_protein	2353	175	Medium	1548	sense	Cluster_470	5	3.2	Group4	low
LINF_220014500_LinJ.22_402561_403086+	LINF_220014500	3'UTR	3'a2rel-related_protein	777	526	Large	209	sense	Cluster_264	2	22	Group3	medium
LINF_220015100_LinJ.22_425921_426059+	LINF_220015100	3'UTR	Prp18_domain_containing_protein	2020	139	Small	1036	sense	Cluster_540	1	52.4	Group1	medium
LINF_220015600_LinJ.22_452028_452406+	LINF_220015600	3'UTR	kinesin	2070	379	Medium	1225	sense	Cluster_379	1	41.5	Group2	low
LINF_220018600_LinJ.22_572940_573558-	LINF_220018600	3'UTR	WD_domain_-_G-beta_repeat	1504	619	Large	84	sense	Cluster_27	3	35.4	Group2	medium
LINF_220019000_LinJ.22_585427_586044-	LINF_220019000	3'UTR	ribonucleoside-diphosphate_reductase_small_chain	1709	618	Large	969	sense	Cluster_27	3	35.4	Group2	medium
LINF_220019200_LinJ.22_592630_592806+	LINF_220019200	3'UTR	hypothetical_protein	5158	177	Medium	3769	antisense	Cluster_466	2	NoHit	Group5	low
LinJ.22_593686_594298-	LINF_220019200	3'UTR	hypothetical_protein	5158	613	Large	2277	sense	Cluster_27	3	35.4	Group2	low
LINF_220020500_LinJ.22_649251_649322-	LINF_220020500	3'UTR	hypothetical_protein	4452	72	Small	3291	sense	Cluster_431	4	NoHit	Group5	low
LINF_220020700_LinJ.22_656418_656595-	LINF_220020700	3'UTR	i/6_autoantigen-like_protein	1250	178	Medium	733	sense	Cluster_466	2	NoHit	Group5	high
LINF_220021000_LinJ.22_662794_663260-	LINF_220021000	3'UTR	hypothetical_protein	3614	467	Large	1482	sense	Cluster_213	4	24.7	Group3	low
LinJ.22_661439_661976+	LINF_220021000	3'UTR	hypothetical_protein	3614	538	Large	2766	antisense	Cluster_213	4	24.7	Group3	low
LINF_220021300_LinJ.22_675365_675925+	LINF_220021300	3'UTR	hypothetical_protein	1296	561	Large	527	sense	Cluster_213	4	24.9	Group3	medium
LINF_220021900_LinJ.22_695119_695404+	LINF_220021900	3'UTR	hypothetical_protein	4695	286	Medium	4315	sense	Cluster_213	4	24.8	Group3	low
LINF_220023100_LinJ.22_745052_745616+	LINF_220023100	3'UTR	phosphoinositide-specific_phospholipase_C	31426	565	Large	434	sense	Cluster_197	1	17.4	Group4	medium
LINF_230005000_LinJ.23_4440_4975-	LINF_230005000	3'UTR	hypothetical_protein	1004	536	Large	376	antisense	Cluster_277	1	14.3	Group4	high
LINF_230006900_LinJ.23_55061_55618+	LINF_230006900	3'UTR	hypothetical_protein	2030	558	Large	258	sense	Cluster_222	1	39.1	Group2	medium
LINF_230007300_LinJ.23_77208_77277+	LINF_230007300	3'UTR	pentamidine_resistance_protein_1	2519	70	Small	696	sense	Cluster_572	3	NoHit	Group5	medium
LINF_230007500_LinJ.23_84031_84100-	LINF_230007500	3'UTR	hypothetical_protein	3203	70	Small	2823	antisense	Cluster_572	3	NoHit	Group5	medium
LINF_230007900_LinJ.23_99283_99353-	LINF_230007900	3'UTR	argininosuccinate_synthase	5221	71	Small	3761	antisense	Cluster_572	3	NoHit	Group5	low
LinJ.23_99414_99962+	LINF_230007900	3'UTR	argininosuccinate_synthase	5221	549	Large	3892	sense	Cluster_220	2	42.7	Group2	low
LINF_230008400_LinJ.23_116476_117059-	LINF_230008400	3'UTR	hypothetical_protein	1074	584	Large	434	antisense	Cluster_119	2	32.9	Group2	low
LINF_230009500_LinJ.23_160182_160691+	LINF_230009500	3'UTR	aldose_1-epimerase-like_protein	2004	510	Large	886	sense	Cluster_301	5	40.8	Group2	medium
LINF_230009700_LinJ.23_170831_170904+	LINF_230009700	3'UTR	permease-like_protein	3633	74	Small	2069	sense	Cluster_570	1	NoHit	Group5	low
LinJ.23_170903_171175+	LINF_230009700	3'UTR	permease-like_protein	3633	273	Medium	2141	sense	Cluster_403	1	NoHit	Group5	low
LINF_230011000_LinJ.23_210062_210565+	LINF_230011000	3'UTR	hypothetical_protein	1459	504	Large	926	sense	Cluster_301	5	42.7	Group2	low
LINF_230011100_LinJ.23_212981_213133-	LINF_230011100	3'UTR	oxidoreductase-like_protein	860	153	Medium	404	antisense	Cluster_301	5	42.7	Group2	medium
LinJ.23_212638_212968-	LINF_230011100	3'UTR	oxidoreductase-like_protein	860	331	Medium	61	antisense	Cluster_301	5	NoHit	Group5	medium
LINF_230012800_LinJ.23_236890_237412-	LINF_230012800	3'UTR	Putative_tRNA_binding_domain_containing_protein	2417	523	Large	1854	sense	Cluster_58	2	41.1	Group2	high
LINF_230013200_LinJ.23_252718_253323-	LINF_230013200	3'UTR	kinesin	3837	606	Large	2977	sense	Cluster_58	2	41	Group2	low
LINF_230013900_LinJ.23_288771_289092+	LINF_230013900	3'UTR	hypothetical_protein	4774	322	Medium	1666	antisense	Cluster_386	1	NoHit	Group5	low
LinJ.23_286604_287088-	LINF_230013900	3'UTR	hypothetical_protein	4774	485	Large	3670	sense	Cluster_325	1	NoHit	Group5	low
LINF_230014800_LinJ.23_330934_331108-	LINF_230014800	3'UTR	acetyl-CoA_synthetase	3155	175	Medium	725	sense	Cluster_477	1	NoHit	Group5	medium
LINF_230014900_LinJ.23_341023_341624-	LINF_230014900	3'UTR	RNA_recognition_motif._(a.k.a._RRM_-_RBD_-_or_RNP_domain)/RNA_recognition_motif_(a.k.a._RRM_-_RBD_-_or_RNP_domain)	7301	602	Large	32	sense	Cluster_44	2	54.4	Group1	low
LinJ.23_334735_335346-	LINF_230014900	3'UTR	RNA_recognition_motif._(a.k.a._RRM_-_RBD_-_or_RNP_domain)/RNA_recognition_motif_(a.k.a._RRM_-_RBD_-_or_RNP_domain)	7301	612	Large	6310	sense	Cluster_44	2	54.4	Group1	low
LINF_230015100_LinJ.23_360917_361479-	LINF_230015100	3'UTR	50S_ribosome-binding_GTPase/Dynamin_family	4725	563	Large	1002	sense	Cluster_203	9	26.5	Group3	medium
LINF_230015900_LinJ.23_393817_394374-	LINF_230015900	3'UTR	actin_interacting_protein-like_protein	1117	558	Large	362	sense	Cluster_203	9	26.5	Group3	medium
LINF_230016300_LinJ.23_412736_413286-	LINF_230016300	3'UTR	hypothetical_protein	6456	551	Large	2583	sense	Cluster_203	9	22.6	Group3	medium
LINF_230017000_LinJ.23_428610_429149-	LINF_230017000	3'UTR	sucrose_hydrolase-like_protein	1668	540	Large	544	sense	Cluster_203	9	25.3	Group3	low
LINF_230017100_LinJ.23_448200_448739-	LINF_230017100	3'UTR	sucrose_hydrolase-like_protein	16801	540	Large	544	sense	Cluster_203	9	25.3	Group3	low
LinJ.23_433508_434047-	LINF_230017100	3'UTR	sucrose_hydrolase-like_protein	16801	540	Large	15236	sense	Cluster_203	9	25.3	Group3	low
LinJ.23_438409_438948-	LINF_230017100	3'UTR	sucrose_hydrolase-like_protein	16801	540	Large	10335	sense	Cluster_203	9	25.3	Group3	low
LinJ.23_443304_443842-	LINF_230017100	3'UTR	sucrose_hydrolase-like_protein	16801	539	Large	5441	sense	Cluster_203	9	27.1	Group3	low
LINF_230017200_LinJ.23_453099_453638-	LINF_230017200	3'UTR	sucrose_hydrolase-like_protein	2251	540	Large	544	sense	Cluster_203	9	25.3	Group3	medium
LINF_230018300_LinJ.23_491479_491651+	LINF_230018300	3'UTR	hypothetical_protein	1341	173	Medium	1024	antisense	Cluster_491	1	NoHit	Group5	medium
LINF_230018500_LinJ.23_503039_503604-	LINF_230018500	3'UTR	hypothetical_protein	4988	566	Large	2113	sense	Cluster_190	9	54	Group1	high
LINF_230019800_LinJ.23_545446_545999-	LINF_230019800	3'UTR	hypothetical_protein	832	554	Large	236	sense	Cluster_190	9	54.5	Group1	low
LINF_230019900_LinJ.23_548950_549515-	LINF_230019900	3'UTR	hypothetical_protein	930	566	Large	236	sense	Cluster_190	9	54.5	Group1	low
LINF_230020100_LinJ.23_556120_556554+	LINF_230020100	3'UTR	hypothetical_protein	832	435	Medium	16	antisense	Cluster_190	9	52.4	Group1	low
LINF_230020800_LinJ.23_580168_580596-	LINF_230020800	3'UTR	membrane-bound_acid_phosphatase_2	1370	429	Medium	691	antisense	Cluster_190	9	54	Group1	medium
LINF_230021000_LinJ.23_584948_585398+	LINF_230021000	3'UTR	sir2-family_protein-like_protein	618	451	Large	118	sense	Cluster_190	9	52.4	Group1	low
LINF_230022000_LinJ.23_619127_619707+	LINF_230022000	3'UTR	XPG_N-terminal_domain/XPG_I-region	1669	581	Large	870	sense	Cluster_139	1	40.6	Group2	low
LINF_230022900_LinJ.23_672247_672856+	LINF_230022900	3'UTR	hypothetical_protein	1672	610	Large	284	sense	Cluster_47	3	43.9	Group2	medium
LINF_230023000_LinJ.23_677263_677381-	LINF_230023000	3'UTR	mitochondrial_carrier_protein-like_protein	3063	119	Small	1443	antisense	Cluster_549	3	NoHit	Group5	medium
LinJ.23_676369_676978+	LINF_230023000	3'UTR	mitochondrial_carrier_protein-like_protein	3063	610	Large	549	sense	Cluster_47	3	43.9	Group2	medium
LINF_230023400_LinJ.23_693141_693696+	LINF_230023400	3'UTR	2Fe-2S_iron-sulfur_cluster_binding_domain_containing_protein	1860	556	Large	224	sense	Cluster_47	3	44	Group2	medium
LINF_230023600_LinJ.23_699820_699989-	LINF_230023600	3'UTR	DHHC_zinc_finger_domain-like_protein	1796	170	Medium	1216	antisense	Cluster_492	3	NoHit	Group5	medium
LINF_230023700_LinJ.23_702761_703317+	LINF_230023700	3'UTR	DHHC_palmitoyltransferase	714	557	Large	123	sense	Cluster_225	1	36.4	Group2	low
LINF_230024800_LinJ.23_735372_735945-	LINF_230024800	3'UTR	exosome_component_CSL4	7563	574	Large	4035	antisense	Cluster_166	2	33.7	Group2	medium
LINF_230026200_LinJ.23_774988_775160+	LINF_230026200	3'UTR	hypothetical_protein	3506	173	Medium	325	sense	Cluster_492	3	NoHit	Group5	medium
LINF_240006000_LinJ.24_25913_26461+	LINF_240006000	3'UTR	guanine_nucleotide-binding_beta_subunit-like_protein	1443	549	Large	717	sense	Cluster_246	2	50.7	Group1	low
LINF_240006200_LinJ.24_30335_30879+	LINF_240006200	3'UTR	glycosomal_membrane_like_protein	1046	545	Large	459	sense	Cluster_246	2	50.7	Group1	high
LINF_240007800_LinJ.24_91170_91656+	LINF_240007800	3'UTR	hypothetical_protein	3569	487	Large	735	sense	Cluster_162	6	47.9	Group1	low
LINF_240008300_LinJ.24_113549_113618+	LINF_240008300	3'UTR	UDP-galactose_transporter	5891	70	Small	1875	sense	Cluster_573	1	4.7	Group4	low
LINF_240008400_LinJ.24_119281_119855+	LINF_240008400	3'UTR	UDP-galactose_transporter	3921	575	Large	142	sense	Cluster_162	6	24.5	Group3	medium
LINF_240008600_LinJ.24_131887_132444+	LINF_240008600	3'UTR	ppg3-related_protein-like_protein	1921	558	Large	1317	sense	Cluster_162	6	24.2	Group3	low
LINF_240008800_LinJ.24_138392_138694+	LINF_240008800	3'UTR	TPR_repeat	1715	303	Medium	248	sense	Cluster_162	6	5.7	Group4	low
LINF_240010000_LinJ.24_193375_193969-	LINF_240010000	3'UTR	DNAJ_domain_protein	1409	595	Large	495	antisense	Cluster_89	1	57.7	Group1	medium
LINF_240012700_LinJ.24_278863_279128+	LINF_240012700	3'UTR	malic_enzyme	2547	266	Medium	1527	sense	Cluster_406	1	27.4	Group3	high
LINF_240012800_LinJ.24_283701_284317+	LINF_240012800	3'UTR	malic_enzyme	1942	617	Large	1274	sense	Cluster_29	3	54.4	Group1	medium
LINF_240013300_LinJ.24_303053_303624+	LINF_240013300	3'UTR	inositol_polyphosphate_phosphatase	1297	572	Large	311	sense	Cluster_29	3	54.4	Group1	low
LINF_240016000_LinJ.24_386146_386727+	LINF_240016000	3'UTR	DNAJ_domain_protein	1171	582	Large	539	sense	Cluster_136	4	46.9	Group1	low
LINF_240016900_LinJ.24_429807_430358+	LINF_240016900	3'UTR	hypothetical_protein	5677	552	Large	4767	sense	Cluster_136	4	46.9	Group1	low
LinJ.24_425082_425629+	LINF_240016900	3'UTR	hypothetical_protein	5677	548	Large	42	sense	Cluster_136	4	46.9	Group1	low
LinJ.24_427446_427993+	LINF_240016900	3'UTR	hypothetical_protein	5677	548	Large	2406	sense	Cluster_136	4	46.9	Group1	low
LINF_240017800_LinJ.24_459497_460071+	LINF_240017800	3'UTR	amastin-like_surface_protein-like_protein	1465	575	Large	349	sense	Cluster_160	7	45.5	Group1	low
LINF_240017900_LinJ.24_461949_462502+	LINF_240017900	3'UTR	amastin-like_surface_protein-like_protein	3373	554	Large	312	sense	Cluster_160	7	45.8	Group1	medium
LinJ.24_463706_464271-	LINF_240017900	3'UTR	amastin-like_surface_protein-like_protein	3373	566	Large	2069	antisense	Cluster_160	7	45.1	Group1	medium
LINF_240018200_LinJ.24_478553_478754-	LINF_240018200	3'UTR	DNAJ-domain_protein	4222	202	Medium	516	antisense	Cluster_425	1	7.9	Group4	low
LinJ.24_481072_481509+	LINF_240018200	3'UTR	DNAJ-domain_protein	4222	438	Medium	3035	sense	Cluster_160	7	39.6	Group2	low
LINF_240018800_LinJ.24_492818_493379+	LINF_240018800	3'UTR	IQ_calmodulin-binding_motif_containing_protein	1366	562	Large	595	sense	Cluster_160	7	45.5	Group1	medium
LINF_240019000_LinJ.24_498419_498972+	LINF_240019000	3'UTR	Zinc_finger_-_C3HC4_type_(RING_finger)_containing_protein	1115	554	Large	297	sense	Cluster_160	7	47.4	Group1	high
LINF_240019300_LinJ.24_508062_508601+	LINF_240019300	3'UTR	Zinc_finger_-_C3HC4_type_(RING_finger)/zinc-RING_finger_domain/EF-hand_domain_pair/EF-hand_domain/EF_hand/Secreted_protein_acidic_and_rich_in_cysteine_Ca_binding_region_containing_protein	1335	540	Large	250	sense	Cluster_160	7	45.5	Group1	medium
LINF_240019800_LinJ.24_538489_538676+	LINF_240019800	3'UTR	hypothetical_protein	4053	188	Medium	2872	sense	Cluster_436	2	NoHit	Group5	low
LinJ.24_537356_537602-	LINF_240019800	3'UTR	hypothetical_protein	4053	247	Medium	1739	antisense	Cluster_413	1	35.5	Group2	low
LINF_240021200_LinJ.24_615650_615837+	LINF_240021200	3'UTR	RNA_recognition_motif._(a.k.a._RRM_-_RBD_-_or_RNP_domain)/RNA_recognition_motif_(a.k.a._RRM_-_RBD_-_or_RNP_domain)	9218	188	Medium	2180	sense	Cluster_436	2	NoHit	Group5	low
LINF_240021900_LinJ.24_645408_645668+	LINF_240021900	3'UTR	NAD_dependent_epimerase/dehydratase_family/Male_sterility_protein	4907	261	Medium	2695	sense	Cluster_410	1	NoHit	Group5	medium
LinJ.24_643217_643798-	LINF_240021900	3'UTR	NAD_dependent_epimerase/dehydratase_family/Male_sterility_protein	4907	582	Large	504	antisense	Cluster_127	2	46.1	Group1	medium
LINF_240023200_LinJ.24_662835_663344-	LINF_240023200	3'UTR	cell_division_cycle_protein_20	1292	510	Large	530	sense	Cluster_127	2	49	Group1	medium
LINF_240024700_LinJ.24_705324_705884-	LINF_240024700	3'UTR	hypothetical_protein	1576	561	Large	808	sense	Cluster_206	4	44.7	Group2	high
LINF_240024900_LinJ.24_715881_716401-	LINF_240024900	3'UTR	cyclin_11	4526	521	Large	2547	sense	Cluster_206	4	45.2	Group1	low
LINF_240025000_LinJ.24_730031_730554-	LINF_240025000	3'UTR	cyclin_10	10052	524	Large	1646	sense	Cluster_206	4	45.2	Group1	low
LINF_240025600_LinJ.24_747329_747873-	LINF_240025600	3'UTR	hypothetical_protein	1222	545	Large	627	sense	Cluster_206	4	45.2	Group1	medium
LINF_240026500_LinJ.24_775529_776097+	LINF_240026500	3'UTR	3-oxoacyl-(acyl-carrier_protein)_reductase	838	569	Large	169	antisense	Cluster_88	4	49.5	Group1	medium
LINF_240027700_LinJ.24_806996_807590+	LINF_240027700	3'UTR	hypothetical_protein	4379	595	Large	3708	antisense	Cluster_88	4	49.5	Group1	low
LINF_250006100_LinJ.25_26054_26598-	LINF_250006100	3'UTR	hypothetical_protein	2261	545	Large	462	sense	Cluster_257	3	32	Group2	medium
LINF_250006300_LinJ.25_31154_31229-	LINF_250006300	3'UTR	electron_transfer_flavoprotein	2071	76	Small	939	sense	Cluster_549	3	NoHit	Group5	medium
LINF_250007000_LinJ.25_50943_51487-	LINF_250007000	3'UTR	ubiquitin_carboxyl-terminal_hydrolase	940	545	Large	70	sense	Cluster_257	3	31.8	Group2	medium
LINF_250007200_LinJ.25_58778_59321-	LINF_250007200	3'UTR	mitochondrial_carrier_protein	1344	544	Large	376	sense	Cluster_257	3	31.8	Group2	low
LINF_250008000_LinJ.25_83017_83092-	LINF_250008000	3'UTR	RNA-binding_protein	2997	76	Small	1499	sense	Cluster_549	3	NoHit	Group5	low
LINF_250012000_LinJ.25_221315_221888-	LINF_250012000	3'UTR	epsin	2495	574	Large	1621	sense	Cluster_163	3	42.2	Group2	low
LINF_250012500_LinJ.25_247683_247786-	LINF_250012500	3'UTR	SCAMP_family	3948	104	Small	3395	sense	Cluster_555	1	NoHit	Group5	medium
LinJ.25_249909_250465+	LINF_250012500	3'UTR	SCAMP_family	3948	557	Large	716	antisense	Cluster_163	3	42.2	Group2	medium
LINF_250013100_LinJ.25_259385_259877+	LINF_250013100	3'UTR	eukaryotic_initiation_factor_5a	1033	493	Large	80	sense	Cluster_163	3	33.1	Group2	high
LINF_250013500_LinJ.25_278008_278194+	LINF_250013500	3'UTR	hypothetical_protein	2358	187	Medium	967	sense	Cluster_439	1	NoHit	Group5	low
LINF_250013900_LinJ.25_297145_297270-	LINF_250013900	3'UTR	hypothetical_protein	1575	126	Small	297	antisense	Cluster_171	2	NoHit	Group5	low
LinJ.25_297261_297425-	LINF_250013900	3'UTR	hypothetical_protein	1575	165	Medium	413	antisense	Cluster_507	1	55.4	Group1	low
LINF_250014200_LinJ.25_309986_310557+	LINF_250014200	3'UTR	hypothetical_protein	4053	572	Large	807	sense	Cluster_171	2	55	Group1	low
LINF_250016300_LinJ.25_387920_388458-	LINF_250016300	3'UTR	hypothetical_protein	651	539	Large	40	antisense	Cluster_272	1	33.1	Group2	medium
LINF_250016700_LinJ.25_402093_402224+	LINF_250016700	3'UTR	hypothetical_protein	2295	132	Small	760	sense	Cluster_404	10	NoHit	Group5	medium
LINF_250017300_LinJ.25_440460_440729-	LINF_250017300	3'UTR	aldehyde_dehydrogenase	2149	270	Medium	1206	sense	Cluster_404	10	NoHit	Group5	high
LINF_250019200_LinJ.25_509912_510481-	LINF_250019200	3'UTR	hypothetical_protein	722	570	Large	118	sense	Cluster_70	8	57.4	Group1	medium
LINF_250020200_LinJ.25_543101_543699-	LINF_250020200	3'UTR	Surp_module	971	599	Large	322	sense	Cluster_70	8	56.9	Group1	medium
LINF_250020700_LinJ.25_559605_560158-	LINF_250020700	3'UTR	hypothetical_protein	4643	554	Large	1750	sense	Cluster_70	8	59	Group1	low
LINF_250020900_LinJ.25_566360_566939-	LINF_250020900	3'UTR	Protein_of_unknown_function_(DUF1295)/Phospholipid_methyltransferase	848	580	Large	4	sense	Cluster_70	8	57.3	Group1	medium
LINF_250021300_LinJ.25_575163_575685-	LINF_250021300	3'UTR	calpain_family_cysteine_protease-like_protein	5971	523	Large	5120	sense	Cluster_298	1	16.9	Group4	low
LinJ.25_577805_578232-	LINF_250021300	3'UTR	calpain_family_cysteine_protease-like_protein	5971	428	Medium	2573	sense	Cluster_70	8	26.8	Group3	low
LINF_250022000_LinJ.25_604216_604782-	LINF_250022000	3'UTR	Tim10/DDP_family_zinc_finger_containing_protein	8381	567	Large	7785	sense	Cluster_70	8	59	Group1	high
LINF_250022300_LinJ.25_628445_629045-	LINF_250022300	3'UTR	casein_kinase_I	3128	601	Large	592	sense	Cluster_70	8	11.4	Group4	medium
LINF_250023500_LinJ.25_666260_666308-	LINF_250023500	3'UTR	DnaJ_domain_containing_protein	642	49	Small	528	sense	Cluster_547	2	NoHit	Group5	medium
LinJ.25_666303_666603-	LINF_250023500	3'UTR	DnaJ_domain_containing_protein	642	301	Medium	233	sense	Cluster_391	2	55.1	Group1	medium
LINF_250026900_LinJ.25_762020_762199-	LINF_250026900	3'UTR	hypothetical_protein	1349	180	Medium	193	sense	Cluster_452	1	NoHit	Group5	low
LinJ.25_761140_761753+	LINF_250026900	3'UTR	hypothetical_protein	1349	614	Large	639	antisense	Cluster_37	6	50.3	Group1	low
LINF_250028500_LinJ.25_806423_807015-	LINF_250028500	3'UTR	BRO1-like_domain_containing_protein	914	593	Large	88	sense	Cluster_37	6	50.1	Group1	medium
LINF_250030000_LinJ.25_839337_839931+	LINF_250030000	3'UTR	palmitoyl_acyltransferase_10	1407	595	Large	619	sense	Cluster_37	6	50.5	Group1	low
LINF_250031200_LinJ.25_873697_873859+	LINF_250031200	3'UTR	CHAP_domain/Glutathionylspermidine_synthase_preATP-grasp	2366	163	Medium	2118	sense	Cluster_404	10	NoHit	Group5	medium
LinJ.25_872221_872812+	LINF_250031200	3'UTR	CHAP_domain/Glutathionylspermidine_synthase_preATP-grasp	2366	592	Large	642	sense	Cluster_37	6	50.3	Group1	medium
LINF_260006500_LinJ.26_35745_36371-	LINF_260006500	3'UTR	nuclear_lim_interactor-interacting_factor-like_protein	3240	627	Large	1609	sense	Cluster_4	5	29.3	Group3	low
LINF_260006800_LinJ.26_46984_47629-	LINF_260006800	3'UTR	hypothetical_protein	1328	646	Large	642	sense	Cluster_4	5	27.2	Group3	medium
LINF_260007000_LinJ.26_51041_51661-	LINF_260007000	3'UTR	eukaryotic_peptide_chain_release_factor_subunit_1	965	621	Large	302	sense	Cluster_4	5	28.8	Group3	medium
LINF_260008800_LinJ.26_102830_103472-	LINF_260008800	3'UTR	Regulator_of_Vps4_activity_in_the_MVB_pathway	1875	643	Large	545	sense	Cluster_4	5	29	Group3	high
LINF_260009800_LinJ.26_128398_129045-	LINF_260009800	3'UTR	Conserved_hypothetical_ATP_binding_protein	1214	648	Large	235	sense	Cluster_4	5	28.3	Group3	high
LINF_260012400_LinJ.26_210113_210753-	LINF_260012400	3'UTR	Regulator_of_chromosome_condensation_(RCC1)_repeat	3913	641	Large	718	sense	Cluster_6	5	45.2	Group1	medium
LINF_260012800_LinJ.26_224542_224703-	LINF_260012800	3'UTR	RNA_recognition_motif_(a.k.a._RRM_-_RBD_-_or_RNP_domain)/RNA_recognition_motif._(a.k.a._RRM_-_RBD_-_or_RNP_domain)	1917	162	Medium	1441	sense	Cluster_515	1	41.5	Group2	medium
LINF_260013000_LinJ.26_228522_228959+	LINF_260013000	3'UTR	type_II_(glutathione_peroxidase-like)_tryparedoxin_peroxidase	1513	438	Medium	1006	antisense	Cluster_6	5	47.3	Group1	high
LINF_260013200_LinJ.26_234305_234936-	LINF_260013200	3'UTR	aspartate--ammonia_ligase	3166	632	Large	1328	sense	Cluster_6	5	45.2	Group1	high
LINF_260014400_LinJ.26_270729_271242-	LINF_260014400	3'UTR	Meiotic_cell_cortex_C-terminal_pleckstrin_homology	1418	514	Large	873	sense	Cluster_6	5	44.6	Group2	medium
LINF_260016300_LinJ.26_366025_366639+	LINF_260016300	3'UTR	hypothetical_protein	1789	615	Large	476	sense	Cluster_35	1	34.8	Group2	low
LINF_260019100_LinJ.26_475550_476079+	LINF_260019100	3'UTR	DnaJ_domain_containing_protein	2034	530	Large	667	sense	Cluster_278	8	52.3	Group1	low
LINF_260019400_LinJ.26_501369_501899+	LINF_260019400	3'UTR	hypothetical_protein	3847	531	Large	865	sense	Cluster_278	8	52.3	Group1	medium
LINF_260019800_LinJ.26_523977_524511-	LINF_260019800	3'UTR	hypothetical_protein	1263	535	Large	729	antisense	Cluster_278	8	56.9	Group1	medium
LINF_260020000_LinJ.26_534531_535003+	LINF_260020000	3'UTR	hypothetical_protein	4594	473	Large	2169	sense	Cluster_278	8	52.3	Group1	low
LinJ.26_533599_534071+	LINF_260020000	3'UTR	hypothetical_protein	4594	473	Large	1237	sense	Cluster_278	8	56.9	Group1	low
LINF_260020600_LinJ.26_564916_565429+	LINF_260020600	3'UTR	SNF2_family_N-terminal_domain/DEAD/DEAH_box_helicase/Ring_finger_domain/Zinc_finger_-_C3HC4_type_(RING_finger)/Helicase_conserved_C-terminal_domain_containing_protein	3892	514	Large	2311	sense	Cluster_278	8	56.9	Group1	medium
LINF_260021800_LinJ.26_597826_597894-	LINF_260021800	3'UTR	hypothetical_protein	5382	69	Small	340	antisense	Cluster_560	2	NoHit	Group5	medium
LinJ.26_598695_598903-	LINF_260021800	3'UTR	hypothetical_protein	5382	209	Medium	1209	antisense	Cluster_420	3	52.1	Group1	medium
LinJ.26_599362_599852-	LINF_260021800	3'UTR	hypothetical_protein	5382	491	Large	1876	antisense	Cluster_273	3	9	Group4	medium
LinJ.26_601416_601701-	LINF_260021800	3'UTR	hypothetical_protein	5382	286	Medium	3930	antisense	Cluster_397	1	NoHit	Group5	medium
LINF_260021900_LinJ.26_605157_605695-	LINF_260021900	3'UTR	sphingolipid_delta_4_desaturase	1478	539	Large	843	antisense	Cluster_273	3	6	Group4	high
LINF_260022000_LinJ.26_607653_608191-	LINF_260022000	3'UTR	sphingolipid_delta_4_desaturase	1478	539	Large	843	antisense	Cluster_273	3	6	Group4	high
LINF_260022400_LinJ.26_620301_620814+	LINF_260022400	3'UTR	protein_kinase	3570	514	Large	1373	sense	Cluster_278	8	53.3	Group1	medium
LINF_260023300_LinJ.26_658906_659354+	LINF_260023300	3'UTR	6-O-methylguanine_DNA_methyltransferase_-_DNA_binding_domain_containing_protein	1562	449	Medium	1074	sense	Cluster_346	6	55.2	Group1	medium
LINF_260023400_LinJ.26_662480_662858+	LINF_260023400	3'UTR	hypothetical_protein	4687	379	Medium	772	sense	Cluster_378	1	45.1	Group1	medium
LINF_260023700_LinJ.26_683437_683616+	LINF_260023700	3'UTR	hypothetical_protein	951	180	Medium	404	sense	Cluster_346	6	NoHit	Group5	low
LinJ.26_683180_683428+	LINF_260023700	3'UTR	hypothetical_protein	951	249	Medium	147	sense	Cluster_346	6	55.2	Group1	low
LINF_260023900_LinJ.26_689175_689618+	LINF_260023900	3'UTR	hypothetical_protein	2966	444	Medium	592	sense	Cluster_346	6	55.2	Group1	high
LINF_260024100_LinJ.26_704985_705164+	LINF_260024100	3'UTR	Domain_of_unknown_function_(DUF4460)	4000	180	Medium	1620	sense	Cluster_346	6	NoHit	Group5	high
LinJ.26_704721_704976+	LINF_260024100	3'UTR	Domain_of_unknown_function_(DUF4460)	4000	256	Medium	1356	sense	Cluster_346	6	55.2	Group1	high
LINF_260024900_LinJ.26_744985_745159+	LINF_260024900	3'UTR	hypothetical_protein	4126	175	Medium	1118	sense	Cluster_475	1	NoHit	Group5	high
LINF_260026000_LinJ.26_786088_786666+	LINF_260026000	3'UTR	SUMO1/Ulp2	2431	579	Large	199	sense	Cluster_38	2	46	Group1	medium
LINF_260026100_LinJ.26_790388_790892+	LINF_260026100	3'UTR	hypothetical_protein	3988	505	Large	325	sense	Cluster_313	1	31.1	Group2	low
LinJ.26_793391_794004+	LINF_260026100	3'UTR	hypothetical_protein	3988	614	Large	3328	sense	Cluster_38	2	46.3	Group1	low
LINF_260031000_LinJ.26_984381_984543+	LINF_260031000	3'UTR	DnaJ_domain_containing_protein	418	163	Medium	189	sense	Cluster_511	1	NoHit	Group5	high
LINF_260031100_LinJ.26_987684_988236+	LINF_260031100	3'UTR	serine/threonine_protein_phosphatase	3142	553	Large	821	sense	Cluster_236	3	34.9	Group2	medium
LINF_260031700_LinJ.26_1009913_1010456+	LINF_260031700	3'UTR	Paraquat-inducible_protein_A	2334	544	Large	384	sense	Cluster_236	3	34.9	Group2	medium
LINF_260032400_LinJ.26_1028918_1029461+	LINF_260032400	3'UTR	hypothetical_protein	1388	544	Large	478	sense	Cluster_236	3	34.9	Group2	medium
LINF_270005500_LinJ.27_17887_18511+	LINF_270005500	3'UTR	hypothetical_protein	894	625	Large	134	antisense	Cluster_12	13	36.3	Group2	medium
LINF_270006100_LinJ.27_30336_30929-	LINF_270006100	3'UTR	RING-variant_domain_containing_protein	1234	594	Large	239	sense	Cluster_12	13	33.1	Group2	medium
LINF_270006600_LinJ.27_42248_42834-	LINF_270006600	3'UTR	hypothetical_protein	967	587	Large	195	sense	Cluster_12	13	34.3	Group2	medium
LINF_270007100_LinJ.27_51550_52169-	LINF_270007100	3'UTR	hypothetical_protein	1222	620	Large	551	sense	Cluster_12	13	30.6	Group2	low
LINF_270007300_LinJ.27_55821_56430-	LINF_270007300	3'UTR	hypothetical_protein	1466	610	Large	551	sense	Cluster_12	13	31.2	Group2	low
LINF_270007450_LinJ.27_60083_60698-	LINF_270007450	3'UTR	kinetoplast-associated_protein-like_protein	1415	616	Large	493	sense	Cluster_12	13	36.5	Group2	medium
LINF_270008100_LinJ.27_82951_83549+	LINF_270008100	3'UTR	methylmalonyl-coenzyme_a_mutase	1455	599	Large	807	sense	Cluster_12	13	35.8	Group2	medium
LINF_270008200_LinJ.27_88110_88725+	LINF_270008200	3'UTR	TATA-binding_protein_interacting_(TIP20)	1100	616	Large	280	sense	Cluster_12	13	33.5	Group2	low
LINF_270008800_LinJ.27_107831_108437+	LINF_270008800	3'UTR	hypothetical_protein	883	607	Large	262	sense	Cluster_12	13	32.6	Group2	medium
LINF_270009500_LinJ.27_130512_131140-	LINF_270009500	3'UTR	hypothetical_protein	920	629	Large	214	antisense	Cluster_12	13	35.1	Group2	medium
LINF_270009700_LinJ.27_137258_137886+	LINF_270009700	3'UTR	Vasohibin	2118	629	Large	1448	sense	Cluster_12	13	32.7	Group2	medium
LINF_270009800_LinJ.27_142419_143049+	LINF_270009800	3'UTR	glycosomal_transporter_(GAT3)	3512	631	Large	2066	sense	Cluster_12	13	36.3	Group2	low
LINF_270012600_LinJ.27_289752_290352+	LINF_270012600	3'UTR	hypothetical_protein	3962	601	Large	3218	sense	Cluster_69	1	39.9	Group2	low
LINF_270012800_LinJ.27_299771_299952+	LINF_270012800	3'UTR	amino_acid_transporter	1851	182	Medium	1039	sense	Cluster_447	2	NoHit	Group5	high
LINF_270013200_LinJ.27_317024_317649+	LINF_270013200	3'UTR	hypothetical_protein	1192	626	Large	526	sense	Cluster_15	1	38.5	Group2	medium
LINF_270014800_LinJ.27_377396_377927-	LINF_270014800	3'UTR	WD_domain_-_G-beta_repeat	929	532	Large	133	antisense	Cluster_254	9	38.8	Group2	medium
LINF_270015000_LinJ.27_383222_383768+	LINF_270015000	3'UTR	hypothetical_protein	960	547	Large	363	sense	Cluster_254	9	38.8	Group2	medium
LINF_270015500_LinJ.27_440637_440801-	LINF_270015500	3'UTR	Protein_of_unknown_function_(DUF1295)	37761	165	Medium	102	sense	Cluster_508	3	NoHit	Group5	high
LINF_270015600_LinJ.27_442734_443278-	LINF_270015600	3'UTR	isovaleryl-coA_dehydrogenase	1606	545	Large	592	sense	Cluster_254	9	42.1	Group2	high
LINF_270015800_LinJ.27_448411_448955-	LINF_270015800	3'UTR	hypothetical_protein	2690	545	Large	1987	sense	Cluster_254	9	42.1	Group2	medium
LINF_270016000_LinJ.27_464713_464877-	LINF_270016000	3'UTR	ATP-binding_cassette_subfamily_A_-_member_1	6422	165	Medium	1153	sense	Cluster_508	3	NoHit	Group5	low
LinJ.27_459829_460349-	LINF_270016000	3'UTR	ATP-binding_cassette_subfamily_A_-_member_1	6422	521	Large	5681	sense	Cluster_254	9	38.8	Group2	low
LINF_270016100_LinJ.27_473361_473525+	LINF_270016100	3'UTR	ATP-binding_cassette_subfamily_A_-_member_1	4597	165	Medium	3470	antisense	Cluster_508	3	NoHit	Group5	low
LINF_270016200_LinJ.27_484838_485377+	LINF_270016200	3'UTR	hypothetical_protein	1882	540	Large	240	antisense	Cluster_254	9	38.8	Group2	medium
LINF_270017100_LinJ.27_509081_509589-	LINF_270017100	3'UTR	vesicular-fusion_ATPase-like_protein	917	509	Large	113	sense	Cluster_254	9	38.8	Group2	medium
LINF_270017800_LinJ.27_538293_538442-	LINF_270017800	3'UTR	hypothetical_protein	2132	150	Medium	516	sense	Cluster_448	2	NoHit	Group5	low
LINF_270018200_LinJ.27_550815_551347-	LINF_270018200	3'UTR	hypothetical_protein	2388	533	Large	1054	sense	Cluster_254	9	37	Group2	medium
LINF_270018400_LinJ.27_558832_559013-	LINF_270018400	3'UTR	RING-H2_zinc_finger/Anaphase-promoting_complex_subunit_11_RING-H2_finger/Ring_finger_domain_containing_protein	3403	182	Medium	2162	sense	Cluster_448	2	NoHit	Group5	low
LINF_270018900_LinJ.27_580154_580711-	LINF_270018900	3'UTR	WD_domain_-_G-beta_repeat	4908	558	Large	1354	sense	Cluster_219	2	56.2	Group1	high
LINF_270020760_LinJ.27_649016_649618+	LINF_270020760	3'UTR	ethanolamine_kinase	1699	603	Large	1021	sense	Cluster_43	6	61.9	Group1	medium
LINF_270020900_LinJ.27_656228_656839+	LINF_270020900	3'UTR	Snf7	1840	612	Large	1153	sense	Cluster_43	6	63.6	Group1	medium
LINF_270021100_LinJ.27_663449_664059+	LINF_270021100	3'UTR	Snf7	1839	611	Large	1153	sense	Cluster_43	6	63.6	Group1	medium
LINF_270021300_LinJ.27_670671_671282+	LINF_270021300	3'UTR	Snf7	2401	612	Large	1153	sense	Cluster_43	6	63.6	Group1	medium
LINF_270022000_LinJ.27_695931_696481+	LINF_270022000	3'UTR	hypothetical_protein	1274	551	Large	321	sense	Cluster_43	6	63.6	Group1	low
LINF_270023100_LinJ.27_741576_742153+	LINF_270023100	3'UTR	eukaryotic_translation_initiation_factor_eIF-4E	3835	578	Large	3217	sense	Cluster_43	6	65.4	Group1	medium
LINF_270023300_LinJ.27_749889_750075+	LINF_270023300	3'UTR	BRO1-like_domain/ALIX_V-shaped_domain_binding_to_HIV	1187	187	Medium	162	sense	Cluster_438	4	NoHit	Group5	low
LINF_270023500_LinJ.27_761204_761275-	LINF_270023500	3'UTR	Hereditary_spastic_paraplegia_protein_strumpellin	648	72	Small	453	antisense	Cluster_438	4	NoHit	Group5	medium
LINF_270024400_LinJ.27_811085_811510-	LINF_270024400	3'UTR	Tubulin_cofactor_C_domain-containing_protein_1	2270	426	Medium	470	sense	Cluster_350	2	51.7	Group1	low
LINF_270024500_LinJ.27_814663_814839-	LINF_270024500	3'UTR	Frag1/DRAM/Sfk1_family	2289	177	Medium	1711	sense	Cluster_438	4	NoHit	Group5	low
LINF_270024800_LinJ.27_836181_836620-	LINF_270024800	3'UTR	protein_kinase-like_protein	3881	440	Medium	1807	sense	Cluster_350	2	52.6	Group1	low
LINF_270026300_LinJ.27_906997_907182-	LINF_270026300	3'UTR	hypothetical_protein	5857	186	Medium	288	sense	Cluster_438	4	NoHit	Group5	low
LINF_270027400_LinJ.27_945458_946007-	LINF_270027400	3'UTR	branched-chain_amino_acid_aminotransferase	1930	550	Large	539	sense	Cluster_189	5	51.7	Group1	low
LINF_270027600_LinJ.27_950508_950906-	LINF_270027600	3'UTR	ribonucleoside-diphosphate_reductase_small_chain	2615	399	Medium	2174	sense	Cluster_21	3	NoHit	Group5	medium
LINF_270027900_LinJ.27_960416_961037-	LINF_270027900	3'UTR	hypothetical_protein	1840	622	Large	1176	sense	Cluster_21	3	51.7	Group1	low
LINF_270028000_LinJ.27_963459_964024-	LINF_270028000	3'UTR	hypothetical_protein	1250	566	Large	231	sense	Cluster_189	5	51.7	Group1	high
LINF_270028300_LinJ.27_974508_975074-	LINF_270028300	3'UTR	MSP_(Major_sperm_protein)_domain_containing_protein	3584	567	Large	1548	sense	Cluster_189	5	51.7	Group1	low
LINF_270028600_LinJ.27_988512_989108-	LINF_270028600	3'UTR	Phosphatidylinositol_3-_and_4-kinase	2138	597	Large	939	sense	Cluster_21	3	51.7	Group1	low
LINF_270030200_LinJ.27_1043493_1044034-	LINF_270030200	3'UTR	acyl-CoA_oxidase	1774	542	Large	1201	sense	Cluster_189	5	51.7	Group1	medium
LINF_270033800_LinJ.27_1158896_1159435+	LINF_270033800	3'UTR	metallo-peptidase_-_Clan_MA(E)	1406	540	Large	413	sense	Cluster_268	3	60.1	Group1	medium
LINF_280005800_LinJ.28_29241_29812+	LINF_280005800	3'UTR	oxygen-sensing_adenylate_cyclase	761	572	Large	94	sense	Cluster_172	1	32.3	Group2	medium
LINF_280007300_LinJ.28_76405_77035+	LINF_280007300	3'UTR	glycerol-3-phosphate_dehydrogenase_(FAD-dependent)	1673	631	Large	255	sense	Cluster_13	7	32.2	Group2	medium
LINF_280007400_LinJ.28_81437_81546-	LINF_280007400	3'UTR	propionyl-coa_carboxylase_beta_chain	2016	110	Small	1066	antisense	Cluster_552	1	NoHit	Group5	medium
LINF_280008300_LinJ.28_116517_116714+	LINF_280008300	3'UTR	hypothetical_protein	8851	198	Medium	6368	sense	Cluster_428	1	NoHit	Group5	low
LinJ.28_110643_110824+	LINF_280008300	3'UTR	hypothetical_protein	8851	182	Medium	494	sense	Cluster_450	3	NoHit	Group5	low
LinJ.28_115525_116032+	LINF_280008300	3'UTR	hypothetical_protein	8851	508	Large	5376	sense	Cluster_13	7	32.4	Group2	low
LINF_280009200_LinJ.28_143034_143364+	LINF_280009200	3'UTR	rrp44p_homologue	653	331	Medium	175	sense	Cluster_13	7	NoHit	Group5	medium
LINF_280009300_LinJ.28_148221_148732+	LINF_280009300	3'UTR	hypothetical_protein	1162	512	Large	602	sense	Cluster_13	7	32.4	Group2	medium
LINF_280009600_LinJ.28_151915_152435-	LINF_280009600	3'UTR	hypothetical_protein	684	521	Large	49	sense	Cluster_13	7	32.4	Group2	high
LINF_280010000_LinJ.28_166465_167007-	LINF_280010000	3'UTR	TPR_repeat	9107	543	Large	5443	sense	Cluster_13	7	32.4	Group2	low
LINF_280012700_LinJ.28_276435_277024-	LINF_280012700	3'UTR	hypothetical_protein	1263	590	Large	648	sense	Cluster_107	2	52.6	Group1	low
LINF_280013800_LinJ.28_305282_305684+	LINF_280013800	3'UTR	hypothetical_protein	4561	403	Medium	1740	sense	Cluster_107	2	52.5	Group1	low
LINF_280015500_LinJ.28_365792_365872-	LINF_280015500	3'UTR	Serine_incorporator_(Serinc)	3512	81	Small	1353	antisense	Cluster_478	2	NoHit	Group5	medium
LINF_280016600_LinJ.28_410433_411019-	LINF_280016600	3'UTR	hypothetical_protein	1205	587	Large	292	antisense	Cluster_117	2	37	Group2	low
LINF_280016900_LinJ.28_421865_422433+	LINF_280016900	3'UTR	hypothetical_protein	2432	569	Large	711	sense	Cluster_117	2	37	Group2	medium
LINF_280019300_LinJ.28_505491_505779+	LINF_280019300	3'UTR	haloacid_dehalogenase-like_hydrolase-like_protein	2155	289	Medium	285	sense	Cluster_393	1	NoHit	Group5	medium
LINF_280019700_LinJ.28_519948_520535+	LINF_280019700	3'UTR	Amastin_surface_glycoprotein	2452	588	Large	1152	sense	Cluster_113	2	21.6	Group3	low
LINF_280019800_LinJ.28_524457_524955+	LINF_280019800	3'UTR	amastin-like_protein	5462	499	Large	471	sense	Cluster_113	2	NoHit	Group5	low
LINF_280019900_LinJ.28_532774_532929+	LINF_280019900	3'UTR	hypothetical_protein	2183	156	Medium	784	sense	Cluster_526	2	6.2	Group4	low
LINF_280020000_LinJ.28_539014_539514-	LINF_280020000	3'UTR	DNA_polymerase_kappa	1998	501	Large	1425	antisense	Cluster_304	4	36.5	Group2	medium
LINF_280021400_LinJ.28_580489_580998+	LINF_280021400	3'UTR	hypothetical_protein	3305	510	Large	801	sense	Cluster_304	4	36.7	Group2	low
LINF_280021800_LinJ.28_591493_592007-	LINF_280021800	3'UTR	hydrolase_-_alpha/beta_fold_family	5776	515	Large	839	antisense	Cluster_304	4	36.7	Group2	high
LINF_280022200_LinJ.28_601491_602005-	LINF_280022200	3'UTR	Kelch_motif/Galactose_oxidase_-_central_domain_containing_protein	1065	515	Large	43	sense	Cluster_304	4	36.7	Group2	medium
LINF_280023300_LinJ.28_651646_652249-	LINF_280023300	3'UTR	hypothetical_protein	1964	604	Large	559	sense	Cluster_63	1	41.1	Group2	low
LINF_280025900_LinJ.28_770198_770293-	LINF_280025900	3'UTR	divalent_cation_transporter	5629	96	Small	528	sense	Cluster_562	2	NoHit	Group5	medium
LINF_280026200_LinJ.28_787561_788129-	LINF_280026200	3'UTR	ribose_5-phosphate_isomerase	3026	569	Large	529	sense	Cluster_174	7	47.9	Group1	medium
LINF_280026600_LinJ.28_811701_811796-	LINF_280026600	3'UTR	protein_kinase	10829	96	Small	3376	sense	Cluster_562	2	NoHit	Group5	low
LINF_280027400_LinJ.28_835620_836176-	LINF_280027400	3'UTR	DEAD-box_ATP-dependent_RNA_helicase	1314	557	Large	269	sense	Cluster_174	7	50.4	Group1	low
LINF_280027800_LinJ.28_849548_850098+	LINF_280027800	3'UTR	Cullin_family/Cullin_protein_neddylation_domain_containing_protein	864	551	Large	263	sense	Cluster_174	7	50.7	Group1	medium
LINF_280027900_LinJ.28_854560_854731+	LINF_280027900	3'UTR	cullin_2	3318	172	Medium	2018	sense	Cluster_499	1	NoHit	Group5	medium
LinJ.28_855001_855552-	LINF_280027900	3'UTR	cullin_2	3318	552	Large	2459	antisense	Cluster_174	7	50.7	Group1	medium
LINF_280029200_LinJ.28_895607_896165+	LINF_280029200	3'UTR	hd_phosphohydrolase_family_protein	2462	559	Large	1508	sense	Cluster_174	7	50.4	Group1	low
LINF_280030100_LinJ.28_927183_927781+	LINF_280030100	3'UTR	hypothetical_protein	1881	599	Large	218	sense	Cluster_25	5	28.9	Group3	low
LINF_280030700_LinJ.28_947224_947805+	LINF_280030700	3'UTR	subtilisin-like_serine_peptidase	2045	582	Large	1222	sense	Cluster_25	5	28.8	Group3	low
LINF_280032200_LinJ.28_992953_993114-	LINF_280032200	3'UTR	eukaryotic_translation_initiation_factor_4E	3025	162	Medium	2638	antisense	Cluster_517	1	NoHit	Group5	medium
LINF_280032300_LinJ.28_996717_997335+	LINF_280032300	3'UTR	acyl-CoA_dehydrogenase	2146	619	Large	596	sense	Cluster_25	5	28.9	Group3	medium
LINF_280036800_LinJ.28_1132854_1133419-	LINF_280036800	3'UTR	cytosolic_malate_dehydrogenase	1291	566	Large	378	sense	Cluster_147	3	41.7	Group2	high
LINF_280037700_LinJ.28_1170616_1171194-	LINF_280037700	3'UTR	hypothetical_protein	2485	579	Large	1872	sense	Cluster_147	3	41.7	Group2	low
LINF_280039700_LinJ.28_1192986_1193521-	LINF_280039700	3'UTR	hypothetical_protein	2103	536	Large	1531	sense	Cluster_147	3	41.5	Group2	medium
LINF_290005600_LinJ.29_19201_19734-	LINF_290005600	3'UTR	QA-SNARE_protein_putative	1031	534	Large	343	sense	Cluster_232	3	48.6	Group1	medium
LINF_290006100_LinJ.29_36094_36628-	LINF_290006100	3'UTR	proteasome_regulatory_non-ATPase_subunit	2455	535	Large	1869	sense	Cluster_232	3	48.6	Group1	high
LINF_290007500_LinJ.29_84030_84431-	LINF_290007500	3'UTR	thymine-7-hydroxylase	3040	402	Medium	2472	sense	Cluster_73	5	49.5	Group1	high
LINF_290007800_LinJ.29_93223_93812-	LINF_290007800	3'UTR	D-lactate_dehydrogenase-like_protein	2656	590	Large	1492	sense	Cluster_73	5	49.5	Group1	medium
LINF_290008100_LinJ.29_101667_102259-	LINF_290008100	3'UTR	hypothetical_protein	3400	593	Large	2616	sense	Cluster_73	5	49.4	Group1	medium
LINF_290008900_LinJ.29_133023_133608-	LINF_290008900	3'UTR	RNA_binding_protein	976	586	Large	354	sense	Cluster_73	5	49.4	Group1	low
LINF_290009600_LinJ.29_153913_154511-	LINF_290009600	3'UTR	hypothetical_protein	2738	599	Large	1664	sense	Cluster_73	5	49.4	Group1	low
LINF_290012400_LinJ.29_267550_268001-	LINF_290012400	3'UTR	Peroxisomal_targeting_signal_2_receptor	1203	452	Large	705	sense	Cluster_81	2	NoHit	Group5	medium
LINF_290012900_LinJ.29_283160_283755+	LINF_290012900	3'UTR	U-box_domain_protein	2604	596	Large	571	antisense	Cluster_81	2	48.8	Group1	medium
LINF_290013800_LinJ.29_319604_319738-	LINF_290013800	3'UTR	hypothetical_protein	4607	135	Small	808	sense	Cluster_542	1	NoHit	Group5	low
LINF_290014100_LinJ.29_326232_326769-	LINF_290014100	3'UTR	Cytochrome_b5-like_Heme/Steroid_binding_domain_containing_protein	1808	538	Large	1106	sense	Cluster_178	7	49.9	Group1	medium
LINF_290014300_LinJ.29_333827_334376-	LINF_290014300	3'UTR	hypothetical_protein	2842	550	Large	203	sense	Cluster_178	7	49.9	Group1	high
LinJ.29_332086_332647-	LINF_290014300	3'UTR	hypothetical_protein	2842	562	Large	1932	sense	Cluster_178	7	50	Group1	high
LINF_290015200_LinJ.29_360504_361053+	LINF_290015200	3'UTR	5-histidylcysteine_sulfoxide_synthase	1783	550	Large	139	sense	Cluster_178	7	49.9	Group1	high
LINF_290015400_LinJ.29_369322_369890+	LINF_290015400	3'UTR	hypothetical_protein	2758	569	Large	1056	sense	Cluster_178	7	49.9	Group1	low
LINF_290015600_LinJ.29_380870_381423+	LINF_290015600	3'UTR	hypothetical_protein	1013	554	Large	409	sense	Cluster_178	7	49.9	Group1	low
LINF_290017300_LinJ.29_451805_452401+	LINF_290017300	3'UTR	tryparedoxin-like_protein	4013	597	Large	424	sense	Cluster_79	1	55	Group1	low
LINF_290018600_LinJ.29_512283_512545+	LINF_290018600	3'UTR	Heat_shock_protein_100_kDa	2776	263	Medium	1225	sense	Cluster_407	1	35.7	Group2	low
LINF_290019000_LinJ.29_529863_530460+	LINF_290019000	3'UTR	carnitine/choline_acetyltransferase	2977	598	Large	2115	sense	Cluster_75	1	45	Group1	low
LINF_290020900_LinJ.29_676368_676973+	LINF_290020900	3'UTR	phosphatidylinositol_4-kinase_alpha	1509	606	Large	209	antisense	Cluster_57	4	44.9	Group2	low
LINF_290021100_LinJ.29_691646_692223-	LINF_290021100	3'UTR	hypothetical_protein	1669	578	Large	1061	sense	Cluster_57	4	44.5	Group2	medium
LINF_290021300_LinJ.29_698102_698693-	LINF_290021300	3'UTR	Asparagine_synthase	1796	592	Large	955	sense	Cluster_57	4	44.5	Group2	medium
LINF_290021500_LinJ.29_715878_716397-	LINF_290021500	3'UTR	Nodulin-like/Major_Facilitator_Superfamily	6375	520	Large	183	sense	Cluster_57	4	35.8	Group2	low
LINF_290022000_LinJ.29_746584_747095-	LINF_290022000	3'UTR	hypothetical_protein	1048	512	Large	343	sense	Cluster_309	1	36	Group2	high
LINF_290023300_LinJ.29_793757_794350-	LINF_290023300	3'UTR	ATP-binding_cassette_protein_subfamily_H_-_member_2	2400	594	Large	832	sense	Cluster_92	1	50.4	Group1	medium
LINF_290026000_LinJ.29_876735_877210+	LINF_290026000	3'UTR	hypothetical_protein	1741	476	Large	1170	antisense	Cluster_335	1	29.9	Group3	low
LINF_290026300_LinJ.29_883752_884326-	LINF_290026300	3'UTR	hypothetical_protein	1913	575	Large	1239	sense	Cluster_161	3	43.7	Group2	high
LINF_290026400_LinJ.29_886524_887096+	LINF_290026400	3'UTR	hypothetical_protein	863	573	Large	208	antisense	Cluster_161	3	43.7	Group2	low
LINF_290026700_LinJ.29_896081_896255-	LINF_290026700	3'UTR	hypothetical_protein	345	175	Medium	106	sense	Cluster_479	1	NoHit	Group5	medium
LINF_290027100_LinJ.29_906756_907306-	LINF_290027100	3'UTR	protein_farnesyltransferase_alpha_subunit	4213	551	Large	479	sense	Cluster_161	3	43.7	Group2	medium
LINF_290028200_LinJ.29_948624_949231-	LINF_290028200	3'UTR	hypothetical_protein	3957	608	Large	3310	sense	Cluster_18	7	39.9	Group2	low
LINF_290028700_LinJ.29_974991_975613-	LINF_290028700	3'UTR	Domain_of_unknown_function_(DUF4139)	2350	623	Large	1417	sense	Cluster_18	7	39.9	Group2	medium
LINF_290028800_LinJ.29_979744_980355-	LINF_290028800	3'UTR	UDP-glucose:Glycoprotein_Glucosyltransferase	1375	612	Large	541	sense	Cluster_18	7	39.9	Group2	medium
LINF_290028900_LinJ.29_992575_992738-	LINF_290028900	3'UTR	Leucine_Rich_Repeat/Leucine_rich_repeat	6523	164	Medium	616	sense	Cluster_505	7	NoHit	Group5	high
LinJ.29_988632_988795-	LINF_290028900	3'UTR	Leucine_Rich_Repeat/Leucine_rich_repeat	6523	164	Medium	4559	sense	Cluster_505	7	NoHit	Group5	high
LINF_290029000_LinJ.29_996516_996679-	LINF_290029000	3'UTR	Leucine_Rich_Repeat/Leucine_rich_repeat	1498	164	Medium	616	sense	Cluster_505	7	NoHit	Group5	high
LINF_290029100_LinJ.29_1000456_1000589-	LINF_290029100	3'UTR	C-8_sterol_isomerase-like_protein	1819	134	Small	967	sense	Cluster_505	7	NoHit	Group5	medium
LinJ.29_1000726_1001334+	LINF_290029100	3'UTR	C-8_sterol_isomerase-like_protein	1819	609	Large	222	antisense	Cluster_18	7	35.6	Group2	medium
LINF_290029200_LinJ.29_1006786_1007289-	LINF_290029200	3'UTR	cdc2-related_kinase_10	6783	504	Large	2624	sense	Cluster_18	7	NoHit	Group5	low
LINF_290029600_LinJ.29_1024509_1024935+	LINF_290029600	3'UTR	hypothetical_protein	2719	427	Medium	1567	antisense	Cluster_18	7	39.9	Group2	medium
LINF_290029900_LinJ.29_1041119_1041668-	LINF_290029900	3'UTR	hypothetical_protein	2273	550	Large	1271	sense	Cluster_157	2	60.1	Group1	medium
LINF_290030000_LinJ.29_1044550_1045139-	LINF_290030000	3'UTR	hypothetical_protein	924	590	Large	167	sense	Cluster_18	7	39.9	Group2	medium
LINF_290030100_LinJ.29_1048045_1048620-	LINF_290030100	3'UTR	metallo-peptidase	1868	576	Large	433	sense	Cluster_157	2	66.4	Group1	medium
LINF_290030200_LinJ.29_1053435_1053608-	LINF_290030200	3'UTR	hypothetical_protein	1878	174	Medium	496	sense	Cluster_486	2	NoHit	Group5	medium
LINF_290030600_LinJ.29_1071545_1072111-	LINF_290030600	3'UTR	hypothetical_protein	8780	567	Large	1887	sense	Cluster_185	2	48.3	Group1	low
LinJ.29_1065996_1066590-	LINF_290030600	3'UTR	hypothetical_protein	8780	595	Large	7408	sense	Cluster_48	7	66.4	Group1	low
LINF_290030700_LinJ.29_1077327_1077926-	LINF_290030700	3'UTR	ubiquitin_hydrolase	4325	600	Large	2150	sense	Cluster_48	7	66.5	Group1	medium
LINF_290030800_LinJ.29_1082899_1083504-	LINF_290030800	3'UTR	enoyl-CoA_hydratase/isomerase-like_protein	2419	606	Large	1718	sense	Cluster_48	7	66.5	Group1	medium
LINF_290031500_LinJ.29_1100000_1100059-	LINF_290031500	3'UTR	kinesin	609	60	Small	486	antisense	Cluster_580	1	NoHit	Group5	medium
LINF_290031600_LinJ.29_1106668_1107251+	LINF_290031600	3'UTR	kinesin	4436	584	Large	3661	sense	Cluster_48	7	66.5	Group1	low
LinJ.29_1103814_1104400-	LINF_290031600	3'UTR	kinesin	4436	587	Large	807	antisense	Cluster_48	7	66.5	Group1	low
LINF_290031700_LinJ.29_1110568_1111176+	LINF_290031700	3'UTR	NLI_interacting_factor-like_phosphatase	2144	609	Large	1505	sense	Cluster_48	7	66.4	Group1	low
LINF_290031800_LinJ.29_1113181_1113783+	LINF_290031800	3'UTR	Acyltransferase	1461	603	Large	520	sense	Cluster_48	7	66.5	Group1	medium
LINF_290032800_LinJ.29_1147019_1147570+	LINF_290032800	3'UTR	vacuolar_protein_sorting-associated_protein_4	2169	552	Large	1582	sense	Cluster_186	3	47.4	Group1	medium
LINF_290033600_LinJ.29_1177353_1177914+	LINF_290033600	3'UTR	hypothetical_protein	1536	562	Large	596	sense	Cluster_186	3	47.4	Group1	medium
LINF_290034000_LinJ.29_1188719_1188910+	LINF_290034000	3'UTR	hypothetical_protein	2247	192	Medium	665	sense	Cluster_404	10	NoHit	Group5	medium
LINF_290034100_LinJ.29_1195895_1196461+	LINF_290034100	3'UTR	SAM_domain_(Sterile_alpha_motif)	1486	567	Large	873	sense	Cluster_186	3	47.4	Group1	medium
LINF_290035000_LinJ.29_1225175_1225342+	LINF_290035000	3'UTR	serine/threonine_protein_kinase	2178	168	Medium	298	sense	Cluster_504	2	NoHit	Group5	medium
LINF_290035800_LinJ.29_1245249_1245415+	LINF_290035800	3'UTR	inosine-adenosine-guanosine-nucleosidehydrolase	2174	167	Medium	89	sense	Cluster_504	2	NoHit	Group5	high
LINF_300005100_LinJ.30_3831_4444-	LINF_300005100	3'UTR	Alpha/beta_hydrolase_family/alpha/beta_hydrolase_fold	3429	614	Large	1927	sense	Cluster_39	1	10.2	Group4	medium
LINF_300006300_LinJ.30_39162_39759-	LINF_300006300	3'UTR	alkyldihydroxyacetonephosphate_synthase	1769	598	Large	502	sense	Cluster_74	1	54	Group1	medium
LINF_300008300_LinJ.30_102340_102497+	LINF_300008300	3'UTR	Rab-GTPase-TBC_domain_containing_protein	522	158	Medium	109	antisense	Cluster_227	3	NoHit	Group5	low
LINF_300008400_LinJ.30_105839_106387-	LINF_300008400	3'UTR	KU80_protein	934	549	Large	235	sense	Cluster_227	3	50.1	Group1	medium
LINF_300008500_LinJ.30_109420_109975-	LINF_300008500	3'UTR	kinesin	2866	556	Large	2252	sense	Cluster_227	3	50.1	Group1	medium
LINF_300011100_LinJ.30_194165_194781+	LINF_300011100	3'UTR	protein_kinase	6914	617	Large	3975	antisense	Cluster_22	7	45	Group1	low
LINF_300011200_LinJ.30_205362_205974-	LINF_300011200	3'UTR	nitrate_reductase	3582	613	Large	244	sense	Cluster_22	7	47.4	Group1	high
LINF_300013800_LinJ.30_265758_266378-	LINF_300013800	3'UTR	hypothetical_protein	2314	621	Large	1367	antisense	Cluster_22	7	45.1	Group1	low
LINF_300014400_LinJ.30_284253_284868-	LINF_300014400	3'UTR	adenosine_kinase	2127	616	Large	820	antisense	Cluster_22	7	45	Group1	high
LINF_300014900_LinJ.30_308414_309020+	LINF_300014900	3'UTR	Domain_of_unknown_function_(DUF4139)	1652	607	Large	422	sense	Cluster_22	7	45	Group1	medium
LINF_300015100_LinJ.30_317827_318400+	LINF_300015100	3'UTR	Histone-binding_protein_RBBP4_or_subunit_C_of_CAF1_complex/WD_domain_-_G-beta_repeat	3499	574	Large	2318	sense	Cluster_22	7	45.1	Group1	low
LINF_300015700_LinJ.30_337047_337661+	LINF_300015700	3'UTR	ubiquitin_conjugation_factor_E4_B	1354	615	Large	699	sense	Cluster_22	7	45	Group1	medium
LINF_300016000_LinJ.30_344260_344827+	LINF_300016000	3'UTR	hypothetical_protein	1426	568	Large	818	sense	Cluster_183	1	36.4	Group2	high
LINF_300016400_LinJ.30_361872_362048+	LINF_300016400	3'UTR	IQ_calmodulin-binding_motif_containing_protein	1754	177	Medium	250	sense	Cluster_461	3	NoHit	Group5	low
LINF_300016600_LinJ.30_370413_370843+	LINF_300016600	3'UTR	DREV_methyltransferase	2659	431	Medium	167	sense	Cluster_355	5	36.5	Group2	low
LINF_300017000_LinJ.30_386497_386904+	LINF_300017000	3'UTR	hypothetical_protein	541	408	Medium	66	sense	Cluster_355	5	36	Group2	medium
LINF_300017900_LinJ.30_420297_420725-	LINF_300017900	3'UTR	Zinc_finger_-_C3HC4_type_(RING_finger)_containing_protein	1182	429	Medium	74	antisense	Cluster_355	5	36	Group2	medium
LINF_300019400_LinJ.30_479207_479778+	LINF_300019400	3'UTR	amidohydrolase	2327	572	Large	702	sense	Cluster_169	6	38.8	Group2	medium
LINF_300019700_LinJ.30_489462_489640+	LINF_300019700	3'UTR	ama1_protein	3170	179	Medium	755	sense	Cluster_461	3	NoHit	Group5	medium
LINF_300019800_LinJ.30_495636_495814+	LINF_300019800	3'UTR	hypothetical_protein	5158	179	Medium	2743	sense	Cluster_461	3	NoHit	Group5	medium
LINF_300020000_LinJ.30_507761_508333+	LINF_300020000	3'UTR	hypothetical_protein	2609	573	Large	1383	sense	Cluster_169	6	38.8	Group2	low
LINF_300020100_LinJ.30_515841_516413+	LINF_300020100	3'UTR	kinesin	3286	573	Large	2638	sense	Cluster_169	6	38.8	Group2	low
LINF_300020200_LinJ.30_518365_518936+	LINF_300020200	3'UTR	p1/s1_nuclease	1531	572	Large	276	sense	Cluster_169	6	42.1	Group2	medium
LINF_300021100_LinJ.30_554205_554767+	LINF_300021100	3'UTR	hypothetical_protein	6802	563	Large	2670	sense	Cluster_169	6	42.5	Group2	medium
LINF_300021600_LinJ.30_573891_574423+	LINF_300021600	3'UTR	Hsp33_protein	2538	533	Large	449	sense	Cluster_169	6	42.8	Group2	low
LINF_300022500_LinJ.30_601566_602147+	LINF_300022500	3'UTR	CLASP_N_terminal	3672	582	Large	276	sense	Cluster_128	3	47.7	Group1	low
LINF_300022900_LinJ.30_622032_622605+	LINF_300022900	3'UTR	queuine_tRNA-ribosyltransferase	1433	574	Large	440	sense	Cluster_128	3	47.7	Group1	medium
LINF_300023500_LinJ.30_663473_664052+	LINF_300023500	3'UTR	hypothetical_protein	793	580	Large	98	sense	Cluster_128	3	43.7	Group2	low
LINF_300025400_LinJ.30_721602_721803+	LINF_300025400	3'UTR	mannosyltransferase	1551	202	Medium	1309	sense	Cluster_196	3	NoHit	Group5	medium
LinJ.30_721363_721596+	LINF_300025400	3'UTR	mannosyltransferase	1551	234	Medium	1070	sense	Cluster_418	2	43.8	Group2	medium
LINF_300025600_LinJ.30_729417_729833+	LINF_300025600	3'UTR	ferric_reductase_transmembrane_protein-like_protein	4250	417	Medium	553	sense	Cluster_196	3	43.8	Group2	medium
LINF_300026000_LinJ.30_743412_743820+	LINF_300026000	3'UTR	hypothetical_protein	1837	409	Medium	439	sense	Cluster_188	5	42.6	Group2	medium
LINF_300027100_LinJ.30_772659_773225-	LINF_300027100	3'UTR	E3_ubiquitin-protein_ligase	2125	567	Large	1123	sense	Cluster_188	5	42.6	Group2	medium
LINF_300027200_LinJ.30_778385_778944-	LINF_300027200	3'UTR	RNA_recognition_motif._(a.k.a._RRM_-_RBD_-_or_RNP_domain)/RNA_recognition_motif_(a.k.a._RRM_-_RBD_-_or_RNP_domain)	8116	560	Large	6078	sense	Cluster_188	5	43	Group2	low
LinJ.30_782228_782780-	LINF_300027200	3'UTR	RNA_recognition_motif._(a.k.a._RRM_-_RBD_-_or_RNP_domain)/RNA_recognition_motif_(a.k.a._RRM_-_RBD_-_or_RNP_domain)	8116	553	Large	2242	sense	Cluster_188	5	42.6	Group2	low
LINF_300027300_LinJ.30_789459_790010-	LINF_300027300	3'UTR	RNA-binding_protein	3985	552	Large	1547	sense	Cluster_188	5	43	Group2	low
LINF_300028900_LinJ.30_867151_867715-	LINF_300028900	3'UTR	sphingosine_1-phosphate_lyase	2494	565	Large	1179	sense	Cluster_196	3	31.8	Group2	low
LINF_300030800_LinJ.30_955782_955938-	LINF_300030800	3'UTR	hypothetical_protein	8731	157	Medium	971	sense	Cluster_516	3	NoHit	Group5	low
LinJ.30_951005_951598+	LINF_300030800	3'UTR	hypothetical_protein	8731	594	Large	5311	antisense	Cluster_93	1	55.1	Group1	low
LINF_300030900_LinJ.30_963308_963464-	LINF_300030900	3'UTR	reticulon_domain_protein	5106	157	Medium	707	sense	Cluster_516	3	NoHit	Group5	medium
LINF_300032100_LinJ.30_991722_991883+	LINF_300032100	3'UTR	SH3_domain_protein-like_protein	2477	162	Medium	2046	antisense	Cluster_516	3	NoHit	Group5	low
LINF_300032500_LinJ.30_1007465_1008046-	LINF_300032500	3'UTR	Stabilization_of_polarity_axis	2317	582	Large	606	sense	Cluster_129	1	46.5	Group1	medium
LINF_300034800_LinJ.30_1068030_1068596-	LINF_300034800	3'UTR	phospholipase_c-like_protein	2309	567	Large	1377	sense	Cluster_184	1	52.3	Group1	low
LINF_300036400_LinJ.30_1118413_1118970-	LINF_300036400	3'UTR	homoserine_kinase	835	558	Large	242	sense	Cluster_221	6	45.6	Group1	medium
LINF_300036700_LinJ.30_1128160_1128234-	LINF_300036700	3'UTR	S-adenosylmethionine_decarboxylase	1505	75	Small	574	sense	Cluster_568	1	NoHit	Group5	high
LinJ.30_1128235_1128424-	LINF_300036700	3'UTR	S-adenosylmethionine_decarboxylase	1505	190	Medium	384	sense	Cluster_221	6	44.5	Group2	high
LINF_300036800_LinJ.30_1134063_1134614-	LINF_300036800	3'UTR	S-adenosylmethionine_decarboxylase_proenzyme-_like	4102	552	Large	606	sense	Cluster_221	6	45.6	Group1	medium
LINF_300037000_LinJ.30_1151937_1152090-	LINF_300037000	3'UTR	hypothetical_protein	12495	154	Medium	2231	sense	Cluster_450	3	NoHit	Group5	low
LinJ.30_1148810_1149358+	LINF_300037000	3'UTR	hypothetical_protein	12495	549	Large	4963	antisense	Cluster_221	6	46.2	Group1	low
LINF_300037400_LinJ.30_1164088_1164634-	LINF_300037400	3'UTR	RNA_recognition_motif._(a.k.a._RRM_-_RBD_-_or_RNP_domain)/RNA_recognition_motif_(a.k.a._RRM_-_RBD_-_or_RNP_domain)	1947	547	Large	1364	sense	Cluster_221	6	46.2	Group1	medium
LINF_300037500_LinJ.30_1167842_1168389-	LINF_300037500	3'UTR	3-hydroxy-3-methylglutaryl-CoA_reductase	1540	548	Large	212	sense	Cluster_221	6	46.2	Group1	medium
LINF_300038700_LinJ.30_1201224_1201759+	LINF_300038700	3'UTR	UV_excision_repair_RAD23-like_protein	3598	536	Large	548	sense	Cluster_259	3	43.6	Group2	medium
LINF_300039400_LinJ.30_1229283_1229459+	LINF_300039400	3'UTR	hypothetical_protein	7422	177	Medium	4062	sense	Cluster_471	7	NoHit	Group5	low
LINF_300039500_LinJ.30_1235982_1236523+	LINF_300039500	3'UTR	PAS-domain_containing_phosphoglycerate_kinase	2454	542	Large	741	sense	Cluster_259	3	43.6	Group2	medium
LINF_300039600_LinJ.30_1241827_1241980+	LINF_300039600	3'UTR	CAS/CSE/importin_domain_protein	3320	154	Medium	516	sense	Cluster_471	7	NoHit	Group5	medium
LinJ.30_1242057_1242600-	LINF_300039600	3'UTR	CAS/CSE/importin_domain_protein	3320	544	Large	746	antisense	Cluster_259	3	43.6	Group2	medium
LINF_300041800_LinJ.30_1312410_1312563+	LINF_300041800	3'UTR	ATP_synthase_-_epsilon_chain	1778	154	Medium	955	sense	Cluster_471	7	NoHit	Group5	high
LINF_300042100_LinJ.30_1320808_1320982+	LINF_300042100	3'UTR	CYC2-like_protein	3135	175	Medium	1235	sense	Cluster_471	7	NoHit	Group5	low
LinJ.30_1319688_1320261-	LINF_300042100	3'UTR	CYC2-like_protein	3135	574	Large	115	antisense	Cluster_164	1	40.9	Group2	low
LINF_300042700_LinJ.30_1336570_1336730+	LINF_300042700	3'UTR	Protein_of_unknown_function_(DUF3808)/Tetratricopeptide_repeat	3821	161	Medium	880	sense	Cluster_471	7	NoHit	Group5	low
LINF_310005100_LinJ.31_8540_8622-	LINF_310005100	3'UTR	Aquaglyceroporin_1	1094	83	Small	121	sense	Cluster_551	3	3.4	Group4	medium
LINF_310005300_LinJ.31_14740_15286-	LINF_310005300	3'UTR	BT1_family/MFS/sugar_transport_protein	1419	547	Large	573	sense	Cluster_67	2	38.9	Group2	high
LINF_310008700_LinJ.31_100509_100671-	LINF_310008700	3'UTR	amino_acid_transporter_aATP11	5333	163	Medium	2102	sense	Cluster_513	1	5	Group4	medium
LINF_310010400_LinJ.31_171167_171238-	LINF_310010400	3'UTR	hypothetical_protein	2441	72	Small	802	sense	Cluster_486	2	NoHit	Group5	low
LINF_310010700_LinJ.31_181818_182408+	LINF_310010700	3'UTR	hypothetical_protein	5343	591	Large	2760	antisense	Cluster_106	3	45.6	Group1	low
LINF_310011400_LinJ.31_204216_204802-	LINF_310011400	3'UTR	amino_acid_transporter_aATP11	4661	587	Large	3359	sense	Cluster_106	3	45.6	Group1	low
LINF_310013450_LinJ.31_282899_283432-	LINF_310013450	3'UTR	hypothetical_protein	4714	534	Large	1450	sense	Cluster_274	3	41	Group2	medium
LINF_310014200_LinJ.31_310501_311038-	LINF_310014200	3'UTR	hypothetical_protein	3292	538	Large	1115	sense	Cluster_274	3	41	Group2	medium
LINF_310014300_LinJ.31_314640_315162-	LINF_310014300	3'UTR	hypothetical_protein	5017	523	Large	4381	sense	Cluster_274	3	41	Group2	medium
LINF_310014900_LinJ.31_340210_340790+	LINF_310014900	3'UTR	hypothetical_protein	3772	581	Large	2337	antisense	Cluster_140	1	51.3	Group1	medium
LINF_310016300_LinJ.31_399930_400519-	LINF_310016300	3'UTR	hypothetical_protein	3126	590	Large	1337	sense	Cluster_108	1	34.5	Group2	low
LINF_310016400_LinJ.31_408051_408583-	LINF_310016400	3'UTR	RNA_recognition_motif._(a.k.a._RRM_-_RBD_-_or_RNP_domain)	6980	533	Large	4304	sense	Cluster_282	1	36.8	Group2	low
LINF_310016700_LinJ.31_430997_431534-	LINF_310016700	3'UTR	hypothetical_protein	943	538	Large	54	sense	Cluster_102	2	34.5	Group2	high
LINF_310017000_LinJ.31_442339_442510-	LINF_310017000	3'UTR	hypothetical_protein	2297	172	Medium	426	sense	Cluster_496	2	NoHit	Group5	low
LINF_310017300_LinJ.31_449551_450142-	LINF_310017300	3'UTR	Domain_of_unknown_function_(DUF4498)	1151	592	Large	531	sense	Cluster_102	2	34.5	Group2	medium
LINF_310017800_LinJ.31_462447_462618-	LINF_310017800	3'UTR	monoglyceride_lipase	848	172	Medium	169	sense	Cluster_496	2	NoHit	Group5	medium
LINF_310018700_LinJ.31_501748_501908-	LINF_310018700	3'UTR	Pyrophosphate-energized_vacuolar_membrane_proton_pump_1	4374	161	Medium	1996	sense	Cluster_518	1	NoHit	Group5	high
LinJ.31_500907_501419+	LINF_310018700	3'UTR	Pyrophosphate-energized_vacuolar_membrane_proton_pump_1	4374	513	Large	2485	antisense	Cluster_266	3	51.3	Group1	high
LINF_310019100_LinJ.31_509946_510356+	LINF_310019100	3'UTR	hypothetical_protein	2967	411	Medium	2465	antisense	Cluster_368	1	6.7	Group4	low
LinJ.31_510978_511489-	LINF_310019100	3'UTR	hypothetical_protein	2967	512	Large	1332	sense	Cluster_266	3	51.3	Group1	low
LINF_310019600_LinJ.31_539430_539971-	LINF_310019600	3'UTR	pentamidine_resistance_protein_1	1012	542	Large	419	sense	Cluster_266	3	51.4	Group1	low
LINF_310020700_LinJ.31_631718_631919-	LINF_310020700	3'UTR	LSD1_zinc_finger_containing_protein	4612	202	Medium	436	sense	Cluster_420	3	NoHit	Group5	high
LINF_310020800_LinJ.31_634867_635423-	LINF_310020800	3'UTR	hypothetical_protein	2563	557	Large	447	sense	Cluster_224	1	47.9	Group1	low
LINF_310020900_LinJ.31_648209_648421-	LINF_310020900	3'UTR	hypothetical_protein	8355	213	Medium	517	sense	Cluster_420	3	NoHit	Group5	low
LINF_310021000_LinJ.31_659288_659814-	LINF_310021000	3'UTR	hypothetical_protein	4337	527	Large	1808	sense	Cluster_294	4	49.2	Group1	low
LINF_310021200_LinJ.31_674021_674082-	LINF_310021200	3'UTR	hypothetical_protein	7011	62	Small	5336	sense	Cluster_294	4	NoHit	Group5	low
LINF_310021500_LinJ.31_698699_698760-	LINF_310021500	3'UTR	hypothetical_protein	10208	62	Small	5336	sense	Cluster_294	4	NoHit	Group5	low
LINF_310022400_LinJ.31_751656_752216-	LINF_310022400	3'UTR	hypothetical_protein	1579	561	Large	930	sense	Cluster_208	2	40.2	Group2	low
LINF_310022500_LinJ.31_767157_767712-	LINF_310022500	3'UTR	hypothetical_protein	10177	556	Large	1549	sense	Cluster_208	2	40.2	Group2	low
LINF_310023300_LinJ.31_804046_804601-	LINF_310023300	3'UTR	Leucine_Rich_repeat	685	556	Large	92	sense	Cluster_228	2	28.7	Group3	medium
LINF_310023900_LinJ.31_817676_818199-	LINF_310023900	3'UTR	MYND_finger_containing_protein	4831	524	Large	1076	sense	Cluster_228	2	28.4	Group3	medium
LINF_310024900_LinJ.31_850597_851173-	LINF_310024900	3'UTR	nucleosome_assembly_protein-like_protein	3764	577	Large	2753	sense	Cluster_123	2	36.3	Group2	high
LINF_310025200_LinJ.31_869094_869677-	LINF_310025200	3'UTR	Sphingosine_N-acyltransferase	7064	584	Large	5571	sense	Cluster_123	2	36.3	Group2	medium
LINF_310025300_LinJ.31_886145_886681-	LINF_310025300	3'UTR	amino_acid_permease	4520	537	Large	2100	sense	Cluster_275	3	43.5	Group2	high
LINF_310025600_LinJ.31_903319_903855-	LINF_310025600	3'UTR	amino_acid_permease	4522	537	Large	2098	sense	Cluster_275	3	43.5	Group2	high
LINF_310025700_LinJ.31_910099_910635-	LINF_310025700	3'UTR	protein_kinase	4074	537	Large	1658	sense	Cluster_275	3	43.5	Group2	medium
LINF_310026700_LinJ.31_968973_969380-	LINF_310026700	3'UTR	peptidase_m20/m25/m40_family-like_protein	3545	408	Medium	919	sense	Cluster_153	7	51.7	Group1	medium
LINF_310026900_LinJ.31_974025_974428-	LINF_310026900	3'UTR	hypothetical_protein	2681	404	Medium	1569	sense	Cluster_153	7	51.7	Group1	low
LINF_310027000_LinJ.31_980911_981090-	LINF_310027000	3'UTR	RING-variant_domain_containing_protein	3623	180	Medium	2028	sense	Cluster_454	2	NoHit	Group5	low
LINF_310027200_LinJ.31_992949_993128-	LINF_310027200	3'UTR	transcription_like_protein_nupm1	1991	180	Medium	574	sense	Cluster_454	2	NoHit	Group5	high
LINF_310027800_LinJ.31_1006996_1007572+	LINF_310027800	3'UTR	hypothetical_protein	10749	577	Large	9882	antisense	Cluster_153	7	41.2	Group2	low
LINF_310028400_LinJ.31_1035207_1035705-	LINF_310028400	3'UTR	hypothetical_protein	1476	499	Large	269	sense	Cluster_153	7	31.7	Group2	medium
LINF_310028600_LinJ.31_1044765_1045267-	LINF_310028600	3'UTR	CRAL/TRIO_domain_containing_protein	2979	503	Large	311	sense	Cluster_153	7	31.4	Group2	medium
LINF_310029000_LinJ.31_1058896_1059410-	LINF_310029000	3'UTR	hypothetical_protein	1442	515	Large	863	sense	Cluster_153	7	41.4	Group2	low
LINF_310029600_LinJ.31_1084903_1085494-	LINF_310029600	3'UTR	hypothetical_protein	2371	592	Large	1726	sense	Cluster_100	2	47.1	Group1	low
LINF_310029900_LinJ.31_1103608_1103788-	LINF_310029900	3'UTR	ARM-like_helical_domain-containing_protein	2432	181	Medium	234	sense	Cluster_451	1	NoHit	Group5	medium
LINF_310030300_LinJ.31_1143373_1143950-	LINF_310030300	3'UTR	hypothetical_protein	3504	578	Large	866	sense	Cluster_132	2	36.7	Group2	low
LINF_310030600_LinJ.31_1159778_1160359-	LINF_310030600	3'UTR	hypothetical_protein	2976	582	Large	1883	sense	Cluster_132	2	36.7	Group2	high
LINF_310031200_LinJ.31_1177940_1178135+	LINF_310031200	3'UTR	3'-nucleotidase/nuclease	3860	196	Medium	3147	antisense	Cluster_430	1	NoHit	Group5	medium
LinJ.31_1180135_1180720-	LINF_310031200	3'UTR	3'-nucleotidase/nuclease	3860	586	Large	562	sense	Cluster_78	6	51.9	Group1	medium
LINF_310031600_LinJ.31_1192853_1193330-	LINF_310031600	3'UTR	p-nitrophenylphosphatase	1605	478	Large	1098	sense	Cluster_78	6	NoHit	Group5	high
LINF_310031700_LinJ.31_1197547_1198111-	LINF_310031700	3'UTR	p-nitrophenylphosphatase	4336	565	Large	2014	sense	Cluster_78	6	53.3	Group1	low
LINF_310031800_LinJ.31_1201564_1202155-	LINF_310031800	3'UTR	Symplekin_tight_junction_protein_C_terminal	10143	592	Large	9515	sense	Cluster_78	6	52.4	Group1	medium
LINF_310032100_LinJ.31_1223068_1223664-	LINF_310032100	3'UTR	hypothetical_protein	4412	597	Large	2633	sense	Cluster_78	6	51.9	Group1	low
LINF_310032300_LinJ.31_1235221_1235796+	LINF_310032300	3'UTR	hypothetical_protein	1619	576	Large	764	antisense	Cluster_78	6	28	Group3	low
LINF_310032600_LinJ.31_1253191_1253743+	LINF_310032600	3'UTR	hypothetical_protein	7931	553	Large	7296	antisense	Cluster_237	1	30.5	Group2	low
LINF_310033500_LinJ.31_1280548_1280719-	LINF_310033500	3'UTR	hypothetical_protein	1557	172	Medium	510	sense	Cluster_353	6	NoHit	Group5	low
LinJ.31_1280725_1280959-	LINF_310033500	3'UTR	hypothetical_protein	1557	235	Medium	270	sense	Cluster_353	6	36.5	Group2	low
LINF_310033600_LinJ.31_1287996_1288423-	LINF_310033600	3'UTR	hypothetical_protein	2024	428	Medium	760	sense	Cluster_353	6	38.1	Group2	medium
LINF_310033800_LinJ.31_1297113_1297547-	LINF_310033800	3'UTR	hypothetical_protein	1945	435	Medium	1308	sense	Cluster_353	6	33.5	Group2	medium
LINF_310034700_LinJ.31_1332229_1332401-	LINF_310034700	3'UTR	hypothetical_protein	4253	173	Medium	779	sense	Cluster_353	6	NoHit	Group5	medium
LinJ.31_1332407_1332635-	LINF_310034700	3'UTR	hypothetical_protein	4253	229	Medium	545	sense	Cluster_353	6	36.3	Group2	medium
LINF_310036700_LinJ.31_1392586_1392762-	LINF_310036700	3'UTR	hypothetical_protein	3941	177	Medium	2179	sense	Cluster_469	1	NoHit	Group5	low
LINF_310036800_LinJ.31_1396246_1396783-	LINF_310036800	3'UTR	KH_domain/Domain_of_unknown_function_(DUF1771)/Smr_domain_containing_protein	1095	538	Large	516	sense	Cluster_245	3	44.9	Group2	high
LINF_310038200_LinJ.31_1428009_1428553-	LINF_310038200	3'UTR	squalene_synthase	3212	545	Large	1862	sense	Cluster_245	3	43.5	Group2	high
LINF_310039900_LinJ.31_1495643_1496177+	LINF_310039900	3'UTR	DnaJ_domain_containing_protein	794	535	Large	184	antisense	Cluster_279	1	56.5	Group1	high
LINF_320005900_LinJ.32_26522_27118-	LINF_320005900	3'UTR	hypothetical_protein	1698	597	Large	855	sense	Cluster_80	2	34.9	Group2	high
LINF_320006300_LinJ.32_42289_42881-	LINF_320006300	3'UTR	hypothetical_protein	1306	593	Large	233	sense	Cluster_94	6	25.1	Group3	high
LINF_320007300_LinJ.32_68215_68799+	LINF_320007300	3'UTR	hypothetical_protein	1145	585	Large	479	antisense	Cluster_94	6	31	Group2	medium
LINF_320007600_LinJ.32_80364_80957-	LINF_320007600	3'UTR	hypothetical_protein	1723	594	Large	542	sense	Cluster_94	6	34.2	Group2	medium
LINF_320008400_LinJ.32_116901_117494-	LINF_320008400	3'UTR	hypothetical_protein	1235	594	Large	611	sense	Cluster_94	6	35.4	Group2	medium
LINF_320008500_LinJ.32_123440_124015-	LINF_320008500	3'UTR	hypothetical_protein	776	576	Large	169	sense	Cluster_94	6	35.5	Group2	medium
LINF_320009500_LinJ.32_165364_165938-	LINF_320009500	3'UTR	Protein_of_unknown_function_(DUF1279)	1303	575	Large	688	sense	Cluster_159	2	48.4	Group1	high
LINF_320012000_LinJ.32_228850_229425+	LINF_320012000	3'UTR	hypothetical_protein	2113	576	Large	1492	sense	Cluster_156	3	57.6	Group1	medium
LINF_320012500_LinJ.32_249210_249782+	LINF_320012500	3'UTR	Mut7-C_RNAse_domain_containing_protein	2156	573	Large	1310	sense	Cluster_156	3	57.6	Group1	medium
LINF_320013700_LinJ.32_306894_307484-	LINF_320013700	3'UTR	CYC2-like_cyclin	3802	591	Large	1502	antisense	Cluster_104	1	56.9	Group1	low
LINF_320014800_LinJ.32_350867_351442+	LINF_320014800	3'UTR	vacuolar_proton-ATPase-like_protein	7389	576	Large	6789	sense	Cluster_148	2	44.8	Group2	medium
LINF_320015100_LinJ.32_363740_364318+	LINF_320015100	3'UTR	Staphylococcal_nuclease_homologue/Tudor_domain_containing_protein	2883	579	Large	1811	sense	Cluster_148	2	44.4	Group2	medium
LINF_320016100_LinJ.32_416734_417322+	LINF_320016100	3'UTR	hypothetical_protein	811	589	Large	186	sense	Cluster_111	3	15.8	Group4	medium
LINF_320017100_LinJ.32_451929_452484+	LINF_320017100	3'UTR	kinetoplast_polyadenylation/uridylation_factor_2	1079	556	Large	50	sense	Cluster_111	3	15.8	Group4	medium
LINF_320017200_LinJ.32_454833_454984+	LINF_320017200	3'UTR	hypothetical_protein	4144	152	Medium	485	sense	Cluster_534	1	NoHit	Group5	medium
LinJ.32_455997_456550-	LINF_320017200	3'UTR	hypothetical_protein	4144	554	Large	1649	antisense	Cluster_111	3	19.1	Group4	medium
LINF_320019000_LinJ.32_516264_516953+	LINF_320019000	3'UTR	PPPDE_putative_peptidase_domain_containing_protein	880	690	Large	148	sense	Cluster_0	6	43.8	Group2	medium
LINF_320019400_LinJ.32_538759_539240+	LINF_320019400	3'UTR	G5-interacting_protein	3008	482	Large	2107	sense	Cluster_0	6	43.8	Group2	low
LINF_320019600_LinJ.32_542323_543006-	LINF_320019600	3'UTR	hypothetical_protein	1057	684	Large	203	sense	Cluster_0	6	43.8	Group2	low
LINF_320020700_LinJ.32_584557_585240-	LINF_320020700	3'UTR	hypothetical_protein	4789	684	Large	1955	sense	Cluster_0	6	43.7	Group2	high
LINF_320020850_LinJ.32_594028_594684-	LINF_320020850	3'UTR	hypothetical_protein	1996	657	Large	426	sense	Cluster_0	6	43.7	Group2	medium
LINF_320022000_LinJ.32_638758_639391+	LINF_320022000	3'UTR	hypothetical_protein	1232	634	Large	474	antisense	Cluster_0	6	35.2	Group2	medium
LINF_320022600_LinJ.32_657577_658153-	LINF_320022600	3'UTR	protein_phosphatase_2C	2666	577	Large	1290	sense	Cluster_155	1	44.3	Group2	low
LINF_320024500_LinJ.32_722115_722709-	LINF_320024500	3'UTR	Cation_efflux_family	1368	595	Large	404	sense	Cluster_87	4	55.7	Group1	medium
LINF_320024700_LinJ.32_730335_730899-	LINF_320024700	3'UTR	3'-5'_exonuclease	2697	565	Large	82	sense	Cluster_87	4	54.5	Group1	low
LINF_320025100_LinJ.32_748419_748986-	LINF_320025100	3'UTR	Vitamin_B6_photo-protection_and_homoeostasis	2194	568	Large	113	sense	Cluster_87	4	54.5	Group1	low
LINF_320025500_LinJ.32_765215_765775-	LINF_320025500	3'UTR	1-acyl-sn-glycerol-3-phosphateacyltransferase-like_protein	1753	561	Large	943	sense	Cluster_210	1	24.1	Group3	high
LINF_320025600_LinJ.32_768542_768950-	LINF_320025600	3'UTR	hypothetical_protein	691	409	Medium	194	sense	Cluster_371	1	31.2	Group2	low
LINF_320025700_LinJ.32_771527_772108-	LINF_320025700	3'UTR	ribosome_biogenesis_protein_TSR3	4265	582	Large	3501	sense	Cluster_134	2	NoHit	Group5	medium
LINF_320026400_LinJ.32_790290_790862-	LINF_320026400	3'UTR	Ras-related_protein_RAB2B	2569	573	Large	1789	sense	Cluster_116	4	48.9	Group1	medium
LINF_320026600_LinJ.32_798339_798916-	LINF_320026600	3'UTR	hypothetical_protein	1043	578	Large	194	sense	Cluster_116	4	48.9	Group1	high
LINF_320026800_LinJ.32_804676_805262-	LINF_320026800	3'UTR	Cytidylyltransferase	3092	587	Large	456	sense	Cluster_116	4	48.9	Group1	medium
LINF_320027200_LinJ.32_817148_817231-	LINF_320027200	3'UTR	hypothetical_protein	4389	84	Small	3384	sense	Cluster_134	2	NoHit	Group5	low
LINF_320027300_LinJ.32_823447_824021+	LINF_320027300	3'UTR	hypothetical_protein	984	575	Large	345	antisense	Cluster_116	4	50.5	Group1	medium
LINF_320028800_LinJ.32_877569_878123-	LINF_320028800	3'UTR	hypothetical_protein	6174	555	Large	1150	sense	Cluster_218	2	43.6	Group2	low
LINF_320028900_LinJ.32_886363_886920-	LINF_320028900	3'UTR	heat_shock_protein_Hsp20	7597	558	Large	1597	sense	Cluster_218	2	43.6	Group2	high
LINF_320029800_LinJ.32_915532_916058-	LINF_320029800	3'UTR	cytochrome-b5_reductase	2574	527	Large	940	sense	Cluster_5	3	33.7	Group2	medium
LINF_320030400_LinJ.32_933514_934146+	LINF_320030400	3'UTR	hypothetical_protein	948	633	Large	243	antisense	Cluster_5	3	35.7	Group2	medium
LINF_320030900_LinJ.32_948745_949389-	LINF_320030900	3'UTR	hypothetical_protein	1577	645	Large	78	sense	Cluster_5	3	35.7	Group2	low
LINF_320032200_LinJ.32_987712_988322-	LINF_320032200	3'UTR	Cyclic_nucleotide-binding_domain_containing_protein	2518	611	Large	365	sense	Cluster_46	2	33.8	Group2	medium
LINF_320033300_LinJ.32_1029463_1029631-	LINF_320033300	3'UTR	cysteine_desulfhydrase	6257	169	Medium	2646	sense	Cluster_502	1	NoHit	Group5	low
LINF_320035800_LinJ.32_1123751_1124318-	LINF_320035800	3'UTR	phosphatidate_cytidylyltransferase-like_protein	2660	568	Large	381	sense	Cluster_180	1	49.5	Group1	medium
LINF_320037800_LinJ.32_1190795_1191348+	LINF_320037800	3'UTR	chaperone_protein_DNAj	1777	554	Large	112	sense	Cluster_233	3	37.9	Group2	high
LINF_320038400_LinJ.32_1214823_1215376-	LINF_320038400	3'UTR	ATP-binding_cassette_protein_subfamily_B_-_member_3	1687	554	Large	1065	antisense	Cluster_233	3	37.9	Group2	medium
LINF_320038800_LinJ.32_1231792_1231942-	LINF_320038800	3'UTR	ribosomal_protein_L3	1103	151	Medium	884	antisense	Cluster_535	1	NoHit	Group5	high
LINF_320039700_LinJ.32_1277872_1278447+	LINF_320039700	3'UTR	hypothetical_protein	8509	576	Large	3913	sense	Cluster_158	1	46.2	Group1	low
LINF_320042300_LinJ.32_1398830_1399352+	LINF_320042300	3'UTR	hypothetical_protein	974	523	Large	402	sense	Cluster_297	1	52.8	Group1	medium
LINF_320046000_LinJ.32_1494297_1494818+	LINF_320046000	3'UTR	hypothetical_protein	1024	522	Large	306	sense	Cluster_300	2	33.9	Group2	high
LINF_320046800_LinJ.32_1531021_1531408+	LINF_320046800	3'UTR	hypothetical_protein	685	388	Medium	93	sense	Cluster_300	2	29.8	Group3	high
LINF_330005400_LinJ.33_7764_8387+	LINF_330005400	3'UTR	hypothetical_protein	847	624	Large	157	antisense	Cluster_9	6	33.3	Group2	medium
LINF_330006700_LinJ.33_35478_36105-	LINF_330006700	3'UTR	hypothetical_protein	1353	628	Large	410	sense	Cluster_9	6	34.3	Group2	medium
LINF_330007000_LinJ.33_44984_45599-	LINF_330007000	3'UTR	hypothetical_protein	2557	616	Large	77	sense	Cluster_9	6	34.3	Group2	medium
LINF_330007900_LinJ.33_82522_83153-	LINF_330007900	3'UTR	Mpv17_/_PMP22_family	2986	632	Large	1128	sense	Cluster_9	6	34.3	Group2	low
LINF_330008800_LinJ.33_109737_110347+	LINF_330008800	3'UTR	beta-galactofuranosyltransferase-like_protein	1510	611	Large	839	antisense	Cluster_9	6	34.3	Group2	low
LINF_330010300_LinJ.33_158915_159501-	LINF_330010300	3'UTR	hypothetical_protein	1083	587	Large	459	sense	Cluster_14	7	56.2	Group1	low
LINF_330010700_LinJ.33_170897_171493-	LINF_330010700	3'UTR	Archaic_translocase_of_outer_membrane_11_kDa_subunit	2751	597	Large	2128	sense	Cluster_14	7	56.2	Group1	high
LINF_330011200_LinJ.33_183804_184416-	LINF_330011200	3'UTR	deoxyribodipyrimidine_photo-lyase	1458	613	Large	377	sense	Cluster_14	7	56.1	Group1	medium
LINF_330012000_LinJ.33_211113_211739-	LINF_330012000	3'UTR	Scaffold_protein_Nfu/NifU_N_terminal/NifU-like_domain_containing_protein	1789	627	Large	121	sense	Cluster_14	7	56.2	Group1	low
LINF_330012200_LinJ.33_221948_222573-	LINF_330012200	3'UTR	tRNA-splicing_ligase_RtcB	1289	626	Large	155	sense	Cluster_14	7	56.2	Group1	low
LINF_330012300_LinJ.33_224893_225496-	LINF_330012300	3'UTR	hypothetical_protein	1323	604	Large	602	sense	Cluster_14	7	56.1	Group1	high
LINF_330014600_LinJ.33_294638_295245+	LINF_330014600	3'UTR	hypothetical_protein	6145	608	Large	1003	sense	Cluster_50	2	45.1	Group1	medium
LINF_330014800_LinJ.33_312869_313468+	LINF_330014800	3'UTR	NLI_interacting_factor-like_phosphatase	1074	600	Large	428	sense	Cluster_50	2	45.1	Group1	low
LINF_330015600_LinJ.33_344480_345099+	LINF_330015600	3'UTR	2_-4-dienoyl-coa_reductase_fadh1	1678	620	Large	823	sense	Cluster_24	6	34.5	Group2	medium
LINF_330016600_LinJ.33_370655_370730+	LINF_330016600	3'UTR	hypothetical_protein	546	76	Small	101	sense	Cluster_563	2	NoHit	Group5	low
LINF_330016700_LinJ.33_373329_373939+	LINF_330016700	3'UTR	hypothetical_protein	1039	611	Large	248	sense	Cluster_24	6	34.5	Group2	low
LINF_330016900_LinJ.33_385931_386547+	LINF_330016900	3'UTR	WD_domain_-_G-beta_repeat	3290	617	Large	1779	sense	Cluster_24	6	34.2	Group2	low
LINF_330017400_LinJ.33_408343_408922+	LINF_330017400	3'UTR	Diacylglycerol_acyltransferase	2439	580	Large	695	sense	Cluster_24	6	34.5	Group2	low
LINF_330018000_LinJ.33_438508_439103+	LINF_330018000	3'UTR	hypothetical_protein	1024	596	Large	117	sense	Cluster_84	1	31.1	Group2	medium
LINF_330018200_LinJ.33_447827_448448+	LINF_330018200	3'UTR	hypothetical_protein	4000	622	Large	3039	sense	Cluster_19	1	28.3	Group3	high
LINF_330018700_LinJ.33_465789_466375+	LINF_330018700	3'UTR	hypothetical_protein	1883	587	Large	544	sense	Cluster_24	6	34.5	Group2	low
LINF_330019100_LinJ.33_486368_486927-	LINF_330019100	3'UTR	pumilio_protein_6	7310	560	Large	5755	antisense	Cluster_214	1	50.5	Group1	low
LINF_330019200_LinJ.33_490332_490505+	LINF_330019200	3'UTR	hypothetical_protein	1743	174	Medium	754	sense	Cluster_476	2	3.3	Group4	high
LINF_330020500_LinJ.33_529482_529925+	LINF_330020500	3'UTR	Thioredoxin	1674	444	Medium	951	sense	Cluster_349	1	33.9	Group2	medium
LINF_330020800_LinJ.33_538470_538644+	LINF_330020800	3'UTR	ABC_transporter	1415	175	Medium	149	sense	Cluster_476	2	4.6	Group4	medium
LINF_330022100_LinJ.33_569497_570044+	LINF_330022100	3'UTR	mitogen_activated_protein_kinase	3532	548	Large	2844	sense	Cluster_249	2	59.1	Group1	low
LINF_330022700_LinJ.33_603521_604057+	LINF_330022700	3'UTR	RNA_recognition_motif._(a.k.a._RRM_-_RBD_-_or_RNP_domain)	6599	537	Large	307	sense	Cluster_249	2	59.1	Group1	low
LINF_330023400_LinJ.33_680489_681068+	LINF_330023400	3'UTR	PRA1_family_protein	1964	580	Large	1071	sense	Cluster_142	1	58.8	Group1	medium
LINF_330024500_LinJ.33_707609_707797+	LINF_330024500	3'UTR	peptidase_m20/m25/m40_family-like_protein	6069	189	Medium	450	sense	Cluster_435	1	12.2	Group4	medium
LinJ.33_710736_711282+	LINF_330024500	3'UTR	peptidase_m20/m25/m40_family-like_protein	6069	547	Large	3577	sense	Cluster_191	9	52.6	Group1	medium
LINF_330024600_LinJ.33_716607_717170+	LINF_330024600	3'UTR	hypothetical_protein	946	564	Large	253	sense	Cluster_191	9	52.4	Group1	medium
LINF_330025200_LinJ.33_727205_727768+	LINF_330025200	3'UTR	thiamine_biosynthesis-like_protein	2283	564	Large	1669	sense	Cluster_191	9	54.7	Group1	medium
LINF_330025400_LinJ.33_732178_732743+	LINF_330025400	3'UTR	DNA_polymerase_delta_catalytic_subunit	1076	566	Large	91	sense	Cluster_191	9	54.5	Group1	medium
LINF_330025600_LinJ.33_742546_743104+	LINF_330025600	3'UTR	protein_kinase	2075	559	Large	291	sense	Cluster_191	9	54.5	Group1	low
LINF_330026700_LinJ.33_772434_772991-	LINF_330026700	3'UTR	dual-specificity_protein_kinase	6667	558	Large	1639	antisense	Cluster_191	9	54.5	Group1	low
LinJ.33_775350_775915+	LINF_330026700	3'UTR	dual-specificity_protein_kinase	6667	566	Large	4555	sense	Cluster_191	9	54.7	Group1	low
LINF_330027000_LinJ.33_782200_782760+	LINF_330027000	3'UTR	hypothetical_protein	902	561	Large	126	sense	Cluster_191	9	54.5	Group1	medium
LINF_330028600_LinJ.33_830351_830928+	LINF_330028600	3'UTR	serine/threonine-protein_kinase_a	5004	578	Large	3341	sense	Cluster_150	2	46.5	Group1	low
LinJ.33_827632_828194-	LINF_330028600	3'UTR	serine/threonine-protein_kinase_a	5004	563	Large	622	antisense	Cluster_150	2	46.5	Group1	low
LINF_330028800_LinJ.33_837438_837593-	LINF_330028800	3'UTR	Presenilin_enhancer-2_subunit_of_gamma_secretase	1874	156	Medium	1300	antisense	Cluster_525	1	NoHit	Group5	high
LINF_330029000_LinJ.33_854098_854659+	LINF_330029000	3'UTR	hypothetical_protein	7069	562	Large	3912	sense	Cluster_191	9	52.6	Group1	low
LINF_330029800_LinJ.33_886128_886246+	LINF_330029800	3'UTR	copper-transporting_ATPase-like_protein	821	119	Small	582	sense	Cluster_548	1	NoHit	Group5	low
LINF_330030900_LinJ.33_945770_945955+	LINF_330030900	3'UTR	hypothetical_protein	1984	186	Medium	330	sense	Cluster_434	2	NoHit	Group5	low
LINF_330031900_LinJ.33_985846_986448+	LINF_330031900	3'UTR	protein_kinase	2829	603	Large	2183	sense	Cluster_64	3	40.4	Group2	low
LINF_330032000_LinJ.33_988331_988933-	LINF_330032000	3'UTR	udp-glc_4'-epimerase	1170	603	Large	361	antisense	Cluster_64	3	40.3	Group2	medium
LINF_330032400_LinJ.33_1004578_1005167+	LINF_330032400	3'UTR	succinyl-coA:3-ketoacid-coenzyme_A_transferase_-_mitochondrial_precursor	1271	590	Large	491	sense	Cluster_64	3	40.4	Group2	high
LINF_330034100_LinJ.33_1065895_1066472-	LINF_330034100	3'UTR	recombinase_rad51	1617	578	Large	674	antisense	Cluster_152	3	20.1	Group3	medium
LINF_330034600_LinJ.33_1084630_1085204+	LINF_330034600	3'UTR	carboxypeptidase	1185	575	Large	573	sense	Cluster_152	3	20.6	Group3	high
LINF_330034700_LinJ.33_1087559_1088163+	LINF_330034700	3'UTR	isocitrate_dehydrogenase	5223	605	Large	596	sense	Cluster_60	1	25.9	Group3	medium
LINF_330035500_LinJ.33_1120015_1120086+	LINF_330035500	3'UTR	Signal_recognition_particle_receptor_beta_subunit/Elongation_factor_Tu_GTP_binding_domain_containing_protein	885	72	Small	686	sense	Cluster_571	1	NoHit	Group5	medium
LINF_330036000_LinJ.33_1140517_1141069+	LINF_330036000	3'UTR	hypothetical_protein	1481	553	Large	320	sense	Cluster_152	3	18.4	Group4	medium
LINF_330037600_LinJ.33_1224170_1224244+	LINF_330037600	3'UTR	cysteine_peptidase_-_Clan_CA_-_family_C51	2288	75	Small	369	sense	Cluster_561	8	NoHit	Group5	low
LINF_330037700_LinJ.33_1229035_1229109+	LINF_330037700	3'UTR	hypothetical_protein	2965	75	Small	1040	sense	Cluster_561	8	NoHit	Group5	high
LINF_330037900_LinJ.33_1235228_1235539+	LINF_330037900	3'UTR	cysteine_peptidase_-_Clan_CA_-_family_C51	923	312	Medium	464	sense	Cluster_389	1	48.9	Group1	medium
LINF_330038200_LinJ.33_1244294_1244363-	LINF_330038200	3'UTR	hypothetical_protein	5065	70	Small	3325	antisense	Cluster_561	8	NoHit	Group5	medium
LinJ.33_1242434_1243040+	LINF_330038200	3'UTR	hypothetical_protein	5065	607	Large	1465	sense	Cluster_54	1	47.4	Group1	medium
LINF_330038400_LinJ.33_1262242_1262316-	LINF_330038400	3'UTR	hypothetical_protein	8789	75	Small	7045	antisense	Cluster_561	8	NoHit	Group5	low
LinJ.33_1260825_1260899+	LINF_330038400	3'UTR	hypothetical_protein	8789	75	Small	5628	sense	Cluster_561	8	NoHit	Group5	low
LINF_330038500_LinJ.33_1278771_1278845+	LINF_330038500	3'UTR	hypothetical_protein	24037	75	Small	13570	sense	Cluster_561	8	NoHit	Group5	high
LinJ.33_1282441_1282537-	LINF_330038500	3'UTR	hypothetical_protein	24037	97	Small	17240	antisense	Cluster_561	8	NoHit	Group5	high
LinJ.33_1285544_1286074+	LINF_330038500	3'UTR	hypothetical_protein	24037	531	Large	20343	sense	Cluster_284	1	45.1	Group1	high
LINF_330038800_LinJ.33_1322147_1322715+	LINF_330038800	3'UTR	Present_in_the_outer_mitochondrial_membrane_proteome_22-1	4118	569	Large	2355	sense	Cluster_179	1	45.1	Group1	low
LINF_330039200_LinJ.33_1356794_1356948+	LINF_330039200	3'UTR	hypothetical_protein	6286	155	Medium	2727	sense	Cluster_528	2	NoHit	Group5	low
LINF_330039700_LinJ.33_1387368_1387707+	LINF_330039700	3'UTR	hypothetical_protein	3949	340	Medium	1213	sense	Cluster_382	1	31.5	Group2	low
LINF_330039900_LinJ.33_1406245_1406824-	LINF_330039900	3'UTR	hypothetical_protein	4783	580	Large	2698	antisense	Cluster_145	2	46.5	Group1	low
LINF_330040000_LinJ.33_1414811_1414959+	LINF_330040000	3'UTR	hypothetical_protein	7435	149	Small	2794	sense	Cluster_528	2	NoHit	Group5	low
LinJ.33_1414209_1414773+	LINF_330040000	3'UTR	hypothetical_protein	7435	565	Large	2192	sense	Cluster_195	1	47.1	Group1	low
LINF_330040300_LinJ.33_1432679_1433258+	LINF_330040300	3'UTR	tyrosyl-DNA_phosphodiesterase_1	1927	580	Large	1081	sense	Cluster_145	2	46.5	Group1	medium
LINF_340005600_LinJ.34_24822_25203+	LINF_340005600	3'UTR	ascorbate_peroxidase	1466	382	Medium	490	sense	Cluster_376	6	33.4	Group2	high
LINF_340006100_LinJ.34_40013_40334+	LINF_340006100	3'UTR	adenylate_kinase	3240	322	Medium	387	sense	Cluster_387	1	NoHit	Group5	low
LINF_340008000_LinJ.34_107409_108008+	LINF_340008000	3'UTR	Trafficking_protein_Mon1	856	600	Large	206	sense	Cluster_72	2	30.4	Group2	low
LINF_340008300_LinJ.34_118972_119445+	LINF_340008300	3'UTR	hypothetical_protein	2635	474	Large	2041	sense	Cluster_72	2	NoHit	Group5	medium
LINF_340010900_LinJ.34_227248_227427+	LINF_340010900	3'UTR	hypothetical_protein	2015	180	Medium	823	sense	Cluster_453	1	NoHit	Group5	medium
LINF_340011100_LinJ.34_237273_237819+	LINF_340011100	3'UTR	leucine-rich_repeat_protein	7090	547	Large	2646	sense	Cluster_252	1	48	Group1	low
LINF_340011600_LinJ.34_262271_262887+	LINF_340011600	3'UTR	hypothetical_protein	1362	617	Large	266	sense	Cluster_30	8	44.3	Group2	low
LINF_340012000_LinJ.34_288609_289150+	LINF_340012000	3'UTR	hypothetical_protein	1377	542	Large	612	sense	Cluster_265	1	48.1	Group1	medium
LINF_340012300_LinJ.34_309547_309699+	LINF_340012300	3'UTR	ATP-binding_cassette_protein_subfamily_C_-_member_8	13098	153	Medium	4057	sense	Cluster_532	1	NoHit	Group5	low
LINF_340012500_LinJ.34_330937_331086-	LINF_340012500	3'UTR	hypothetical_protein	3437	150	Medium	2690	antisense	Cluster_537	1	NoHit	Group5	low
LINF_340013200_LinJ.34_346683_347273+	LINF_340013200	3'UTR	hypothetical_protein	1763	591	Large	1049	sense	Cluster_30	8	46.2	Group1	medium
LINF_340013500_LinJ.34_356078_356641+	LINF_340013500	3'UTR	serine/threonine-protein_phosphatase_PP1	2963	564	Large	209	sense	Cluster_30	8	46.2	Group1	low
LINF_340013600_LinJ.34_361146_361710+	LINF_340013600	3'UTR	serine/threonine-protein_phosphatase_PP1	2563	565	Large	209	sense	Cluster_30	8	46.2	Group1	low
LINF_340013700_LinJ.34_366335_366470+	LINF_340013700	3'UTR	serine/threonine-protein_phosphatase_PP1	2531	136	Small	1122	sense	Cluster_541	1	NoHit	Group5	low
LINF_340013800_LinJ.34_371399_371991+	LINF_340013800	3'UTR	serine/threonine-protein_phosphatase_PP1	4723	593	Large	1968	sense	Cluster_30	8	46.2	Group1	low
LINF_340014700_LinJ.34_401391_401984+	LINF_340014700	3'UTR	DNA-directed_RNA_polymerase_III_subunit	4134	594	Large	3495	sense	Cluster_30	8	41.3	Group2	high
LINF_340015200_LinJ.34_416047_416638+	LINF_340015200	3'UTR	Wee1-like_protein_kinase	1551	592	Large	744	sense	Cluster_30	8	46.2	Group1	low
LINF_340016100_LinJ.34_463029_463623+	LINF_340016100	3'UTR	amastin-like_protein	8198	595	Large	706	sense	Cluster_52	3	52.3	Group1	low
LINF_340016800_LinJ.34_501093_501700-	LINF_340016800	3'UTR	SET_domain/Tetratricopeptide_repeat	2948	608	Large	2007	antisense	Cluster_52	3	53.2	Group1	low
LINF_340018600_LinJ.34_558483_559031-	LINF_340018600	3'UTR	hypothetical_protein	1913	549	Large	448	sense	Cluster_170	4	56.7	Group1	medium
LINF_340018700_LinJ.34_562883_563454-	LINF_340018700	3'UTR	Enriched_in_surface-labeled_proteome_protein_11	1571	572	Large	640	sense	Cluster_170	4	56.6	Group1	medium
LINF_340020200_LinJ.34_617081_617641-	LINF_340020200	3'UTR	hypothetical_protein	1363	561	Large	208	sense	Cluster_170	4	56.3	Group1	medium
LINF_340022200_LinJ.34_712863_713346-	LINF_340022200	3'UTR	Protein_of_unknown_function_(DUF3808)	4965	484	Large	1101	sense	Cluster_327	1	NoHit	Group5	low
LINF_340025100_LinJ.34_835399_835981+	LINF_340025100	3'UTR	hypothetical_protein	1190	583	Large	167	antisense	Cluster_53	4	44	Group2	medium
LINF_340025800_LinJ.34_872589_872831-	LINF_340025800	3'UTR	hypothetical_protein	2764	243	Medium	97	sense	Cluster_53	4	48.1	Group1	medium
LINF_340027100_LinJ.34_925155_925628-	LINF_340027100	3'UTR	dual_specificity_protein_phosphatase	6499	474	Large	4764	sense	Cluster_53	4	NoHit	Group5	low
LINF_340027200_LinJ.34_938144_938751-	LINF_340027200	3'UTR	Thioredoxin/Thioredoxin-like_domain/Thioredoxin-like	4515	608	Large	1230	sense	Cluster_53	4	45.3	Group1	medium
LINF_340028200_LinJ.34_975253_975873-	LINF_340028200	3'UTR	hypothetical_protein	1486	621	Large	775	sense	Cluster_23	1	29.5	Group3	low
LINF_340029000_LinJ.34_995663_996242-	LINF_340029000	3'UTR	Uncharacterized_conserved_protein_H4_(DUF2046)	1109	580	Large	364	sense	Cluster_143	1	54.8	Group1	medium
LINF_340029500_LinJ.34_1019184_1019791-	LINF_340029500	3'UTR	Aminotransferase_class_IV	1408	608	Large	352	sense	Cluster_31	3	39.5	Group2	medium
LINF_340030000_LinJ.34_1040075_1040679+	LINF_340030000	3'UTR	Elongation_factor_Tu_GTP_binding_domain_containing_protein	4376	605	Large	3691	antisense	Cluster_31	3	37.1	Group2	low
LINF_340030400_LinJ.34_1055211_1055827-	LINF_340030400	3'UTR	hypothetical_protein	1731	617	Large	411	sense	Cluster_31	3	38.7	Group2	low
LINF_340030800_LinJ.34_1067466_1067652-	LINF_340030800	3'UTR	protein_phosphatase_2C-like_protein	8554	187	Medium	8305	sense	Cluster_437	1	29.6	Group3	low
LINF_340032000_LinJ.34_1152981_1153162+	LINF_340032000	3'UTR	acyl-CoA_binding_protein	2541	182	Medium	1550	sense	Cluster_431	4	NoHit	Group5	high
LINF_340032500_LinJ.34_1173939_1174557-	LINF_340032500	3'UTR	Domain_of_unknown_function_DUF21	1651	619	Large	956	antisense	Cluster_26	5	30.7	Group2	medium
LINF_340032600_LinJ.34_1178442_1178623+	LINF_340032600	3'UTR	Vps52_/_Sac2_family	1161	182	Medium	644	sense	Cluster_431	4	NoHit	Group5	medium
LINF_340033400_LinJ.34_1212220_1212829+	LINF_340033400	3'UTR	hypothetical_protein	13200	610	Large	10655	sense	Cluster_26	5	30.5	Group2	low
LINF_340033600_LinJ.34_1219715_1220312+	LINF_340033600	3'UTR	hypothetical_protein	1933	598	Large	1085	sense	Cluster_26	5	30.7	Group2	high
LINF_340033700_LinJ.34_1222318_1222511+	LINF_340033700	3'UTR	hypothetical_protein	3892	194	Medium	61	sense	Cluster_431	4	NoHit	Group5	low
LinJ.34_1225322_1225872+	LINF_340033700	3'UTR	hypothetical_protein	3892	551	Large	3065	sense	Cluster_26	5	30.5	Group2	low
LINF_340034000_LinJ.34_1235414_1235935+	LINF_340034000	3'UTR	hypothetical_protein	2826	522	Large	1555	sense	Cluster_26	5	30.5	Group2	high
LINF_340035100_LinJ.34_1291885_1292471+	LINF_340035100	3'UTR	regulatory_subunit_of_protein_kinase_a-like_protein	2853	587	Large	2097	sense	Cluster_118	4	16.7	Group4	medium
LINF_340035800_LinJ.34_1309118_1309685+	LINF_340035800	3'UTR	Patatin-like_phospholipase	5556	568	Large	730	sense	Cluster_118	4	16.2	Group4	low
LinJ.34_1313164_1313737+	LINF_340035800	3'UTR	Patatin-like_phospholipase	5556	574	Large	4776	sense	Cluster_118	4	15.1	Group4	low
LINF_340036000_LinJ.34_1318798_1319357+	LINF_340036000	3'UTR	hypothetical_protein	3806	560	Large	2789	sense	Cluster_118	4	16.2	Group4	medium
LINF_340037300_LinJ.34_1356508_1356976+	LINF_340037300	3'UTR	mitochondrial_carrier_protein-like_protein	1965	469	Large	790	sense	Cluster_339	1	22.7	Group3	medium
LINF_340037350_LinJ.34_1362102_1362264+	LINF_340037350	3'UTR	hypothetical_protein	5066	163	Medium	1635	sense	Cluster_514	3	NoHit	Group5	low
LINF_340037800_LinJ.34_1381733_1381872+	LINF_340037800	3'UTR	lipophosphoglycan_biosynthetic_protein_(lpg2)	4373	140	Small	965	sense	Cluster_514	3	NoHit	Group5	high
LinJ.34_1381208_1381679+	LINF_340037800	3'UTR	lipophosphoglycan_biosynthetic_protein_(lpg2)	4373	472	Large	440	sense	Cluster_336	2	33.7	Group2	high
LINF_340038100_LinJ.34_1401343_1401482+	LINF_340038100	3'UTR	hypothetical_protein	10188	140	Small	7668	sense	Cluster_514	3	NoHit	Group5	low
LinJ.34_1400818_1401289+	LINF_340038100	3'UTR	hypothetical_protein	10188	472	Large	7143	sense	Cluster_336	2	33.7	Group2	low
LINF_340038500_LinJ.34_1413256_1413643+	LINF_340038500	3'UTR	hypothetical_protein	847	388	Medium	198	sense	Cluster_323	6	40.9	Group2	medium
LINF_340038700_LinJ.34_1418848_1419332+	LINF_340038700	3'UTR	hypothetical_protein	1948	485	Large	13	sense	Cluster_323	6	38.9	Group2	medium
LINF_340038800_LinJ.34_1427110_1427305+	LINF_340038800	3'UTR	NmrA-like_family/NADH(P)-binding/NAD_dependent_epimerase/dehydratase_family/3-beta_hydroxysteroid_dehydrogenase/isomerase_family	4736	196	Medium	4087	sense	Cluster_323	6	NoHit	Group5	low
LinJ.34_1426813_1427103+	LINF_340038800	3'UTR	NmrA-like_family/NADH(P)-binding/NAD_dependent_epimerase/dehydratase_family/3-beta_hydroxysteroid_dehydrogenase/isomerase_family	4736	291	Medium	3790	sense	Cluster_323	6	41.1	Group2	low
LINF_340039100_LinJ.34_1437669_1438155+	LINF_340039100	3'UTR	aminophospholipid_translocase	1050	487	Large	152	sense	Cluster_323	6	38.9	Group2	medium
LINF_340039300_LinJ.34_1449674_1449833+	LINF_340039300	3'UTR	hypothetical_protein	659	160	Medium	175	sense	Cluster_521	3	NoHit	Group5	medium
LINF_340039400_LinJ.34_1453786_1454307+	LINF_340039400	3'UTR	Alpha-keto-acid_decarboxylase	3258	522	Large	1321	sense	Cluster_280	2	46.8	Group1	medium
LINF_340040800_LinJ.34_1489889_1490452+	LINF_340040800	3'UTR	aldose_1-epimerase-like_protein	5890	564	Large	505	sense	Cluster_198	1	34.8	Group2	high
LINF_340040900_LinJ.34_1499440_1499722+	LINF_340040900	3'UTR	hypothetical_protein	2161	283	Medium	1308	sense	Cluster_398	1	37.6	Group2	low
LINF_340041050_LinJ.34_1504795_1504873+	LINF_340041050	3'UTR	hypothetical_protein	1279	79	Small	257	sense	Cluster_521	3	NoHit	Group5	low
LINF_340041200_LinJ.34_1512264_1512793+	LINF_340041200	3'UTR	cleavage_and_polyadenylation_specificity_factor	2687	530	Large	232	sense	Cluster_288	1	28.1	Group3	medium
LINF_340043400_LinJ.34_1566416_1566992+	LINF_340043400	3'UTR	adenosine_kinase-like_protein	3354	577	Large	592	sense	Cluster_154	1	24.7	Group3	medium
LINF_340044100_LinJ.34_1592331_1592809+	LINF_340044100	3'UTR	transmembrane/endomembrane-like_protein	3317	479	Large	1329	sense	Cluster_330	1	19.1	Group4	medium
LINF_340046600_LinJ.34_1670920_1671501+	LINF_340046600	3'UTR	hypothetical_protein	2422	582	Large	1119	sense	Cluster_137	1	29.2	Group3	medium
LINF_340047000_LinJ.34_1682016_1682559+	LINF_340047000	3'UTR	expression_site-associated_protein_5_(ESAG5)	3102	544	Large	949	sense	Cluster_261	1	45.7	Group1	low
LINF_340047250_LinJ.34_1701766_1702343+	LINF_340047250	3'UTR	hypothetical_protein	1675	578	Large	188	sense	Cluster_121	2	42.5	Group2	low
LINF_340047300_LinJ.34_1705055_1705639-	LINF_340047300	3'UTR	hypothetical_protein	2909	585	Large	438	antisense	Cluster_121	2	39.8	Group2	high
LINF_340048700_LinJ.34_1744965_1745511-	LINF_340048700	3'UTR	GRIP_domain_containing_protein	972	547	Large	316	antisense	Cluster_253	1	48	Group1	medium
LINF_340050500_LinJ.34_1804562_1805079+	LINF_340050500	3'UTR	Cullin_binding	1139	518	Large	582	sense	Cluster_243	3	38.6	Group2	medium
LINF_340050600_LinJ.34_1806883_1807408+	LINF_340050600	3'UTR	Ankyrin_repeats_(3_copies)/Ankyrin_repeats_(many_copies)/Ankyrin_repeat	792	526	Large	227	sense	Cluster_243	3	38.6	Group2	medium
LINF_340052300_LinJ.34_1846239_1846788-	LINF_340052300	3'UTR	hypothetical_protein	694	550	Large	86	antisense	Cluster_243	3	38.6	Group2	low
LINF_350007400_LinJ.35_64320_64885+	LINF_350007400	3'UTR	hypothetical_protein	2539	566	Large	1451	sense	Cluster_181	4	44.8	Group2	low
LINF_350007800_LinJ.35_72890_73068-	LINF_350007800	3'UTR	hypothetical_protein	1352	179	Medium	395	antisense	Cluster_460	2	NoHit	Group5	high
LINF_350008900_LinJ.35_109142_109735-	LINF_350008900	3'UTR	Thioredoxin	2893	594	Large	1319	antisense	Cluster_91	1	34.4	Group2	low
LINF_350009000_LinJ.35_114507_114685+	LINF_350009000	3'UTR	hypothetical_protein	3825	179	Medium	2147	sense	Cluster_460	2	NoHit	Group5	low
LINF_350010400_LinJ.35_193772_194377+	LINF_350010400	3'UTR	WD_domain_-_G-beta_repeat	1218	606	Large	403	sense	Cluster_59	1	45.6	Group1	low
LINF_350011600_LinJ.35_248705_249317+	LINF_350011600	3'UTR	vacuolar_ATP_synthase_subunit_d	1722	613	Large	306	sense	Cluster_40	1	62.2	Group1	high
LINF_350011700_LinJ.35_252649_252824+	LINF_350011700	3'UTR	Endonuclease/Exonuclease/phosphatase_family	1434	176	Medium	491	sense	Cluster_462	4	NoHit	Group5	low
LINF_350012100_LinJ.35_265916_266085+	LINF_350012100	3'UTR	proteasome_activator_protein_pa26	1231	170	Medium	580	sense	Cluster_462	4	NoHit	Group5	high
LINF_350012200_LinJ.35_269959_270541+	LINF_350012200	3'UTR	AMP-activated_protein_kinase	5161	583	Large	1295	sense	Cluster_125	1	48.5	Group1	medium
LINF_350012900_LinJ.35_296069_296247+	LINF_350012900	3'UTR	aspartate_aminotransferase	4179	179	Medium	1773	sense	Cluster_462	4	NoHit	Group5	high
LinJ.35_297449_297943+	LINF_350012900	3'UTR	aspartate_aminotransferase	4179	495	Large	3153	sense	Cluster_76	2	42.6	Group2	high
LINF_350013700_LinJ.35_318850_319446+	LINF_350013700	3'UTR	hypothetical_protein	1466	597	Large	830	sense	Cluster_76	2	38.7	Group2	high
LINF_350014400_LinJ.35_349135_349616+	LINF_350014400	3'UTR	aldose_1-epimerase	2635	482	Large	1098	sense	Cluster_269	4	59	Group1	high
LINF_350014700_LinJ.35_360518_361041-	LINF_350014700	3'UTR	casein_kinase_I	1651	524	Large	1048	antisense	Cluster_269	4	59	Group1	high
LINF_350014900_LinJ.35_385725_386264+	LINF_350014900	3'UTR	Zinc_finger_C-x8-C-x5-C-x3-H_type_(and_similar)	14046	540	Large	13266	sense	Cluster_269	4	59.1	Group1	low
LINF_350015300_LinJ.35_409125_409661-	LINF_350015300	3'UTR	hypothetical_protein	1881	537	Large	263	antisense	Cluster_269	4	59	Group1	medium
LINF_350016000_LinJ.35_431140_431698-	LINF_350016000	3'UTR	oligosaccharyl_transferase_subunit	2248	559	Large	59	antisense	Cluster_217	2	37.1	Group2	high
LINF_350016100_LinJ.35_436335_436893-	LINF_350016100	3'UTR	oligosaccharyl_transferase_subunit	2248	559	Large	59	antisense	Cluster_217	2	37.2	Group2	medium
LINF_350016200_LinJ.35_441863_442454+	LINF_350016200	3'UTR	oligosaccharyl_transferase_subunit	3599	592	Large	437	sense	Cluster_103	1	NoHit	Group5	medium
LINF_350017400_LinJ.35_483193_483742+	LINF_350017400	3'UTR	monothiol_glutaredoxin	821	550	Large	227	sense	Cluster_138	3	49.7	Group1	high
LINF_350017800_LinJ.35_491568_492121-	LINF_350017800	3'UTR	hypothetical_protein	1436	554	Large	820	antisense	Cluster_138	3	49.7	Group1	medium
LINF_350018500_LinJ.35_512573_512746-	LINF_350018500	3'UTR	hypothetical_protein	1630	174	Medium	957	antisense	Cluster_465	5	NoHit	Group5	low
LINF_350019100_LinJ.35_533936_534516+	LINF_350019100	3'UTR	peroxisome_targeting_signal_1_receptor	2300	581	Large	830	sense	Cluster_138	3	59.1	Group1	medium
LINF_350019700_LinJ.35_560033_560529+	LINF_350019700	3'UTR	hypothetical_protein	3475	497	Large	1477	sense	Cluster_314	3	40.6	Group2	high
LINF_350019800_LinJ.35_565923_566387-	LINF_350019800	3'UTR	choline/ethanolamine_kinase	5393	465	Large	1218	antisense	Cluster_314	3	40.6	Group2	medium
LINF_350020700_LinJ.35_602395_602902-	LINF_350020700	3'UTR	Methyltransferase_domain/ubiE/COQ5_methyltransferase_family	764	508	Large	91	sense	Cluster_130	6	42.7	Group2	high
LINF_350022100_LinJ.35_647908_648480-	LINF_350022100	3'UTR	cyclophilin_14	1817	573	Large	692	sense	Cluster_130	6	44.3	Group2	medium
LINF_350022300_LinJ.35_654145_654703-	LINF_350022300	3'UTR	ubiquitin_hydrolase	1598	559	Large	913	sense	Cluster_130	6	44.3	Group2	medium
LINF_350022800_LinJ.35_668458_669039+	LINF_350022800	3'UTR	DNA_polymerase_epsilon_subunit_b	1163	582	Large	367	sense	Cluster_130	6	44.3	Group2	medium
LINF_350023200_LinJ.35_679769_680335+	LINF_350023200	3'UTR	hypothetical_protein	1118	567	Large	514	sense	Cluster_130	6	44.3	Group2	low
LINF_350025700_LinJ.35_763016_763171+	LINF_350025700	3'UTR	Domain_of_unknown_function_(DUF4205)	6073	156	Medium	813	sense	Cluster_404	10	NoHit	Group5	medium
LINF_350025900_LinJ.35_773682_774255+	LINF_350025900	3'UTR	calcium_motive_p-type_ATPase	1943	574	Large	1219	sense	Cluster_149	2	39.2	Group2	low
LINF_350026000_LinJ.35_781008_781585+	LINF_350026000	3'UTR	kinesin	4037	578	Large	3426	sense	Cluster_149	2	39.2	Group2	low
LINF_350026200_LinJ.35_788568_788620-	LINF_350026200	3'UTR	hypothetical_protein	4968	53	Small	617	antisense	Cluster_526	2	NoHit	Group5	low
LINF_350026500_LinJ.35_799084_799186-	LINF_350026500	3'UTR	hypothetical_protein	3685	103	Small	293	antisense	Cluster_558	1	NoHit	Group5	low
LinJ.35_801916_802444+	LINF_350026500	3'UTR	hypothetical_protein	3685	529	Large	3125	sense	Cluster_290	1	49	Group1	low
LINF_350027900_LinJ.35_851184_851349+	LINF_350027900	3'UTR	ATP-grasp_domain_containing_protein	3003	166	Medium	326	sense	Cluster_506	1	NoHit	Group5	high
LINF_350028500_LinJ.35_878797_879370+	LINF_350028500	3'UTR	protein_kinase	2317	574	Large	1437	sense	Cluster_165	1	34.5	Group2	low
LINF_350029100_LinJ.35_908408_908666-	LINF_350029100	3'UTR	hypothetical_protein	5326	259	Medium	4753	antisense	Cluster_411	1	46.5	Group1	low
LINF_350029400_LinJ.35_923574_924182+	LINF_350029400	3'UTR	ubiquitin_hydrolase	2326	609	Large	810	sense	Cluster_49	1	38.3	Group2	low
LINF_350030600_LinJ.35_978655_979250+	LINF_350030600	3'UTR	hypothetical_protein	2300	596	Large	151	sense	Cluster_85	2	26.9	Group3	medium
LINF_350032000_LinJ.35_1012582_1012658+	LINF_350032000	3'UTR	Heat_shock_factor_binding_protein_1	1658	77	Small	1408	antisense	Cluster_418	2	NoHit	Group5	medium
LinJ.35_1012661_1013015+	LINF_350032000	3'UTR	Heat_shock_factor_binding_protein_1	1658	355	Medium	1051	antisense	Cluster_85	2	NoHit	Group5	medium
LINF_350032600_LinJ.35_1035682_1036244-	LINF_350032600	3'UTR	acyl-CoA_dehydrogenase	1760	563	Large	156	sense	Cluster_201	1	29.8	Group3	medium
LINF_350033100_LinJ.35_1058451_1059007-	LINF_350033100	3'UTR	transporter-like_protein	3579	557	Large	152	sense	Cluster_226	2	42.1	Group2	low
LINF_350033300_LinJ.35_1074477_1074948-	LINF_350033300	3'UTR	Chlamydia_CHLPS_protein_(DUF818)/Alpha/beta_hydrolase_family	4374	472	Large	1280	sense	Cluster_226	2	40.8	Group2	low
LINF_350034500_LinJ.35_1116468_1117029-	LINF_350034500	3'UTR	hypothetical_protein	4910	562	Large	1543	sense	Cluster_205	1	37.1	Group2	low
LINF_350035900_LinJ.35_1169904_1170166-	LINF_350035900	3'UTR	ubiquitin-activating_enzyme_E1	2991	263	Medium	432	sense	Cluster_408	1	NoHit	Group5	medium
LINF_350037700_LinJ.35_1250907_1251503-	LINF_350037700	3'UTR	cystathione_gamma_lyase	2064	597	Large	1207	sense	Cluster_77	3	39.1	Group2	high
LINF_350037800_LinJ.35_1256439_1256583-	LINF_350037800	3'UTR	hypothetical_protein	2402	145	Small	268	sense	Cluster_538	1	NoHit	Group5	medium
LINF_350038700_LinJ.35_1280742_1281328+	LINF_350038700	3'UTR	mitochondrial_carrier_protein	5531	587	Large	402	antisense	Cluster_77	3	36.4	Group2	low
LINF_350038800_LinJ.35_1286641_1287203-	LINF_350038800	3'UTR	6-phosphogluconate_dehydrogenase_-_decarboxylating	3881	563	Large	281	sense	Cluster_77	3	39	Group2	high
LINF_350039900_LinJ.35_1320912_1321467-	LINF_350039900	3'UTR	DNA-repair_protein	849	556	Large	47	sense	Cluster_229	3	31.8	Group2	medium
LINF_350040200_LinJ.35_1328994_1329465+	LINF_350040200	3'UTR	hypothetical_protein	3332	472	Large	2788	antisense	Cluster_229	3	28.1	Group3	low
LinJ.35_1331598_1332146-	LINF_350040200	3'UTR	hypothetical_protein	3332	549	Large	107	sense	Cluster_229	3	28.1	Group3	low
LINF_350040600_LinJ.35_1346340_1346511+	LINF_350040600	3'UTR	NLI_interacting_factor-like_phosphatase	6470	172	Medium	5129	antisense	Cluster_494	2	NoHit	Group5	low
LINF_350041100_LinJ.35_1368315_1368482-	LINF_350041100	3'UTR	Fusaric_acid_resistance_protein-like	3076	168	Medium	1544	sense	Cluster_503	4	40.5	Group2	medium
LinJ.35_1368141_1368324-	LINF_350041100	3'UTR	Fusaric_acid_resistance_protein-like	3076	184	Medium	1702	sense	Cluster_443	4	NoHit	Group5	medium
LINF_350041200_LinJ.35_1376883_1377055-	LINF_350041200	3'UTR	membrane_transporter_protein	2975	173	Medium	111	sense	Cluster_494	2	NoHit	Group5	low
LINF_350041600_LinJ.35_1387688_1387852-	LINF_350041600	3'UTR	iron-sulfur_cluster_assembly_protein	2343	165	Medium	2005	sense	Cluster_503	4	40.5	Group2	medium
LinJ.35_1387582_1387697-	LINF_350041600	3'UTR	iron-sulfur_cluster_assembly_protein	2343	116	Small	2160	sense	Cluster_443	4	NoHit	Group5	medium
LINF_350042200_LinJ.35_1409804_1409953-	LINF_350042200	3'UTR	ribulose-phosphate_3-epimerase	4670	150	Medium	1645	sense	Cluster_503	4	40.5	Group2	low
LinJ.35_1409636_1409813-	LINF_350042200	3'UTR	ribulose-phosphate_3-epimerase	4670	178	Medium	1785	sense	Cluster_443	4	NoHit	Group5	low
LINF_350045100_LinJ.35_1488560_1489103+	LINF_350045100	3'UTR	protein_kinase_A_catalytic_subunit_isoform_1	3470	544	Large	2050	sense	Cluster_260	1	42.5	Group2	low
LINF_350046600_LinJ.35_1551720_1552190+	LINF_350046600	3'UTR	Splicing_factor_3B_subunit_10_(SF3b10)	986	471	Large	482	sense	Cluster_338	1	47.8	Group1	high
LINF_350048000_LinJ.35_1630835_1631395+	LINF_350048000	3'UTR	hypothetical_protein	3194	561	Large	2369	sense	Cluster_209	2	46.3	Group1	low
LINF_350048200_LinJ.35_1646513_1647073-	LINF_350048200	3'UTR	hypothetical_protein	8649	561	Large	7485	antisense	Cluster_209	2	46.3	Group1	low
LINF_350048700_LinJ.35_1662959_1663140+	LINF_350048700	3'UTR	hypothetical_protein	6723	182	Medium	81	sense	Cluster_449	1	NoHit	Group5	low
LINF_350050300_LinJ.35_1721543_1722171+	LINF_350050300	3'UTR	predicted_zinc_finger_protein	4765	629	Large	1011	sense	Cluster_10	7	42.8	Group2	low
LINF_350050700_LinJ.35_1736510_1736685-	LINF_350050700	3'UTR	hypothetical_protein	945	176	Medium	689	antisense	Cluster_474	2	NoHit	Group5	low
LINF_350051100_LinJ.35_1744479_1745112+	LINF_350051100	3'UTR	hypothetical_protein	1431	634	Large	757	sense	Cluster_10	7	39.9	Group2	low
LINF_350052000_LinJ.35_1768661_1768817+	LINF_350052000	3'UTR	protein_kinase	1594	157	Medium	875	sense	Cluster_474	2	NoHit	Group5	medium
LINF_350052100_LinJ.35_1771562_1772162+	LINF_350052100	3'UTR	chaperone_protein_DNAj	991	601	Large	56	sense	Cluster_10	7	41.3	Group2	high
LINF_350052600_LinJ.35_1784008_1784608+	LINF_350052600	3'UTR	hypothetical_protein	867	601	Large	101	sense	Cluster_10	7	41.3	Group2	high
LINF_350053500_LinJ.35_1805251_1805856-	LINF_350053500	3'UTR	membrane-_trafficking_protein	1407	606	Large	72	antisense	Cluster_10	7	41.3	Group2	medium
LINF_350053800_LinJ.35_1817484_1818083+	LINF_350053800	3'UTR	Histidine_phosphatase_superfamily_(branch_1)	1200	600	Large	202	sense	Cluster_10	7	41.3	Group2	high
LINF_350054700_LinJ.35_1844702_1845099+	LINF_350054700	3'UTR	DNA_replication_licensing_factor_MCM9	2764	398	Medium	1365	sense	Cluster_8	5	NoHit	Group5	medium
LINF_350054900_LinJ.35_1852826_1853432+	LINF_350054900	3'UTR	hypothetical_protein	4305	607	Large	1346	sense	Cluster_10	7	43.1	Group2	high
LINF_350055600_LinJ.35_1891830_1892465+	LINF_350055600	3'UTR	mitogen-activated_protein_kinase	2825	636	Large	1864	sense	Cluster_8	5	37.7	Group2	low
LINF_350056000_LinJ.35_1906883_1907513+	LINF_350056000	3'UTR	hypothetical_protein	1360	631	Large	165	sense	Cluster_8	5	37.7	Group2	low
LINF_350056200_LinJ.35_1913937_1914570+	LINF_350056200	3'UTR	hypothetical_protein	2878	634	Large	1149	sense	Cluster_8	5	40.6	Group2	medium
LINF_350057500_LinJ.35_1949549_1950102+	LINF_350057500	3'UTR	NIMA-related_kinase	3264	554	Large	2387	sense	Cluster_231	2	52.5	Group1	low
LINF_350057600_LinJ.35_1952147_1952688+	LINF_350057600	3'UTR	Zinc_finger_C-x8-C-x5-C-x3-H_type_(and_similar)	5189	542	Large	226	sense	Cluster_231	2	52.5	Group1	medium
LINF_360005300_LinJ.36_11692_11861-	LINF_360005300	3'UTR	N-acetylglucosamine-6-phosphate_deacetylase-like_protein	1651	170	Medium	741	sense	Cluster_501	1	NoHit	Group5	medium
LINF_360006500_LinJ.36_46366_46977-	LINF_360006500	3'UTR	6-phosphofructo-2-kinase/fructose-2_-6-bisphosphatas	1287	612	Large	635	sense	Cluster_45	3	24.1	Group3	medium
LINF_360007800_LinJ.36_83489_84084-	LINF_360007800	3'UTR	xylulokinase	2608	596	Large	126	sense	Cluster_45	3	49.2	Group1	medium
LINF_360009400_LinJ.36_121422_121977+	LINF_360009400	3'UTR	hypothetical_protein	1017	556	Large	311	antisense	Cluster_230	1	30.5	Group2	medium
LINF_360012200_LinJ.36_204748_204896+	LINF_360012200	3'UTR	Enriched_in_surface-labeled_proteome_protein_18	3868	149	Small	2400	sense	Cluster_404	10	NoHit	Group5	medium
LINF_360012700_LinJ.36_220069_220635+	LINF_360012700	3'UTR	Protein_C21orf2_homolog	1756	567	Large	346	sense	Cluster_187	1	47.9	Group1	medium
LINF_360012800_LinJ.36_226943_227106+	LINF_360012800	3'UTR	mitogen-activated_protein_kinase	7968	164	Medium	3250	sense	Cluster_404	10	NoHit	Group5	low
LINF_360012900_LinJ.36_243506_243669+	LINF_360012900	3'UTR	zinc_finger_protein_family_member	15409	164	Medium	9323	sense	Cluster_404	10	NoHit	Group5	low
LINF_360014100_LinJ.36_315596_315720+	LINF_360014100	3'UTR	zinc_finger_protein_family_member	5330	125	Small	344	sense	Cluster_546	3	18	Group4	low
LinJ.36_315707_315916+	LINF_360014100	3'UTR	zinc_finger_protein_family_member	5330	210	Medium	455	sense	Cluster_417	3	NoHit	Group5	low
LinJ.36_319920_320044+	LINF_360014100	3'UTR	zinc_finger_protein_family_member	5330	125	Small	4668	sense	Cluster_546	3	18	Group4	low
LinJ.36_320031_320245+	LINF_360014100	3'UTR	zinc_finger_protein_family_member	5330	215	Medium	4779	sense	Cluster_417	3	NoHit	Group5	low
LINF_360014300_LinJ.36_329830_329922-	LINF_360014300	3'UTR	mitogen-activated_protein_kinase_kinase	2527	93	Small	2325	antisense	Cluster_546	3	18	Group4	low
LinJ.36_329608_329843-	LINF_360014300	3'UTR	mitogen-activated_protein_kinase_kinase	2527	236	Medium	2103	antisense	Cluster_417	3	NoHit	Group5	low
LINF_360014700_LinJ.36_343714_343789+	LINF_360014700	3'UTR	SNF1-related_protein_kinases	8909	76	Small	433	sense	Cluster_565	1	NoHit	Group5	low
LINF_360014800_LinJ.36_357941_358349+	LINF_360014800	3'UTR	mitogen-activated_protein_kinase-like_protein	1987	409	Medium	677	sense	Cluster_366	2	NoHit	Group5	low
LINF_360015000_LinJ.36_363780_364192+	LINF_360015000	3'UTR	hypothetical_protein	2829	413	Medium	208	sense	Cluster_366	2	NoHit	Group5	low
LINF_360016100_LinJ.36_416297_416946+	LINF_360016100	3'UTR	hypothetical_protein	990	650	Large	153	sense	Cluster_3	1	47.6	Group1	medium
LINF_360017400_LinJ.36_449690_450122+	LINF_360017400	3'UTR	Memo-like_protein	1162	433	Medium	685	sense	Cluster_351	4	NoHit	Group5	high
LINF_360018000_LinJ.36_464111_464541+	LINF_360018000	3'UTR	hypothetical_protein	1206	431	Medium	518	sense	Cluster_351	4	NoHit	Group5	medium
LINF_360018700_LinJ.36_482006_482441+	LINF_360018700	3'UTR	hypothetical_protein	854	436	Medium	368	sense	Cluster_351	4	NoHit	Group5	medium
LINF_360019200_LinJ.36_495655_496077+	LINF_360019200	3'UTR	Poly(ADP-ribose)_polymerase_and_DNA-Ligase_Zn-finger_region/Zinc-finger_(CX5CX6HX5H)_motif_containing_protein	5322	423	Medium	3072	sense	Cluster_351	4	NoHit	Group5	high
LINF_360021200_LinJ.36_565545_566136-	LINF_360021200	3'UTR	hypothetical_protein	1200	592	Large	572	sense	Cluster_98	6	46.2	Group1	medium
LINF_360021400_LinJ.36_573361_573926-	LINF_360021400	3'UTR	serine/threonine_protein_kinase	5093	566	Large	2433	sense	Cluster_98	6	46.2	Group1	low
LINF_360021600_LinJ.36_586229_586815-	LINF_360021600	3'UTR	engulfment_and_cell_motility_domain_2	3993	587	Large	2911	sense	Cluster_98	6	46.2	Group1	medium
LinJ.36_588837_589429-	LINF_360021600	3'UTR	engulfment_and_cell_motility_domain_2	3993	593	Large	297	sense	Cluster_98	6	46.2	Group1	medium
LINF_360021700_LinJ.36_593603_594187+	LINF_360021700	3'UTR	predicted_tripartite_motif_protein	2867	585	Large	2117	antisense	Cluster_98	6	46.2	Group1	low
LINF_360021800_LinJ.36_600355_600508-	LINF_360021800	3'UTR	Leucine_rich_repeat/Leucine_Rich_Repeat	1875	154	Medium	644	sense	Cluster_531	1	NoHit	Group5	medium
LINF_360022600_LinJ.36_633163_633742-	LINF_360022600	3'UTR	clathrin_heavy_chain	2401	580	Large	1150	sense	Cluster_98	6	46.2	Group1	low
LINF_360024700_LinJ.36_727236_727590-	LINF_360024700	3'UTR	hypothetical_protein	2819	355	Medium	1866	sense	Cluster_241	3	32.3	Group2	low
LINF_360026000_LinJ.36_771506_771718-	LINF_360026000	3'UTR	inosine-guanosine_transporter	3247	213	Medium	1677	sense	Cluster_241	3	43.9	Group2	high
LinJ.36_772819_773315-	LINF_360026000	3'UTR	inosine-guanosine_transporter	3247	497	Large	80	sense	Cluster_316	1	34.4	Group2	high
LINF_360026700_LinJ.36_790946_791495-	LINF_360026700	3'UTR	hypothetical_protein	2010	550	Large	1155	antisense	Cluster_241	3	31.6	Group2	medium
LINF_360027400_LinJ.36_814530_814734-	LINF_360027400	3'UTR	dolichyl-P-Man:GDP-Man5GlcNAc2-PP-dolichyl_alpha-1_-3-mannosyltransferase	2065	205	Medium	802	antisense	Cluster_424	1	NoHit	Group5	medium
LINF_360027700_LinJ.36_827027_827608+	LINF_360027700	3'UTR	TPR_repeat/Tetratricopeptide_repeat	3470	582	Large	2653	sense	Cluster_131	1	50.4	Group1	medium
LINF_360029900_LinJ.36_913310_913891+	LINF_360029900	3'UTR	Bardet-Biedl_syndrome_4_protein	1971	582	Large	929	sense	Cluster_133	2	33.2	Group2	medium
LINF_360030300_LinJ.36_935079_935654+	LINF_360030300	3'UTR	glucokinase	1384	576	Large	694	sense	Cluster_133	2	32.6	Group2	medium
LINF_360030700_LinJ.36_971302_971666+	LINF_360030700	3'UTR	tyrosine_aminotransferase	5590	365	Medium	2458	sense	Cluster_381	1	NoHit	Group5	high
LINF_360031200_LinJ.36_985135_985306+	LINF_360031200	3'UTR	sterol_24-c-methyltransferase	2192	172	Medium	181	sense	Cluster_482	3	NoHit	Group5	high
LINF_360031600_LinJ.36_1006129_1006680+	LINF_360031600	3'UTR	dipeptidyl-peptidase_8-like_serine_peptidase	10976	552	Large	327	sense	Cluster_238	2	57	Group1	medium
LINF_360031900_LinJ.36_1022738_1023277+	LINF_360031900	3'UTR	hypothetical_protein	765	540	Large	187	sense	Cluster_238	2	57	Group1	low
LINF_360032000_LinJ.36_1027075_1027135-	LINF_360032000	3'UTR	hypothetical_protein	1092	61	Small	505	antisense	Cluster_578	1	NoHit	Group5	medium
LINF_360032800_LinJ.36_1050125_1050298+	LINF_360032800	3'UTR	C-4_sterol_methyl_oxidase	2064	174	Medium	163	sense	Cluster_482	3	NoHit	Group5	low
LinJ.36_1051310_1051821+	LINF_360032800	3'UTR	C-4_sterol_methyl_oxidase	2064	512	Large	1348	sense	Cluster_308	1	50.3	Group1	low
LINF_360033600_LinJ.36_1063559_1064097-	LINF_360033600	3'UTR	related_to_multifunctional_cyclin-dependent_kinase_pho85-like_protein	2325	539	Large	1359	sense	Cluster_271	2	57	Group1	medium
LINF_360034400_LinJ.36_1112611_1113002-	LINF_360034400	3'UTR	dihydrolipoamide_acetyltransferase_precursor	4540	392	Medium	4065	sense	Cluster_271	2	57	Group1	high
LINF_360035200_LinJ.36_1139500_1139924-	LINF_360035200	3'UTR	D-tyrosyl-tRNA_deacylase	6410	425	Medium	5926	sense	Cluster_337	4	3.6	Group4	low
LINF_360035400_LinJ.36_1151103_1151563-	LINF_360035400	3'UTR	acetyltransferase-like_protein	1493	461	Large	372	sense	Cluster_337	4	NoHit	Group5	high
LINF_360035600_LinJ.36_1159619_1160053-	LINF_360035600	3'UTR	hypothetical_protein	3436	435	Medium	2142	sense	Cluster_337	4	NoHit	Group5	low
LINF_360036100_LinJ.36_1183516_1183986-	LINF_360036100	3'UTR	hypothetical_protein	1171	471	Large	406	sense	Cluster_337	4	29.8	Group3	medium
LINF_360041200_LinJ.36_1330584_1331146-	LINF_360041200	3'UTR	Enoyl-CoA_hydratase/isomerase_family/2-enoyl-CoA_Hydratase_C-terminal_region_containing_protein	1355	563	Large	360	sense	Cluster_200	1	55.2	Group1	medium
LINF_360043000_LinJ.36_1375478_1375654-	LINF_360043000	3'UTR	class-E_vacuolar_protein-sorting_protein_24_(Vps24p)	2020	177	Medium	1144	sense	Cluster_472	1	NoHit	Group5	high
LINF_360044900_LinJ.36_1439808_1440386-	LINF_360044900	3'UTR	hypothetical_protein	2066	579	Large	356	sense	Cluster_146	3	53.8	Group1	low
LINF_360047000_LinJ.36_1495855_1496423+	LINF_360047000	3'UTR	aminomethyltransferase_-_mitochondrial	1880	569	Large	663	sense	Cluster_146	3	53.8	Group1	medium
LINF_360048500_LinJ.36_1548878_1549436-	LINF_360048500	3'UTR	hypothetical_protein	780	559	Large	161	antisense	Cluster_216	2	54.8	Group1	medium
LINF_360049000_LinJ.36_1566274_1566823+	LINF_360049000	3'UTR	hypothetical_protein	816	550	Large	52	sense	Cluster_216	2	54.8	Group1	medium
LINF_360050000_LinJ.36_1602309_1602486+	LINF_360050000	3'UTR	hypothetical_protein	1362	178	Medium	309	sense	Cluster_463	1	NoHit	Group5	medium
LINF_360051300_LinJ.36_1645102_1645531+	LINF_360051300	3'UTR	WD_domain_-_G-beta_repeat/Utp21_specific_WD40_associated_putative_domain_containing_protein	860	430	Medium	377	sense	Cluster_357	2	27.6	Group3	medium
LINF_360051800_LinJ.36_1668086_1668616-	LINF_360051800	3'UTR	serine/threonine_kinase	14367	531	Large	6085	antisense	Cluster_283	1	29.8	Group3	low
LINF_360052500_LinJ.36_1711460_1712003+	LINF_360052500	3'UTR	predicted_C2_domain_protein	2687	544	Large	910	sense	Cluster_258	1	34.7	Group2	low
LINF_360054800_LinJ.36_1805763_1805944+	LINF_360054800	3'UTR	related_to_elongation_factor-2_kinase_efk-1b_isoform-like_protein	5391	182	Medium	4070	sense	Cluster_444	3	NoHit	Group5	low
LinJ.36_1804446_1805031+	LINF_360054800	3'UTR	related_to_elongation_factor-2_kinase_efk-1b_isoform-like_protein	5391	586	Large	2753	sense	Cluster_101	2	45.9	Group1	low
LINF_360054900_LinJ.36_1808881_1809064+	LINF_360054900	3'UTR	myosin_heavy_chain_kinase_a-like_protein	1889	184	Medium	414	sense	Cluster_444	3	NoHit	Group5	medium
LINF_360055000_LinJ.36_1815033_1815624+	LINF_360055000	3'UTR	PSP1_C-terminal_conserved_region_containing_protein	3408	592	Large	1820	sense	Cluster_101	2	45.9	Group1	low
LINF_360055600_LinJ.36_1832946_1833232+	LINF_360055600	3'UTR	hypothetical_protein	2862	287	Medium	167	sense	Cluster_395	1	43.8	Group2	low
LINF_360056400_LinJ.36_1863786_1863968+	LINF_360056400	3'UTR	Alpha/beta_hydrolase_family	1286	183	Medium	399	sense	Cluster_444	3	NoHit	Group5	low
LINF_360058200_LinJ.36_1924988_1925570+	LINF_360058200	3'UTR	Sugar_efflux_transporter_for_intercellular_exchange	889	583	Large	273	sense	Cluster_126	1	48.3	Group1	low
LINF_360058900_LinJ.36_1946831_1947424+	LINF_360058900	3'UTR	Uncharacterized_protein_family_UPF0029	5337	594	Large	3379	antisense	Cluster_96	1	19.2	Group4	medium
LINF_360059500_LinJ.36_1977353_1977896-	LINF_360059500	3'UTR	hypothetical_protein	1854	544	Large	572	sense	Cluster_262	1	22.2	Group3	medium
LINF_360060900_LinJ.36_2019663_2020242-	LINF_360060900	3'UTR	VHS_domain_containing_protein	3484	580	Large	995	sense	Cluster_144	1	61	Group1	low
LINF_360061300_LinJ.36_2032912_2033091-	LINF_360061300	3'UTR	aldehyde_dehydrogenase	1107	180	Medium	198	sense	Cluster_456	1	NoHit	Group5	high
LINF_360061700_LinJ.36_2049241_2049768-	LINF_360061700	3'UTR	hypothetical_protein	1031	528	Large	394	sense	Cluster_16	3	28.9	Group3	medium
LINF_360063400_LinJ.36_2120961_2121563-	LINF_360063400	3'UTR	tyrosine_specific_protein_phosphatase	896	603	Large	257	sense	Cluster_16	3	40.6	Group2	low
LINF_360064800_LinJ.36_2171182_2171806-	LINF_360064800	3'UTR	adiponectin_receptor_protein_1	999	625	Large	335	sense	Cluster_16	3	40.6	Group2	low
LINF_360064900_LinJ.36_2176647_2176962-	LINF_360064900	3'UTR	adiponectin_receptor_protein_1	3139	316	Medium	428	sense	Cluster_388	3	NoHit	Group5	low
LINF_360066200_LinJ.36_2213440_2213610+	LINF_360066200	3'UTR	hypothetical_protein	501	171	Medium	187	antisense	Cluster_388	3	NoHit	Group5	low
LINF_360066500_LinJ.36_2220965_2221117+	LINF_360066500	3'UTR	RNA_helicase	562	153	Medium	246	antisense	Cluster_388	3	NoHit	Group5	medium
LINF_360068500_LinJ.36_2284189_2284792-	LINF_360068500	3'UTR	a44l_protein-like_protein	3400	604	Large	2343	sense	Cluster_42	3	45.9	Group1	medium
LINF_360068900_LinJ.36_2303244_2303856+	LINF_360068900	3'UTR	choline/ethanolamine_phosphotransferase	1830	613	Large	522	antisense	Cluster_42	3	45.9	Group1	medium
LINF_360069500_LinJ.36_2330522_2331060-	LINF_360069500	3'UTR	glycerophosphoryl_diester_phosphodiesterase	7908	539	Large	3400	sense	Cluster_42	3	45.9	Group1	low
LINF_360072300_LinJ.36_2432618_2433183-	LINF_360072300	3'UTR	ADP-ribosylation_factor-like_protein_3b	1681	566	Large	398	sense	Cluster_192	1	35.3	Group2	medium
LINF_360073900_LinJ.36_2506477_2506543+	LINF_360073900	3'UTR	hypothetical_protein	9622	67	Small	1115	antisense	Cluster_574	1	NoHit	Group5	medium
LinJ.36_2504113_2504697-	LINF_360073900	3'UTR	hypothetical_protein	9622	585	Large	2961	sense	Cluster_61	2	56	Group1	medium
LINF_360075000_LinJ.36_2533602_2534205-	LINF_360075000	3'UTR	GTPase_activating_protein	3040	604	Large	2401	sense	Cluster_61	2	59.1	Group1	medium
LINF_360076000_LinJ.36_2558685_2558757-	LINF_360076000	3'UTR	tartrate-sensitive_acid_phosphatase_acp-3.2	932	73	Small	802	sense	Cluster_409	6	NoHit	Group5	low
LinJ.36_2558762_2558920-	LINF_360076000	3'UTR	tartrate-sensitive_acid_phosphatase_acp-3.2	932	159	Medium	639	sense	Cluster_522	1	32.7	Group2	low
LINF_360078400_LinJ.36_2634084_2634707-	LINF_360078400	3'UTR	methyltransferase	947	624	Large	82	sense	Cluster_17	7	24.5	Group3	medium
LINF_360078500_LinJ.36_2636816_2636890+	LINF_360078500	3'UTR	Cytochrome_b5-like_Heme/Steroid_binding_domain_containing_protein	763	75	Small	588	antisense	Cluster_567	1	NoHit	Group5	high
LINF_360078700_LinJ.36_2640332_2640774-	LINF_360078700	3'UTR	f2o10.10_protein-like_protein	792	443	Medium	249	sense	Cluster_17	7	NoHit	Group5	medium
LINF_360079000_LinJ.36_2648331_2648895-	LINF_360079000	3'UTR	mitochondrial_carrier_protein	1427	565	Large	603	sense	Cluster_17	7	24.5	Group3	medium
LINF_360079300_LinJ.36_2659030_2659201+	LINF_360079300	3'UTR	serine_peptidase_clan_SC_-_family_S9A	2293	172	Medium	832	antisense	Cluster_497	2	NoHit	Group5	high
LinJ.36_2657876_2658470-	LINF_360079300	3'UTR	serine_peptidase_clan_SC_-_family_S9A	2293	595	Large	1563	sense	Cluster_17	7	24.5	Group3	high
LINF_360079500_LinJ.36_2664826_2665439-	LINF_360079500	3'UTR	adaptin_complex_1_subunit	1228	614	Large	425	sense	Cluster_17	7	24.5	Group3	medium
LINF_360080200_LinJ.36_2691895_2692514-	LINF_360080200	3'UTR	amino_acid_permease_aap11ld-like_protein	1314	620	Large	654	sense	Cluster_17	7	24.3	Group3	medium
LINF_360080900_LinJ.36_2706867_2707467-	LINF_360080900	3'UTR	nuclear_pore_complex_protein_(NUP155)	2092	601	Large	1187	sense	Cluster_17	7	26.7	Group3	medium
LinJ.27_397427_397969-	LINF_270015300	CSR	Protein_of_unknown_function_(DUF778)	548	543	Large	ND	antisense	Cluster_254	9	38.8	Group2	ND
LinJ.07_61216_61764+	ND	CSR	ND	ND	549	Large	ND	sense	Cluster_247	9	44.2	Group2	ND
LinJ.07_62667_62846-	ND	CSR	ND	ND	180	Medium	ND	sense	Cluster_247	9	NoHit	Group5	ND
LinJ.15_344463_344561-	ND	CSR	ND	ND	99	Small	ND	antisense	Cluster_560	2	NoHit	Group5	ND
LinJ.15_344562_344689-	ND	CSR	ND	ND	128	Small	ND	antisense	Cluster_545	1	12.4	Group4	ND
LinJ.34_506877_507087-	ND	CSR	ND	ND	211	Medium	ND	sense	Cluster_52	3	52.5	Group1	ND
LinJ.02_268672_269078-	ND	DSR	ND	ND	407	Medium	ND	sense	Cluster_251	2	35.6	Group2	ND
LinJ.05_389066_389636-	ND	DSR	ND	ND	571	Large	ND	sense	Cluster_175	2	4.4	Group4	ND
LinJ.05_445377_445922-	ND	DSR	ND	ND	546	Large	ND	sense	Cluster_256	3	40.5	Group2	ND
LinJ.06_519816_520332+	ND	DSR	ND	ND	517	Large	ND	sense	Cluster_303	2	39.7	Group2	ND
LinJ.07_209815_210374-	ND	DSR	ND	ND	560	Large	ND	sense	Cluster_215	1	17.4	Group4	ND
LinJ.08_440758_441308-	ND	DSR	ND	ND	551	Large	ND	sense	Cluster_239	4	42.1	Group2	ND
LinJ.08_443891_444413+	ND	DSR	ND	ND	523	Large	ND	sense	Cluster_239	4	38.9	Group2	ND
LinJ.08_449198_449740-	ND	DSR	ND	ND	543	Large	ND	sense	Cluster_239	4	38.6	Group2	ND
LinJ.09_405858_406069-	ND	DSR	ND	ND	212	Medium	ND	sense	Cluster_421	1	39.2	Group2	ND
LinJ.12_281655_281941-	ND	DSR	ND	ND	287	Medium	ND	sense	Cluster_394	1	42.7	Group2	ND
LinJ.12_288410_288778+	ND	DSR	ND	ND	369	Medium	ND	sense	Cluster_223	2	NoHit	Group5	ND
LinJ.14_448240_448775-	ND	DSR	ND	ND	536	Large	ND	sense	Cluster_83	10	30.3	Group2	ND
LinJ.18_219568_220099-	ND	DSR	ND	ND	532	Large	ND	sense	Cluster_250	2	47	Group1	ND
LinJ.21_224362_224926-	ND	DSR	ND	ND	565	Large	ND	sense	Cluster_7	13	50	Group1	ND
LinJ.21_228080_228615+	ND	DSR	ND	ND	536	Large	ND	sense	Cluster_7	13	51	Group1	ND
LinJ.22_376346_376862+	ND	DSR	ND	ND	517	Large	ND	sense	Cluster_270	4	60.4	Group1	ND
LinJ.23_570677_571210+	ND	DSR	ND	ND	534	Large	ND	sense	Cluster_190	9	55.8	Group1	ND
LinJ.25_811438_811627-	ND	DSR	ND	ND	190	Medium	ND	sense	Cluster_434	2	28.7	Group3	ND
LinJ.27_1060803_1061233+	ND	DSR	ND	ND	431	Medium	ND	sense	Cluster_356	1	NoHit	Group5	ND
LinJ.27_1062464_1062887-	ND	DSR	ND	ND	424	Medium	ND	sense	Cluster_360	1	NoHit	Group5	ND
LinJ.27_589409_589765+	ND	DSR	ND	ND	357	Medium	ND	sense	Cluster_219	2	56.2	Group1	ND
LinJ.27_77949_78520+	ND	DSR	ND	ND	572	Large	ND	sense	Cluster_12	13	32.7	Group2	ND
LinJ.28_843837_844282-	ND	DSR	ND	ND	446	Medium	ND	sense	Cluster_174	7	35.2	Group2	ND
LinJ.29_343375_343919+	ND	DSR	ND	ND	545	Large	ND	sense	Cluster_178	7	49.9	Group1	ND
LinJ.31_686321_686382-	ND	DSR	ND	ND	62	Small	ND	sense	Cluster_294	4	NoHit	Group5	ND
LinJ.32_1166538_1166868+	ND	DSR	ND	ND	331	Medium	ND	sense	Cluster_384	1	20.8	Group3	ND
LinJ.32_1167910_1168420+	ND	DSR	ND	ND	511	Large	ND	sense	Cluster_233	3	37.9	Group2	ND
LinJ.32_181742_182307-	ND	DSR	ND	ND	566	Large	ND	sense	Cluster_159	2	48.4	Group1	ND
LinJ.33_240980_241543-	ND	DSR	ND	ND	564	Large	ND	sense	Cluster_14	7	56.2	Group1	ND
LinJ.34_1108691_1109101-	ND	DSR	ND	ND	411	Medium	ND	sense	Cluster_369	1	32	Group2	ND
LinJ.34_7060_7431-	ND	DSR	ND	ND	372	Medium	ND	sense	Cluster_376	6	36.1	Group2	ND
LinJ.35_1464808_1465349-	ND	DSR	ND	ND	542	Large	ND	sense	Cluster_267	1	31.7	Group2	ND
LinJ.35_46770_47337-	ND	DSR	ND	ND	568	Large	ND	sense	Cluster_181	4	45.4	Group1	ND
LinJ.01_113724_113970-	LINF_010009500	IR	Protein_of_unknown_function_(DUF791)	2317	247	Medium	ND	antisense	Cluster_341	4	27.8	Group3	medium
LinJ.03_316859_317151-	LINF_030013100	IR	hypothetical_protein	356	293	Medium	ND	sense	Cluster_334	3	NoHit	Group5	low
LinJ.04_175862_176246-	LINF_040009650	IR	hypothetical_protein	368	385	Medium	ND	sense	Cluster_370	3	3.8	Group4	low
LinJ.05_92624_93109+	LINF_050007800	IR	ARP2/3_complex_16kDa_subunit	920	486	Large	ND	sense	Cluster_173	5	38.5	Group2	high
LinJ.07_556726_557223+	LINF_070017400	IR	hypothetical_protein	1097	498	Large	ND	sense	Cluster_41	6	NoHit	Group5	medium
LinJ.08_103524_104066+	LINF_080007900	IR	iron_superoxide_dismutase	1420	543	Large	ND	sense	Cluster_86	2	29.5	Group3	high
LinJ.08_376380_376797-	LINF_080013700	IR	hypothetical_protein	381	418	Medium	ND	sense	Cluster_333	6	56.8	Group1	medium
LinJ.08_491149_491585+	LINF_080017000	IR	hypothetical_protein	916	437	Medium	ND	sense	Cluster_333	6	58.2	Group1	medium
LinJ.08_514095_514531+	LINF_080017700	IR	beta_tubulin	3626	437	Medium	ND	sense	Cluster_333	6	58.2	Group1	high
LinJ.10_72388_72989+	LINF_100006500	IR	hypothetical_protein	3026	602	Large	ND	sense	Cluster_66	2	56.2	Group1	medium
LinJ.10_195861_196370+	LINF_100009500	IR	pteridine_transporter_(truncated)	1553	510	Large	ND	sense	Cluster_305	3	NoHit	Group5	high
LinJ.10_566285_566850+	LINF_100020600	IR	Protein_of_unknown_function_(DUF1861)	646	566	Large	ND	sense	Cluster_168	9	27.3	Group3	low
LinJ.11_21939_22148+	LINF_110005600	IR	GRIP_domain_containing_protein	285	210	Medium	ND	sense	Cluster_423	4	47	Group1	medium
LinJ.14_645778_646362-	LINF_140021100	IR	mitochondrial_pyruvate_carrier_protein_2	960	585	Large	ND	antisense	Cluster_122	1	43.7	Group2	high
LinJ.15_584899_585494+	LINF_150021800	IR	Putative_papain-like_cysteine_peptidase_(DUF1796)	700	596	Large	ND	antisense	Cluster_82	3	59.2	Group1	medium
LinJ.16_59964_60443-	LINF_160007000	IR	Las1-like	1697	480	Large	ND	sense	Cluster_329	6	NoHit	Group5	medium
LinJ.16_304933_305322-	LINF_160013900	IR	hypothetical_protein	465	390	Medium	ND	sense	Cluster_365	2	52.9	Group1	medium
LinJ.16_488351_488775-	LINF_160018300	IR	hypothetical_protein	1628	425	Medium	ND	sense	Cluster_321	5	28	Group3	medium
LinJ.17_157263_157825-	LINF_170009400	IR	hypothetical_protein	492	563	Large	ND	sense	Cluster_34	8	37.3	Group2	low
LinJ.18_170857_171158-	LINF_180009400	IR	phosphatidic_acid_phosphatase	7834	302	Medium	ND	sense	Cluster_392	1	39	Group2	ND
LinJ.18_466340_466928+	LINF_180016700	IR	Ras-related_protein_Rab5A	2179	589	Large	ND	sense	Cluster_110	2	42	Group2	medium
LinJ.19_362889_363394+	LINF_190013900	IR	ATG8/AUT7/APG8/PAZ2	1716	506	Large	ND	sense	Cluster_310	5	44.4	Group2	medium
LinJ.19_366473_366978+	LINF_190014100	IR	ATG8/AUT7/APG8/PAZ2	1718	506	Large	ND	sense	Cluster_310	5	44.4	Group2	medium
LinJ.20_38431_38814-	LINF_200006200	IR	NADH-ubiquinone_oxidoreductase_complex_I_subunit	2139	384	Medium	ND	sense	Cluster_112	4	NoHit	Group5	medium
LinJ.21_15808_16172+	LINF_210005600	IR	BAR_domain_containing_protein	498	365	Medium	ND	sense	Cluster_380	1	59.8	Group1	medium
LinJ.21_727986_728547+	LINF_210027300	IR	SET_domain_containing_protein	609	562	Large	ND	sense	Cluster_204	2	59.8	Group1	high
LinJ.22_4662_5178-	LINF_220005100	IR	Cytochrome_b5-like_Heme/Steroid_binding_domain_containing_protein	4163	517	Large	ND	sense	Cluster_303	2	39.7	Group2	high
LinJ.22_61826_62273-	LINF_220006700	IR	hypothetical_protein	2084	448	Medium	ND	sense	Cluster_348	1	24.6	Group3	low
LinJ.23_87353_87910+	LINF_230007700	IR	terbinafine_resistance_locus_protein_(yip1)	774	558	Large	ND	sense	Cluster_220	2	42.7	Group2	medium
LinJ.23_783725_784288+	LINF_230026400	IR	neutral_sphingomyelinase_activation_associated_factor-like_protein	739	564	Large	ND	sense	Cluster_199	1	40.7	Group2	low
LinJ.24_151057_151405+	LINF_240009100	IR	hypothetical_protein	1579	349	Medium	ND	sense	Cluster_162	6	5.7	Group4	low
LinJ.24_274912_275246+	LINF_240012600	IR	DNA_repair_and_recombination_protein_RAD54	646	335	Medium	ND	sense	Cluster_29	3	25.7	Group3	medium
LinJ.24_683509_684005-	LINF_240023800	IR	fatty_acid_transporter_protein-like_protein	1212	497	Large	ND	sense	Cluster_317	1	19.1	Group4	medium
LinJ.24_786018_786611-	LINF_240026900	IR	40S_ribosomal_protein_S8	1039	594	Large	ND	sense	Cluster_88	4	49.5	Group1	high
LinJ.25_860081_860671+	LINF_250030700	IR	hypothetical_protein	889	591	Large	ND	sense	Cluster_37	6	50.3	Group1	medium
LinJ.26_168831_169434-	LINF_260011300	IR	hypothetical_protein	839	604	Large	ND	sense	Cluster_6	5	47.3	Group1	medium
LinJ.26_569833_570357+	LINF_260020700	IR	thimet_oligopeptidase	1004	525	Large	ND	sense	Cluster_278	8	52.3	Group1	high
LinJ.27_317664_317842+	LINF_270013200	IR	hypothetical_protein	1192	179	Medium	ND	sense	Cluster_459	1	NoHit	Group5	medium
LinJ.27_541196_541326-	LINF_270017900	IR	JmjC_domain_-_hydroxylase	1342	131	Small	ND	sense	Cluster_544	1	NoHit	Group5	ND
LinJ.27_944341_944741-	LINF_270027400	IR	branched-chain_amino_acid_aminotransferase	1930	401	Medium	ND	sense	Cluster_189	5	51.8	Group1	low
LinJ.28_155306_155816-	LINF_280009800	IR	hypothetical_protein	1877	511	Large	ND	sense	Cluster_13	7	32.4	Group2	low
LinJ.28_801964_802534-	LINF_280026500	IR	hypothetical_protein	1602	571	Large	ND	sense	Cluster_174	7	50.6	Group1	low
LinJ.28_1012353_1012967+	LINF_280032600	IR	hypothetical_protein	1005	615	Large	ND	sense	Cluster_25	5	28.9	Group3	low
LinJ.29_13610_14163-	LINF_290005400	IR	hypothetical_protein	649	554	Large	ND	sense	Cluster_232	3	48.4	Group1	low
LinJ.30_406644_407074+	LINF_300017500	IR	Cupin-like_domain/JmjC_domain_-_hydroxylase	1344	431	Medium	ND	sense	Cluster_355	5	36.5	Group2	low
LinJ.31_109846_110447+	LINF_310008900	IR	CRAL/TRIO_domain_containing_protein	767	602	Large	ND	antisense	Cluster_67	2	41.2	Group2	medium
LinJ.31_598548_599132-	LINF_310020200	IR	hypothetical_protein	4962	585	Large	ND	sense	Cluster_120	1	51.2	Group1	low
LinJ.31_1075645_1076235-	LINF_310029400	IR	hypothetical_protein	1122	591	Large	ND	sense	Cluster_100	2	47	Group1	low
LinJ.31_1325283_1325848-	LINF_310034600	IR	acetoin_dehydrogenase_e3_component-like_protein	1360	566	Large	ND	sense	Cluster_193	1	24.2	Group3	high
LinJ.31_1419708_1420256+	LINF_310037900	IR	hypothetical_protein	801	549	Large	ND	antisense	Cluster_245	3	40.9	Group2	medium
LinJ.32_218401_218970+	LINF_320011600	IR	AMMECR1	1927	570	Large	ND	sense	Cluster_156	3	56	Group1	high
LinJ.32_1013558_1014150-	LINF_320033000	IR	hypothetical_protein	2583	593	Large	ND	sense	Cluster_46	2	33.8	Group2	medium
LinJ.33_364099_364631+	LINF_330016300	IR	dnaj_chaperone-like_protein	959	533	Large	ND	sense	Cluster_24	6	33.5	Group2	medium
LinJ.34_1465897_1466430+	LINF_340039800	IR	Zn-finger_in_ubiquitin-hydrolases_and_other_protein	1053	534	Large	ND	sense	Cluster_280	2	46.8	Group1	high
LinJ.35_406231_406557-	LINF_350015200	IR	protein_kinase	1808	327	Medium	ND	antisense	Cluster_385	1	11.1	Group4	medium
LinJ.35_572275_572775-	LINF_350020000	IR	hypothetical_protein	3388	501	Large	ND	sense	Cluster_314	3	40.6	Group2	medium
LinJ.35_582171_582348+	LINF_350020200	IR	hypothetical_protein	2136	178	Medium	ND	antisense	Cluster_465	5	NoHit	Group5	medium
LinJ.35_1374042_1374191-	LINF_350041200	IR	membrane_transporter_protein	2975	150	Medium	ND	sense	Cluster_503	4	40.5	Group2	low
LinJ.35_1917881_1918483+	LINF_350056300	IR	hypothetical_protein	1460	603	Large	ND	sense	Cluster_8	5	37.8	Group2	medium
LinJ.36_1614183_1614359+	LINF_360050300	IR	hypothetical_protein	450	177	Medium	ND	sense	Cluster_357	2	NoHit	Group5	medium
LinJ.36_2384753_2385266-	LINF_360070900	IR	CCR4-NOT_transcription_complex_subunit_10	2438	514	Large	ND	sense	Cluster_306	1	NoHit	Group5	medium
LinJ.03_376135_376224-	ND	IR	ND	ND	90	Small	ND	sense	Cluster_554	3	NoHit	Group5	ND
LinJ.07_15005_15466+	ND	IR	ND	ND	462	Large	ND	sense	Cluster_247	9	43.5	Group2	ND
LinJ.08_189793_189955+	ND	IR	ND	ND	163	Medium	ND	sense	Cluster_510	1	NoHit	Group5	ND
LinJ.10_206508_206662-	ND	IR	ND	ND	155	Medium	ND	antisense	Cluster_529	1	NoHit	Group5	ND
LinJ.10_2435_3005-	ND	IR	ND	ND	571	Large	ND	sense	Cluster_168	9	27.2	Group3	ND
LinJ.10_548588_549131+	ND	IR	ND	ND	544	Large	ND	antisense	Cluster_168	9	25.5	Group3	ND
LinJ.10_585392_585959+	ND	IR	ND	ND	568	Large	ND	sense	Cluster_168	9	26.9	Group3	ND
LinJ.11_15933_16138+	ND	IR	ND	ND	206	Medium	ND	sense	Cluster_423	4	47	Group1	ND
LinJ.11_16133_16233+	ND	IR	ND	ND	101	Small	ND	sense	Cluster_559	4	NoHit	Group5	ND
LinJ.11_22143_22235+	ND	IR	ND	ND	93	Small	ND	sense	Cluster_559	4	NoHit	Group5	ND
LinJ.12_89098_89356+	ND	IR	ND	ND	259	Medium	ND	sense	Cluster_287	8	45	Group1	ND
LinJ.12_89364_89554+	ND	IR	ND	ND	191	Medium	ND	sense	Cluster_287	8	NoHit	Group5	ND
LinJ.13_139883_139942-	ND	IR	ND	ND	60	Small	ND	sense	Cluster_579	1	10.6	Group4	ND
LinJ.13_258288_258545+	ND	IR	ND	ND	258	Medium	ND	antisense	Cluster_36	2	39.2	Group2	ND
LinJ.13_333260_333460-	ND	IR	ND	ND	201	Medium	ND	sense	Cluster_426	8	NoHit	Group5	ND
LinJ.13_374641_374841-	ND	IR	ND	ND	201	Medium	ND	sense	Cluster_426	8	NoHit	Group5	ND
LinJ.14_588511_589117-	ND	IR	ND	ND	607	Large	ND	antisense	Cluster_55	5	41.4	Group2	ND
LinJ.14_654327_654778-	ND	IR	ND	ND	452	Large	ND	antisense	Cluster_344	2	NoHit	Group5	ND
LinJ.16_443534_443815-	ND	IR	ND	ND	282	Medium	ND	sense	Cluster_321	5	NoHit	Group5	ND
LinJ.18_440748_440990-	ND	IR	ND	ND	243	Medium	ND	antisense	Cluster_414	1	41.9	Group2	ND
LinJ.18_530560_530732+	ND	IR	ND	ND	173	Medium	ND	sense	Cluster_488	1	53	Group1	ND
LinJ.18_530728_531049+	ND	IR	ND	ND	322	Medium	ND	sense	Cluster_65	4	NoHit	Group5	ND
LinJ.18_712918_713075+	ND	IR	ND	ND	158	Medium	ND	sense	Cluster_445	8	NoHit	Group5	ND
LinJ.20_334660_335150+	ND	IR	ND	ND	491	Large	ND	sense	Cluster_322	1	5.6	Group4	ND
LinJ.20_432948_433525-	ND	IR	ND	ND	578	Large	ND	antisense	Cluster_151	3	46.3	Group1	ND
LinJ.20_586_1081-	ND	IR	ND	ND	496	Large	ND	sense	Cluster_112	4	46.9	Group1	ND
LinJ.22_263114_263290-	ND	IR	ND	ND	177	Medium	ND	sense	Cluster_470	5	NoHit	Group5	ND
LinJ.23_123328_123912+	ND	IR	ND	ND	585	Large	ND	sense	Cluster_119	2	32.9	Group2	ND
LinJ.23_191654_191833-	ND	IR	ND	ND	180	Medium	ND	antisense	Cluster_455	1	NoHit	Group5	ND
LinJ.23_197639_198157-	ND	IR	ND	ND	519	Large	ND	antisense	Cluster_301	5	42.7	Group2	ND
LinJ.23_213678_214242+	ND	IR	ND	ND	565	Large	ND	sense	Cluster_194	1	26.3	Group3	ND
LinJ.23_560844_561409-	ND	IR	ND	ND	566	Large	ND	sense	Cluster_190	9	55.8	Group1	ND
LinJ.23_574385_574945+	ND	IR	ND	ND	561	Large	ND	sense	Cluster_190	9	55.8	Group1	ND
LinJ.23_700426_700594-	ND	IR	ND	ND	169	Medium	ND	antisense	Cluster_492	3	NoHit	Group5	ND
LinJ.23_750459_751030-	ND	IR	ND	ND	572	Large	ND	antisense	Cluster_166	2	33.7	Group2	ND
LinJ.24_780002_780359+	ND	IR	ND	ND	358	Medium	ND	antisense	Cluster_88	4	49.5	Group1	ND
LinJ.25_572775_573369-	ND	IR	ND	ND	595	Large	ND	sense	Cluster_70	8	57.3	Group1	ND
LinJ.25_683731_684034+	ND	IR	ND	ND	304	Medium	ND	antisense	Cluster_391	2	54.9	Group1	ND
LinJ.25_684029_684150+	ND	IR	ND	ND	122	Small	ND	antisense	Cluster_547	2	NoHit	Group5	ND
LinJ.25_831903_832506-	ND	IR	ND	ND	604	Large	ND	antisense	Cluster_37	6	50.1	Group1	ND
LinJ.26_117689_117868-	ND	IR	ND	ND	180	Medium	ND	sense	Cluster_404	10	NoHit	Group5	ND
LinJ.28_952170_952719+	ND	IR	ND	ND	550	Large	ND	sense	Cluster_25	5	28.8	Group3	ND
LinJ.30_1127121_1127279+	ND	IR	ND	ND	159	Medium	ND	antisense	Cluster_471	7	NoHit	Group5	ND
LinJ.30_1295097_1295249-	ND	IR	ND	ND	153	Medium	ND	antisense	Cluster_471	7	NoHit	Group5	ND
LinJ.30_744827_745001-	ND	IR	ND	ND	175	Medium	ND	antisense	Cluster_483	1	NoHit	Group5	ND
LinJ.31_246817_247211-	ND	IR	ND	ND	395	Medium	ND	sense	Cluster_374	1	62.3	Group1	ND
LinJ.31_3019_3447+	ND	IR	ND	ND	429	Medium	ND	antisense	Cluster_344	2	NoHit	Group5	ND
LinJ.31_929832_930266-	ND	IR	ND	ND	435	Medium	ND	sense	Cluster_352	1	45.1	Group1	ND
LinJ.31_991045_991481+	ND	IR	ND	ND	437	Medium	ND	antisense	Cluster_153	7	41.4	Group2	ND
LinJ.32_14303_14882-	ND	IR	ND	ND	580	Large	ND	sense	Cluster_80	2	34.8	Group2	ND
LinJ.32_1543427_1543944+	ND	IR	ND	ND	518	Large	ND	sense	Cluster_302	1	21	Group3	ND
LinJ.32_35552_36144+	ND	IR	ND	ND	593	Large	ND	antisense	Cluster_94	6	25.1	Group3	ND
LinJ.32_751559_752133-	ND	IR	ND	ND	575	Large	ND	sense	Cluster_87	4	54.5	Group1	ND
LinJ.33_1516289_1516566+	ND	IR	ND	ND	278	Medium	ND	sense	Cluster_401	1	NoHit	Group5	ND
LinJ.33_47515_48150-	ND	IR	ND	ND	636	Large	ND	sense	Cluster_9	6	34.3	Group2	ND
LinJ.34_11675_11844-	ND	IR	ND	ND	170	Medium	ND	antisense	Cluster_376	6	NoHit	Group5	ND
LinJ.34_11851_12061-	ND	IR	ND	ND	211	Medium	ND	antisense	Cluster_376	6	33.6	Group2	ND
LinJ.34_1410610_1411075+	ND	IR	ND	ND	466	Large	ND	sense	Cluster_323	6	41	Group2	ND
LinJ.34_2632_3012-	ND	IR	ND	ND	381	Medium	ND	sense	Cluster_376	6	33.6	Group2	ND
LinJ.34_3634_4017+	ND	IR	ND	ND	384	Medium	ND	antisense	Cluster_376	6	33.4	Group2	ND
LinJ.34_396557_397150+	ND	IR	ND	ND	594	Large	ND	sense	Cluster_30	8	46.2	Group1	ND
LinJ.34_592714_592949+	ND	IR	ND	ND	236	Medium	ND	antisense	Cluster_416	1	50.2	Group1	ND
LinJ.35_11323_11883-	ND	IR	ND	ND	561	Large	ND	sense	Cluster_181	4	45.2	Group1	ND
LinJ.35_1373883_1374051-	ND	IR	ND	ND	169	Medium	ND	sense	Cluster_443	4	NoHit	Group5	ND
LinJ.35_1874498_1874680-	ND	IR	ND	ND	183	Medium	ND	antisense	Cluster_446	2	NoHit	Group5	ND
LinJ.35_1997604_1997773-	ND	IR	ND	ND	170	Medium	ND	antisense	Cluster_446	2	NoHit	Group5	ND
LinJ.35_632779_633345-	ND	IR	ND	ND	567	Large	ND	sense	Cluster_130	6	44.3	Group2	ND
LinJ.35_7974_8534-	ND	IR	ND	ND	561	Large	ND	sense	Cluster_181	4	45.2	Group1	ND
LinJ.36_1031235_1031409-	ND	IR	ND	ND	175	Medium	ND	antisense	Cluster_482	3	NoHit	Group5	ND
LinJ.36_1445341_1445913+	ND	IR	ND	ND	573	Large	ND	antisense	Cluster_146	3	53.8	Group1	ND
LinJ.36_2600537_2600708+	ND	IR	ND	ND	172	Medium	ND	antisense	Cluster_497	2	NoHit	Group5	ND
LinJ.36_74914_75509-	ND	IR	ND	ND	596	Large	ND	sense	Cluster_45	3	49.2	Group1	ND
LinJ.10_190422_190616+	LINF_100009400	ORF_(LINF_100009400)	pteridine_transporter_(truncated)	1328	195	Medium	ND	sense	Cluster_305	3	NoHit	Group5	low
LinJ.17_390996_391571+	LINF_170014700	ORF_(LINF_170014700)	hypothetical_protein	1372	576	Large	ND	antisense	Cluster_99	6	47.5	Group1	ND
LinJ.20_121431_121926+	LINF_200008550	ORF_(LINF_200008550)	unspecified_product	35	496	Large	ND	sense	Cluster_95	5	7.2	Group4	ND
LinJ.21_564110_564290-	LINF_210021900	ORF_(LINF_210021900)	hypothetical_protein	417	181	Medium	ND	sense	Cluster_441	4	NoHit	Group5	ND
LinJ.21_564294_564449-	ND	ORF_(LINF_210021900)	ND	ND	156	Medium	ND	sense	Cluster_405	4	35.9	Group2	ND
LinJ.21_569490_569664-	LINF_210022100	ORF_(LINF_210022100)	hypothetical_protein	649	175	Medium	ND	sense	Cluster_441	4	NoHit	Group5	ND
LinJ.21_569668_569945-	ND	ORF_(LINF_210022100)	ND	ND	278	Medium	ND	sense	Cluster_319	5	36.5	Group2	ND
LinJ.21_572671_572860-	LINF_210022300	ORF_(LINF_210022300)	hypothetical_protein	276	190	Medium	ND	sense	Cluster_234	2	NoHit	Group5	ND
LinJ.21_572864_573130-	ND	ORF_(LINF_210022300)	ND	ND	267	Medium	ND	sense	Cluster_405	4	33.5	Group2	ND
LinJ.21_575980_576156-	LINF_210022500	ORF_(LINF_210022500)	hypothetical_protein	118	177	Medium	ND	sense	Cluster_468	1	NoHit	Group5	ND
LinJ.21_576159_576435-	ND	ORF_(LINF_210022500)	ND	ND	277	Medium	ND	sense	Cluster_319	5	33.5	Group2	ND
LinJ.22_566993_567102-	ND	ORF_(LINF_220018400)	ND	ND	110	Small	ND	sense	Cluster_551	3	NoHit	Group5	ND
LinJ.24_157187_157542+	LINF_240009250	ORF_(LINF_240009250)	hypothetical_protein	1654	356	Medium	ND	sense	Cluster_162	6	5.7	Group4	ND
LinJ.31_159677_160254-	LINF_310010000	ORF_(LINF_310009900)	hypothetical_protein	1397	578	Large	ND	sense	Cluster_106	3	41.2	Group2	high
	Additional file 1: Table S1. A metadata table including the complete list of 1448 SIDER2 elements in L. infantum with 1262 present in 3’UTRs (predicted by PRED-A-TERM and confirmed for several by Illumina RNA-seq). This table also includes information regarding the genomic location and orientation of SIDER2 elements, their length, their distance from the CDS, CD-Hit-Est clustering, HMMER signatur…
Table Column	Description
SIDER2 identification	Name of the sequence related to fasta file
TriTrypDB Gene ID	Gene upstream of the SIDER2 sequence in the 3'UTR
Genomic Location	SIDER2 sequences located at 3'UTR as predicted by PRED-A-TERM or intergenic regions (IR) or strand-switch regions ( DSR: divergent strand switch region; CSR: convergent strand switch region), and or open reading frames (ORF).
Putative Function	Predicted Gene function
3'UTR_length-prediction	Length of the 3'UTR (bp) predicted by PRED-A-TERM
SIDER2_length_(nt)	Length of the SIDER2 sequence (bp)
SIDER2_Length_Group	Large size = >=450 bp; Medium size = < 450 &>= 150 pb; Small size = < 150 bp
Distance SIDER2 from the CDS	Distance from the coding sequence
SIDER2_orientation	SIDER2 orientation regarding the transcription strand.
SIDER2 Cdhit-Cluster	Name of the cluster using CD-Hit-Est >= 85 identity (-c) && >= 10 coverage (-aL)
Number_SIDER2_per_Cluster	Number of SIDER2 sequences within each CD-hit cluster
HMMER_SignII_Score	Alignment score using nhmmer of the Signature II consensus against 1,448 SIDER2 sequences
HMMER_Group	Group based on the nhmmer score: Group1 = >=45, Group2 = < 45 & >= 30, Group3 = < 30 & >= 20, Group4 = < 20 and Group5 = NoHit
LiPro_FPKM_mean_group	FPKM: Fragments Per Kilobase of transcript per Million mapped reads. FPKM normalizes read counts based on gene length and the total number of mapped reads. Group of expression levels on illumina RNA-seq - 25% interquartile = low, 50% interquatile = medium and 25% = high
ND	Not determined
