# Supplementary material for: Evolutionary divergent clusters of transcribed extinct truncated retroposons drive low mRNA expression and developmental regulation in the protozoan Leishmania
Source: BMC Biol. 2024 Oct 29;22:249. doi: 10.1186/s12915-024-02051-4 (PMC11520807; doi:10.1186/s12915-024-02051-4)
Supplement: Supplementary file 1 — Additional file 1: Tables S1-S9. Table S1. A metadata table including the complete list of 1448 SIDER2 elements in L. infantum with 1262 present in 3'UTRs (predicted by PRED-A-TERM and confirmed for several by Illumina RNA-seq). This table also includes information regarding the genomic location and orientation of SIDER2 elements, their length, their distance from the CDS, CD-Hit-Est clustering, HMMER signature II score and the expression group in L. infantum promastigotes as determined by Illumina RNA-sequencing. Table S2. Metadata table of 1262 SIDER2 sequences located at the 3'UTR subjected to of CD-Hit-Est clustering analysis based on sequence similarity. In a separate sheet (≥ 4 SIDER2/cluster-no paralogs), the list of 74 clusters with ≥ 4 transcripts each harboring a single SIDER2 in their 3'UTR, excluding all paralogous proteins is provided. In another separate sheet (SIDER2 Clusters with paralogs), 19 clusters containing paralogous genes (among the 1127 L. infantum transcripts) harboring a single SIDER2 element in their 3'UTR are listed. In the last sheet (FPKM mean-SD Pro and Ama), expression levels (mean of FPKM values) of 74 clusters harboring up to 4 SIDER2-containing transcripts in L. infantum promastigotes (Pro), axenic amastigotes (Axe Ama) and macrophage-derived amastigotes (Macro Ama) are shown. Table S3. A list of 1127 L. infantum transcripts harboring a SIDER2 element in their 3'UTR as predicted by the PRED-A-TERM software. We also manually examined the Illumina RNA-seq read patterns in IGV to check if they were aligned with the 3' UTRs harboring SIDER2 elements. Table S4. A full list of the L. infantum transcriptome (FPKM values) in promastigotes (Pro), axenic amastigotes (Axe Ama) and macrophage-derived amastigotes (Macro Ama) as resulted from high throughput Illumina-RNA seq analysis. In a separate sheet, only the SIDER2-containing transcripts were analyzed. In another sheet, we summarized the proportion of developmentally regulated SIDER2-cont [file 12915_2024_2051_MOESM1_ESM.zip › Additional file 1 Table_S2.xlsx]

## Sheet: All SIDER2 Clusters
SIDER2 identification	TriTrypDB Gene ID	Genomic Location	Protein LINF Cluster	SIDER2 CD-Hit Cluster	Putative Function	3'UTR Length (nt) -prediction	SIDER2 length (nt)	SIDER2 Length Group	Distance SIDER2 from the CDS	SIDER2 orientation	Number SIDER2 per Cluster	HMMER SignII Score	HMMER Group	LiPro FPKM mean group
LINF_170012600_LinJ.17_319396_319965+	LINF_170012600	3'UTR	Protein_Cluster_721	Cluster_99	hypothetical_protein	2809	570	Large-size	524	anti-sense	6	44.9	Group2	medium
LINF_170012700_LinJ.17_322177_322751+	LINF_170012700	3'UTR	Protein_Cluster_1079	Cluster_99	Acyl_CoA_binding_protein	1500	575	Large-size	842	anti-sense	6	47.5	Group1	high
LINF_170012800_LinJ.17_327057_327627-	LINF_170012800	3'UTR	Protein_Cluster_624	Cluster_99	hypothetical_protein	3287	571	Large-size	80	sense	6	44.9	Group2	low
LINF_170013300_LinJ.17_343784_344359-	LINF_170013300	3'UTR	Protein_Cluster_633	Cluster_99	hypothetical_protein	681	576	Large-size	62	sense	6	44.9	Group2	medium
LINF_170017500_LinJ.17_519020_519612+	LINF_170017500	3'UTR	Protein_Cluster_235	Cluster_99	hypothetical_protein	5376	593	Large-size	4002	sense	6	45	Group1	low
LINF_360021200_LinJ.36_565545_566136-	LINF_360021200	3'UTR	Protein_Cluster_168	Cluster_98	hypothetical_protein	1200	592	Large-size	572	sense	6	46.2	Group1	medium
LINF_360021400_LinJ.36_573361_573926-	LINF_360021400	3'UTR	Protein_Cluster_527	Cluster_98	serine/threonine_protein_kinase	5093	566	Large-size	2433	sense	6	46.2	Group1	low
LINF_360021600_LinJ.36_586229_586815-	LINF_360021600	3'UTR	Protein_Cluster_173	Cluster_98	engulfment_and_cell_motility_domain_2	3993	587	Large-size	2911	sense	6	46.2	Group1	medium
LinJ.36_588837_589429-	LINF_360021600	3'UTR	Protein_Cluster_173	Cluster_98	engulfment_and_cell_motility_domain_2	3993	593	Large-size	297	sense	6	46.2	Group1	medium
LINF_360021700_LinJ.36_593603_594187+	LINF_360021700	3'UTR	Protein_Cluster_221	Cluster_98	predicted_tripartite_motif_protein	2867	585	Large-size	2117	anti-sense	6	46.2	Group1	low
LINF_360022600_LinJ.36_633163_633742-	LINF_360022600	3'UTR	Protein_Cluster_31	Cluster_98	clathrin_heavy_chain	2401	580	Large-size	1150	sense	6	46.2	Group1	low
LinJ.06_7031_7623+	LINF_060005200	3'UTR	Protein_Cluster_353	Cluster_97	WD_domain_-_G-beta_repeat	5345	593	Large-size	4265	anti-sense	2	51.4	Group1	medium
LINF_060005400_LinJ.06_19650_20240-	LINF_060005400	3'UTR	Protein_Cluster_586	Cluster_97	pumilio/PUF_RNA_binding_protein_5	5162	591	Large-size	914	sense	2	51.4	Group1	medium
LINF_360058900_LinJ.36_1946831_1947424+	LINF_360058900	3'UTR	Protein_Cluster_899	Cluster_96	Uncharacterized_protein_family_UPF0029	5337	594	Large-size	3379	anti-sense	1	19.2	Group4	medium
LINF_200007900_LinJ.20_104805_105398+	LINF_200007900	3'UTR	Protein_Cluster_611	Cluster_95	developmentally_regulated_phosphoprotein-like_protein	1358	594	Large-size	300	sense	5	33.4	Group2	medium
LINF_200008100_LinJ.20_112438_113018-	LINF_200008100	3'UTR	Protein_Cluster_844	Cluster_95	leucine-rich_repeat-containing_protein	2614	581	Large-size	1552	anti-sense	5	33.4	Group2	low
LINF_200008800_LinJ.20_134828_135417+	LINF_200008800	3'UTR	Protein_Cluster_598	Cluster_95	hypothetical_protein	2566	590	Large-size	1354	sense	5	33.4	Group2	low
LINF_200009800_LinJ.20_174443_175032+	LINF_200009800	3'UTR	Protein_Cluster_565	Cluster_95	AIG2-like_family	1175	590	Large-size	542	sense	5	33.4	Group2	medium
LINF_320006300_LinJ.32_42289_42881-	LINF_320006300	3'UTR	Protein_Cluster_939	Cluster_94	hypothetical_protein	1306	593	Large-size	233	sense	6	25.1	Group3	high
LINF_320007300_LinJ.32_68215_68799+	LINF_320007300	3'UTR	Protein_Cluster_132	Cluster_94	hypothetical_protein	1145	585	Large-size	479	anti-sense	6	31	Group2	medium
LINF_320007600_LinJ.32_80364_80957-	LINF_320007600	3'UTR	Protein_Cluster_22	Cluster_94	hypothetical_protein	1723	594	Large-size	542	sense	6	34.2	Group2	medium
LINF_320008400_LinJ.32_116901_117494-	LINF_320008400	3'UTR	Protein_Cluster_40	Cluster_94	hypothetical_protein	1235	594	Large-size	611	sense	6	35.4	Group2	medium
LINF_320008500_LinJ.32_123440_124015-	LINF_320008500	3'UTR	Protein_Cluster_193	Cluster_94	hypothetical_protein	776	576	Large-size	169	sense	6	35.5	Group2	medium
LinJ.30_951005_951598+	LINF_300030800	3'UTR	Protein_Cluster_684	Cluster_93	hypothetical_protein	8731	594	Large-size	5311	anti-sense	1	55.1	Group1	low
LINF_290023300_LinJ.29_793757_794350-	LINF_290023300	3'UTR	Protein_Cluster_600	Cluster_92	ATP-binding_cassette_protein_subfamily_H_-_member_2	2400	594	Large-size	832	sense	1	50.4	Group1	medium
LINF_350008900_LinJ.35_109142_109735-	LINF_350008900	3'UTR	Protein_Cluster_414	Cluster_91	Thioredoxin	2893	594	Large-size	1319	anti-sense	1	34.4	Group2	low
LINF_190006600_LinJ.19_41291_41884-	LINF_190006600	3'UTR	Protein_Cluster_687	Cluster_90	mitogen-activated_protein_kinase_9	4031	594	Large-size	1982	sense	4	48.2	Group1	low
LINF_190006900_LinJ.19_52161_52714-	LINF_190006900	3'UTR	Protein_Cluster_830	Cluster_90	ADP-_ATP_carrier_protein_1_-_mitochondrial_precursor	4123	554	Large-size	2903	sense	4	47.3	Group1	high
LINF_190007000_LinJ.19_57191_57782-	LINF_190007000	3'UTR	Protein_Cluster_285	Cluster_90	polyprenyl_synthase	1055	592	Large-size	197	sense	4	48.2	Group1	medium
LINF_190007300_LinJ.19_78462_79032+	LINF_190007300	3'UTR	Protein_Cluster_203	Cluster_90	UvrB/uvrC_motif_containing_protein	1703	571	Large-size	713	sense	4	47.3	Group1	low
LINF_330005400_LinJ.33_7764_8387+	LINF_330005400	3'UTR	Protein_Cluster_514	Cluster_9	hypothetical_protein	847	624	Large-size	157	anti-sense	6	33.3	Group2	medium
LINF_330006700_LinJ.33_35478_36105-	LINF_330006700	3'UTR	Protein_Cluster_788	Cluster_9	hypothetical_protein	1353	628	Large-size	410	sense	6	34.3	Group2	medium
LINF_330007000_LinJ.33_44984_45599-	LINF_330007000	3'UTR	Protein_Cluster_476	Cluster_9	hypothetical_protein	2557	616	Large-size	77	sense	6	34.3	Group2	medium
LINF_330007900_LinJ.33_82522_83153-	LINF_330007900	3'UTR	Protein_Cluster_759	Cluster_9	Mpv17_/_PMP22_family	2986	632	Large-size	1128	sense	6	34.3	Group2	low
LINF_330008800_LinJ.33_109737_110347+	LINF_330008800	3'UTR	Protein_Cluster_603	Cluster_9	beta-galactofuranosyltransferase-like_protein	1510	611	Large-size	839	anti-sense	6	34.3	Group2	low
LINF_240010000_LinJ.24_193375_193969-	LINF_240010000	3'UTR	Protein_Cluster_253	Cluster_89	DNAJ_domain_protein	1409	595	Large-size	495	anti-sense	1	57.7	Group1	medium
LINF_240026500_LinJ.24_775529_776097+	LINF_240026500	3'UTR	Protein_Cluster_911	Cluster_88	3-oxoacyl-(acyl-carrier_protein)_reductase	838	569	Large-size	169	anti-sense	4	49.5	Group1	medium
LINF_240027700_LinJ.24_806996_807590+	LINF_240027700	3'UTR	Protein_Cluster_1042	Cluster_88	hypothetical_protein	4379	595	Large-size	3708	anti-sense	4	49.5	Group1	low
LINF_320024500_LinJ.32_722115_722709-	LINF_320024500	3'UTR	Protein_Cluster_400	Cluster_87	Cation_efflux_family	1368	595	Large-size	404	sense	4	55.7	Group1	medium
LINF_320024700_LinJ.32_730335_730899-	LINF_320024700	3'UTR	Protein_Cluster_269	Cluster_87	3'-5'_exonuclease	2697	565	Large-size	82	sense	4	54.5	Group1	low
LINF_320025100_LinJ.32_748419_748986-	LINF_320025100	3'UTR	Protein_Cluster_592	Cluster_87	Vitamin_B6_photo-protection_and_homoeostasis	2194	568	Large-size	113	sense	4	54.5	Group1	low
LINF_080006000_LinJ.08_33779_34374+	LINF_080006000	3'UTR	Protein_Cluster_377	Cluster_86	hypothetical_protein	1423	596	Large-size	398	sense	2	29.5	Group3	low
LINF_350030600_LinJ.35_978655_979250+	LINF_350030600	3'UTR	Protein_Cluster_973	Cluster_85	hypothetical_protein	2300	596	Large-size	151	sense	2	26.9	Group3	medium
LinJ.35_1012661_1013015+	LINF_350032000	3'UTR	Protein_Cluster_1094	Cluster_85	Heat_shock_factor_binding_protein_1	1658	355	medium-size	1051	anti-sense	2	NoHit	Group5	medium
LINF_330018000_LinJ.33_438508_439103+	LINF_330018000	3'UTR	Protein_Cluster_653	Cluster_84	hypothetical_protein	1024	596	Large-size	117	sense	1	31.1	Group2	medium
LINF_140012400_LinJ.14_264701_265280-	LINF_140012400	3'UTR	Protein_Cluster_867	Cluster_83	fatty_acid_elongase	10518	580	Large-size	791	sense	10	32.6	Group2	low
LinJ.14_256684_257279-	LINF_140012400	3'UTR	Protein_Cluster_867	Cluster_83	fatty_acid_elongase	10518	596	Large-size	8792	sense	10	32.8	Group2	low
LinJ.14_258689_259283-	LINF_140012400	3'UTR	Protein_Cluster_867	Cluster_83	fatty_acid_elongase	10518	595	Large-size	6788	sense	10	32.8	Group2	low
LinJ.14_260693_261288-	LINF_140012400	3'UTR	Protein_Cluster_867	Cluster_83	fatty_acid_elongase	10518	596	Large-size	4783	sense	10	32.8	Group2	low
LinJ.14_262697_263292-	LINF_140012400	3'UTR	Protein_Cluster_867	Cluster_83	fatty_acid_elongase	10518	596	Large-size	2779	sense	10	32.8	Group2	low
LINF_140012500_LinJ.14_267817_268394-	LINF_140012500	3'UTR	Protein_Cluster_867	Cluster_83	fatty_acid_elongase	1760	578	Large-size	792	sense	10	32.6	Group2	high
LINF_140012600_LinJ.14_270932_271439-	LINF_140012600	3'UTR	Protein_Cluster_793	Cluster_83	fatty_acid_elongase	1170	508	Large-size	272	sense	10	32.6	Group2	medium
LINF_140012800_LinJ.14_279615_280208+	LINF_140012800	3'UTR	Protein_Cluster_822	Cluster_83	fatty_acid_elongase	5425	594	Large-size	3590	anti-sense	10	32.6	Group2	medium
LINF_140015500_LinJ.14_402990_403563-	LINF_140015500	3'UTR	Protein_Cluster_200	Cluster_83	hypothetical_protein	2189	574	Large-size	460	sense	10	30.3	Group2	low
LINF_150020900_LinJ.15_560009_560604-	LINF_150020900	3'UTR	Protein_Cluster_233	Cluster_82	MGT1_magnesium_transporter	1822	596	Large-size	580	sense	3	59.2	Group1	medium
LINF_150023000_LinJ.15_619693_620285-	LINF_150023000	3'UTR	Protein_Cluster_171	Cluster_82	cAMP_specific_phosphodiesterase	1793	593	Large-size	682	sense	3	59.2	Group1	medium
LINF_290012400_LinJ.29_267550_268001-	LINF_290012400	3'UTR	Protein_Cluster_731	Cluster_81	Peroxisomal_targeting_signal_2_receptor	1203	452	Large-size	705	sense	2	NoHit	Group5	medium
LINF_290012900_LinJ.29_283160_283755+	LINF_290012900	3'UTR	Protein_Cluster_429	Cluster_81	U-box_domain_protein	2604	596	Large-size	571	anti-sense	2	48.8	Group1	medium
LINF_320005900_LinJ.32_26522_27118-	LINF_320005900	3'UTR	Protein_Cluster_857	Cluster_80	hypothetical_protein	1698	597	Large-size	855	sense	2	34.9	Group2	high
LINF_350054700_LinJ.35_1844702_1845099+	LINF_350054700	3'UTR	Protein_Cluster_187	Cluster_8	DNA_replication_licensing_factor_MCM9	2764	398	medium-size	1365	sense	5	NoHit	Group5	medium
LINF_350055600_LinJ.35_1891830_1892465+	LINF_350055600	3'UTR	Protein_Cluster_717	Cluster_8	mitogen-activated_protein_kinase	2825	636	Large-size	1864	sense	5	37.7	Group2	low
LINF_350056000_LinJ.35_1906883_1907513+	LINF_350056000	3'UTR	Protein_Cluster_374	Cluster_8	hypothetical_protein	1360	631	Large-size	165	sense	5	37.7	Group2	low
LINF_350056200_LinJ.35_1913937_1914570+	LINF_350056200	3'UTR	Protein_Cluster_1016	Cluster_8	hypothetical_protein	2878	634	Large-size	1149	sense	5	40.6	Group2	medium
LINF_290017300_LinJ.29_451805_452401+	LINF_290017300	3'UTR	Protein_Cluster_898	Cluster_79	tryparedoxin-like_protein	4013	597	Large-size	424	sense	1	55	Group1	low
LinJ.31_1180135_1180720-	LINF_310031200	3'UTR	Protein_Cluster_770	Cluster_78	3'-nucleotidase/nuclease	3860	586	Large-size	562	sense	6	51.9	Group1	medium
LINF_310031600_LinJ.31_1192853_1193330-	LINF_310031600	3'UTR	Protein_Cluster_745	Cluster_78	p-nitrophenylphosphatase	1605	478	Large-size	1098	sense	6	NoHit	Group5	high
LINF_310031700_LinJ.31_1197547_1198111-	LINF_310031700	3'UTR	Protein_Cluster_786	Cluster_78	p-nitrophenylphosphatase	4336	565	Large-size	2014	sense	6	53.3	Group1	low
LINF_310031800_LinJ.31_1201564_1202155-	LINF_310031800	3'UTR	Protein_Cluster_42	Cluster_78	Symplekin_tight_junction_protein_C_terminal	10143	592	Large-size	9515	sense	6	52.4	Group1	medium
LINF_310032100_LinJ.31_1223068_1223664-	LINF_310032100	3'UTR	Protein_Cluster_239	Cluster_78	hypothetical_protein	4412	597	Large-size	2633	sense	6	51.9	Group1	low
LINF_310032300_LinJ.31_1235221_1235796+	LINF_310032300	3'UTR	Protein_Cluster_82	Cluster_78	hypothetical_protein	1619	576	Large-size	764	anti-sense	6	28	Group3	low
LINF_350037700_LinJ.35_1250907_1251503-	LINF_350037700	3'UTR	Protein_Cluster_682	Cluster_77	cystathione_gamma_lyase	2064	597	Large-size	1207	sense	3	39.1	Group2	high
LINF_350038700_LinJ.35_1280742_1281328+	LINF_350038700	3'UTR	Protein_Cluster_748	Cluster_77	mitochondrial_carrier_protein	5531	587	Large-size	402	anti-sense	3	36.4	Group2	low
LINF_350038800_LinJ.35_1286641_1287203-	LINF_350038800	3'UTR	Protein_Cluster_575	Cluster_77	6-phosphogluconate_dehydrogenase_-_decarboxylating	3881	563	Large-size	281	sense	3	39	Group2	high
LinJ.35_297449_297943+	LINF_350012900	3'UTR	Protein_Cluster_678	Cluster_76	aspartate_aminotransferase	4179	495	Large-size	3153	sense	2	42.6	Group2	high
LINF_350013700_LinJ.35_318850_319446+	LINF_350013700	3'UTR	Protein_Cluster_946	Cluster_76	hypothetical_protein	1466	597	Large-size	830	sense	2	38.7	Group2	high
LINF_290019000_LinJ.29_529863_530460+	LINF_290019000	3'UTR	Protein_Cluster_398	Cluster_75	carnitine/choline_acetyltransferase	2977	598	Large-size	2115	sense	1	45	Group1	low
LINF_300006300_LinJ.30_39162_39759-	LINF_300006300	3'UTR	Protein_Cluster_407	Cluster_74	alkyldihydroxyacetonephosphate_synthase	1769	598	Large-size	502	sense	1	54	Group1	medium
LINF_290007500_LinJ.29_84030_84431-	LINF_290007500	3'UTR	Protein_Cluster_828	Cluster_73	thymine-7-hydroxylase	3040	402	medium-size	2472	sense	5	49.5	Group1	high
LINF_290007800_LinJ.29_93223_93812-	LINF_290007800	3'UTR	Protein_Cluster_557	Cluster_73	D-lactate_dehydrogenase-like_protein	2656	590	Large-size	1492	sense	5	49.5	Group1	medium
LINF_290008100_LinJ.29_101667_102259-	LINF_290008100	3'UTR	Protein_Cluster_1058	Cluster_73	hypothetical_protein	3400	593	Large-size	2616	sense	5	49.4	Group1	medium
LINF_290008900_LinJ.29_133023_133608-	LINF_290008900	3'UTR	Protein_Cluster_910	Cluster_73	RNA_binding_protein	976	586	Large-size	354	sense	5	49.4	Group1	low
LINF_290009600_LinJ.29_153913_154511-	LINF_290009600	3'UTR	Protein_Cluster_294	Cluster_73	hypothetical_protein	2738	599	Large-size	1664	sense	5	49.4	Group1	low
LINF_340008000_LinJ.34_107409_108008+	LINF_340008000	3'UTR	Protein_Cluster_347	Cluster_72	Trafficking_protein_Mon1	856	600	Large-size	206	sense	2	30.4	Group2	low
LINF_340008300_LinJ.34_118972_119445+	LINF_340008300	3'UTR	Protein_Cluster_754	Cluster_72	hypothetical_protein	2635	474	Large-size	2041	sense	2	NoHit	Group5	medium
LINF_110012300_LinJ.11_256741_257340+	LINF_110012300	3'UTR	Protein_Cluster_326	Cluster_71	Protein_Associated_with_Differentiation	1343	600	Large-size	108	sense	3	40.6	Group2	medium
LINF_110012600_LinJ.11_269742_270337+	LINF_110012600	3'UTR	Protein_Cluster_957	Cluster_71	Ankyrin_repeats_(3_copies)/Ankyrin_repeat/Ankyrin_repeats_(many_copies)	1344	596	Large-size	359	sense	3	40.6	Group2	medium
LINF_110012900_LinJ.11_280879_281474+	LINF_110012900	3'UTR	Protein_Cluster_369	Cluster_71	PUF_nine_target_1	2161	596	Large-size	60	sense	3	40.6	Group2	medium
LINF_250019200_LinJ.25_509912_510481-	LINF_250019200	3'UTR	Protein_Cluster_920	Cluster_70	hypothetical_protein	722	570	Large-size	118	sense	8	57.4	Group1	medium
LINF_250020200_LinJ.25_543101_543699-	LINF_250020200	3'UTR	Protein_Cluster_713	Cluster_70	Surp_module	971	599	Large-size	322	sense	8	56.9	Group1	medium
LINF_250020700_LinJ.25_559605_560158-	LINF_250020700	3'UTR	Protein_Cluster_908	Cluster_70	hypothetical_protein	4643	554	Large-size	1750	sense	8	59	Group1	low
LINF_250020900_LinJ.25_566360_566939-	LINF_250020900	3'UTR	Protein_Cluster_916	Cluster_70	Protein_of_unknown_function_(DUF1295)/Phospholipid_methyltransferase	848	580	Large-size	4	sense	8	57.3	Group1	medium
LinJ.25_577805_578232-	LINF_250021300	3'UTR	Protein_Cluster_317	Cluster_70	calpain_family_cysteine_protease-like_protein	5971	428	medium-size	2573	sense	8	26.8	Group3	low
LINF_250022000_LinJ.25_604216_604782-	LINF_250022000	3'UTR	Protein_Cluster_1074	Cluster_70	Tim10/DDP_family_zinc_finger_containing_protein	8381	567	Large-size	7785	sense	8	59	Group1	high
LINF_250022300_LinJ.25_628445_629045-	LINF_250022300	3'UTR	Protein_Cluster_518	Cluster_70	casein_kinase_I	3128	601	Large-size	592	sense	8	11.4	Group4	medium
LINF_210010600_LinJ.21_163862_164386-	LINF_210010600	3'UTR	Protein_Cluster_622	Cluster_7	hypothetical_protein	1696	525	Large-size	303	anti-sense	13	49	Group1	medium
LINF_210012000_LinJ.21_196574_197137-	LINF_210012000	3'UTR	Protein_Cluster_435	Cluster_7	phosphoglucomutase	1337	564	Large-size	224	sense	13	47	Group1	high
LINF_210012200_LinJ.21_202568_203195-	LINF_210012200	3'UTR	Protein_Cluster_811	Cluster_7	nucleotide-binding_protein	1089	628	Large-size	353	sense	13	54.3	Group1	medium
LINF_210012800_LinJ.21_220095_220707-	LINF_210012800	3'UTR	Protein_Cluster_848	Cluster_7	hypothetical_protein	1808	613	Large-size	1079	sense	13	52.4	Group1	high
LINF_210013500_LinJ.21_243777_244379+	LINF_210013500	3'UTR	Protein_Cluster_545	Cluster_7	hypothetical_protein	3958	603	Large-size	1146	sense	13	55.4	Group1	low
LINF_210013600_LinJ.21_250152_250762-	LINF_210013600	3'UTR	Protein_Cluster_258	Cluster_7	hypothetical_protein	1378	611	Large-size	279	anti-sense	13	49.4	Group1	medium
LINF_210013900_LinJ.21_267323_267946+	LINF_210013900	3'UTR	Protein_Cluster_277	Cluster_7	methionyl-tRNA_synthetase	1415	624	Large-size	429	sense	13	50.3	Group1	high
LINF_210014100_LinJ.21_277895_278489+	LINF_210014100	3'UTR	Protein_Cluster_55	Cluster_7	Temperature_dependent_protein_affecting_M2_dsRNA_replication	4789	595	Large-size	3084	sense	13	50.3	Group1	medium
LINF_210014300_LinJ.21_296649_297237+	LINF_210014300	3'UTR	Protein_Cluster_2	Cluster_7	plectin	1516	589	Large-size	209	sense	13	31.6	Group2	medium
LINF_210014700_LinJ.21_308838_309435+	LINF_210014700	3'UTR	Protein_Cluster_594	Cluster_7	metallo-peptidase_-_Clan_MG	2127	598	Large-size	382	sense	13	50.3	Group1	high
LINF_210016200_LinJ.21_374442_375078+	LINF_210016200	3'UTR	Protein_Cluster_307	Cluster_7	Adenylate_cyclase_associated_(CAP)_C_terminal	1462	637	Large-size	341	sense	13	50.3	Group1	medium
LINF_270012600_LinJ.27_289752_290352+	LINF_270012600	3'UTR	Protein_Cluster_524	Cluster_69	hypothetical_protein	3962	601	Large-size	3218	sense	1	39.9	Group2	low
LINF_150005400_LinJ.15_9185_9757-	LINF_150005400	3'UTR	Protein_Cluster_891	Cluster_68	cytochrome-b5_reductase	1489	573	Large-size	607	sense	7	29.5	Group3	medium
LINF_150005500_LinJ.15_12456_13056-	LINF_150005500	3'UTR	Protein_Cluster_139	Cluster_68	Eukaryotic_translation_initiation_factor_4_gamma_type_1	6174	601	Large-size	4903	sense	7	21.8	Group3	low
LINF_150005600_LinJ.15_21476_22045+	LINF_150005600	3'UTR	Protein_Cluster_590	Cluster_68	hypothetical_protein	829	570	Large-size	171	anti-sense	7	33.8	Group2	medium
LINF_150006300_LinJ.15_46199_46778+	LINF_150006300	3'UTR	Protein_Cluster_971	Cluster_68	zinc_finger_(CCCH_type)_protein	7870	580	Large-size	5183	anti-sense	7	31.2	Group2	low
LINF_150007000_LinJ.15_77718_78274+	LINF_150007000	3'UTR	Protein_Cluster_877	Cluster_68	hypothetical_protein	974	557	Large-size	355	anti-sense	7	33.8	Group2	medium
LINF_150007200_LinJ.15_82207_82771-	LINF_150007200	3'UTR	Protein_Cluster_515	Cluster_68	hypothetical_protein	2281	565	Large-size	976	sense	7	33.8	Group2	medium
LINF_150008000_LinJ.15_107801_108368+	LINF_150008000	3'UTR	Protein_Cluster_915	Cluster_68	replication_Factor_A_28_kDa_subunit	1375	568	Large-size	106	sense	7	31.9	Group2	high
LINF_310005300_LinJ.31_14740_15286-	LINF_310005300	3'UTR	Protein_Cluster_487	Cluster_67	BT1_family/MFS/sugar_transport_protein	1419	547	Large-size	573	sense	2	38.9	Group2	high
LINF_100007200_LinJ.10_91285_91879+	LINF_100007200	3'UTR	Protein_Cluster_1086	Cluster_66	hypothetical_protein	2306	595	Large-size	1278	sense	2	56.2	Group1	medium
LINF_180018600_LinJ.18_545971_546572+	LINF_180018600	3'UTR	Protein_Cluster_434	Cluster_65	cholinephosphate_cytidylyltransferase_A	4311	602	Large-size	1685	sense	4	55	Group1	low
LINF_180018700_LinJ.18_553319_553921+	LINF_180018700	3'UTR	Protein_Cluster_263	Cluster_65	hypothetical_protein	9340	603	Large-size	1423	sense	4	55	Group1	low
LinJ.18_555126_555710+	LINF_180018700	3'UTR	Protein_Cluster_263	Cluster_65	hypothetical_protein	9340	585	Large-size	3230	sense	4	55	Group1	low
LINF_330031900_LinJ.33_985846_986448+	LINF_330031900	3'UTR	Protein_Cluster_46	Cluster_64	protein_kinase	2829	603	Large-size	2183	sense	3	40.4	Group2	low
LINF_330032000_LinJ.33_988331_988933-	LINF_330032000	3'UTR	Protein_Cluster_718	Cluster_64	udp-glc_4'-epimerase	1170	603	Large-size	361	anti-sense	3	40.3	Group2	medium
LINF_330032400_LinJ.33_1004578_1005167+	LINF_330032400	3'UTR	Protein_Cluster_562	Cluster_64	succinyl-coA:3-ketoacid-coenzyme_A_transferase_-_mitochondrial_precursor	1271	590	Large-size	491	sense	3	40.4	Group2	high
LINF_280023300_LinJ.28_651646_652249-	LINF_280023300	3'UTR	Protein_Cluster_599	Cluster_63	hypothetical_protein	1964	604	Large-size	559	sense	1	41.1	Group2	low
LINF_180006700_LinJ.18_55966_56520-	LINF_180006700	3'UTR	Protein_Cluster_772	Cluster_62	RNA_recognition_motif._(a.k.a._RRM_-_RBD_-_or_RNP_domain)/RNA_recognition_motif_(a.k.a._RRM_-_RBD_-_or_RNP_domain)	7932	555	Large-size	2610	sense	8	57.4	Group1	low
LinJ.18_68750_69303-	LINF_180006800	3'UTR	Protein_Cluster_769	Cluster_62	RNA_recognition_motif._(a.k.a._RRM_-_RBD_-_or_RNP_domain)/RNA_recognition_motif_(a.k.a._RRM_-_RBD_-_or_RNP_domain)	8144	554	Large-size	146	sense	8	57.4	Group1	low
LINF_180007000_LinJ.18_95808_96353-	LINF_180007000	3'UTR	Protein_Cluster_554	Cluster_62	UDP-galactopyranose_mutase	9515	546	Large-size	1318	sense	8	57.4	Group1	high
LINF_180007700_LinJ.18_115337_115890+	LINF_180007700	3'UTR	Protein_Cluster_758	Cluster_62	glycogen_synthase_kinase_3	6983	554	Large-size	5375	anti-sense	8	57	Group1	low
LINF_180007800_LinJ.18_124538_124814-	LINF_180007800	3'UTR	Protein_Cluster_322	Cluster_62	hypothetical_protein	2433	277	medium-size	697	sense	8	56.2	Group1	medium
LINF_180008700_LinJ.18_146698_147241-	LINF_180008700	3'UTR	Protein_Cluster_597	Cluster_62	tubulin_tyrosine_ligase_protein	1375	544	Large-size	312	sense	8	58.7	Group1	medium
LinJ.18_161723_162270+	LINF_180009000	3'UTR	Protein_Cluster_465	Cluster_62	UDP-galactose_transporter	1937	548	Large-size	1310	anti-sense	8	56.2	Group1	medium
LINF_180011800_LinJ.18_266888_267491+	LINF_180011800	3'UTR	Protein_Cluster_64	Cluster_62	PA26_p53-induced_protein_(sestrin)	3356	604	Large-size	116	sense	8	57.5	Group1	low
LinJ.36_2504113_2504697-	LINF_360073900	3'UTR	Protein_Cluster_894	Cluster_61	hypothetical_protein	9622	585	Large-size	2961	sense	2	56	Group1	medium
LINF_360075000_LinJ.36_2533602_2534205-	LINF_360075000	3'UTR	Protein_Cluster_472	Cluster_61	GTPase_activating_protein	3040	604	Large-size	2401	sense	2	59.1	Group1	medium
LINF_330034700_LinJ.33_1087559_1088163+	LINF_330034700	3'UTR	Protein_Cluster_656	Cluster_60	isocitrate_dehydrogenase	5223	605	Large-size	596	sense	1	25.9	Group3	medium
LINF_260012400_LinJ.26_210113_210753-	LINF_260012400	3'UTR	Protein_Cluster_224	Cluster_6	Regulator_of_chromosome_condensation_(RCC1)_repeat	3913	641	Large-size	718	sense	5	45.2	Group1	medium
LINF_260013000_LinJ.26_228522_228959+	LINF_260013000	3'UTR	Protein_Cluster_1003	Cluster_6	type_II_(glutathione_peroxidase-like)_tryparedoxin_peroxidase	1513	438	medium-size	1006	anti-sense	5	47.3	Group1	high
LINF_260013200_LinJ.26_234305_234936-	LINF_260013200	3'UTR	Protein_Cluster_762	Cluster_6	aspartate--ammonia_ligase	3166	632	Large-size	1328	sense	5	45.2	Group1	high
LINF_260014400_LinJ.26_270729_271242-	LINF_260014400	3'UTR	Protein_Cluster_416	Cluster_6	Meiotic_cell_cortex_C-terminal_pleckstrin_homology	1418	514	Large-size	873	sense	5	44.6	Group2	medium
LINF_350010400_LinJ.35_193772_194377+	LINF_350010400	3'UTR	Protein_Cluster_11	Cluster_59	WD_domain_-_G-beta_repeat	1218	606	Large-size	403	sense	1	45.6	Group1	low
LINF_210028400_LinJ.21_753691_753734-	LINF_210028400	3'UTR	Protein_Cluster_1092	Cluster_581	BolA-like_protein	3516	44	small-size	3348	anti-sense	1	NoHit	Group5	high
LINF_290031500_LinJ.29_1100000_1100059-	LINF_290031500	3'UTR	Protein_Cluster_433	Cluster_580	kinesin	609	60	small-size	486	anti-sense	1	NoHit	Group5	medium
LINF_230012800_LinJ.23_236890_237412-	LINF_230012800	3'UTR	Protein_Cluster_1029	Cluster_58	Putative_tRNA_binding_domain_containing_protein	2417	523	Large-size	1854	sense	2	41.1	Group2	high
LINF_230013200_LinJ.23_252718_253323-	LINF_230013200	3'UTR	Protein_Cluster_365	Cluster_58	kinesin	3837	606	Large-size	2977	sense	2	41	Group2	low
LINF_360032000_LinJ.36_1027075_1027135-	LINF_360032000	3'UTR	Protein_Cluster_318	Cluster_578	hypothetical_protein	1092	61	small-size	505	anti-sense	1	NoHit	Group5	medium
LINF_220009900_LinJ.22_212500_212560-	LINF_220009900	3'UTR	Protein_Cluster_83	Cluster_577	hypothetical_protein	479	61	small-size	254	sense	1	NoHit	Group5	medium
LINF_010005400_LinJ.01_13303_13364-	LINF_010005400	3'UTR	Protein_Cluster_357	Cluster_576	carboxylase	1906	62	small-size	1593	sense	1	NoHit	Group5	medium
LINF_190015700_LinJ.19_427212_427273+	LINF_190015700	3'UTR	Protein_Cluster_392	Cluster_575	phenylalanyl-tRNA_synthetase	1782	62	small-size	642	sense	1	NoHit	Group5	medium
LINF_360073900_LinJ.36_2506477_2506543+	LINF_360073900	3'UTR	Protein_Cluster_894	Cluster_574	hypothetical_protein	9622	67	small-size	1115	anti-sense	1	NoHit	Group5	medium
LINF_240008300_LinJ.24_113549_113618+	LINF_240008300	3'UTR	Protein_Cluster_591	Cluster_573	UDP-galactose_transporter	5891	70	small-size	1875	sense	1	4.7	Group4	low
LINF_230007300_LinJ.23_77208_77277+	LINF_230007300	3'UTR	Protein_Cluster_38	Cluster_572	pentamidine_resistance_protein_1	2519	70	small-size	696	sense	3	NoHit	Group5	medium
LINF_230007500_LinJ.23_84031_84100-	LINF_230007500	3'UTR	Protein_Cluster_963	Cluster_572	hypothetical_protein	3203	70	small-size	2823	anti-sense	3	NoHit	Group5	medium
LINF_230007900_LinJ.23_99283_99353-	LINF_230007900	3'UTR	Protein_Cluster_666	Cluster_572	argininosuccinate_synthase	5221	71	small-size	3761	anti-sense	3	NoHit	Group5	low
LINF_330035500_LinJ.33_1120015_1120086+	LINF_330035500	3'UTR	Protein_Cluster_555	Cluster_571	Signal_recognition_particle_receptor_beta_subunit/Elongation_factor_Tu_GTP_binding_domain_containing_protein	885	72	small-size	686	sense	1	NoHit	Group5	medium
LINF_230009700_LinJ.23_170831_170904+	LINF_230009700	3'UTR	Protein_Cluster_114	Cluster_570	permease-like_protein	3633	74	small-size	2069	sense	1	NoHit	Group5	low
LINF_290020900_LinJ.29_676368_676973+	LINF_290020900	3'UTR	Protein_Cluster_5	Cluster_57	phosphatidylinositol_4-kinase_alpha	1509	606	Large-size	209	anti-sense	4	44.9	Group2	low
LINF_290021100_LinJ.29_691646_692223-	LINF_290021100	3'UTR	Protein_Cluster_309	Cluster_57	hypothetical_protein	1669	578	Large-size	1061	sense	4	44.5	Group2	medium
LINF_290021300_LinJ.29_698102_698693-	LINF_290021300	3'UTR	Protein_Cluster_79	Cluster_57	Asparagine_synthase	1796	592	Large-size	955	sense	4	44.5	Group2	medium
LINF_290021500_LinJ.29_715878_716397-	LINF_290021500	3'UTR	Protein_Cluster_372	Cluster_57	Nodulin-like/Major_Facilitator_Superfamily	6375	520	Large-size	183	sense	4	35.8	Group2	low
LINF_140016100_LinJ.14_430583_430656+	LINF_140016100	3'UTR	Protein_Cluster_649	Cluster_569	hypothetical_protein	1194	74	small-size	186	anti-sense	1	24.7	Group3	medium
LINF_300036700_LinJ.30_1128160_1128234-	LINF_300036700	3'UTR	Protein_Cluster_725	Cluster_568	S-adenosylmethionine_decarboxylase	1505	75	small-size	574	sense	1	NoHit	Group5	high
LINF_360078500_LinJ.36_2636816_2636890+	LINF_360078500	3'UTR	Protein_Cluster_1041	Cluster_567	Cytochrome_b5-like_Heme/Steroid_binding_domain_containing_protein	763	75	small-size	588	anti-sense	1	NoHit	Group5	high
LINF_200020800_LinJ.20_682192_682266-	LINF_200020800	3'UTR	Protein_Cluster_420	Cluster_566	TBC1_domain_family_member_20/GTPase	1711	75	small-size	474	sense	2	NoHit	Group5	low
LINF_200022000_LinJ.20_712775_712849-	LINF_200022000	3'UTR	Protein_Cluster_699	Cluster_566	amidohydrolase	1285	75	small-size	49	sense	2	NoHit	Group5	medium
LINF_360014700_LinJ.36_343714_343789+	LINF_360014700	3'UTR	Protein_Cluster_255	Cluster_565	SNF1-related_protein_kinases	8909	76	small-size	433	sense	1	NoHit	Group5	low
LINF_080014300_LinJ.08_395534_395624-	LINF_080014300	3'UTR	Protein_Cluster_1083	Cluster_564	hypothetical_protein	4141	91	small-size	3814	sense	2	NoHit	Group5	low
LINF_090011500_LinJ.09_229363_229421+	LINF_090011500	3'UTR	Protein_Cluster_907	Cluster_564	Histidine_phosphatase_superfamily_(branch_1)	583	59	small-size	211	sense	2	18.3	Group4	high
LINF_120007900_LinJ.12_106987_107079+	LINF_120007900	3'UTR	Protein_Cluster_314	Cluster_563	ornithine_decarboxylase	3715	93	small-size	2587	sense	2	NoHit	Group5	high
LINF_330016600_LinJ.33_370655_370730+	LINF_330016600	3'UTR	Protein_Cluster_197	Cluster_563	hypothetical_protein	546	76	small-size	101	sense	2	NoHit	Group5	low
LINF_280025900_LinJ.28_770198_770293-	LINF_280025900	3'UTR	Protein_Cluster_348	Cluster_562	divalent_cation_transporter	5629	96	small-size	528	sense	2	NoHit	Group5	medium
LINF_280026600_LinJ.28_811701_811796-	LINF_280026600	3'UTR	Protein_Cluster_202	Cluster_562	protein_kinase	10829	96	small-size	3376	sense	2	NoHit	Group5	low
LINF_090011200_LinJ.09_218799_218881+	LINF_090011200	3'UTR	Protein_Cluster_148	Cluster_561	leucine-rich_repeat_protein	1908	83	small-size	564	sense	8	15.5	Group4	high
LINF_330037600_LinJ.33_1224170_1224244+	LINF_330037600	3'UTR	Protein_Cluster_943	Cluster_561	cysteine_peptidase_-_Clan_CA_-_family_C51	2288	75	small-size	369	sense	8	NoHit	Group5	low
LINF_330037700_LinJ.33_1229035_1229109+	LINF_330037700	3'UTR	Protein_Cluster_635	Cluster_561	hypothetical_protein	2965	75	small-size	1040	sense	8	NoHit	Group5	high
LINF_330038200_LinJ.33_1244294_1244363-	LINF_330038200	3'UTR	Protein_Cluster_675	Cluster_561	hypothetical_protein	5065	70	small-size	3325	anti-sense	8	NoHit	Group5	medium
LINF_330038400_LinJ.33_1262242_1262316-	LINF_330038400	3'UTR	Protein_Cluster_982	Cluster_561	hypothetical_protein	8789	75	small-size	7045	anti-sense	8	NoHit	Group5	low
LinJ.33_1260825_1260899+	LINF_330038400	3'UTR	Protein_Cluster_982	Cluster_561	hypothetical_protein	8789	75	small-size	5628	sense	8	NoHit	Group5	low
LINF_330038500_LinJ.33_1278771_1278845+	LINF_330038500	3'UTR	Protein_Cluster_953	Cluster_561	hypothetical_protein	24037	75	small-size	13570	sense	8	NoHit	Group5	high
LinJ.33_1282441_1282537-	LINF_330038500	3'UTR	Protein_Cluster_953	Cluster_561	hypothetical_protein	24037	97	small-size	17240	anti-sense	8	NoHit	Group5	high
LINF_260021800_LinJ.26_597826_597894-	LINF_260021800	3'UTR	Protein_Cluster_988	Cluster_560	hypothetical_protein	5382	69	small-size	340	anti-sense	2	NoHit	Group5	medium
LINF_190009700_LinJ.19_185077_185683+	LINF_190009700	3'UTR	Protein_Cluster_918	Cluster_56	hypothetical_protein	3776	607	Large-size	1367	sense	4	28.6	Group3	low
LINF_190010200_LinJ.19_206792_207252+	LINF_190010200	3'UTR	Protein_Cluster_286	Cluster_56	hypothetical_protein	3095	461	Large-size	2607	sense	4	29.4	Group3	low
LINF_190010300_LinJ.19_210468_211051+	LINF_190010300	3'UTR	Protein_Cluster_698	Cluster_56	metallo-_peptidase_-_Clan_MG	2062	584	Large-size	1142	sense	4	29.8	Group3	medium
LINF_190010500_LinJ.19_222649_223109+	LINF_190010500	3'UTR	Protein_Cluster_517	Cluster_56	hypothetical_protein	5584	461	Large-size	2701	sense	4	29.9	Group3	medium
LINF_110006400_LinJ.11_42042_42139+	LINF_110006400	3'UTR	Protein_Cluster_199	Cluster_559	hypothetical_protein	1469	98	small-size	1155	sense	4	NoHit	Group5	low
LINF_110007000_LinJ.11_57235_57325+	LINF_110007000	3'UTR	Protein_Cluster_629	Cluster_559	acidocalcisomal_pyrophosphatase	3586	91	small-size	712	sense	4	NoHit	Group5	medium
LINF_350026500_LinJ.35_799084_799186-	LINF_350026500	3'UTR	Protein_Cluster_534	Cluster_558	hypothetical_protein	3685	103	small-size	293	anti-sense	1	NoHit	Group5	low
LINF_090012800_LinJ.09_266948_267051-	LINF_090012800	3'UTR	Protein_Cluster_854	Cluster_557	hypothetical_protein	6448	104	small-size	362	anti-sense	1	NoHit	Group5	low
LINF_130011500_LinJ.13_215648_215751+	LINF_130011500	3'UTR	Protein_Cluster_321	Cluster_556	U-box_domain_containing_protein	1306	104	small-size	253	sense	1	NoHit	Group5	medium
LINF_250012500_LinJ.25_247683_247786-	LINF_250012500	3'UTR	Protein_Cluster_749	Cluster_555	SCAMP_family	3948	104	small-size	3395	sense	1	NoHit	Group5	medium
LINF_030007100_LinJ.03_58695_58785+	LINF_030007100	3'UTR	Protein_Cluster_319	Cluster_554	long-chain-fatty-acid-CoA_ligase	2142	91	small-size	1014	sense	3	NoHit	Group5	high
LINF_080011300_LinJ.08_244289_244393+	LINF_080011300	3'UTR	Protein_Cluster_1044	Cluster_554	hypothetical_protein	5916	105	small-size	1123	sense	3	NoHit	Group5	medium
LINF_090015200_LinJ.09_356942_357046-	LINF_090015200	3'UTR	Protein_Cluster_1054	Cluster_553	Ubiquitin-2_like_Rad60_SUMO-like/Ubiquitin_family/Ubiquitin-like_domain/Ribosomal_L40e_family	2753	105	small-size	246	sense	1	NoHit	Group5	high
LINF_280007400_LinJ.28_81437_81546-	LINF_280007400	3'UTR	Protein_Cluster_513	Cluster_552	propionyl-coa_carboxylase_beta_chain	2016	110	small-size	1066	anti-sense	1	NoHit	Group5	medium
LINF_180009100_LinJ.18_167380_167490-	LINF_180009100	3'UTR	Protein_Cluster_984	Cluster_551	hypothetical_protein	1914	111	small-size	548	sense	3	NoHit	Group5	medium
LINF_310005100_LinJ.31_8540_8622-	LINF_310005100	3'UTR	Protein_Cluster_840	Cluster_551	Aquaglyceroporin_1	1094	83	small-size	121	sense	3	3.4	Group4	medium
LINF_030006700_LinJ.03_46706_46823+	LINF_030006700	3'UTR	Protein_Cluster_977	Cluster_550	U2_splicing_auxiliary_factor	1123	118	small-size	250	sense	3	NoHit	Group5	high
LINF_030007600_LinJ.03_81031_81148+	LINF_030007600	3'UTR	Protein_Cluster_147	Cluster_550	hypothetical_protein	5591	118	small-size	2608	sense	3	NoHit	Group5	medium
LINF_130019100_LinJ.13_492623_492681-	LINF_130019100	3'UTR	Protein_Cluster_691	Cluster_550	Beta-lactamase_superfamily_domain_containing_protein	640	59	small-size	207	sense	3	NoHit	Group5	medium
LINF_140018600_LinJ.14_557941_558541+	LINF_140018600	3'UTR	Protein_Cluster_177	Cluster_55	hypothetical_protein	1424	601	Large-size	609	sense	5	41.4	Group2	medium
LINF_140019400_LinJ.14_581166_581769+	LINF_140019400	3'UTR	Protein_Cluster_116	Cluster_55	protein_kinase	2428	604	Large-size	1274	sense	5	41.6	Group2	medium
LINF_140019500_LinJ.14_584341_584942+	LINF_140019500	3'UTR	Protein_Cluster_756	Cluster_55	hypothetical_protein	1158	602	Large-size	505	sense	5	41.4	Group2	medium
LINF_140020400_LinJ.14_612821_613419+	LINF_140020400	3'UTR	Protein_Cluster_1037	Cluster_55	hypothetical_protein	4699	599	Large-size	840	sense	5	41.4	Group2	high
LINF_230023000_LinJ.23_677263_677381-	LINF_230023000	3'UTR	Protein_Cluster_704	Cluster_549	mitochondrial_carrier_protein-like_protein	3063	119	small-size	1443	anti-sense	3	NoHit	Group5	medium
LINF_250006300_LinJ.25_31154_31229-	LINF_250006300	3'UTR	Protein_Cluster_914	Cluster_549	electron_transfer_flavoprotein	2071	76	small-size	939	sense	3	NoHit	Group5	medium
LINF_250008000_LinJ.25_83017_83092-	LINF_250008000	3'UTR	Protein_Cluster_444	Cluster_549	RNA-binding_protein	2997	76	small-size	1499	sense	3	NoHit	Group5	low
LINF_330029800_LinJ.33_886128_886246+	LINF_330029800	3'UTR	Protein_Cluster_95	Cluster_548	copper-transporting_ATPase-like_protein	821	119	small-size	582	sense	1	NoHit	Group5	low
LINF_250023500_LinJ.25_666260_666308-	LINF_250023500	3'UTR	Protein_Cluster_893	Cluster_547	DnaJ_domain_containing_protein	642	49	small-size	528	sense	2	NoHit	Group5	medium
LINF_360014100_LinJ.36_315596_315720+	LINF_360014100	3'UTR	Protein_Cluster_257	Cluster_546	zinc_finger_protein_family_member	5330	125	small-size	344	sense	3	18	Group4	low
LinJ.36_319920_320044+	LINF_360014100	3'UTR	Protein_Cluster_257	Cluster_546	zinc_finger_protein_family_member	5330	125	small-size	4668	sense	3	18	Group4	low
LINF_360014300_LinJ.36_329830_329922-	LINF_360014300	3'UTR	Protein_Cluster_511	Cluster_546	mitogen-activated_protein_kinase_kinase	2527	93	small-size	2325	anti-sense	3	18	Group4	low
LINF_180014600_LinJ.18_383735_383868+	LINF_180014600	3'UTR	Protein_Cluster_192	Cluster_543	hypothetical_protein	729	134	small-size	360	sense	1	24.9	Group3	low
LINF_290013800_LinJ.29_319604_319738-	LINF_290013800	3'UTR	Protein_Cluster_605	Cluster_542	hypothetical_protein	4607	135	small-size	808	sense	1	NoHit	Group5	low
LINF_340013700_LinJ.34_366335_366470+	LINF_340013700	3'UTR	Protein_Cluster_858	Cluster_541	serine/threonine-protein_phosphatase_PP1	2531	136	small-size	1122	sense	1	NoHit	Group5	low
LINF_220015100_LinJ.22_425921_426059+	LINF_220015100	3'UTR	Protein_Cluster_477	Cluster_540	Prp18_domain_containing_protein	2020	139	small-size	1036	sense	1	52.4	Group1	medium
LinJ.33_1242434_1243040+	LINF_330038200	3'UTR	Protein_Cluster_675	Cluster_54	hypothetical_protein	5065	607	Large-size	1465	sense	1	47.4	Group1	medium
LINF_060008400_LinJ.06_102932_103073+	LINF_060008400	3'UTR	Protein_Cluster_351	Cluster_539	pteridine_transporter_(truncated)	2712	142	small-size	2083	anti-sense	1	NoHit	Group5	medium
LINF_350037800_LinJ.35_1256439_1256583-	LINF_350037800	3'UTR	Protein_Cluster_248	Cluster_538	hypothetical_protein	2402	145	small-size	268	sense	1	NoHit	Group5	medium
LINF_340012500_LinJ.34_330937_331086-	LINF_340012500	3'UTR	Protein_Cluster_1067	Cluster_537	hypothetical_protein	3437	150	medium-size	2690	anti-sense	1	NoHit	Group5	low
LINF_170007400_LinJ.17_64131_64281-	LINF_170007400	3'UTR	Protein_Cluster_51	Cluster_536	receptor-type_adenylate_cyclase	7548	151	medium-size	5336	sense	1	NoHit	Group5	low
LINF_320038800_LinJ.32_1231792_1231942-	LINF_320038800	3'UTR	Protein_Cluster_665	Cluster_535	ribosomal_protein_L3	1103	151	medium-size	884	anti-sense	1	NoHit	Group5	high
LINF_320017200_LinJ.32_454833_454984+	LINF_320017200	3'UTR	Protein_Cluster_856	Cluster_534	hypothetical_protein	4144	152	medium-size	485	sense	1	NoHit	Group5	medium
LINF_060014900_LinJ.06_404345_404496+	LINF_060014900	3'UTR	Protein_Cluster_617	Cluster_533	hypothetical_protein	1486	152	medium-size	109	sense	1	NoHit	Group5	medium
LINF_340012300_LinJ.34_309547_309699+	LINF_340012300	3'UTR	Protein_Cluster_12	Cluster_532	ATP-binding_cassette_protein_subfamily_C_-_member_8	13098	153	medium-size	4057	sense	1	NoHit	Group5	low
LINF_360021800_LinJ.36_600355_600508-	LINF_360021800	3'UTR	Protein_Cluster_535	Cluster_531	Leucine_rich_repeat/Leucine_Rich_Repeat	1875	154	medium-size	644	sense	1	NoHit	Group5	medium
LINF_120015500_LinJ.12_493840_493993+	LINF_120015500	3'UTR	Protein_Cluster_741	Cluster_530	NADH:flavin_oxidoreductase/NADH_oxidase	3242	154	medium-size	1061	sense	2	NoHit	Group5	high
LINF_120017600_LinJ.12_583589_583742+	LINF_120017600	3'UTR	Protein_Cluster_409	Cluster_530	serine_peptidase_-_Clan_SC	4124	154	medium-size	118	sense	2	NoHit	Group5	medium
LINF_340025100_LinJ.34_835399_835981+	LINF_340025100	3'UTR	Protein_Cluster_1027	Cluster_53	hypothetical_protein	1190	583	Large-size	167	anti-sense	4	44	Group2	medium
LINF_340025800_LinJ.34_872589_872831-	LINF_340025800	3'UTR	Protein_Cluster_834	Cluster_53	hypothetical_protein	2764	243	medium-size	97	sense	4	48.1	Group1	medium
LINF_340027100_LinJ.34_925155_925628-	LINF_340027100	3'UTR	Protein_Cluster_53	Cluster_53	dual_specificity_protein_phosphatase	6499	474	Large-size	4764	sense	4	NoHit	Group5	low
LINF_340027200_LinJ.34_938144_938751-	LINF_340027200	3'UTR	Protein_Cluster_641	Cluster_53	Thioredoxin/Thioredoxin-like_domain/Thioredoxin-like	4515	608	Large-size	1230	sense	4	45.3	Group1	medium
LINF_330039200_LinJ.33_1356794_1356948+	LINF_330039200	3'UTR	Protein_Cluster_364	Cluster_528	hypothetical_protein	6286	155	medium-size	2727	sense	2	NoHit	Group5	low
LINF_330040000_LinJ.33_1414811_1414959+	LINF_330040000	3'UTR	Protein_Cluster_160	Cluster_528	hypothetical_protein	7435	149	small-size	2794	sense	2	NoHit	Group5	low
LINF_180015600_LinJ.18_418150_418305+	LINF_180015600	3'UTR	Protein_Cluster_1071	Cluster_527	hypothetical_protein	4435	156	medium-size	1928	sense	1	NoHit	Group5	high
LINF_280019900_LinJ.28_532774_532929+	LINF_280019900	3'UTR	Protein_Cluster_708	Cluster_526	hypothetical_protein	2183	156	medium-size	784	sense	2	6.2	Group4	low
LINF_350026200_LinJ.35_788568_788620-	LINF_350026200	3'UTR	Protein_Cluster_570	Cluster_526	hypothetical_protein	4968	53	small-size	617	anti-sense	2	NoHit	Group5	low
LINF_330028800_LinJ.33_837438_837593-	LINF_330028800	3'UTR	Protein_Cluster_1066	Cluster_525	Presenilin_enhancer-2_subunit_of_gamma_secretase	1874	156	medium-size	1300	anti-sense	1	NoHit	Group5	high
LINF_090011100_LinJ.09_212248_212307-	LINF_090011100	3'UTR	Protein_Cluster_262	Cluster_524	hypothetical_protein	2994	60	small-size	854	anti-sense	2	15.9	Group4	medium
LINF_180012200_LinJ.18_287186_287342+	LINF_180012200	3'UTR	Protein_Cluster_610	Cluster_524	citrate_synthase	4570	157	medium-size	1126	sense	2	NoHit	Group5	low
LINF_090017000_LinJ.09_416385_416542-	LINF_090017000	3'UTR	Protein_Cluster_1087	Cluster_523	hypothetical_protein	3676	158	medium-size	966	anti-sense	2	11.3	Group4	medium
LINF_140015000_LinJ.14_375878_376034-	LINF_140015000	3'UTR	Protein_Cluster_217	Cluster_523	protein_phosphatase_2C-like_protein	3143	157	medium-size	2288	sense	2	NoHit	Group5	low
LinJ.36_2558762_2558920-	LINF_360076000	3'UTR	Protein_Cluster_883	Cluster_522	tartrate-sensitive_acid_phosphatase_acp-3.2	932	159	medium-size	639	sense	1	32.7	Group2	low
LINF_200017800_LinJ.20_573423_573500+	LINF_200017800	3'UTR	Protein_Cluster_227	Cluster_521	hypothetical_protein	1529	78	small-size	1224	sense	3	NoHit	Group5	medium
LINF_340039300_LinJ.34_1449674_1449833+	LINF_340039300	3'UTR	Protein_Cluster_385	Cluster_521	hypothetical_protein	659	160	medium-size	175	sense	3	NoHit	Group5	medium
LINF_340041050_LinJ.34_1504795_1504873+	LINF_340041050	3'UTR	Protein_Cluster_1060	Cluster_521	hypothetical_protein	1279	79	small-size	257	sense	3	NoHit	Group5	low
LINF_190021700_LinJ.19_676666_676825-	LINF_190021700	3'UTR	Protein_Cluster_643	Cluster_520	FK506-binding_protein_(FKBP)-type_peptidyl-prolyl_isomerase	3807	160	medium-size	3595	anti-sense	1	NoHit	Group5	high
LINF_340016100_LinJ.34_463029_463623+	LINF_340016100	3'UTR	Protein_Cluster_991	Cluster_52	amastin-like_protein	8198	595	Large-size	706	sense	3	52.3	Group1	low
LINF_340016800_LinJ.34_501093_501700-	LINF_340016800	3'UTR	Protein_Cluster_325	Cluster_52	SET_domain/Tetratricopeptide_repeat	2948	608	Large-size	2007	anti-sense	3	53.2	Group1	low
LINF_090010600_LinJ.09_194705_194863-	LINF_090010600	3'UTR	Protein_Cluster_371	Cluster_519	serine/threonine_protein_phosphatase	2031	159	medium-size	1290	anti-sense	4	NoHit	Group5	medium
LinJ.09_212095_212252-	LINF_090011100	3'UTR	Protein_Cluster_262	Cluster_519	hypothetical_protein	2994	158	medium-size	701	anti-sense	4	NoHit	Group5	medium
LinJ.09_218877_219032+	LINF_090011200	3'UTR	Protein_Cluster_148	Cluster_519	leucine-rich_repeat_protein	1908	156	medium-size	642	sense	4	NoHit	Group5	high
LinJ.09_229417_229577+	LINF_090011500	3'UTR	Protein_Cluster_907	Cluster_519	Histidine_phosphatase_superfamily_(branch_1)	583	161	medium-size	265	sense	4	NoHit	Group5	high
LINF_310018700_LinJ.31_501748_501908-	LINF_310018700	3'UTR	Protein_Cluster_246	Cluster_518	Pyrophosphate-energized_vacuolar_membrane_proton_pump_1	4374	161	medium-size	1996	sense	1	NoHit	Group5	high
LINF_280032200_LinJ.28_992953_993114-	LINF_280032200	3'UTR	Protein_Cluster_768	Cluster_517	eukaryotic_translation_initiation_factor_4E	3025	162	medium-size	2638	anti-sense	1	NoHit	Group5	medium
LINF_300030800_LinJ.30_955782_955938-	LINF_300030800	3'UTR	Protein_Cluster_684	Cluster_516	hypothetical_protein	8731	157	medium-size	971	sense	3	NoHit	Group5	low
LINF_300030900_LinJ.30_963308_963464-	LINF_300030900	3'UTR	Protein_Cluster_987	Cluster_516	reticulon_domain_protein	5106	157	medium-size	707	sense	3	NoHit	Group5	medium
LINF_300032100_LinJ.30_991722_991883+	LINF_300032100	3'UTR	Protein_Cluster_875	Cluster_516	SH3_domain_protein-like_protein	2477	162	medium-size	2046	anti-sense	3	NoHit	Group5	low
LINF_260012800_LinJ.26_224542_224703-	LINF_260012800	3'UTR	Protein_Cluster_1034	Cluster_515	RNA_recognition_motif_(a.k.a._RRM_-_RBD_-_or_RNP_domain)/RNA_recognition_motif._(a.k.a._RRM_-_RBD_-_or_RNP_domain)	1917	162	medium-size	1441	sense	1	41.5	Group2	medium
LINF_340037350_LinJ.34_1362102_1362264+	LINF_340037350	3'UTR	Protein_Cluster_388	Cluster_514	hypothetical_protein	5066	163	medium-size	1635	sense	3	NoHit	Group5	low
LINF_340037800_LinJ.34_1381733_1381872+	LINF_340037800	3'UTR	Protein_Cluster_783	Cluster_514	lipophosphoglycan_biosynthetic_protein_(lpg2)	4373	140	small-size	965	sense	3	NoHit	Group5	high
LINF_340038100_LinJ.34_1401343_1401482+	LINF_340038100	3'UTR	Protein_Cluster_711	Cluster_514	hypothetical_protein	10188	140	small-size	7668	sense	3	NoHit	Group5	low
LINF_310008700_LinJ.31_100509_100671-	LINF_310008700	3'UTR	Protein_Cluster_593	Cluster_513	amino_acid_transporter_aATP11	5333	163	medium-size	2102	sense	1	5	Group4	medium
LinJ.14_430140_430302+	LINF_140016100	3'UTR	Protein_Cluster_649	Cluster_512	hypothetical_protein	1194	163	medium-size	540	anti-sense	1	NoHit	Group5	medium
LINF_260031000_LinJ.26_984381_984543+	LINF_260031000	3'UTR	Protein_Cluster_564	Cluster_511	DnaJ_domain_containing_protein	418	163	medium-size	189	sense	1	NoHit	Group5	high
LINF_140008300_LinJ.14_97499_97991-	LINF_140008300	3'UTR	Protein_Cluster_311	Cluster_51	Transmembrane_amino_acid_transporter_protein	3726	493	Large-size	1161	anti-sense	10	51.6	Group1	low
LINF_140008400_LinJ.14_104446_105048+	LINF_140008400	3'UTR	Protein_Cluster_117	Cluster_51	inositol_polyphosphate_kinase-like_protein	1730	603	Large-size	349	sense	10	51.6	Group1	low
LINF_140008500_LinJ.14_108990_109597+	LINF_140008500	3'UTR	Protein_Cluster_352	Cluster_51	threonine_synthase	1344	608	Large-size	471	sense	10	51.6	Group1	medium
LINF_140008800_LinJ.14_130328_130908+	LINF_140008800	3'UTR	Protein_Cluster_424	Cluster_51	Plasma-membrane_choline_transporter	4078	581	Large-size	3448	sense	10	51.5	Group1	medium
LINF_140008900_LinJ.14_133893_134407+	LINF_140008900	3'UTR	Protein_Cluster_847	Cluster_51	hypothetical_protein	2105	515	Large-size	1541	sense	10	51.6	Group1	low
LINF_140009000_LinJ.14_137391_137905+	LINF_140009000	3'UTR	Protein_Cluster_847	Cluster_51	hypothetical_protein	2104	515	Large-size	1540	sense	10	51.6	Group1	low
LINF_140009100_LinJ.14_140890_141404+	LINF_140009100	3'UTR	Protein_Cluster_847	Cluster_51	hypothetical_protein	2105	515	Large-size	1541	sense	10	51.6	Group1	low
LINF_140009200_LinJ.14_144181_144691+	LINF_140009200	3'UTR	Protein_Cluster_847	Cluster_51	hypothetical_protein	2118	511	Large-size	1333	sense	10	51.6	Group1	medium
LINF_140010000_LinJ.14_165480_165983-	LINF_140010000	3'UTR	Protein_Cluster_604	Cluster_51	cystathionine_beta-lyase-like_protein	2839	504	Large-size	1247	anti-sense	10	51.6	Group1	medium
LinJ.14_174683_175160+	LINF_140010100	3'UTR	Protein_Cluster_909	Cluster_51	UDP-glucoronosyl_and_UDP-glucosyl_transferase	8893	478	Large-size	6363	sense	10	51.6	Group1	low
LINF_170015800_LinJ.17_426582_426746+	LINF_170015800	3'UTR	Protein_Cluster_626	Cluster_509	META_domain_containing_protein	2165	165	medium-size	1486	sense	1	NoHit	Group5	high
LINF_270015500_LinJ.27_440637_440801-	LINF_270015500	3'UTR	Protein_Cluster_850	Cluster_508	Protein_of_unknown_function_(DUF1295)	37761	165	medium-size	102	sense	3	NoHit	Group5	high
LINF_270016000_LinJ.27_464713_464877-	LINF_270016000	3'UTR	Protein_Cluster_18	Cluster_508	ATP-binding_cassette_subfamily_A_-_member_1	6422	165	medium-size	1153	sense	3	NoHit	Group5	low
LINF_270016100_LinJ.27_473361_473525+	LINF_270016100	3'UTR	Protein_Cluster_18	Cluster_508	ATP-binding_cassette_subfamily_A_-_member_1	4597	165	medium-size	3470	anti-sense	3	NoHit	Group5	low
LinJ.25_297261_297425-	LINF_250013900	3'UTR	Protein_Cluster_137	Cluster_507	hypothetical_protein	1575	165	medium-size	413	anti-sense	1	55.4	Group1	low
LINF_350027900_LinJ.35_851184_851349+	LINF_350027900	3'UTR	Protein_Cluster_510	Cluster_506	ATP-grasp_domain_containing_protein	3003	166	medium-size	326	sense	1	NoHit	Group5	high
LINF_150019900_LinJ.15_518165_518330-	LINF_150019900	3'UTR	Protein_Cluster_556	Cluster_505	nucleoside_transporter_1	2152	166	medium-size	516	sense	7	NoHit	Group5	high
LINF_150020400_LinJ.15_534154_534226-	LINF_150020400	3'UTR	Protein_Cluster_686	Cluster_505	SET_domain_containing_protein	2545	73	small-size	1565	sense	7	NoHit	Group5	medium
LINF_210024600_LinJ.21_647592_647661-	LINF_210024600	3'UTR	Protein_Cluster_634	Cluster_505	hypothetical_protein	7723	70	small-size	5041	sense	7	NoHit	Group5	low
LINF_290028900_LinJ.29_992575_992738-	LINF_290028900	3'UTR	Protein_Cluster_663	Cluster_505	Leucine_Rich_Repeat/Leucine_rich_repeat	6523	164	medium-size	616	sense	7	NoHit	Group5	high
LinJ.29_988632_988795-	LINF_290028900	3'UTR	Protein_Cluster_663	Cluster_505	Leucine_Rich_Repeat/Leucine_rich_repeat	6523	164	medium-size	4559	sense	7	NoHit	Group5	high
LINF_290029000_LinJ.29_996516_996679-	LINF_290029000	3'UTR	Protein_Cluster_579	Cluster_505	Leucine_Rich_Repeat/Leucine_rich_repeat	1498	164	medium-size	616	sense	7	NoHit	Group5	high
LINF_290029100_LinJ.29_1000456_1000589-	LINF_290029100	3'UTR	Protein_Cluster_960	Cluster_505	C-8_sterol_isomerase-like_protein	1819	134	small-size	967	sense	7	NoHit	Group5	medium
LINF_290035000_LinJ.29_1225175_1225342+	LINF_290035000	3'UTR	Protein_Cluster_823	Cluster_504	serine/threonine_protein_kinase	2178	168	medium-size	298	sense	2	NoHit	Group5	medium
LINF_290035800_LinJ.29_1245249_1245415+	LINF_290035800	3'UTR	Protein_Cluster_800	Cluster_504	inosine-adenosine-guanosine-nucleosidehydrolase	2174	167	medium-size	89	sense	2	NoHit	Group5	high
LINF_350041100_LinJ.35_1368315_1368482-	LINF_350041100	3'UTR	Protein_Cluster_88	Cluster_503	Fusaric_acid_resistance_protein-like	3076	168	medium-size	1544	sense	4	40.5	Group2	medium
LINF_350041600_LinJ.35_1387688_1387852-	LINF_350041600	3'UTR	Protein_Cluster_1025	Cluster_503	iron-sulfur_cluster_assembly_protein	2343	165	medium-size	2005	sense	4	40.5	Group2	medium
LINF_350042200_LinJ.35_1409804_1409953-	LINF_350042200	3'UTR	Protein_Cluster_925	Cluster_503	ribulose-phosphate_3-epimerase	4670	150	medium-size	1645	sense	4	40.5	Group2	low
LINF_320033300_LinJ.32_1029463_1029631-	LINF_320033300	3'UTR	Protein_Cluster_706	Cluster_502	cysteine_desulfhydrase	6257	169	medium-size	2646	sense	1	NoHit	Group5	low
LINF_360005300_LinJ.36_11692_11861-	LINF_360005300	3'UTR	Protein_Cluster_647	Cluster_501	N-acetylglucosamine-6-phosphate_deacetylase-like_protein	1651	170	medium-size	741	sense	1	NoHit	Group5	medium
LinJ.19_524991_525160+	LINF_190017400	3'UTR	Protein_Cluster_715	Cluster_500	actin-related_protein_2	666	170	medium-size	278	sense	1	NoHit	Group5	medium
LINF_330014600_LinJ.33_294638_295245+	LINF_330014600	3'UTR	Protein_Cluster_664	Cluster_50	hypothetical_protein	6145	608	Large-size	1003	sense	2	45.1	Group1	medium
LINF_330014800_LinJ.33_312869_313468+	LINF_330014800	3'UTR	Protein_Cluster_73	Cluster_50	NLI_interacting_factor-like_phosphatase	1074	600	Large-size	428	sense	2	45.1	Group1	low
LINF_320029800_LinJ.32_915532_916058-	LINF_320029800	3'UTR	Protein_Cluster_787	Cluster_5	cytochrome-b5_reductase	2574	527	Large-size	940	sense	3	33.7	Group2	medium
LINF_320030400_LinJ.32_933514_934146+	LINF_320030400	3'UTR	Protein_Cluster_1047	Cluster_5	hypothetical_protein	948	633	Large-size	243	anti-sense	3	35.7	Group2	medium
LINF_320030900_LinJ.32_948745_949389-	LINF_320030900	3'UTR	Protein_Cluster_140	Cluster_5	hypothetical_protein	1577	645	Large-size	78	sense	3	35.7	Group2	low
LINF_280027900_LinJ.28_854560_854731+	LINF_280027900	3'UTR	Protein_Cluster_306	Cluster_499	cullin_2	3318	172	medium-size	2018	sense	1	NoHit	Group5	medium
LINF_130009500_LinJ.13_149552_149723+	LINF_130009500	3'UTR	Protein_Cluster_544	Cluster_498	hypothetical_protein	1757	172	medium-size	335	sense	1	NoHit	Group5	high
LINF_360079300_LinJ.36_2659030_2659201+	LINF_360079300	3'UTR	Protein_Cluster_334	Cluster_497	serine_peptidase_clan_SC_-_family_S9A	2293	172	medium-size	832	anti-sense	2	NoHit	Group5	high
LINF_310017000_LinJ.31_442339_442510-	LINF_310017000	3'UTR	Protein_Cluster_383	Cluster_496	hypothetical_protein	2297	172	medium-size	426	sense	2	NoHit	Group5	low
LINF_310017800_LinJ.31_462447_462618-	LINF_310017800	3'UTR	Protein_Cluster_846	Cluster_496	monoglyceride_lipase	848	172	medium-size	169	sense	2	NoHit	Group5	medium
LINF_180010900_LinJ.18_237701_237872+	LINF_180010900	3'UTR	Protein_Cluster_659	Cluster_495	RNA_binding_protein	6885	172	medium-size	5291	sense	1	NoHit	Group5	low
LINF_350040600_LinJ.35_1346340_1346511+	LINF_350040600	3'UTR	Protein_Cluster_470	Cluster_494	NLI_interacting_factor-like_phosphatase	6470	172	medium-size	5129	anti-sense	2	NoHit	Group5	low
LINF_350041200_LinJ.35_1376883_1377055-	LINF_350041200	3'UTR	Protein_Cluster_331	Cluster_494	membrane_transporter_protein	2975	173	medium-size	111	sense	2	NoHit	Group5	low
LINF_200006400_LinJ.20_46341_46513-	LINF_200006400	3'UTR	Protein_Cluster_84	Cluster_493	hypothetical_protein	1225	173	medium-size	159	sense	1	NoHit	Group5	low
LINF_230023600_LinJ.23_699820_699989-	LINF_230023600	3'UTR	Protein_Cluster_615	Cluster_492	DHHC_zinc_finger_domain-like_protein	1796	170	medium-size	1216	anti-sense	3	NoHit	Group5	medium
LINF_230026200_LinJ.23_774988_775160+	LINF_230026200	3'UTR	Protein_Cluster_252	Cluster_492	hypothetical_protein	3506	173	medium-size	325	sense	3	NoHit	Group5	medium
LINF_230018300_LinJ.23_491479_491651+	LINF_230018300	3'UTR	Protein_Cluster_950	Cluster_491	hypothetical_protein	1341	173	medium-size	1024	anti-sense	1	NoHit	Group5	medium
LINF_220014000_LinJ.22_381224_381396+	LINF_220014000	3'UTR	Protein_Cluster_733	Cluster_490	serine/threonine_protein_kinase_sos2	2221	173	medium-size	1127	sense	1	NoHit	Group5	medium
LINF_350029400_LinJ.35_923574_924182+	LINF_350029400	3'UTR	Protein_Cluster_179	Cluster_49	ubiquitin_hydrolase	2326	609	Large-size	810	sense	1	38.3	Group2	low
LINF_080009800_LinJ.08_191561_191733+	LINF_080009800	3'UTR	Protein_Cluster_1064	Cluster_489	small_ubiquitin_protein	2059	173	medium-size	915	sense	1	NoHit	Group5	medium
LINF_190020700_LinJ.19_646427_646600-	LINF_190020700	3'UTR	Protein_Cluster_1072	Cluster_487	hypothetical_protein	9341	174	medium-size	7781	anti-sense	1	NoHit	Group5	high
LINF_290030200_LinJ.29_1053435_1053608-	LINF_290030200	3'UTR	Protein_Cluster_315	Cluster_486	hypothetical_protein	1878	174	medium-size	496	sense	2	NoHit	Group5	medium
LINF_310010400_LinJ.31_171167_171238-	LINF_310010400	3'UTR	Protein_Cluster_382	Cluster_486	hypothetical_protein	2441	72	small-size	802	sense	2	NoHit	Group5	low
LINF_180006400_LinJ.18_39956_40129+	LINF_180006400	3'UTR	Protein_Cluster_281	Cluster_485	Domain_of_unknown_function_DUF21	1483	174	medium-size	1064	anti-sense	2	NoHit	Group5	medium
LINF_180006800_LinJ.18_64399_64572-	LINF_180006800	3'UTR	Protein_Cluster_769	Cluster_485	RNA_recognition_motif._(a.k.a._RRM_-_RBD_-_or_RNP_domain)/RNA_recognition_motif_(a.k.a._RRM_-_RBD_-_or_RNP_domain)	8144	174	medium-size	4877	sense	2	NoHit	Group5	low
LinJ.15_353278_353451-	LINF_150015400	3'UTR	Protein_Cluster_4	Cluster_484	ATP-binding_cassette_subfamily_A_-_member_1	2456	174	medium-size	629	sense	1	NoHit	Group5	medium
LINF_360031200_LinJ.36_985135_985306+	LINF_360031200	3'UTR	Protein_Cluster_763	Cluster_482	sterol_24-c-methyltransferase	2192	172	medium-size	181	sense	3	NoHit	Group5	high
LINF_360032800_LinJ.36_1050125_1050298+	LINF_360032800	3'UTR	Protein_Cluster_697	Cluster_482	C-4_sterol_methyl_oxidase	2064	174	medium-size	163	sense	3	NoHit	Group5	low
LINF_060005200_LinJ.06_7663_7837-	LINF_060005200	3'UTR	Protein_Cluster_353	Cluster_481	WD_domain_-_G-beta_repeat	5345	175	medium-size	4051	sense	1	NoHit	Group5	medium
LINF_160010100_LinJ.16_171574_171748-	LINF_160010100	3'UTR	Protein_Cluster_962	Cluster_480	hypothetical_protein	3769	175	medium-size	3286	sense	1	NoHit	Group5	low
LinJ.29_1065996_1066590-	LINF_290030600	3'UTR	Protein_Cluster_677	Cluster_48	hypothetical_protein	8780	595	Large-size	7408	sense	7	66.4	Group1	low
LINF_290030700_LinJ.29_1077327_1077926-	LINF_290030700	3'UTR	Protein_Cluster_274	Cluster_48	ubiquitin_hydrolase	4325	600	Large-size	2150	sense	7	66.5	Group1	medium
LINF_290030800_LinJ.29_1082899_1083504-	LINF_290030800	3'UTR	Protein_Cluster_905	Cluster_48	enoyl-CoA_hydratase/isomerase-like_protein	2419	606	Large-size	1718	sense	7	66.5	Group1	medium
LINF_290031600_LinJ.29_1106668_1107251+	LINF_290031600	3'UTR	Protein_Cluster_437	Cluster_48	kinesin	4436	584	Large-size	3661	sense	7	66.5	Group1	low
LinJ.29_1103814_1104400-	LINF_290031600	3'UTR	Protein_Cluster_437	Cluster_48	kinesin	4436	587	Large-size	807	anti-sense	7	66.5	Group1	low
LINF_290031700_LinJ.29_1110568_1111176+	LINF_290031700	3'UTR	Protein_Cluster_705	Cluster_48	NLI_interacting_factor-like_phosphatase	2144	609	Large-size	1505	sense	7	66.4	Group1	low
LINF_290031800_LinJ.29_1113181_1113783+	LINF_290031800	3'UTR	Protein_Cluster_673	Cluster_48	Acyltransferase	1461	603	Large-size	520	sense	7	66.5	Group1	medium
LINF_290026700_LinJ.29_896081_896255-	LINF_290026700	3'UTR	Protein_Cluster_606	Cluster_479	hypothetical_protein	345	175	medium-size	106	sense	1	NoHit	Group5	medium
LINF_180009000_LinJ.18_162539_162713-	LINF_180009000	3'UTR	Protein_Cluster_465	Cluster_478	UDP-galactose_transporter	1937	175	medium-size	867	sense	2	NoHit	Group5	medium
LINF_280015500_LinJ.28_365792_365872-	LINF_280015500	3'UTR	Protein_Cluster_669	Cluster_478	Serine_incorporator_(Serinc)	3512	81	small-size	1353	anti-sense	2	NoHit	Group5	medium
LINF_230014800_LinJ.23_330934_331108-	LINF_230014800	3'UTR	Protein_Cluster_335	Cluster_477	acetyl-CoA_synthetase	3155	175	medium-size	725	sense	1	NoHit	Group5	medium
LINF_330019200_LinJ.33_490332_490505+	LINF_330019200	3'UTR	Protein_Cluster_1039	Cluster_476	hypothetical_protein	1743	174	medium-size	754	sense	2	3.3	Group4	high
LINF_330020800_LinJ.33_538470_538644+	LINF_330020800	3'UTR	Protein_Cluster_370	Cluster_476	ABC_transporter	1415	175	medium-size	149	sense	2	4.6	Group4	medium
LINF_260024900_LinJ.26_744985_745159+	LINF_260024900	3'UTR	Protein_Cluster_243	Cluster_475	hypothetical_protein	4126	175	medium-size	1118	sense	1	NoHit	Group5	high
LINF_350050700_LinJ.35_1736510_1736685-	LINF_350050700	3'UTR	Protein_Cluster_43	Cluster_474	hypothetical_protein	945	176	medium-size	689	anti-sense	2	NoHit	Group5	low
LINF_350052000_LinJ.35_1768661_1768817+	LINF_350052000	3'UTR	Protein_Cluster_882	Cluster_474	protein_kinase	1594	157	medium-size	875	sense	2	NoHit	Group5	medium
LINF_110009700_LinJ.11_163622_163797-	LINF_110009700	3'UTR	Protein_Cluster_483	Cluster_473	hypothetical_protein	8548	176	medium-size	5811	anti-sense	1	NoHit	Group5	low
LINF_360043000_LinJ.36_1375478_1375654-	LINF_360043000	3'UTR	Protein_Cluster_970	Cluster_472	class-E_vacuolar_protein-sorting_protein_24_(Vps24p)	2020	177	medium-size	1144	sense	1	NoHit	Group5	high
LINF_300039400_LinJ.30_1229283_1229459+	LINF_300039400	3'UTR	Protein_Cluster_403	Cluster_471	hypothetical_protein	7422	177	medium-size	4062	sense	7	NoHit	Group5	low
LINF_300039600_LinJ.30_1241827_1241980+	LINF_300039600	3'UTR	Protein_Cluster_157	Cluster_471	CAS/CSE/importin_domain_protein	3320	154	medium-size	516	sense	7	NoHit	Group5	medium
LINF_300041800_LinJ.30_1312410_1312563+	LINF_300041800	3'UTR	Protein_Cluster_1005	Cluster_471	ATP_synthase_-_epsilon_chain	1778	154	medium-size	955	sense	7	NoHit	Group5	high
LINF_300042100_LinJ.30_1320808_1320982+	LINF_300042100	3'UTR	Protein_Cluster_924	Cluster_471	CYC2-like_protein	3135	175	medium-size	1235	sense	7	NoHit	Group5	low
LINF_300042700_LinJ.30_1336570_1336730+	LINF_300042700	3'UTR	Protein_Cluster_452	Cluster_471	Protein_of_unknown_function_(DUF3808)/Tetratricopeptide_repeat	3821	161	medium-size	880	sense	7	NoHit	Group5	low
LINF_220012400_LinJ.22_303516_303690-	LINF_220012400	3'UTR	Protein_Cluster_219	Cluster_470	hypothetical_protein	2354	175	medium-size	1548	sense	5	3.2	Group4	low
LINF_220012600_LinJ.22_311584_311758-	LINF_220012600	3'UTR	Protein_Cluster_346	Cluster_470	hypothetical_protein	2354	175	medium-size	1548	sense	5	3.2	Group4	low
LINF_220012800_LinJ.22_319028_319202-	LINF_220012800	3'UTR	Protein_Cluster_346	Cluster_470	A2_protein	2354	175	medium-size	1548	sense	5	3.2	Group4	low
LINF_220014400_LinJ.22_398654_398828+	LINF_220014400	3'UTR	Protein_Cluster_418	Cluster_470	hypothetical_protein	2353	175	medium-size	1548	sense	5	3.2	Group4	low
LINF_230022900_LinJ.23_672247_672856+	LINF_230022900	3'UTR	Protein_Cluster_671	Cluster_47	hypothetical_protein	1672	610	Large-size	284	sense	3	43.9	Group2	medium
LinJ.23_676369_676978+	LINF_230023000	3'UTR	Protein_Cluster_704	Cluster_47	mitochondrial_carrier_protein-like_protein	3063	610	Large-size	549	sense	3	43.9	Group2	medium
LINF_230023400_LinJ.23_693141_693696+	LINF_230023400	3'UTR	Protein_Cluster_932	Cluster_47	2Fe-2S_iron-sulfur_cluster_binding_domain_containing_protein	1860	556	Large-size	224	sense	3	44	Group2	medium
LINF_310036700_LinJ.31_1392586_1392762-	LINF_310036700	3'UTR	Protein_Cluster_903	Cluster_469	hypothetical_protein	3941	177	medium-size	2179	sense	1	NoHit	Group5	low
LINF_170021700_LinJ.17_672179_672356+	LINF_170021700	3'UTR	Protein_Cluster_938	Cluster_467	hypothetical_protein	825	178	medium-size	465	sense	1	NoHit	Group5	medium
LINF_220019200_LinJ.22_592630_592806+	LINF_220019200	3'UTR	Protein_Cluster_103	Cluster_466	hypothetical_protein	5158	177	medium-size	3769	anti-sense	2	NoHit	Group5	low
LINF_220020700_LinJ.22_656418_656595-	LINF_220020700	3'UTR	Protein_Cluster_979	Cluster_466	i/6_autoantigen-like_protein	1250	178	medium-size	733	sense	2	NoHit	Group5	high
LINF_190017300_LinJ.19_522323_522474+	LINF_190017300	3'UTR	Protein_Cluster_1052	Cluster_465	CHCH_domain_containing_protein	770	152	medium-size	393	sense	5	28.7	Group3	medium
LINF_190018800_LinJ.19_576770_576912+	LINF_190018800	3'UTR	Protein_Cluster_225	Cluster_465	glycerol_uptake_protein	2114	143	small-size	1720	sense	5	28.7	Group3	low
LINF_190019100_LinJ.19_589658_589800+	LINF_190019100	3'UTR	Protein_Cluster_225	Cluster_465	glycerol_uptake_protein	2112	143	small-size	1718	sense	5	28.7	Group3	low
LINF_350018500_LinJ.35_512573_512746-	LINF_350018500	3'UTR	Protein_Cluster_618	Cluster_465	hypothetical_protein	1630	174	medium-size	957	anti-sense	5	NoHit	Group5	low
LINF_190015200_LinJ.19_406418_406595+	LINF_190015200	3'UTR	Protein_Cluster_463	Cluster_464	4-coumarate:coa_ligase-like_protein	3735	178	medium-size	621	sense	3	NoHit	Group5	medium
LINF_190015300_LinJ.19_413711_413888+	LINF_190015300	3'UTR	Protein_Cluster_426	Cluster_464	4-coumarate:coa_ligase-like_protein	2274	178	medium-size	1115	sense	3	NoHit	Group5	medium
LINF_190015900_LinJ.19_439561_439738+	LINF_190015900	3'UTR	Protein_Cluster_75	Cluster_464	hypothetical_protein	3698	178	medium-size	1539	sense	3	NoHit	Group5	low
LINF_360050000_LinJ.36_1602309_1602486+	LINF_360050000	3'UTR	Protein_Cluster_648	Cluster_463	hypothetical_protein	1362	178	medium-size	309	sense	1	NoHit	Group5	medium
LINF_080007000_LinJ.08_77110_77237+	LINF_080007000	3'UTR	Protein_Cluster_368	Cluster_462	inositol_phosphosphingolipid_phospholipase_C-Like	1151	128	small-size	459	sense	4	NoHit	Group5	medium
LINF_350011700_LinJ.35_252649_252824+	LINF_350011700	3'UTR	Protein_Cluster_507	Cluster_462	Endonuclease/Exonuclease/phosphatase_family	1434	176	medium-size	491	sense	4	NoHit	Group5	low
LINF_350012100_LinJ.35_265916_266085+	LINF_350012100	3'UTR	Protein_Cluster_961	Cluster_462	proteasome_activator_protein_pa26	1231	170	medium-size	580	sense	4	NoHit	Group5	high
LINF_350012900_LinJ.35_296069_296247+	LINF_350012900	3'UTR	Protein_Cluster_678	Cluster_462	aspartate_aminotransferase	4179	179	medium-size	1773	sense	4	NoHit	Group5	high
LINF_300016400_LinJ.30_361872_362048+	LINF_300016400	3'UTR	Protein_Cluster_6	Cluster_461	IQ_calmodulin-binding_motif_containing_protein	1754	177	medium-size	250	sense	3	NoHit	Group5	low
LINF_300019700_LinJ.30_489462_489640+	LINF_300019700	3'UTR	Protein_Cluster_1010	Cluster_461	ama1_protein	3170	179	medium-size	755	sense	3	NoHit	Group5	medium
LINF_300019800_LinJ.30_495636_495814+	LINF_300019800	3'UTR	Protein_Cluster_839	Cluster_461	hypothetical_protein	5158	179	medium-size	2743	sense	3	NoHit	Group5	medium
LINF_350007800_LinJ.35_72890_73068-	LINF_350007800	3'UTR	Protein_Cluster_1093	Cluster_460	hypothetical_protein	1352	179	medium-size	395	anti-sense	2	NoHit	Group5	high
LINF_350009000_LinJ.35_114507_114685+	LINF_350009000	3'UTR	Protein_Cluster_852	Cluster_460	hypothetical_protein	3825	179	medium-size	2147	sense	2	NoHit	Group5	low
LINF_320032200_LinJ.32_987712_988322-	LINF_320032200	3'UTR	Protein_Cluster_163	Cluster_46	Cyclic_nucleotide-binding_domain_containing_protein	2518	611	Large-size	365	sense	2	33.8	Group2	medium
LINF_050008800_LinJ.05_122363_122422-	LINF_050008800	3'UTR	Protein_Cluster_27	Cluster_458	microtubule-associated_protein	5647	60	small-size	2486	anti-sense	3	NoHit	Group5	high
LINF_120010900_LinJ.12_307575_307706+	LINF_120010900	3'UTR	Protein_Cluster_56	Cluster_458	hypothetical_protein	1207	132	small-size	517	sense	3	NoHit	Group5	medium
LINF_140018400_LinJ.14_551619_551797+	LINF_140018400	3'UTR	Protein_Cluster_506	Cluster_458	phosphatidylserine_synthase	784	179	medium-size	197	sense	3	NoHit	Group5	medium
LINF_200006600_LinJ.20_55776_55954-	LINF_200006600	3'UTR	Protein_Cluster_242	Cluster_457	wd40_repeat_domain-containing_protein	1009	179	medium-size	760	sense	1	49.8	Group1	low
LINF_360061300_LinJ.36_2032912_2033091-	LINF_360061300	3'UTR	Protein_Cluster_505	Cluster_456	aldehyde_dehydrogenase	1107	180	medium-size	198	sense	1	NoHit	Group5	high
LINF_310027000_LinJ.31_980911_981090-	LINF_310027000	3'UTR	Protein_Cluster_70	Cluster_454	RING-variant_domain_containing_protein	3623	180	medium-size	2028	sense	2	NoHit	Group5	low
LINF_310027200_LinJ.31_992949_993128-	LINF_310027200	3'UTR	Protein_Cluster_577	Cluster_454	transcription_like_protein_nupm1	1991	180	medium-size	574	sense	2	NoHit	Group5	high
LINF_340010900_LinJ.34_227248_227427+	LINF_340010900	3'UTR	Protein_Cluster_560	Cluster_453	hypothetical_protein	2015	180	medium-size	823	sense	1	NoHit	Group5	medium
LINF_250026900_LinJ.25_762020_762199-	LINF_250026900	3'UTR	Protein_Cluster_62	Cluster_452	hypothetical_protein	1349	180	medium-size	193	sense	1	NoHit	Group5	low
LINF_310029900_LinJ.31_1103608_1103788-	LINF_310029900	3'UTR	Protein_Cluster_74	Cluster_451	ARM-like_helical_domain-containing_protein	2432	181	medium-size	234	sense	1	NoHit	Group5	medium
LINF_160021000_LinJ.16_612796_612966-	LINF_160021000	3'UTR	Protein_Cluster_744	Cluster_450	hypothetical_protein	2087	171	medium-size	592	sense	3	NoHit	Group5	medium
LinJ.28_110643_110824+	LINF_280008300	3'UTR	Protein_Cluster_366	Cluster_450	hypothetical_protein	8851	182	medium-size	494	sense	3	NoHit	Group5	low
LINF_300037000_LinJ.30_1151937_1152090-	LINF_300037000	3'UTR	Protein_Cluster_954	Cluster_450	hypothetical_protein	12495	154	medium-size	2231	sense	3	NoHit	Group5	low
LINF_360006500_LinJ.36_46366_46977-	LINF_360006500	3'UTR	Protein_Cluster_569	Cluster_45	6-phosphofructo-2-kinase/fructose-2_-6-bisphosphatas	1287	612	Large-size	635	sense	3	24.1	Group3	medium
LINF_360007800_LinJ.36_83489_84084-	LINF_360007800	3'UTR	Protein_Cluster_566	Cluster_45	xylulokinase	2608	596	Large-size	126	sense	3	49.2	Group1	medium
LINF_350048700_LinJ.35_1662959_1663140+	LINF_350048700	3'UTR	Protein_Cluster_817	Cluster_449	hypothetical_protein	6723	182	medium-size	81	sense	1	NoHit	Group5	low
LINF_270017800_LinJ.27_538293_538442-	LINF_270017800	3'UTR	Protein_Cluster_448	Cluster_448	hypothetical_protein	2132	150	medium-size	516	sense	2	NoHit	Group5	low
LINF_270018400_LinJ.27_558832_559013-	LINF_270018400	3'UTR	Protein_Cluster_672	Cluster_448	RING-H2_zinc_finger/Anaphase-promoting_complex_subunit_11_RING-H2_finger/Ring_finger_domain_containing_protein	3403	182	medium-size	2162	sense	2	NoHit	Group5	low
LinJ.09_194859_194997-	LINF_090010600	3'UTR	Protein_Cluster_371	Cluster_447	serine/threonine_protein_phosphatase	2031	139	small-size	1444	anti-sense	2	16.3	Group4	medium
LINF_270012800_LinJ.27_299771_299952+	LINF_270012800	3'UTR	Protein_Cluster_500	Cluster_447	amino_acid_transporter	1851	182	medium-size	1039	sense	2	NoHit	Group5	high
LINF_180018500_LinJ.18_539842_540017+	LINF_180018500	3'UTR	Protein_Cluster_44	Cluster_445	hypothetical_protein	3325	176	medium-size	1119	sense	8	NoHit	Group5	low
LINF_180019800_LinJ.18_619226_619398+	LINF_180019800	3'UTR	Protein_Cluster_107	Cluster_445	chaperone_DNAJ_protein	1406	173	medium-size	1151	sense	8	NoHit	Group5	medium
LINF_180020000_LinJ.18_636819_636969-	LINF_180020000	3'UTR	Protein_Cluster_14	Cluster_445	Protein_of_unknown_function_(DUF3648)	4834	151	medium-size	3766	anti-sense	8	NoHit	Group5	low
LinJ.18_637706_637884-	LINF_180020000	3'UTR	Protein_Cluster_14	Cluster_445	Protein_of_unknown_function_(DUF3648)	4834	179	medium-size	4653	anti-sense	8	NoHit	Group5	low
LINF_180021400_LinJ.18_687974_688148-	LINF_180021400	3'UTR	Protein_Cluster_837	Cluster_445	nonspecific_nucleoside_hydrolase	1690	175	medium-size	770	anti-sense	8	NoHit	Group5	high
LINF_180021900_LinJ.18_702328_702509+	LINF_180021900	3'UTR	Protein_Cluster_958	Cluster_445	hypothetical_protein	1886	182	medium-size	1197	sense	8	NoHit	Group5	medium
LINF_180022300_LinJ.18_711998_712180+	LINF_180022300	3'UTR	Protein_Cluster_341	Cluster_445	gamma-glutamylcysteine_synthetase	896	183	medium-size	386	sense	8	NoHit	Group5	medium
LINF_360054800_LinJ.36_1805763_1805944+	LINF_360054800	3'UTR	Protein_Cluster_104	Cluster_444	related_to_elongation_factor-2_kinase_efk-1b_isoform-like_protein	5391	182	medium-size	4070	sense	3	NoHit	Group5	low
LINF_360054900_LinJ.36_1808881_1809064+	LINF_360054900	3'UTR	Protein_Cluster_795	Cluster_444	myosin_heavy_chain_kinase_a-like_protein	1889	184	medium-size	414	sense	3	NoHit	Group5	medium
LINF_360056400_LinJ.36_1863786_1863968+	LINF_360056400	3'UTR	Protein_Cluster_151	Cluster_444	Alpha/beta_hydrolase_family	1286	183	medium-size	399	sense	3	NoHit	Group5	low
LinJ.35_1368141_1368324-	LINF_350041100	3'UTR	Protein_Cluster_88	Cluster_443	Fusaric_acid_resistance_protein-like	3076	184	medium-size	1702	sense	4	NoHit	Group5	medium
LinJ.35_1387582_1387697-	LINF_350041600	3'UTR	Protein_Cluster_1025	Cluster_443	iron-sulfur_cluster_assembly_protein	2343	116	small-size	2160	sense	4	NoHit	Group5	medium
LinJ.35_1409636_1409813-	LINF_350042200	3'UTR	Protein_Cluster_925	Cluster_443	ribulose-phosphate_3-epimerase	4670	178	medium-size	1785	sense	4	NoHit	Group5	low
LinJ.18_383864_384048+	LINF_180014600	3'UTR	Protein_Cluster_192	Cluster_442	hypothetical_protein	729	185	medium-size	489	sense	1	NoHit	Group5	low
LINF_210021500_LinJ.21_544585_544770+	LINF_210021500	3'UTR	Protein_Cluster_34	Cluster_441	RecF/RecN/SMC_N_terminal_domain/SMC_proteins_Flexible_Hinge_Domain	756	186	medium-size	208	anti-sense	4	NoHit	Group5	medium
LINF_210022900_LinJ.21_580215_580397-	LINF_210022900	3'UTR	Protein_Cluster_574	Cluster_441	2-oxoisovalerate_dehydrogenase_alpha_subunit	1422	183	medium-size	464	sense	4	NoHit	Group5	medium
LinJ.17_594945_595105+	LINF_170019300	3'UTR	Protein_Cluster_213	Cluster_440	hypothetical_protein	980	161	medium-size	264	sense	3	49	Group1	low
LINF_170020300_LinJ.17_626801_626986+	LINF_170020300	3'UTR	Protein_Cluster_997	Cluster_440	hypothetical_protein	774	186	medium-size	130	sense	3	48.1	Group1	medium
LINF_170020500_LinJ.17_638005_638184+	LINF_170020500	3'UTR	Protein_Cluster_441	Cluster_440	hypothetical_protein	2361	180	medium-size	1840	sense	3	49.1	Group1	low
LINF_230014900_LinJ.23_341023_341624-	LINF_230014900	3'UTR	Protein_Cluster_442	Cluster_44	RNA_recognition_motif._(a.k.a._RRM_-_RBD_-_or_RNP_domain)/RNA_recognition_motif_(a.k.a._RRM_-_RBD_-_or_RNP_domain)	7301	602	Large-size	32	sense	2	54.4	Group1	low
LinJ.23_334735_335346-	LINF_230014900	3'UTR	Protein_Cluster_442	Cluster_44	RNA_recognition_motif._(a.k.a._RRM_-_RBD_-_or_RNP_domain)/RNA_recognition_motif_(a.k.a._RRM_-_RBD_-_or_RNP_domain)	7301	612	Large-size	6310	sense	2	54.4	Group1	low
LINF_250013500_LinJ.25_278008_278194+	LINF_250013500	3'UTR	Protein_Cluster_660	Cluster_439	hypothetical_protein	2358	187	medium-size	967	sense	1	NoHit	Group5	low
LINF_270023300_LinJ.27_749889_750075+	LINF_270023300	3'UTR	Protein_Cluster_183	Cluster_438	BRO1-like_domain/ALIX_V-shaped_domain_binding_to_HIV	1187	187	medium-size	162	sense	4	NoHit	Group5	low
LINF_270023500_LinJ.27_761204_761275-	LINF_270023500	3'UTR	Protein_Cluster_68	Cluster_438	Hereditary_spastic_paraplegia_protein_strumpellin	648	72	small-size	453	anti-sense	4	NoHit	Group5	medium
LINF_270024500_LinJ.27_814663_814839-	LINF_270024500	3'UTR	Protein_Cluster_52	Cluster_438	Frag1/DRAM/Sfk1_family	2289	177	medium-size	1711	sense	4	NoHit	Group5	low
LINF_270026300_LinJ.27_906997_907182-	LINF_270026300	3'UTR	Protein_Cluster_760	Cluster_438	hypothetical_protein	5857	186	medium-size	288	sense	4	NoHit	Group5	low
LINF_340030800_LinJ.34_1067466_1067652-	LINF_340030800	3'UTR	Protein_Cluster_719	Cluster_437	protein_phosphatase_2C-like_protein	8554	187	medium-size	8305	sense	1	29.6	Group3	low
LINF_240019800_LinJ.24_538489_538676+	LINF_240019800	3'UTR	Protein_Cluster_184	Cluster_436	hypothetical_protein	4053	188	medium-size	2872	sense	2	NoHit	Group5	low
LINF_240021200_LinJ.24_615650_615837+	LINF_240021200	3'UTR	Protein_Cluster_336	Cluster_436	RNA_recognition_motif._(a.k.a._RRM_-_RBD_-_or_RNP_domain)/RNA_recognition_motif_(a.k.a._RRM_-_RBD_-_or_RNP_domain)	9218	188	medium-size	2180	sense	2	NoHit	Group5	low
LINF_330024500_LinJ.33_707609_707797+	LINF_330024500	3'UTR	Protein_Cluster_583	Cluster_435	peptidase_m20/m25/m40_family-like_protein	6069	189	medium-size	450	sense	1	12.2	Group4	medium
LINF_330030900_LinJ.33_945770_945955+	LINF_330030900	3'UTR	Protein_Cluster_722	Cluster_434	hypothetical_protein	1984	186	medium-size	330	sense	2	NoHit	Group5	low
LINF_090012000_LinJ.09_247206_247397+	LINF_090012000	3'UTR	Protein_Cluster_229	Cluster_433	Glucosidase_II_beta_subunit-like	532	192	medium-size	279	sense	1	NoHit	Group5	high
LINF_210007900_LinJ.21_86590_86781+	LINF_210007900	3'UTR	Protein_Cluster_584	Cluster_432	hexokinase	1700	192	medium-size	1456	sense	1	47.4	Group1	high
LINF_220020500_LinJ.22_649251_649322-	LINF_220020500	3'UTR	Protein_Cluster_531	Cluster_431	hypothetical_protein	4452	72	small-size	3291	sense	4	NoHit	Group5	low
LINF_340032000_LinJ.34_1152981_1153162+	LINF_340032000	3'UTR	Protein_Cluster_1088	Cluster_431	acyl-CoA_binding_protein	2541	182	medium-size	1550	sense	4	NoHit	Group5	high
LINF_340032600_LinJ.34_1178442_1178623+	LINF_340032600	3'UTR	Protein_Cluster_189	Cluster_431	Vps52_/_Sac2_family	1161	182	medium-size	644	sense	4	NoHit	Group5	medium
LINF_340033700_LinJ.34_1222318_1222511+	LINF_340033700	3'UTR	Protein_Cluster_779	Cluster_431	hypothetical_protein	3892	194	medium-size	61	sense	4	NoHit	Group5	low
LINF_310031200_LinJ.31_1177940_1178135+	LINF_310031200	3'UTR	Protein_Cluster_770	Cluster_430	3'-nucleotidase/nuclease	3860	196	medium-size	3147	anti-sense	1	NoHit	Group5	medium
LINF_270020760_LinJ.27_649016_649618+	LINF_270020760	3'UTR	Protein_Cluster_381	Cluster_43	ethanolamine_kinase	1699	603	Large-size	1021	sense	6	61.9	Group1	medium
LINF_270020900_LinJ.27_656228_656839+	LINF_270020900	3'UTR	Protein_Cluster_972	Cluster_43	Snf7	1840	612	Large-size	1153	sense	6	63.6	Group1	medium
LINF_270021100_LinJ.27_663449_664059+	LINF_270021100	3'UTR	Protein_Cluster_972	Cluster_43	Snf7	1839	611	Large-size	1153	sense	6	63.6	Group1	medium
LINF_270021300_LinJ.27_670671_671282+	LINF_270021300	3'UTR	Protein_Cluster_972	Cluster_43	Snf7	2401	612	Large-size	1153	sense	6	63.6	Group1	medium
LINF_270022000_LinJ.27_695931_696481+	LINF_270022000	3'UTR	Protein_Cluster_284	Cluster_43	hypothetical_protein	1274	551	Large-size	321	sense	6	63.6	Group1	low
LINF_270023100_LinJ.27_741576_742153+	LINF_270023100	3'UTR	Protein_Cluster_974	Cluster_43	eukaryotic_translation_initiation_factor_eIF-4E	3835	578	Large-size	3217	sense	6	65.4	Group1	medium
LINF_170016500_LinJ.17_458650_458846+	LINF_170016500	3'UTR	Protein_Cluster_122	Cluster_429	Phosphorylated_CTD_interacting_factor_1_WW_domain_containing_protein	1303	197	medium-size	501	sense	1	11.8	Group4	medium
LINF_280008300_LinJ.28_116517_116714+	LINF_280008300	3'UTR	Protein_Cluster_366	Cluster_428	hypothetical_protein	8851	198	medium-size	6368	sense	1	NoHit	Group5	low
LINF_160015300_LinJ.16_348376_348574-	LINF_160015300	3'UTR	Protein_Cluster_265	Cluster_427	hypothetical_protein	3645	199	medium-size	2244	anti-sense	1	NoHit	Group5	low
LINF_090008800_LinJ.09_124213_124382+	LINF_090008800	3'UTR	Protein_Cluster_182	Cluster_426	hypothetical_protein	1542	170	medium-size	1049	sense	8	NoHit	Group5	medium
LinJ.19_522475_522650+	LINF_190017300	3'UTR	Protein_Cluster_1052	Cluster_426	CHCH_domain_containing_protein	770	176	medium-size	545	sense	8	NoHit	Group5	medium
LinJ.19_570584_570758+	LINF_190018700	3'UTR	Protein_Cluster_676	Cluster_426	glycerol_uptake_protein	1629	175	medium-size	533	sense	8	NoHit	Group5	low
LinJ.19_576913_577107+	LINF_190018800	3'UTR	Protein_Cluster_225	Cluster_426	glycerol_uptake_protein	2114	195	medium-size	1863	sense	8	NoHit	Group5	low
LinJ.19_583475_583649+	LINF_190019000	3'UTR	Protein_Cluster_328	Cluster_426	glycerol_uptake_protein	1629	175	medium-size	533	sense	8	NoHit	Group5	low
LinJ.19_589801_589995+	LINF_190019100	3'UTR	Protein_Cluster_225	Cluster_426	glycerol_uptake_protein	2112	195	medium-size	1861	sense	8	NoHit	Group5	low
LINF_240018200_LinJ.24_478553_478754-	LINF_240018200	3'UTR	Protein_Cluster_240	Cluster_425	DNAJ-domain_protein	4222	202	medium-size	516	anti-sense	1	7.9	Group4	low
LINF_360027400_LinJ.36_814530_814734-	LINF_360027400	3'UTR	Protein_Cluster_623	Cluster_424	dolichyl-P-Man:GDP-Man5GlcNAc2-PP-dolichyl_alpha-1_-3-mannosyltransferase	2065	205	medium-size	802	anti-sense	1	NoHit	Group5	medium
LinJ.11_41838_42047+	LINF_110006400	3'UTR	Protein_Cluster_199	Cluster_423	hypothetical_protein	1469	210	medium-size	951	sense	4	47	Group1	low
LinJ.11_57030_57239+	LINF_110007000	3'UTR	Protein_Cluster_629	Cluster_423	acidocalcisomal_pyrophosphatase	3586	210	medium-size	507	sense	4	47	Group1	medium
LINF_070015100_LinJ.07_464213_464423+	LINF_070015100	3'UTR	Protein_Cluster_389	Cluster_422	hypothetical_protein	3080	211	medium-size	436	sense	3	NoHit	Group5	medium
LINF_170020800_LinJ.17_643914_644121+	LINF_170020800	3'UTR	Protein_Cluster_1006	Cluster_422	Cytochrome_b5-like_Heme/Steroid_binding_domain_containing_protein	1206	208	medium-size	763	sense	3	48.9	Group1	medium
LinJ.17_674715_674916+	LINF_170021800	3'UTR	Protein_Cluster_521	Cluster_422	Major_Facilitator_Superfamily	749	202	medium-size	234	sense	3	47.9	Group1	medium
LinJ.26_598695_598903-	LINF_260021800	3'UTR	Protein_Cluster_988	Cluster_420	hypothetical_protein	5382	209	medium-size	1209	anti-sense	3	52.1	Group1	medium
LINF_310020700_LinJ.31_631718_631919-	LINF_310020700	3'UTR	Protein_Cluster_1055	Cluster_420	LSD1_zinc_finger_containing_protein	4612	202	medium-size	436	sense	3	NoHit	Group5	high
LINF_310020900_LinJ.31_648209_648421-	LINF_310020900	3'UTR	Protein_Cluster_8	Cluster_420	hypothetical_protein	8355	213	medium-size	517	sense	3	NoHit	Group5	low
LINF_360068500_LinJ.36_2284189_2284792-	LINF_360068500	3'UTR	Protein_Cluster_304	Cluster_42	a44l_protein-like_protein	3400	604	Large-size	2343	sense	3	45.9	Group1	medium
LINF_360068900_LinJ.36_2303244_2303856+	LINF_360068900	3'UTR	Protein_Cluster_668	Cluster_42	choline/ethanolamine_phosphotransferase	1830	613	Large-size	522	anti-sense	3	45.9	Group1	medium
LINF_360069500_LinJ.36_2330522_2331060-	LINF_360069500	3'UTR	Protein_Cluster_835	Cluster_42	glycerophosphoryl_diester_phosphodiesterase	7908	539	Large-size	3400	sense	3	45.9	Group1	low
LINF_190017400_LinJ.19_524841_524990+	LINF_190017400	3'UTR	Protein_Cluster_715	Cluster_419	actin-related_protein_2	666	150	medium-size	128	sense	5	28.7	Group3	medium
LINF_190018700_LinJ.19_570437_570583+	LINF_190018700	3'UTR	Protein_Cluster_676	Cluster_419	glycerol_uptake_protein	1629	147	small-size	386	sense	5	28.7	Group3	low
LINF_190019000_LinJ.19_583328_583474+	LINF_190019000	3'UTR	Protein_Cluster_328	Cluster_419	glycerol_uptake_protein	1629	147	small-size	386	sense	5	28.7	Group3	low
LINF_200012400_LinJ.20_298571_298787+	LINF_200012400	3'UTR	Protein_Cluster_33	Cluster_419	conserved_protein	10088	217	medium-size	2627	sense	5	NoHit	Group5	low
LINF_200015500_LinJ.20_438053_438270+	LINF_200015500	3'UTR	Protein_Cluster_165	Cluster_419	hypothetical_protein	2199	218	medium-size	1146	sense	5	NoHit	Group5	low
LinJ.30_721363_721596+	LINF_300025400	3'UTR	Protein_Cluster_645	Cluster_418	mannosyltransferase	1551	234	medium-size	1070	sense	2	43.8	Group2	medium
LINF_350032000_LinJ.35_1012582_1012658+	LINF_350032000	3'UTR	Protein_Cluster_1094	Cluster_418	Heat_shock_factor_binding_protein_1	1658	77	small-size	1408	anti-sense	2	NoHit	Group5	medium
LinJ.36_315707_315916+	LINF_360014100	3'UTR	Protein_Cluster_257	Cluster_417	zinc_finger_protein_family_member	5330	210	medium-size	455	sense	3	NoHit	Group5	low
LinJ.36_320031_320245+	LINF_360014100	3'UTR	Protein_Cluster_257	Cluster_417	zinc_finger_protein_family_member	5330	215	medium-size	4779	sense	3	NoHit	Group5	low
LinJ.36_329608_329843-	LINF_360014300	3'UTR	Protein_Cluster_511	Cluster_417	mitogen-activated_protein_kinase_kinase	2527	236	medium-size	2103	anti-sense	3	NoHit	Group5	low
LINF_160019700_LinJ.16_555847_556089-	LINF_160019700	3'UTR	Protein_Cluster_174	Cluster_415	OTU-like_cysteine_protease	1770	243	medium-size	1479	sense	1	NoHit	Group5	medium
LinJ.24_537356_537602-	LINF_240019800	3'UTR	Protein_Cluster_184	Cluster_413	hypothetical_protein	4053	247	medium-size	1739	anti-sense	1	35.5	Group2	low
LinJ.09_123965_124220+	LINF_090008800	3'UTR	Protein_Cluster_182	Cluster_412	hypothetical_protein	1542	256	medium-size	801	sense	1	32.7	Group2	medium
LINF_350029100_LinJ.35_908408_908666-	LINF_350029100	3'UTR	Protein_Cluster_71	Cluster_411	hypothetical_protein	5326	259	medium-size	4753	anti-sense	1	46.5	Group1	low
LINF_240021900_LinJ.24_645408_645668+	LINF_240021900	3'UTR	Protein_Cluster_454	Cluster_410	NAD_dependent_epimerase/dehydratase_family/Male_sterility_protein	4907	261	medium-size	2695	sense	1	NoHit	Group5	medium
LINF_070015800_LinJ.07_509353_509944+	LINF_070015800	3'UTR	Protein_Cluster_15	Cluster_41	hypothetical_protein	1078	592	Large-size	236	sense	6	41.4	Group2	low
LINF_070016600_LinJ.07_534621_535233+	LINF_070016600	3'UTR	Protein_Cluster_1065	Cluster_41	peptidyl-prolyl_cis-trans_isomerase/rotamase	993	613	Large-size	334	sense	6	41.4	Group2	high
LINF_070017900_LinJ.07_565913_566497+	LINF_070017900	3'UTR	Protein_Cluster_747	Cluster_41	hypothetical_protein	1190	585	Large-size	505	sense	6	47.4	Group1	high
LINF_070018000_LinJ.07_569502_569996+	LINF_070018000	3'UTR	Protein_Cluster_775	Cluster_41	proteasome_regulatory_non-ATP-ase_subunit	2080	495	Large-size	1210	sense	6	NoHit	Group5	high
LINF_070018200_LinJ.07_574089_574671+	LINF_070018200	3'UTR	Protein_Cluster_1008	Cluster_41	peptide_methionine_sulfoxide_reductase-like	2824	583	Large-size	419	sense	6	47.4	Group1	medium
LINF_170019300_LinJ.17_595121_595281+	LINF_170019300	3'UTR	Protein_Cluster_213	Cluster_409	hypothetical_protein	980	161	medium-size	440	sense	6	NoHit	Group5	low
LinJ.17_627002_627197+	LINF_170020300	3'UTR	Protein_Cluster_997	Cluster_409	hypothetical_protein	774	196	medium-size	331	sense	6	NoHit	Group5	medium
LinJ.17_638200_638398+	LINF_170020500	3'UTR	Protein_Cluster_441	Cluster_409	hypothetical_protein	2361	199	medium-size	2035	sense	6	NoHit	Group5	low
LinJ.17_644137_644329+	LINF_170020800	3'UTR	Protein_Cluster_1006	Cluster_409	Cytochrome_b5-like_Heme/Steroid_binding_domain_containing_protein	1206	193	medium-size	986	sense	6	NoHit	Group5	medium
LINF_170021800_LinJ.17_674932_675193+	LINF_170021800	3'UTR	Protein_Cluster_521	Cluster_409	Major_Facilitator_Superfamily	749	262	medium-size	451	sense	6	NoHit	Group5	medium
LINF_360076000_LinJ.36_2558685_2558757-	LINF_360076000	3'UTR	Protein_Cluster_883	Cluster_409	tartrate-sensitive_acid_phosphatase_acp-3.2	932	73	small-size	802	sense	6	NoHit	Group5	low
LINF_350035900_LinJ.35_1169904_1170166-	LINF_350035900	3'UTR	Protein_Cluster_99	Cluster_408	ubiquitin-activating_enzyme_E1	2991	263	medium-size	432	sense	1	NoHit	Group5	medium
LINF_290018600_LinJ.29_512283_512545+	LINF_290018600	3'UTR	Protein_Cluster_209	Cluster_407	Heat_shock_protein_100_kDa	2776	263	medium-size	1225	sense	1	35.7	Group2	low
LINF_240012700_LinJ.24_278863_279128+	LINF_240012700	3'UTR	Protein_Cluster_460	Cluster_406	malic_enzyme	2547	266	medium-size	1527	sense	1	27.4	Group3	high
LINF_210021200_LinJ.21_537049_537199-	LINF_210021200	3'UTR	Protein_Cluster_446	Cluster_405	RF-1_domain_containing_protein	1685	151	medium-size	1015	sense	4	NoHit	Group5	medium
LinJ.21_580400_580646-	LINF_210022900	3'UTR	Protein_Cluster_574	Cluster_405	2-oxoisovalerate_dehydrogenase_alpha_subunit	1422	247	medium-size	215	sense	4	33.5	Group2	medium
LINF_170010400_LinJ.17_201453_201635-	LINF_170010400	3'UTR	Protein_Cluster_125	Cluster_404	hypothetical_protein	5323	183	medium-size	1409	sense	10	NoHit	Group5	low
LINF_250016700_LinJ.25_402093_402224+	LINF_250016700	3'UTR	Protein_Cluster_218	Cluster_404	hypothetical_protein	2295	132	small-size	760	sense	10	NoHit	Group5	medium
LINF_250017300_LinJ.25_440460_440729-	LINF_250017300	3'UTR	Protein_Cluster_540	Cluster_404	aldehyde_dehydrogenase	2149	270	medium-size	1206	sense	10	NoHit	Group5	high
LINF_250031200_LinJ.25_873697_873859+	LINF_250031200	3'UTR	Protein_Cluster_302	Cluster_404	CHAP_domain/Glutathionylspermidine_synthase_preATP-grasp	2366	163	medium-size	2118	sense	10	NoHit	Group5	medium
LINF_290034000_LinJ.29_1188719_1188910+	LINF_290034000	3'UTR	Protein_Cluster_1059	Cluster_404	hypothetical_protein	2247	192	medium-size	665	sense	10	NoHit	Group5	medium
LINF_350025700_LinJ.35_763016_763171+	LINF_350025700	3'UTR	Protein_Cluster_323	Cluster_404	Domain_of_unknown_function_(DUF4205)	6073	156	medium-size	813	sense	10	NoHit	Group5	medium
LINF_360012200_LinJ.36_204748_204896+	LINF_360012200	3'UTR	Protein_Cluster_1061	Cluster_404	Enriched_in_surface-labeled_proteome_protein_18	3868	149	small-size	2400	sense	10	NoHit	Group5	medium
LINF_360012800_LinJ.36_226943_227106+	LINF_360012800	3'UTR	Protein_Cluster_609	Cluster_404	mitogen-activated_protein_kinase	7968	164	medium-size	3250	sense	10	NoHit	Group5	low
LINF_360012900_LinJ.36_243506_243669+	LINF_360012900	3'UTR	Protein_Cluster_532	Cluster_404	zinc_finger_protein_family_member	15409	164	medium-size	9323	sense	10	NoHit	Group5	low
LinJ.23_170903_171175+	LINF_230009700	3'UTR	Protein_Cluster_114	Cluster_403	permease-like_protein	3633	273	medium-size	2141	sense	1	NoHit	Group5	low
LINF_140020500_LinJ.14_622008_622280+	LINF_140020500	3'UTR	Protein_Cluster_131	Cluster_402	phosphoglycan_beta_1_-3_galactosyltransferase	2631	273	medium-size	1778	sense	1	52.7	Group1	medium
LINF_100008800_LinJ.10_159811_160090+	LINF_100008800	3'UTR	Protein_Cluster_280	Cluster_400	pteridine_transporter_(truncated)	4197	280	medium-size	2663	sense	1	NoHit	Group5	low
LINF_350011600_LinJ.35_248705_249317+	LINF_350011600	3'UTR	Protein_Cluster_897	Cluster_40	vacuolar_ATP_synthase_subunit_d	1722	613	Large-size	306	sense	1	62.2	Group1	high
LINF_260006500_LinJ.26_35745_36371-	LINF_260006500	3'UTR	Protein_Cluster_880	Cluster_4	nuclear_lim_interactor-interacting_factor-like_protein	3240	627	Large-size	1609	sense	5	29.3	Group3	low
LINF_260006800_LinJ.26_46984_47629-	LINF_260006800	3'UTR	Protein_Cluster_1024	Cluster_4	hypothetical_protein	1328	646	Large-size	642	sense	5	27.2	Group3	medium
LINF_260007000_LinJ.26_51041_51661-	LINF_260007000	3'UTR	Protein_Cluster_688	Cluster_4	eukaryotic_peptide_chain_release_factor_subunit_1	965	621	Large-size	302	sense	5	28.8	Group3	medium
LINF_260008800_LinJ.26_102830_103472-	LINF_260008800	3'UTR	Protein_Cluster_904	Cluster_4	Regulator_of_Vps4_activity_in_the_MVB_pathway	1875	643	Large-size	545	sense	5	29	Group3	high
LINF_260009800_LinJ.26_128398_129045-	LINF_260009800	3'UTR	Protein_Cluster_816	Cluster_4	Conserved_hypothetical_ATP_binding_protein	1214	648	Large-size	235	sense	5	28.3	Group3	high
LINF_140010100_LinJ.14_172019_172300+	LINF_140010100	3'UTR	Protein_Cluster_909	Cluster_399	UDP-glucoronosyl_and_UDP-glucosyl_transferase	8893	282	medium-size	3699	sense	1	NoHit	Group5	low
LINF_340040900_LinJ.34_1499440_1499722+	LINF_340040900	3'UTR	Protein_Cluster_296	Cluster_398	hypothetical_protein	2161	283	medium-size	1308	sense	1	37.6	Group2	low
LinJ.26_601416_601701-	LINF_260021800	3'UTR	Protein_Cluster_988	Cluster_397	hypothetical_protein	5382	286	medium-size	3930	anti-sense	1	NoHit	Group5	medium
LINF_030013700_LinJ.03_349093_349378+	LINF_030013700	3'UTR	Protein_Cluster_47	Cluster_396	hypothetical_protein	537	286	medium-size	79	anti-sense	1	NoHit	Group5	low
LINF_360055600_LinJ.36_1832946_1833232+	LINF_360055600	3'UTR	Protein_Cluster_77	Cluster_395	hypothetical_protein	2862	287	medium-size	167	sense	1	43.8	Group2	low
LINF_280019300_LinJ.28_505491_505779+	LINF_280019300	3'UTR	Protein_Cluster_799	Cluster_393	haloacid_dehalogenase-like_hydrolase-like_protein	2155	289	medium-size	285	sense	1	NoHit	Group5	medium
LinJ.25_666303_666603-	LINF_250023500	3'UTR	Protein_Cluster_893	Cluster_391	DnaJ_domain_containing_protein	642	301	medium-size	233	sense	2	55.1	Group1	medium
LINF_120010800_LinJ.12_299748_300052+	LINF_120010800	3'UTR	Protein_Cluster_539	Cluster_390	hypothetical_protein	2885	305	medium-size	83	sense	1	54.9	Group1	medium
LINF_300005100_LinJ.30_3831_4444-	LINF_300005100	3'UTR	Protein_Cluster_655	Cluster_39	Alpha/beta_hydrolase_family/alpha/beta_hydrolase_fold	3429	614	Large-size	1927	sense	1	10.2	Group4	medium
LINF_330037900_LinJ.33_1235228_1235539+	LINF_330037900	3'UTR	Protein_Cluster_693	Cluster_389	cysteine_peptidase_-_Clan_CA_-_family_C51	923	312	medium-size	464	sense	1	48.9	Group1	medium
LINF_360064900_LinJ.36_2176647_2176962-	LINF_360064900	3'UTR	Protein_Cluster_790	Cluster_388	adiponectin_receptor_protein_1	3139	316	medium-size	428	sense	3	NoHit	Group5	low
LINF_360066200_LinJ.36_2213440_2213610+	LINF_360066200	3'UTR	Protein_Cluster_549	Cluster_388	hypothetical_protein	501	171	medium-size	187	anti-sense	3	NoHit	Group5	low
LINF_360066500_LinJ.36_2220965_2221117+	LINF_360066500	3'UTR	Protein_Cluster_333	Cluster_388	RNA_helicase	562	153	medium-size	246	anti-sense	3	NoHit	Group5	medium
LINF_340006100_LinJ.34_40013_40334+	LINF_340006100	3'UTR	Protein_Cluster_968	Cluster_387	adenylate_kinase	3240	322	medium-size	387	sense	1	NoHit	Group5	low
LINF_230013900_LinJ.23_288771_289092+	LINF_230013900	3'UTR	Protein_Cluster_831	Cluster_386	hypothetical_protein	4774	322	medium-size	1666	anti-sense	1	NoHit	Group5	low
LINF_200016760_LinJ.20_516089_516426+	LINF_200016760	3'UTR	Protein_Cluster_428	Cluster_383	unspecified_product	6316	338	medium-size	979	sense	1	NoHit	Group5	low
LINF_330039700_LinJ.33_1387368_1387707+	LINF_330039700	3'UTR	Protein_Cluster_813	Cluster_382	hypothetical_protein	3949	340	medium-size	1213	sense	1	31.5	Group2	low
LINF_360030700_LinJ.36_971302_971666+	LINF_360030700	3'UTR	Protein_Cluster_621	Cluster_381	tyrosine_aminotransferase	5590	365	medium-size	2458	sense	1	NoHit	Group5	high
LINF_260026000_LinJ.26_786088_786666+	LINF_260026000	3'UTR	Protein_Cluster_59	Cluster_38	SUMO1/Ulp2	2431	579	Large-size	199	sense	2	46	Group1	medium
LinJ.26_793391_794004+	LINF_260026100	3'UTR	Protein_Cluster_832	Cluster_38	hypothetical_protein	3988	614	Large-size	3328	sense	2	46.3	Group1	low
LINF_220015600_LinJ.22_452028_452406+	LINF_220015600	3'UTR	Protein_Cluster_76	Cluster_379	kinesin	2070	379	medium-size	1225	sense	1	41.5	Group2	low
LINF_260023400_LinJ.26_662480_662858+	LINF_260023400	3'UTR	Protein_Cluster_543	Cluster_378	hypothetical_protein	4687	379	medium-size	772	sense	1	45.1	Group1	medium
LINF_040012300_LinJ.04_286518_286899-	LINF_040012300	3'UTR	Protein_Cluster_310	Cluster_377	hypothetical_protein	3288	382	medium-size	2639	sense	1	NoHit	Group5	low
LINF_340005600_LinJ.34_24822_25203+	LINF_340005600	3'UTR	Protein_Cluster_861	Cluster_376	ascorbate_peroxidase	1466	382	medium-size	490	sense	6	33.4	Group2	high
LINF_120006300_LinJ.12_32478_32860+	LINF_120006300	3'UTR	Protein_Cluster_67	Cluster_375	hypothetical_protein	2516	383	medium-size	959	sense	2	40.1	Group2	medium
LINF_120006400_LinJ.12_37612_37999-	LINF_120006400	3'UTR	Protein_Cluster_450	Cluster_375	Cell_division_protein_kinase	2274	388	medium-size	482	anti-sense	2	40.1	Group2	high
LINF_040010300_LinJ.04_208495_208897-	LINF_040010300	3'UTR	Protein_Cluster_771	Cluster_373	hypothetical_protein	894	403	medium-size	434	sense	1	13.8	Group4	low
LINF_110008700_LinJ.11_121694_122096-	LINF_110008700	3'UTR	Protein_Cluster_106	Cluster_372	Domain_of_unknown_function(DUF2779)	763	403	medium-size	276	anti-sense	1	44.1	Group2	medium
LINF_320025600_LinJ.32_768542_768950-	LINF_320025600	3'UTR	Protein_Cluster_581	Cluster_371	hypothetical_protein	691	409	medium-size	194	sense	1	31.2	Group2	low
LINF_040008800_LinJ.04_121425_121834+	LINF_040008800	3'UTR	Protein_Cluster_761	Cluster_370	Phytanoyl-CoA_dioxygenase_(PhyH)	8911	410	medium-size	2452	sense	3	10.2	Group4	medium
LinJ.04_125962_126340-	LINF_040008800	3'UTR	Protein_Cluster_761	Cluster_370	Phytanoyl-CoA_dioxygenase_(PhyH)	8911	379	medium-size	6989	anti-sense	3	5.3	Group4	medium
LinJ.25_761140_761753+	LINF_250026900	3'UTR	Protein_Cluster_62	Cluster_37	hypothetical_protein	1349	614	Large-size	639	anti-sense	6	50.3	Group1	low
LINF_250028500_LinJ.25_806423_807015-	LINF_250028500	3'UTR	Protein_Cluster_692	Cluster_37	BRO1-like_domain_containing_protein	914	593	Large-size	88	sense	6	50.1	Group1	medium
LINF_250030000_LinJ.25_839337_839931+	LINF_250030000	3'UTR	Protein_Cluster_812	Cluster_37	palmitoyl_acyltransferase_10	1407	595	Large-size	619	sense	6	50.5	Group1	low
LinJ.25_872221_872812+	LINF_250031200	3'UTR	Protein_Cluster_302	Cluster_37	CHAP_domain/Glutathionylspermidine_synthase_preATP-grasp	2366	592	Large-size	642	sense	6	50.3	Group1	medium
LINF_310019100_LinJ.31_509946_510356+	LINF_310019100	3'UTR	Protein_Cluster_69	Cluster_368	hypothetical_protein	2967	411	medium-size	2465	anti-sense	1	6.7	Group4	low
LINF_200011100_LinJ.20_209971_210382-	LINF_200011100	3'UTR	Protein_Cluster_215	Cluster_367	hypothetical_protein	1170	412	medium-size	227	anti-sense	1	40.8	Group2	low
LINF_360014800_LinJ.36_357941_358349+	LINF_360014800	3'UTR	Protein_Cluster_37	Cluster_366	mitogen-activated_protein_kinase-like_protein	1987	409	medium-size	677	sense	2	NoHit	Group5	low
LINF_360015000_LinJ.36_363780_364192+	LINF_360015000	3'UTR	Protein_Cluster_1050	Cluster_366	hypothetical_protein	2829	413	medium-size	208	sense	2	NoHit	Group5	low
LINF_160013000_LinJ.16_262352_262764-	LINF_160013000	3'UTR	Protein_Cluster_805	Cluster_365	transaldolase	2065	413	medium-size	613	sense	2	52.3	Group1	high
LINF_040013700_LinJ.04_331275_331678-	LINF_040013700	3'UTR	Protein_Cluster_91	Cluster_364	hypothetical_protein	3287	404	medium-size	2622	sense	4	29.7	Group3	low
LINF_040014400_LinJ.04_362879_363297+	LINF_040014400	3'UTR	Protein_Cluster_551	Cluster_364	chaperone_protein_DNAj	1272	419	medium-size	792	anti-sense	4	29.7	Group3	medium
LINF_040015600_LinJ.04_391169_391507-	LINF_040015600	3'UTR	Protein_Cluster_757	Cluster_364	acyltransferase-like_protein	1962	339	medium-size	1380	sense	4	29.6	Group3	high
LINF_040015700_LinJ.04_394266_394626-	LINF_040015700	3'UTR	Protein_Cluster_567	Cluster_364	hypothetical_protein	1160	361	medium-size	503	sense	4	29.6	Group3	low
LINF_060013000_LinJ.06_293670_294090-	LINF_060013000	3'UTR	Protein_Cluster_785	Cluster_363	serine-threonine_dehydratase	1690	421	medium-size	528	anti-sense	1	47.1	Group1	medium
LINF_050009000_LinJ.05_134422_134843-	LINF_050009000	3'UTR	Protein_Cluster_86	Cluster_362	structural_maintenance_of_chromosome_(SMC)	628	422	medium-size	134	anti-sense	3	20.5	Group3	medium
LINF_050009400_LinJ.05_147483_147802+	LINF_050009400	3'UTR	Protein_Cluster_214	Cluster_362	hypothetical_protein	983	320	medium-size	264	sense	3	18.2	Group4	low
LINF_050009600_LinJ.05_152110_152507+	LINF_050009600	3'UTR	Protein_Cluster_396	Cluster_362	GTPase	777	398	medium-size	273	sense	3	18.2	Group4	medium
LINF_070013600_LinJ.07_373828_374250+	LINF_070013600	3'UTR	Protein_Cluster_667	Cluster_361	DNAJ-domain_transmembrane-like_protein	2084	423	medium-size	796	sense	1	NoHit	Group5	medium
LINF_130011900_LinJ.13_234365_234978-	LINF_130011900	3'UTR	Protein_Cluster_50	Cluster_36	kinesin	1334	614	Large-size	544	anti-sense	2	39.2	Group2	low
LINF_120011100_LinJ.12_326223_326647+	LINF_120011100	3'UTR	Protein_Cluster_17	Cluster_359	Fusaric_acid_resistance_protein-like	1183	425	medium-size	162	sense	1	37.8	Group2	low
LINF_140012900_LinJ.14_286220_286647+	LINF_140012900	3'UTR	Protein_Cluster_729	Cluster_358	fatty_acid_elongase	3334	428	medium-size	2242	anti-sense	2	NoHit	Group5	low
LINF_140013500_LinJ.14_316460_316884-	LINF_140013500	3'UTR	Protein_Cluster_710	Cluster_358	hypothetical_protein	1687	425	medium-size	288	sense	2	NoHit	Group5	medium
LINF_360051300_LinJ.36_1645102_1645531+	LINF_360051300	3'UTR	Protein_Cluster_155	Cluster_357	WD_domain_-_G-beta_repeat/Utp21_specific_WD40_associated_putative_domain_containing_protein	860	430	medium-size	377	sense	2	27.6	Group3	medium
LINF_150015400_LinJ.15_353453_353638-	LINF_150015400	3'UTR	Protein_Cluster_4	Cluster_355	ATP-binding_cassette_subfamily_A_-_member_1	2456	186	medium-size	442	sense	5	NoHit	Group5	medium
LINF_300016600_LinJ.30_370413_370843+	LINF_300016600	3'UTR	Protein_Cluster_851	Cluster_355	DREV_methyltransferase	2659	431	medium-size	167	sense	5	36.5	Group2	low
LINF_300017000_LinJ.30_386497_386904+	LINF_300017000	3'UTR	Protein_Cluster_1004	Cluster_355	hypothetical_protein	541	408	medium-size	66	sense	5	36	Group2	medium
LINF_300017900_LinJ.30_420297_420725-	LINF_300017900	3'UTR	Protein_Cluster_301	Cluster_355	Zinc_finger_-_C3HC4_type_(RING_finger)_containing_protein	1182	429	medium-size	74	anti-sense	5	36	Group2	medium
LINF_150013000_LinJ.15_254831_255239+	LINF_150013000	3'UTR	Protein_Cluster_802	Cluster_354	hypothetical_protein	1268	409	medium-size	91	sense	3	5.8	Group4	medium
LINF_150013500_LinJ.15_274893_275301+	LINF_150013500	3'UTR	Protein_Cluster_520	Cluster_354	CRAL/TRIO_domain_containing_protein	1839	409	medium-size	384	sense	3	5.8	Group4	medium
LINF_150013800_LinJ.15_295151_295581+	LINF_150013800	3'UTR	Protein_Cluster_57	Cluster_354	Kelch_motif/Galactose_oxidase_-_central_domain_containing_protein	3990	431	medium-size	308	sense	3	9.2	Group4	low
LINF_310033500_LinJ.31_1280548_1280719-	LINF_310033500	3'UTR	Protein_Cluster_234	Cluster_353	hypothetical_protein	1557	172	medium-size	510	sense	6	NoHit	Group5	low
LinJ.31_1280725_1280959-	LINF_310033500	3'UTR	Protein_Cluster_234	Cluster_353	hypothetical_protein	1557	235	medium-size	270	sense	6	36.5	Group2	low
LINF_310033600_LinJ.31_1287996_1288423-	LINF_310033600	3'UTR	Protein_Cluster_256	Cluster_353	hypothetical_protein	2024	428	medium-size	760	sense	6	38.1	Group2	medium
LINF_310033800_LinJ.31_1297113_1297547-	LINF_310033800	3'UTR	Protein_Cluster_110	Cluster_353	hypothetical_protein	1945	435	medium-size	1308	sense	6	33.5	Group2	medium
LINF_310034700_LinJ.31_1332229_1332401-	LINF_310034700	3'UTR	Protein_Cluster_458	Cluster_353	hypothetical_protein	4253	173	medium-size	779	sense	6	NoHit	Group5	medium
LinJ.31_1332407_1332635-	LINF_310034700	3'UTR	Protein_Cluster_458	Cluster_353	hypothetical_protein	4253	229	medium-size	545	sense	6	36.3	Group2	medium
LINF_360017400_LinJ.36_449690_450122+	LINF_360017400	3'UTR	Protein_Cluster_735	Cluster_351	Memo-like_protein	1162	433	medium-size	685	sense	4	NoHit	Group5	high
LINF_360018000_LinJ.36_464111_464541+	LINF_360018000	3'UTR	Protein_Cluster_547	Cluster_351	hypothetical_protein	1206	431	medium-size	518	sense	4	NoHit	Group5	medium
LINF_360018700_LinJ.36_482006_482441+	LINF_360018700	3'UTR	Protein_Cluster_489	Cluster_351	hypothetical_protein	854	436	medium-size	368	sense	4	NoHit	Group5	medium
LINF_360019200_LinJ.36_495655_496077+	LINF_360019200	3'UTR	Protein_Cluster_940	Cluster_351	Poly(ADP-ribose)_polymerase_and_DNA-Ligase_Zn-finger_region/Zinc-finger_(CX5CX6HX5H)_motif_containing_protein	5322	423	medium-size	3072	sense	4	NoHit	Group5	high
LINF_270024400_LinJ.27_811085_811510-	LINF_270024400	3'UTR	Protein_Cluster_461	Cluster_350	Tubulin_cofactor_C_domain-containing_protein_1	2270	426	medium-size	470	sense	2	51.7	Group1	low
LINF_270024800_LinJ.27_836181_836620-	LINF_270024800	3'UTR	Protein_Cluster_25	Cluster_350	protein_kinase-like_protein	3881	440	medium-size	1807	sense	2	52.6	Group1	low
LINF_260016300_LinJ.26_366025_366639+	LINF_260016300	3'UTR	Protein_Cluster_28	Cluster_35	hypothetical_protein	1789	615	Large-size	476	sense	1	34.8	Group2	low
LINF_330020500_LinJ.33_529482_529925+	LINF_330020500	3'UTR	Protein_Cluster_1018	Cluster_349	Thioredoxin	1674	444	medium-size	951	sense	1	33.9	Group2	medium
LINF_100008900_LinJ.10_164332_164780+	LINF_100008900	3'UTR	Protein_Cluster_337	Cluster_347	pteridine_transporter_(truncated)	3353	449	medium-size	444	sense	2	NoHit	Group5	low
LINF_200012000_LinJ.20_247296_247701-	LINF_200012000	3'UTR	Protein_Cluster_931	Cluster_347	hypothetical_protein	1146	406	medium-size	524	anti-sense	2	39.9	Group2	medium
LINF_260023300_LinJ.26_658906_659354+	LINF_260023300	3'UTR	Protein_Cluster_888	Cluster_346	6-O-methylguanine_DNA_methyltransferase_-_DNA_binding_domain_containing_protein	1562	449	medium-size	1074	sense	6	55.2	Group1	medium
LINF_260023700_LinJ.26_683437_683616+	LINF_260023700	3'UTR	Protein_Cluster_154	Cluster_346	hypothetical_protein	951	180	medium-size	404	sense	6	NoHit	Group5	low
LinJ.26_683180_683428+	LINF_260023700	3'UTR	Protein_Cluster_154	Cluster_346	hypothetical_protein	951	249	medium-size	147	sense	6	55.2	Group1	low
LINF_260023900_LinJ.26_689175_689618+	LINF_260023900	3'UTR	Protein_Cluster_484	Cluster_346	hypothetical_protein	2966	444	medium-size	592	sense	6	55.2	Group1	high
LINF_260024100_LinJ.26_704985_705164+	LINF_260024100	3'UTR	Protein_Cluster_293	Cluster_346	Domain_of_unknown_function_(DUF4460)	4000	180	medium-size	1620	sense	6	NoHit	Group5	high
LinJ.26_704721_704976+	LINF_260024100	3'UTR	Protein_Cluster_293	Cluster_346	Domain_of_unknown_function_(DUF4460)	4000	256	medium-size	1356	sense	6	55.2	Group1	high
LINF_200015300_LinJ.20_419166_419616+	LINF_200015300	3'UTR	Protein_Cluster_791	Cluster_345	hypothetical_protein	4255	451	Large-size	1679	sense	1	NoHit	Group5	low
LINF_160009300_LinJ.16_141264_141723-	LINF_160009300	3'UTR	Protein_Cluster_462	Cluster_343	Pyridoxal-dependent_decarboxylase_conserved_domain_containing_protein	892	460	Large-size	398	sense	8	46.9	Group1	medium
LINF_160009500_LinJ.16_147292_147405-	LINF_160009500	3'UTR	Protein_Cluster_89	Cluster_343	fucose_kinase	1400	114	small-size	1114	sense	8	NoHit	Group5	low
LinJ.16_147415_147639-	LINF_160009500	3'UTR	Protein_Cluster_89	Cluster_343	fucose_kinase	1400	225	medium-size	880	sense	8	46.9	Group1	low
LINF_160009600_LinJ.16_152629_152795-	LINF_160009600	3'UTR	Protein_Cluster_947	Cluster_343	hypothetical_protein	2847	167	medium-size	2623	sense	8	NoHit	Group5	medium
LINF_160010000_LinJ.16_166819_167027-	LINF_160010000	3'UTR	Protein_Cluster_985	Cluster_343	hypothetical_protein	3543	209	medium-size	3279	sense	8	NoHit	Group5	low
LinJ.16_167037_167273-	LINF_160010000	3'UTR	Protein_Cluster_985	Cluster_343	hypothetical_protein	3543	237	medium-size	3033	sense	8	44.2	Group2	low
LINF_160010400_LinJ.16_185445_185836-	LINF_160010400	3'UTR	Protein_Cluster_841	Cluster_343	dihydroorotate_dehydrogenase_(fumarate)	988	392	medium-size	542	sense	8	44.2	Group2	high
LINF_160011100_LinJ.16_199966_200368+	LINF_160011100	3'UTR	Protein_Cluster_689	Cluster_343	dihydroorotase	918	403	medium-size	429	anti-sense	8	38.6	Group2	medium
LINF_110014000_LinJ.11_323463_323922+	LINF_110014000	3'UTR	Protein_Cluster_980	Cluster_342	hypothetical_protein	2163	460	Large-size	1383	sense	1	28.7	Group3	medium
LINF_010009900_LinJ.01_130116_130578-	LINF_010009900	3'UTR	Protein_Cluster_752	Cluster_341	beta_eliminating_lyase	762	463	Large-size	214	anti-sense	4	27.7	Group3	medium
LINF_010010100_LinJ.01_137456_137860+	LINF_010010100	3'UTR	Protein_Cluster_313	Cluster_341	long-chain-fatty-acid-CoA_ligase	2480	405	medium-size	481	sense	4	27.8	Group3	high
LINF_010011900_LinJ.01_205558_205930+	LINF_010011900	3'UTR	Protein_Cluster_245	Cluster_341	hypothetical_protein	1358	373	medium-size	664	sense	4	27.9	Group3	medium
LINF_210005500_LinJ.21_13865_14331+	LINF_210005500	3'UTR	Protein_Cluster_952	Cluster_340	hypothetical_protein	987	467	Large-size	421	sense	1	NoHit	Group5	high
LINF_170007900_LinJ.17_100914_101509-	LINF_170007900	3'UTR	Protein_Cluster_356	Cluster_34	hypothetical_protein	1729	596	Large-size	863	sense	8	36.3	Group2	medium
LINF_170008600_LinJ.17_126448_127047-	LINF_170008600	3'UTR	Protein_Cluster_327	Cluster_34	WD_domain_-_G-beta_repeat	3369	600	Large-size	2205	sense	8	36.3	Group2	low
LINF_170010000_LinJ.17_177303_177742+	LINF_170010000	3'UTR	Protein_Cluster_247	Cluster_34	hypothetical_protein	1048	440	medium-size	509	anti-sense	8	NoHit	Group5	low
LINF_170010200_LinJ.17_185552_186148-	LINF_170010200	3'UTR	Protein_Cluster_87	Cluster_34	protein_kinase	3136	597	Large-size	222	sense	8	36.1	Group2	low
LINF_170010300_LinJ.17_192461_193076-	LINF_170010300	3'UTR	Protein_Cluster_124	Cluster_34	Ring_finger_domain_containing_protein	3197	616	Large-size	874	sense	8	38.1	Group2	medium
LINF_170011100_LinJ.17_245649_246259-	LINF_170011100	3'UTR	Protein_Cluster_501	Cluster_34	Phenazine_biosynthesis-like_protein	6397	611	Large-size	5427	sense	8	36.3	Group2	low
LINF_170015900_LinJ.17_430034_430613+	LINF_170015900	3'UTR	Protein_Cluster_469	Cluster_34	hypothetical_protein	1426	580	Large-size	643	sense	8	38.8	Group2	medium
LINF_340037300_LinJ.34_1356508_1356976+	LINF_340037300	3'UTR	Protein_Cluster_755	Cluster_339	mitochondrial_carrier_protein-like_protein	1965	469	Large-size	790	sense	1	22.7	Group3	medium
LINF_350046600_LinJ.35_1551720_1552190+	LINF_350046600	3'UTR	Protein_Cluster_1089	Cluster_338	Splicing_factor_3B_subunit_10_(SF3b10)	986	471	Large-size	482	sense	1	47.8	Group1	high
LINF_360035200_LinJ.36_1139500_1139924-	LINF_360035200	3'UTR	Protein_Cluster_1036	Cluster_337	D-tyrosyl-tRNA_deacylase	6410	425	medium-size	5926	sense	4	3.6	Group4	low
LINF_360035400_LinJ.36_1151103_1151563-	LINF_360035400	3'UTR	Protein_Cluster_1028	Cluster_337	acetyltransferase-like_protein	1493	461	Large-size	372	sense	4	NoHit	Group5	high
LINF_360035600_LinJ.36_1159619_1160053-	LINF_360035600	3'UTR	Protein_Cluster_278	Cluster_337	hypothetical_protein	3436	435	medium-size	2142	sense	4	NoHit	Group5	low
LINF_360036100_LinJ.36_1183516_1183986-	LINF_360036100	3'UTR	Protein_Cluster_432	Cluster_337	hypothetical_protein	1171	471	Large-size	406	sense	4	29.8	Group3	medium
LinJ.34_1381208_1381679+	LINF_340037800	3'UTR	Protein_Cluster_783	Cluster_336	lipophosphoglycan_biosynthetic_protein_(lpg2)	4373	472	Large-size	440	sense	2	33.7	Group2	high
LinJ.34_1400818_1401289+	LINF_340038100	3'UTR	Protein_Cluster_711	Cluster_336	hypothetical_protein	10188	472	Large-size	7143	sense	2	33.7	Group2	low
LINF_290026000_LinJ.29_876735_877210+	LINF_290026000	3'UTR	Protein_Cluster_803	Cluster_335	hypothetical_protein	1741	476	Large-size	1170	anti-sense	1	29.9	Group3	low
LINF_030011300_LinJ.03_237519_237920+	LINF_030011300	3'UTR	Protein_Cluster_419	Cluster_334	hypothetical_protein	1245	402	medium-size	199	sense	3	35	Group2	medium
LINF_030011700_LinJ.03_260449_260924+	LINF_030011700	3'UTR	Protein_Cluster_884	Cluster_334	Uroporphyrinogen-III_synthase_HemD	2117	476	Large-size	634	anti-sense	3	27.9	Group3	medium
LINF_080014500_LinJ.08_403598_404073-	LINF_080014500	3'UTR	Protein_Cluster_814	Cluster_333	DnaJ_domain_containing_protein	668	476	Large-size	153	sense	6	59.2	Group1	medium
LINF_080016900_LinJ.08_487431_487869+	LINF_080016900	3'UTR	Protein_Cluster_989	Cluster_333	MIX_protein	1730	439	medium-size	483	sense	6	57.9	Group1	medium
LINF_080017500_LinJ.08_503204_503645+	LINF_080017500	3'UTR	Protein_Cluster_885	Cluster_333	Amidinotransferase	2322	442	medium-size	783	sense	6	58.2	Group1	high
LINF_120016200_LinJ.12_532643_533119+	LINF_120016200	3'UTR	Protein_Cluster_468	Cluster_332	hypothetical_protein	4773	477	Large-size	2030	sense	1	NoHit	Group5	medium
LINF_140005600_LinJ.14_18857_19333+	LINF_140005600	3'UTR	Protein_Cluster_890	Cluster_331	DHHC_palmitoyltransferase	716	477	Large-size	69	sense	2	47.6	Group1	medium
LINF_140006500_LinJ.14_41420_41891+	LINF_140006500	3'UTR	Protein_Cluster_751	Cluster_331	hypothetical_protein	2668	472	Large-size	1266	sense	2	47.6	Group1	medium
LINF_340044100_LinJ.34_1592331_1592809+	LINF_340044100	3'UTR	Protein_Cluster_386	Cluster_330	transmembrane/endomembrane-like_protein	3317	479	Large-size	1329	sense	1	19.1	Group4	medium
LINF_190020100_LinJ.19_624565_625156+	LINF_190020100	3'UTR	Protein_Cluster_276	Cluster_33	hypothetical_protein	2915	592	Large-size	2292	sense	5	36.3	Group2	low
LINF_190020400_LinJ.19_631925_632540-	LINF_190020400	3'UTR	Protein_Cluster_955	Cluster_33	Tetratricopeptide_repeat	1496	616	Large-size	810	anti-sense	5	38.9	Group2	high
LinJ.19_647362_647954+	LINF_190020700	3'UTR	Protein_Cluster_1072	Cluster_33	hypothetical_protein	9341	593	Large-size	8716	sense	5	35.8	Group2	high
LINF_190021200_LinJ.19_657755_658346+	LINF_190021200	3'UTR	Protein_Cluster_406	Cluster_33	protein_kinase	1638	592	Large-size	873	sense	5	38.1	Group2	low
LINF_190021400_LinJ.19_663300_663888+	LINF_190021400	3'UTR	Protein_Cluster_824	Cluster_33	Triose-phosphate_Transporter_family	930	589	Large-size	42	sense	5	38.1	Group2	medium
LINF_160005800_LinJ.16_16881_17265-	LINF_160005800	3'UTR	Protein_Cluster_291	Cluster_329	Galactose_oxidase_-_central_domain/Kelch_motif/Domain_of_unknown_function_(DUF4110)	721	385	medium-size	243	sense	6	32.4	Group2	medium
LINF_160005900_LinJ.16_20747_20997-	LINF_160005900	3'UTR	Protein_Cluster_1080	Cluster_329	hypothetical_protein	682	251	medium-size	46	sense	6	NoHit	Group5	medium
LINF_160006600_LinJ.16_39318_39595-	LINF_160006600	3'UTR	Protein_Cluster_945	Cluster_329	hypothetical_protein	927	278	medium-size	437	sense	6	18.5	Group4	medium
LINF_160007100_LinJ.16_64310_64675-	LINF_160007100	3'UTR	Protein_Cluster_868	Cluster_329	mitochondrial_ornithine_carrier_protein-like_protein	676	366	medium-size	87	sense	6	48.4	Group1	medium
LINF_160007600_LinJ.16_79921_80287-	LINF_160007600	3'UTR	Protein_Cluster_1009	Cluster_329	protein_tyrosine_phosphatase-likie_protein	1428	367	medium-size	482	sense	6	48.4	Group1	high
LINF_040005000_LinJ.04_7468_7945+	LINF_040005000	3'UTR	Protein_Cluster_135	Cluster_328	calcium-translocating_P-type_ATPase	1975	478	Large-size	239	sense	4	63.5	Group1	medium
LINF_040005400_LinJ.04_18927_19404-	LINF_040005400	3'UTR	Protein_Cluster_631	Cluster_328	hypothetical_protein	3553	478	Large-size	1472	anti-sense	4	63.5	Group1	medium
LINF_040006000_LinJ.04_37308_37714+	LINF_040006000	3'UTR	Protein_Cluster_19	Cluster_328	hypothetical_protein	588	407	medium-size	131	sense	4	14.2	Group4	medium
LINF_040008300_LinJ.04_102100_102582+	LINF_040008300	3'UTR	Protein_Cluster_703	Cluster_328	beta-fructofuranosidase	903	483	Large-size	141	sense	4	39.4	Group2	high
LINF_340022200_LinJ.34_712863_713346-	LINF_340022200	3'UTR	Protein_Cluster_244	Cluster_327	Protein_of_unknown_function_(DUF3808)	4965	484	Large-size	1101	sense	1	NoHit	Group5	low
LINF_020005400_LinJ.02_16503_16984+	LINF_020005400	3'UTR	Protein_Cluster_967	Cluster_326	cytochrome_b-domain_protein	4532	482	Large-size	563	anti-sense	5	35.6	Group2	medium
LINF_020005800_LinJ.02_27322_27806+	LINF_020005800	3'UTR	Protein_Cluster_836	Cluster_326	hypothetical_protein	635	485	Large-size	89	anti-sense	5	35.6	Group2	low
LINF_020006000_LinJ.02_32479_32624-	LINF_020006000	3'UTR	Protein_Cluster_156	Cluster_326	hypothetical_protein	2150	146	small-size	1284	sense	5	NoHit	Group5	low
LINF_020006900_LinJ.02_89678_90140-	LINF_020006900	3'UTR	Protein_Cluster_367	Cluster_326	phosphoglycan_beta_1	1432	463	Large-size	823	sense	5	35.6	Group2	medium
LINF_020007100_LinJ.02_103113_103575-	LINF_020007100	3'UTR	Protein_Cluster_210	Cluster_326	phosphoglycan_beta_1	1432	463	Large-size	823	sense	5	35.6	Group2	medium
LinJ.23_286604_287088-	LINF_230013900	3'UTR	Protein_Cluster_831	Cluster_325	hypothetical_protein	4774	485	Large-size	3670	sense	1	NoHit	Group5	low
LINF_210006700_LinJ.21_48907_49392+	LINF_210006700	3'UTR	Protein_Cluster_29	Cluster_324	serine/threonine_protein_kinase	2009	486	Large-size	1004	sense	1	48.8	Group1	medium
LINF_340038500_LinJ.34_1413256_1413643+	LINF_340038500	3'UTR	Protein_Cluster_439	Cluster_323	hypothetical_protein	847	388	medium-size	198	sense	6	40.9	Group2	medium
LINF_340038700_LinJ.34_1418848_1419332+	LINF_340038700	3'UTR	Protein_Cluster_696	Cluster_323	hypothetical_protein	1948	485	Large-size	13	sense	6	38.9	Group2	medium
LINF_340038800_LinJ.34_1427110_1427305+	LINF_340038800	3'UTR	Protein_Cluster_526	Cluster_323	NmrA-like_family/NADH(P)-binding/NAD_dependent_epimerase/dehydratase_family/3-beta_hydroxysteroid_dehydrogenase/isomerase_family	4736	196	medium-size	4087	sense	6	NoHit	Group5	low
LinJ.34_1426813_1427103+	LINF_340038800	3'UTR	Protein_Cluster_526	Cluster_323	NmrA-like_family/NADH(P)-binding/NAD_dependent_epimerase/dehydratase_family/3-beta_hydroxysteroid_dehydrogenase/isomerase_family	4736	291	medium-size	3790	sense	6	41.1	Group2	low
LINF_340039100_LinJ.34_1437669_1438155+	LINF_340039100	3'UTR	Protein_Cluster_97	Cluster_323	aminophospholipid_translocase	1050	487	Large-size	152	sense	6	38.9	Group2	medium
LINF_160015800_LinJ.16_381325_381816+	LINF_160015800	3'UTR	Protein_Cluster_159	Cluster_321	Protein_of_unknown_function_(DUF3184)	10424	492	Large-size	6112	sense	5	18.8	Group4	medium
LINF_160016400_LinJ.16_415044_415502+	LINF_160016400	3'UTR	Protein_Cluster_810	Cluster_321	hypothetical_protein	3591	459	Large-size	633	sense	5	27.2	Group3	low
LINF_160017400_LinJ.16_446145_446628-	LINF_160017400	3'UTR	Protein_Cluster_596	Cluster_321	hypothetical_protein	1185	484	Large-size	479	sense	5	28.1	Group3	low
LINF_070010800_LinJ.07_246307_246798-	LINF_070010800	3'UTR	Protein_Cluster_743	Cluster_320	adp/ATP_carrier-like_protein	1561	492	Large-size	981	anti-sense	1	58.7	Group1	low
LINF_050011600_LinJ.05_227311_227927+	LINF_050011600	3'UTR	Protein_Cluster_208	Cluster_32	hypothetical_protein	1637	617	Large-size	986	sense	1	47.2	Group1	medium
LinJ.21_544303_544581+	LINF_210021500	3'UTR	Protein_Cluster_34	Cluster_319	RecF/RecN/SMC_N_terminal_domain/SMC_proteins_Flexible_Hinge_Domain	756	279	medium-size	397	anti-sense	5	33.5	Group2	medium
LINF_210024000_LinJ.21_621667_622160-	LINF_210024000	3'UTR	Protein_Cluster_13	Cluster_319	Protein_of_unknown_function_N-terminal_domain_(DUF2450)/Sec8_exocyst_complex_component_specific_domain_containing_protein	2757	494	Large-size	419	sense	5	35.5	Group2	medium
LINF_210024700_LinJ.21_656440_656890-	LINF_210024700	3'UTR	Protein_Cluster_499	Cluster_319	choline_dehydrogenase	2811	451	Large-size	507	sense	5	34	Group2	high
LINF_130022000_LinJ.13_628360_628855-	LINF_130022000	3'UTR	Protein_Cluster_0	Cluster_318	dynein_heavy_chain	1688	496	Large-size	1037	sense	1	NoHit	Group5	medium
LinJ.36_772819_773315-	LINF_360026000	3'UTR	Protein_Cluster_542	Cluster_316	inosine-guanosine_transporter	3247	497	Large-size	80	sense	1	34.4	Group2	high
LINF_050014700_LinJ.05_360272_360771+	LINF_050014700	3'UTR	Protein_Cluster_188	Cluster_315	glutaminyl_cyclase	988	500	Large-size	442	sense	1	NoHit	Group5	high
LINF_350019700_LinJ.35_560033_560529+	LINF_350019700	3'UTR	Protein_Cluster_808	Cluster_314	hypothetical_protein	3475	497	Large-size	1477	sense	3	40.6	Group2	high
LINF_350019800_LinJ.35_565923_566387-	LINF_350019800	3'UTR	Protein_Cluster_355	Cluster_314	choline/ethanolamine_kinase	5393	465	Large-size	1218	anti-sense	3	40.6	Group2	medium
LINF_260026100_LinJ.26_790388_790892+	LINF_260026100	3'UTR	Protein_Cluster_832	Cluster_313	hypothetical_protein	3988	505	Large-size	325	sense	1	31.1	Group2	low
LINF_030009600_LinJ.03_172810_173318+	LINF_030009600	3'UTR	Protein_Cluster_144	Cluster_312	Ankyrin_repeats_(3_copies)/Ankyrin_repeats_(many_copies)/Ankyrin_repeat/DHHC_palmitoyltransferase	876	509	Large-size	303	sense	1	36.8	Group2	medium
LINF_060019000_LinJ.06_512971_513479-	LINF_060019000	3'UTR	Protein_Cluster_951	Cluster_311	protoporphyrinogen_oxidase-like_protein	590	509	Large-size	42	sense	1	37.2	Group2	medium
LINF_190011700_LinJ.19_298064_298573+	LINF_190011700	3'UTR	Protein_Cluster_123	Cluster_310	kinesin	4583	510	Large-size	3128	sense	5	46.1	Group1	low
LINF_190011900_LinJ.19_315005_315501+	LINF_190011900	3'UTR	Protein_Cluster_9	Cluster_310	kinesin	1165	497	Large-size	312	sense	5	41	Group2	medium
LINF_190014400_LinJ.19_375512_376009-	LINF_190014400	3'UTR	Protein_Cluster_354	Cluster_310	pteridine_transporter_(truncated)	3736	498	Large-size	3090	anti-sense	5	44.4	Group2	medium
LINF_340029500_LinJ.34_1019184_1019791-	LINF_340029500	3'UTR	Protein_Cluster_724	Cluster_31	Aminotransferase_class_IV	1408	608	Large-size	352	sense	3	39.5	Group2	medium
LINF_340030000_LinJ.34_1040075_1040679+	LINF_340030000	3'UTR	Protein_Cluster_205	Cluster_31	Elongation_factor_Tu_GTP_binding_domain_containing_protein	4376	605	Large-size	3691	anti-sense	3	37.1	Group2	low
LINF_340030400_LinJ.34_1055211_1055827-	LINF_340030400	3'UTR	Protein_Cluster_690	Cluster_31	hypothetical_protein	1731	617	Large-size	411	sense	3	38.7	Group2	low
LINF_290022000_LinJ.29_746584_747095-	LINF_290022000	3'UTR	Protein_Cluster_993	Cluster_309	hypothetical_protein	1048	512	Large-size	343	sense	1	36	Group2	high
LinJ.36_1051310_1051821+	LINF_360032800	3'UTR	Protein_Cluster_697	Cluster_308	C-4_sterol_methyl_oxidase	2064	512	Large-size	1348	sense	1	50.3	Group1	low
LINF_120012400_LinJ.12_376435_376947+	LINF_120012400	3'UTR	Protein_Cluster_1023	Cluster_307	hypothetical_protein	2369	513	Large-size	922	sense	8	29.1	Group3	medium
LINF_120012600_LinJ.12_384305_384776+	LINF_120012600	3'UTR	Protein_Cluster_1023	Cluster_307	hypothetical_protein	1451	472	Large-size	614	sense	8	24.2	Group3	medium
LINF_120012900_LinJ.12_395930_396441+	LINF_120012900	3'UTR	Protein_Cluster_1023	Cluster_307	hypothetical_protein	2028	512	Large-size	922	sense	8	29.1	Group3	medium
LINF_120013300_LinJ.12_408178_408648+	LINF_120013300	3'UTR	Protein_Cluster_1023	Cluster_307	hypothetical_protein	1451	471	Large-size	614	sense	8	24.2	Group3	medium
LINF_120013500_LinJ.12_419967_420436+	LINF_120013500	3'UTR	Protein_Cluster_492	Cluster_307	surface_antigen_protein_2	5611	470	Large-size	4776	sense	8	30.1	Group2	high
LINF_120013800_LinJ.12_431265_431734+	LINF_120013800	3'UTR	Protein_Cluster_1030	Cluster_307	hypothetical_protein	2008	470	Large-size	1170	sense	8	30.1	Group2	high
LINF_120014200_LinJ.12_442316_442758+	LINF_120014200	3'UTR	Protein_Cluster_1023	Cluster_307	hypothetical_protein	1320	443	medium-size	511	sense	8	26.1	Group3	high
LINF_120014800_LinJ.12_456584_457026+	LINF_120014800	3'UTR	Protein_Cluster_1023	Cluster_307	hypothetical_protein	1320	443	medium-size	511	sense	8	26.1	Group3	high
LINF_100009300_LinJ.10_187267_187781+	LINF_100009300	3'UTR	Protein_Cluster_320	Cluster_305	pteridine_transporter_(truncated)	3459	515	Large-size	2890	sense	3	NoHit	Group5	medium
LINF_280020000_LinJ.28_539014_539514-	LINF_280020000	3'UTR	Protein_Cluster_270	Cluster_304	DNA_polymerase_kappa	1998	501	Large-size	1425	anti-sense	4	36.5	Group2	medium
LINF_280021400_LinJ.28_580489_580998+	LINF_280021400	3'UTR	Protein_Cluster_212	Cluster_304	hypothetical_protein	3305	510	Large-size	801	sense	4	36.7	Group2	low
LINF_280021800_LinJ.28_591493_592007-	LINF_280021800	3'UTR	Protein_Cluster_774	Cluster_304	hydrolase_-_alpha/beta_fold_family	5776	515	Large-size	839	anti-sense	4	36.7	Group2	high
LINF_280022200_LinJ.28_601491_602005-	LINF_280022200	3'UTR	Protein_Cluster_654	Cluster_304	Kelch_motif/Galactose_oxidase_-_central_domain_containing_protein	1065	515	Large-size	43	sense	4	36.7	Group2	medium
LINF_230009500_LinJ.23_160182_160691+	LINF_230009500	3'UTR	Protein_Cluster_683	Cluster_301	aldose_1-epimerase-like_protein	2004	510	Large-size	886	sense	5	40.8	Group2	medium
LINF_230011000_LinJ.23_210062_210565+	LINF_230011000	3'UTR	Protein_Cluster_198	Cluster_301	hypothetical_protein	1459	504	Large-size	926	sense	5	42.7	Group2	low
LINF_230011100_LinJ.23_212981_213133-	LINF_230011100	3'UTR	Protein_Cluster_595	Cluster_301	oxidoreductase-like_protein	860	153	medium-size	404	anti-sense	5	42.7	Group2	medium
LinJ.23_212638_212968-	LINF_230011100	3'UTR	Protein_Cluster_595	Cluster_301	oxidoreductase-like_protein	860	331	medium-size	61	anti-sense	5	NoHit	Group5	medium
LINF_320046000_LinJ.32_1494297_1494818+	LINF_320046000	3'UTR	Protein_Cluster_750	Cluster_300	hypothetical_protein	1024	522	Large-size	306	sense	2	33.9	Group2	high
LINF_320046800_LinJ.32_1531021_1531408+	LINF_320046800	3'UTR	Protein_Cluster_1000	Cluster_300	hypothetical_protein	685	388	medium-size	93	sense	2	29.8	Group3	high
LINF_340011600_LinJ.34_262271_262887+	LINF_340011600	3'UTR	Protein_Cluster_222	Cluster_30	hypothetical_protein	1362	617	Large-size	266	sense	8	44.3	Group2	low
LINF_340013200_LinJ.34_346683_347273+	LINF_340013200	3'UTR	Protein_Cluster_589	Cluster_30	hypothetical_protein	1763	591	Large-size	1049	sense	8	46.2	Group1	medium
LINF_340013500_LinJ.34_356078_356641+	LINF_340013500	3'UTR	Protein_Cluster_858	Cluster_30	serine/threonine-protein_phosphatase_PP1	2963	564	Large-size	209	sense	8	46.2	Group1	low
LINF_340013600_LinJ.34_361146_361710+	LINF_340013600	3'UTR	Protein_Cluster_858	Cluster_30	serine/threonine-protein_phosphatase_PP1	2563	565	Large-size	209	sense	8	46.2	Group1	low
LINF_340013800_LinJ.34_371399_371991+	LINF_340013800	3'UTR	Protein_Cluster_858	Cluster_30	serine/threonine-protein_phosphatase_PP1	4723	593	Large-size	1968	sense	8	46.2	Group1	low
LINF_340014700_LinJ.34_401391_401984+	LINF_340014700	3'UTR	Protein_Cluster_1026	Cluster_30	DNA-directed_RNA_polymerase_III_subunit	4134	594	Large-size	3495	sense	8	41.3	Group2	high
LINF_340015200_LinJ.34_416047_416638+	LINF_340015200	3'UTR	Protein_Cluster_146	Cluster_30	Wee1-like_protein_kinase	1551	592	Large-size	744	sense	8	46.2	Group1	low
LINF_360016100_LinJ.36_416297_416946+	LINF_360016100	3'UTR	Protein_Cluster_32	Cluster_3	hypothetical_protein	990	650	Large-size	153	sense	1	47.6	Group1	medium
LINF_100005700_LinJ.10_34789_35310+	LINF_100005700	3'UTR	Protein_Cluster_778	Cluster_299	hypothetical_protein	2953	522	Large-size	350	sense	1	47	Group1	high
LINF_250021300_LinJ.25_575163_575685-	LINF_250021300	3'UTR	Protein_Cluster_317	Cluster_298	calpain_family_cysteine_protease-like_protein	5971	523	Large-size	5120	sense	1	16.9	Group4	low
LINF_320042300_LinJ.32_1398830_1399352+	LINF_320042300	3'UTR	Protein_Cluster_387	Cluster_297	hypothetical_protein	974	523	Large-size	402	sense	1	52.8	Group1	medium
LINF_110014500_LinJ.11_349960_350482+	LINF_110014500	3'UTR	Protein_Cluster_694	Cluster_296	hypothetical_protein	1281	523	Large-size	728	sense	5	23.2	Group3	high
LINF_110014900_LinJ.11_365124_365647+	LINF_110014900	3'UTR	Protein_Cluster_431	Cluster_296	PUB_domain_containing_protein	2241	524	Large-size	158	sense	5	23	Group3	low
LINF_110015400_LinJ.11_375006_375529+	LINF_110015400	3'UTR	Protein_Cluster_316	Cluster_296	hypothetical_protein	1984	524	Large-size	221	sense	5	26.9	Group3	medium
LINF_110015900_LinJ.11_390074_390536+	LINF_110015900	3'UTR	Protein_Cluster_152	Cluster_296	adaptin-related_protein-like_protein	2294	463	Large-size	51	sense	5	24.8	Group3	low
LINF_110017100_LinJ.11_447720_448179+	LINF_110017100	3'UTR	Protein_Cluster_821	Cluster_296	palmitoyl_acyltransferase_7	1737	460	Large-size	1124	sense	5	26.9	Group3	low
LINF_040016900_LinJ.04_426631_427155-	LINF_040016900	3'UTR	Protein_Cluster_842	Cluster_295	RNA-binding_protein	8339	525	Large-size	7616	sense	2	25.9	Group3	low
LINF_040017000_LinJ.04_437665_438180+	LINF_040017000	3'UTR	Protein_Cluster_7	Cluster_295	hypothetical_protein	1796	516	Large-size	421	anti-sense	2	25.9	Group3	low
LINF_310021000_LinJ.31_659288_659814-	LINF_310021000	3'UTR	Protein_Cluster_96	Cluster_294	hypothetical_protein	4337	527	Large-size	1808	sense	4	49.2	Group1	low
LINF_310021200_LinJ.31_674021_674082-	LINF_310021200	3'UTR	Protein_Cluster_580	Cluster_294	hypothetical_protein	7011	62	small-size	5336	sense	4	NoHit	Group5	low
LINF_310021500_LinJ.31_698699_698760-	LINF_310021500	3'UTR	Protein_Cluster_580	Cluster_294	hypothetical_protein	10208	62	small-size	5336	sense	4	NoHit	Group5	low
LINF_060016400_LinJ.06_452808_453264+	LINF_060016400	3'UTR	Protein_Cluster_777	Cluster_293	2OG-Fe(II)_oxygenase_superfamily	901	457	Large-size	155	sense	5	7.9	Group4	medium
LINF_060016900_LinJ.06_469705_470103+	LINF_060016900	3'UTR	Protein_Cluster_113	Cluster_293	hypothetical_protein	1899	399	medium-size	1279	sense	5	NoHit	Group5	medium
LINF_060018100_LinJ.06_494184_494683+	LINF_060018100	3'UTR	Protein_Cluster_438	Cluster_293	hypothetical_protein	779	500	Large-size	159	sense	5	NoHit	Group5	medium
LINF_060018400_LinJ.06_502341_502868-	LINF_060018400	3'UTR	Protein_Cluster_550	Cluster_293	FAD_binding_domain_containing_protein	903	528	Large-size	139	anti-sense	5	NoHit	Group5	medium
LINF_060019100_LinJ.06_514802_515244-	LINF_060019100	3'UTR	Protein_Cluster_1057	Cluster_293	Cytochrome_b5-like_Heme/Steroid_binding_domain_containing_protein	843	443	medium-size	172	sense	5	NoHit	Group5	high
LINF_080010500_LinJ.08_219849_220368+	LINF_080010500	3'UTR	Protein_Cluster_764	Cluster_292	hypothetical_protein	1995	520	Large-size	658	sense	3	46.5	Group1	high
LINF_080011700_LinJ.08_278555_278977+	LINF_080011700	3'UTR	Protein_Cluster_872	Cluster_292	DnaJ_domain_containing_protein	2132	423	medium-size	1109	sense	3	45.9	Group1	medium
LINF_080011800_LinJ.08_285378_285905+	LINF_080011800	3'UTR	Protein_Cluster_58	Cluster_292	protein_kinase	5242	528	Large-size	1278	sense	3	47.3	Group1	low
LINF_060016600_LinJ.06_457566_458093+	LINF_060016600	3'UTR	Protein_Cluster_959	Cluster_291	Staphylococcal_nuclease_homologue	1212	528	Large-size	259	sense	2	47.7	Group1	medium
LINF_060016800_LinJ.06_463049_463572+	LINF_060016800	3'UTR	Protein_Cluster_862	Cluster_291	hypothetical_protein	1903	524	Large-size	291	sense	2	47.7	Group1	medium
LinJ.35_801916_802444+	LINF_350026500	3'UTR	Protein_Cluster_534	Cluster_290	hypothetical_protein	3685	529	Large-size	3125	sense	1	49	Group1	low
LINF_240012800_LinJ.24_283701_284317+	LINF_240012800	3'UTR	Protein_Cluster_459	Cluster_29	malic_enzyme	1942	617	Large-size	1274	sense	3	54.4	Group1	medium
LINF_240013300_LinJ.24_303053_303624+	LINF_240013300	3'UTR	Protein_Cluster_3	Cluster_29	inositol_polyphosphate_phosphatase	1297	572	Large-size	311	sense	3	54.4	Group1	low
LINF_210008600_LinJ.21_105344_105872+	LINF_210008600	3'UTR	Protein_Cluster_942	Cluster_289	U1_small_nuclear_ribonucleoprotein_C	816	529	Large-size	237	sense	1	47.3	Group1	medium
LINF_340041200_LinJ.34_1512264_1512793+	LINF_340041200	3'UTR	Protein_Cluster_268	Cluster_288	cleavage_and_polyadenylation_specificity_factor	2687	530	Large-size	232	sense	1	28.1	Group3	medium
LinJ.12_107645_107815-	LINF_120007900	3'UTR	Protein_Cluster_314	Cluster_287	ornithine_decarboxylase	3715	171	medium-size	3245	anti-sense	8	NoHit	Group5	high
LinJ.12_107822_108057-	LINF_120007900	3'UTR	Protein_Cluster_314	Cluster_287	ornithine_decarboxylase	3715	236	medium-size	3422	anti-sense	8	44.7	Group2	high
LINF_120008200_LinJ.12_122351_122409+	LINF_120008200	3'UTR	Protein_Cluster_390	Cluster_287	hypothetical_protein	753	59	small-size	36	sense	8	NoHit	Group5	medium
LinJ.12_122417_122610+	LINF_120008200	3'UTR	Protein_Cluster_390	Cluster_287	hypothetical_protein	753	194	medium-size	102	sense	8	NoHit	Group5	medium
LINF_120008300_LinJ.12_134189_134712+	LINF_120008300	3'UTR	Protein_Cluster_1	Cluster_287	Myotubularin-related_protein	1649	524	Large-size	564	sense	8	46.5	Group1	medium
LINF_120009300_LinJ.12_176798_177327-	LINF_120009300	3'UTR	Protein_Cluster_1022	Cluster_287	Eukaryotic_protein_of_unknown_function_(DUF866)	926	530	Large-size	274	sense	8	46.5	Group1	high
LINF_190019700_LinJ.19_608301_608797+	LINF_190019700	3'UTR	Protein_Cluster_292	Cluster_286	membrane-bound_O-acyltransferase	4636	497	Large-size	332	sense	2	15.3	Group4	medium
LINF_190020000_LinJ.19_618087_618616+	LINF_190020000	3'UTR	Protein_Cluster_1020	Cluster_286	hypothetical_protein	1426	530	Large-size	89	sense	2	15.4	Group4	low
LINF_110008800_LinJ.11_124566_125095-	LINF_110008800	3'UTR	Protein_Cluster_528	Cluster_285	hypothetical_protein	3083	530	Large-size	91	anti-sense	1	60.4	Group1	medium
LinJ.33_1285544_1286074+	LINF_330038500	3'UTR	Protein_Cluster_953	Cluster_284	hypothetical_protein	24037	531	Large-size	20343	sense	1	45.1	Group1	high
LINF_360051800_LinJ.36_1668086_1668616-	LINF_360051800	3'UTR	Protein_Cluster_241	Cluster_283	serine/threonine_kinase	14367	531	Large-size	6085	anti-sense	1	29.8	Group3	low
LINF_310016400_LinJ.31_408051_408583-	LINF_310016400	3'UTR	Protein_Cluster_191	Cluster_282	RNA_recognition_motif._(a.k.a._RRM_-_RBD_-_or_RNP_domain)	6980	533	Large-size	4304	sense	1	36.8	Group2	low
LINF_150016600_LinJ.15_404179_404646-	LINF_150016600	3'UTR	Protein_Cluster_161	Cluster_281	hypothetical_protein	932	468	Large-size	372	sense	2	38.8	Group2	medium
LINF_150017000_LinJ.15_417302_417834-	LINF_150017000	3'UTR	Protein_Cluster_287	Cluster_281	ATP-binding_cassette_protein_subfamily_G_-_member_4	3042	533	Large-size	1960	sense	2	38.8	Group2	medium
LINF_340039400_LinJ.34_1453786_1454307+	LINF_340039400	3'UTR	Protein_Cluster_449	Cluster_280	Alpha-keto-acid_decarboxylase	3258	522	Large-size	1321	sense	2	46.8	Group1	medium
LINF_100011600_LinJ.10_272346_272913+	LINF_100011600	3'UTR	Protein_Cluster_720	Cluster_28	mitogen-activated_protein_kinase_3	4017	568	Large-size	2861	sense	4	49.4	Group1	medium
LINF_100011800_LinJ.10_298547_299099+	LINF_100011800	3'UTR	Protein_Cluster_739	Cluster_28	glycerol-3-phosphate_dehydrogenase_[NAD+]	1337	553	Large-size	716	sense	4	48.9	Group1	high
LINF_100013850_LinJ.10_370895_371512-	LINF_100013850	3'UTR	Protein_Cluster_563	Cluster_28	amino_acid_permease_24	804	618	Large-size	140	sense	4	51.3	Group1	high
LINF_100013900_LinJ.10_373715_374266-	LINF_100013900	3'UTR	Protein_Cluster_563	Cluster_28	amino_acid_permease_24	845	552	Large-size	139	sense	4	51.3	Group1	high
LINF_310039900_LinJ.31_1495643_1496177+	LINF_310039900	3'UTR	Protein_Cluster_969	Cluster_279	DnaJ_domain_containing_protein	794	535	Large-size	184	anti-sense	1	56.5	Group1	high
LINF_260019100_LinJ.26_475550_476079+	LINF_260019100	3'UTR	Protein_Cluster_498	Cluster_278	DnaJ_domain_containing_protein	2034	530	Large-size	667	sense	8	52.3	Group1	low
LINF_260019400_LinJ.26_501369_501899+	LINF_260019400	3'UTR	Protein_Cluster_259	Cluster_278	hypothetical_protein	3847	531	Large-size	865	sense	8	52.3	Group1	medium
LINF_260019800_LinJ.26_523977_524511-	LINF_260019800	3'UTR	Protein_Cluster_138	Cluster_278	hypothetical_protein	1263	535	Large-size	729	anti-sense	8	56.9	Group1	medium
LINF_260020000_LinJ.26_534531_535003+	LINF_260020000	3'UTR	Protein_Cluster_1049	Cluster_278	hypothetical_protein	4594	473	Large-size	2169	sense	8	52.3	Group1	low
LinJ.26_533599_534071+	LINF_260020000	3'UTR	Protein_Cluster_1049	Cluster_278	hypothetical_protein	4594	473	Large-size	1237	sense	8	56.9	Group1	low
LINF_260020600_LinJ.26_564916_565429+	LINF_260020600	3'UTR	Protein_Cluster_20	Cluster_278	SNF2_family_N-terminal_domain/DEAD/DEAH_box_helicase/Ring_finger_domain/Zinc_finger_-_C3HC4_type_(RING_finger)/Helicase_conserved_C-terminal_domain_containing_protein	3892	514	Large-size	2311	sense	8	56.9	Group1	medium
LINF_260022400_LinJ.26_620301_620814+	LINF_260022400	3'UTR	Protein_Cluster_134	Cluster_278	protein_kinase	3570	514	Large-size	1373	sense	8	53.3	Group1	medium
LINF_230005000_LinJ.23_4440_4975-	LINF_230005000	3'UTR	Protein_Cluster_415	Cluster_277	hypothetical_protein	1004	536	Large-size	376	anti-sense	1	14.3	Group4	high
LINF_100017200_LinJ.10_477133_477669+	LINF_100017200	3'UTR	Protein_Cluster_781	Cluster_276	nucleoside_phosphorylase-like_protein	958	537	Large-size	368	anti-sense	1	54.9	Group1	medium
LINF_310025300_LinJ.31_886145_886681-	LINF_310025300	3'UTR	Protein_Cluster_425	Cluster_275	amino_acid_permease	4520	537	Large-size	2100	sense	3	43.5	Group2	high
LINF_310025600_LinJ.31_903319_903855-	LINF_310025600	3'UTR	Protein_Cluster_425	Cluster_275	amino_acid_permease	4522	537	Large-size	2098	sense	3	43.5	Group2	high
LINF_310025700_LinJ.31_910099_910635-	LINF_310025700	3'UTR	Protein_Cluster_54	Cluster_275	protein_kinase	4074	537	Large-size	1658	sense	3	43.5	Group2	medium
LINF_310013450_LinJ.31_282899_283432-	LINF_310013450	3'UTR	Protein_Cluster_845	Cluster_274	hypothetical_protein	4714	534	Large-size	1450	sense	3	41	Group2	medium
LINF_310014200_LinJ.31_310501_311038-	LINF_310014200	3'UTR	Protein_Cluster_661	Cluster_274	hypothetical_protein	3292	538	Large-size	1115	sense	3	41	Group2	medium
LINF_310014300_LinJ.31_314640_315162-	LINF_310014300	3'UTR	Protein_Cluster_1069	Cluster_274	hypothetical_protein	5017	523	Large-size	4381	sense	3	41	Group2	medium
LinJ.26_599362_599852-	LINF_260021800	3'UTR	Protein_Cluster_988	Cluster_273	hypothetical_protein	5382	491	Large-size	1876	anti-sense	3	9	Group4	medium
LINF_260021900_LinJ.26_605157_605695-	LINF_260021900	3'UTR	Protein_Cluster_818	Cluster_273	sphingolipid_delta_4_desaturase	1478	539	Large-size	843	anti-sense	3	6	Group4	high
LINF_260022000_LinJ.26_607653_608191-	LINF_260022000	3'UTR	Protein_Cluster_818	Cluster_273	sphingolipid_delta_4_desaturase	1478	539	Large-size	843	anti-sense	3	6	Group4	high
LINF_250016300_LinJ.25_387920_388458-	LINF_250016300	3'UTR	Protein_Cluster_1073	Cluster_272	hypothetical_protein	651	539	Large-size	40	anti-sense	1	33.1	Group2	medium
LINF_360033600_LinJ.36_1063559_1064097-	LINF_360033600	3'UTR	Protein_Cluster_153	Cluster_271	related_to_multifunctional_cyclin-dependent_kinase_pho85-like_protein	2325	539	Large-size	1359	sense	2	57	Group1	medium
LINF_360034400_LinJ.36_1112611_1113002-	LINF_360034400	3'UTR	Protein_Cluster_601	Cluster_271	dihydrolipoamide_acetyltransferase_precursor	4540	392	medium-size	4065	sense	2	57	Group1	high
LINF_220013300_LinJ.22_341886_342414-	LINF_220013300	3'UTR	Protein_Cluster_436	Cluster_270	hypothetical_protein	8384	529	Large-size	4887	sense	4	57.9	Group1	low
LINF_220013400_LinJ.22_352197_352735-	LINF_220013400	3'UTR	Protein_Cluster_102	Cluster_270	hypothetical_protein	7272	539	Large-size	4360	sense	4	57.9	Group1	low
LINF_220013600_LinJ.22_368179_368718-	LINF_220013600	3'UTR	Protein_Cluster_881	Cluster_270	NADH-cytochrome_b5_reductase	1380	540	Large-size	638	sense	4	58.1	Group1	high
LINF_220018600_LinJ.22_572940_573558-	LINF_220018600	3'UTR	Protein_Cluster_612	Cluster_27	WD_domain_-_G-beta_repeat	1504	619	Large-size	84	sense	3	35.4	Group2	medium
LINF_220019000_LinJ.22_585427_586044-	LINF_220019000	3'UTR	Protein_Cluster_716	Cluster_27	ribonucleoside-diphosphate_reductase_small_chain	1709	618	Large-size	969	sense	3	35.4	Group2	medium
LinJ.22_593686_594298-	LINF_220019200	3'UTR	Protein_Cluster_103	Cluster_27	hypothetical_protein	5158	613	Large-size	2277	sense	3	35.4	Group2	low
LINF_350014400_LinJ.35_349135_349616+	LINF_350014400	3'UTR	Protein_Cluster_734	Cluster_269	aldose_1-epimerase	2635	482	Large-size	1098	sense	4	59	Group1	high
LINF_350014700_LinJ.35_360518_361041-	LINF_350014700	3'UTR	Protein_Cluster_820	Cluster_269	casein_kinase_I	1651	524	Large-size	1048	anti-sense	4	59	Group1	high
LINF_350014900_LinJ.35_385725_386264+	LINF_350014900	3'UTR	Protein_Cluster_638	Cluster_269	Zinc_finger_C-x8-C-x5-C-x3-H_type_(and_similar)	14046	540	Large-size	13266	sense	4	59.1	Group1	low
LINF_350015300_LinJ.35_409125_409661-	LINF_350015300	3'UTR	Protein_Cluster_453	Cluster_269	hypothetical_protein	1881	537	Large-size	263	anti-sense	4	59	Group1	medium
LINF_020011300_LinJ.02_314240_314780+	LINF_020011300	3'UTR	Protein_Cluster_976	Cluster_268	ARP2/3_complex_subunit	1211	541	Large-size	620	sense	3	60.1	Group1	low
LINF_020012300_LinJ.02_343681_344219+	LINF_020012300	3'UTR	Protein_Cluster_172	Cluster_268	hypothetical_protein	1223	539	Large-size	413	sense	3	60.1	Group1	medium
LINF_270033800_LinJ.27_1158896_1159435+	LINF_270033800	3'UTR	Protein_Cluster_172	Cluster_268	metallo-peptidase_-_Clan_MA(E)	1406	540	Large-size	413	sense	3	60.1	Group1	medium
LinJ.31_500907_501419+	LINF_310018700	3'UTR	Protein_Cluster_246	Cluster_266	Pyrophosphate-energized_vacuolar_membrane_proton_pump_1	4374	513	Large-size	2485	anti-sense	3	51.3	Group1	high
LinJ.31_510978_511489-	LINF_310019100	3'UTR	Protein_Cluster_69	Cluster_266	hypothetical_protein	2967	512	Large-size	1332	sense	3	51.3	Group1	low
LINF_310019600_LinJ.31_539430_539971-	LINF_310019600	3'UTR	Protein_Cluster_39	Cluster_266	pentamidine_resistance_protein_1	1012	542	Large-size	419	sense	3	51.4	Group1	low
LINF_340012000_LinJ.34_288609_289150+	LINF_340012000	3'UTR	Protein_Cluster_443	Cluster_265	hypothetical_protein	1377	542	Large-size	612	sense	1	48.1	Group1	medium
LINF_220012300_LinJ.22_299240_299782-	LINF_220012300	3'UTR	Protein_Cluster_413	Cluster_264	3'a2rel-related_protein	1294	543	Large-size	209	sense	2	22	Group3	medium
LINF_220014500_LinJ.22_402561_403086+	LINF_220014500	3'UTR	Protein_Cluster_413	Cluster_264	3'a2rel-related_protein	777	526	Large-size	209	sense	2	22	Group3	medium
LINF_090007700_LinJ.09_84273_84815+	LINF_090007700	3'UTR	Protein_Cluster_855	Cluster_263	Domain_of_unknown_function_(DUF4586)	1762	543	Large-size	1189	sense	2	15.4	Group4	high
LINF_090008300_LinJ.09_105588_106130+	LINF_090008300	3'UTR	Protein_Cluster_405	Cluster_263	integral_membrane_transport_protein	2153	543	Large-size	1444	sense	2	15.4	Group4	medium
LINF_360059500_LinJ.36_1977353_1977896-	LINF_360059500	3'UTR	Protein_Cluster_765	Cluster_262	hypothetical_protein	1854	544	Large-size	572	sense	1	22.2	Group3	medium
LINF_340047000_LinJ.34_1682016_1682559+	LINF_340047000	3'UTR	Protein_Cluster_485	Cluster_261	expression_site-associated_protein_5_(ESAG5)	3102	544	Large-size	949	sense	1	45.7	Group1	low
LINF_350045100_LinJ.35_1488560_1489103+	LINF_350045100	3'UTR	Protein_Cluster_784	Cluster_260	protein_kinase_A_catalytic_subunit_isoform_1	3470	544	Large-size	2050	sense	1	42.5	Group2	low
LINF_340032500_LinJ.34_1173939_1174557-	LINF_340032500	3'UTR	Protein_Cluster_422	Cluster_26	Domain_of_unknown_function_DUF21	1651	619	Large-size	956	anti-sense	5	30.7	Group2	medium
LINF_340033400_LinJ.34_1212220_1212829+	LINF_340033400	3'UTR	Protein_Cluster_1002	Cluster_26	hypothetical_protein	13200	610	Large-size	10655	sense	5	30.5	Group2	low
LINF_340033600_LinJ.34_1219715_1220312+	LINF_340033600	3'UTR	Protein_Cluster_864	Cluster_26	hypothetical_protein	1933	598	Large-size	1085	sense	5	30.7	Group2	high
LinJ.34_1225322_1225872+	LINF_340033700	3'UTR	Protein_Cluster_779	Cluster_26	hypothetical_protein	3892	551	Large-size	3065	sense	5	30.5	Group2	low
LINF_340034000_LinJ.34_1235414_1235935+	LINF_340034000	3'UTR	Protein_Cluster_427	Cluster_26	hypothetical_protein	2826	522	Large-size	1555	sense	5	30.5	Group2	high
LINF_300038700_LinJ.30_1201224_1201759+	LINF_300038700	3'UTR	Protein_Cluster_651	Cluster_259	UV_excision_repair_RAD23-like_protein	3598	536	Large-size	548	sense	3	43.6	Group2	medium
LINF_300039500_LinJ.30_1235982_1236523+	LINF_300039500	3'UTR	Protein_Cluster_508	Cluster_259	PAS-domain_containing_phosphoglycerate_kinase	2454	542	Large-size	741	sense	3	43.6	Group2	medium
LinJ.30_1242057_1242600-	LINF_300039600	3'UTR	Protein_Cluster_157	Cluster_259	CAS/CSE/importin_domain_protein	3320	544	Large-size	746	anti-sense	3	43.6	Group2	medium
LINF_360052500_LinJ.36_1711460_1712003+	LINF_360052500	3'UTR	Protein_Cluster_10	Cluster_258	predicted_C2_domain_protein	2687	544	Large-size	910	sense	1	34.7	Group2	low
LINF_250006100_LinJ.25_26054_26598-	LINF_250006100	3'UTR	Protein_Cluster_1095	Cluster_257	hypothetical_protein	2261	545	Large-size	462	sense	3	32	Group2	medium
LINF_250007000_LinJ.25_50943_51487-	LINF_250007000	3'UTR	Protein_Cluster_949	Cluster_257	ubiquitin_carboxyl-terminal_hydrolase	940	545	Large-size	70	sense	3	31.8	Group2	medium
LINF_250007200_LinJ.25_58778_59321-	LINF_250007200	3'UTR	Protein_Cluster_860	Cluster_257	mitochondrial_carrier_protein	1344	544	Large-size	376	sense	3	31.8	Group2	low
LINF_050017400_LinJ.05_442133_442677-	LINF_050017400	3'UTR	Protein_Cluster_712	Cluster_256	protein_phosphatase_type_1_regulator-like_protein	641	545	Large-size	44	sense	3	40.5	Group2	low
LINF_050017500_LinJ.05_451799_452342+	LINF_050017500	3'UTR	Protein_Cluster_887	Cluster_256	surface_antigen-like_protein	16606	544	Large-size	4640	sense	3	40.5	Group2	medium
LINF_120016800_LinJ.12_561359_561905+	LINF_120016800	3'UTR	Protein_Cluster_632	Cluster_255	hypothetical_protein	2375	547	Large-size	445	sense	1	30.6	Group2	medium
LINF_270014800_LinJ.27_377396_377927-	LINF_270014800	3'UTR	Protein_Cluster_128	Cluster_254	WD_domain_-_G-beta_repeat	929	532	Large-size	133	anti-sense	9	38.8	Group2	medium
LINF_270015000_LinJ.27_383222_383768+	LINF_270015000	3'UTR	Protein_Cluster_1017	Cluster_254	hypothetical_protein	960	547	Large-size	363	sense	9	38.8	Group2	medium
LINF_270015600_LinJ.27_442734_443278-	LINF_270015600	3'UTR	Protein_Cluster_681	Cluster_254	isovaleryl-coA_dehydrogenase	1606	545	Large-size	592	sense	9	42.1	Group2	high
LINF_270015800_LinJ.27_448411_448955-	LINF_270015800	3'UTR	Protein_Cluster_185	Cluster_254	hypothetical_protein	2690	545	Large-size	1987	sense	9	42.1	Group2	medium
LinJ.27_459829_460349-	LINF_270016000	3'UTR	Protein_Cluster_18	Cluster_254	ATP-binding_cassette_subfamily_A_-_member_1	6422	521	Large-size	5681	sense	9	38.8	Group2	low
LINF_270016200_LinJ.27_484838_485377+	LINF_270016200	3'UTR	Protein_Cluster_889	Cluster_254	hypothetical_protein	1882	540	Large-size	240	anti-sense	9	38.8	Group2	medium
LINF_270017100_LinJ.27_509081_509589-	LINF_270017100	3'UTR	Protein_Cluster_149	Cluster_254	vesicular-fusion_ATPase-like_protein	917	509	Large-size	113	sense	9	38.8	Group2	medium
LINF_270018200_LinJ.27_550815_551347-	LINF_270018200	3'UTR	Protein_Cluster_658	Cluster_254	hypothetical_protein	2388	533	Large-size	1054	sense	9	37	Group2	medium
LINF_340048700_LinJ.34_1744965_1745511-	LINF_340048700	3'UTR	Protein_Cluster_657	Cluster_253	GRIP_domain_containing_protein	972	547	Large-size	316	anti-sense	1	48	Group1	medium
LINF_340011100_LinJ.34_237273_237819+	LINF_340011100	3'UTR	Protein_Cluster_408	Cluster_252	leucine-rich_repeat_protein	7090	547	Large-size	2646	sense	1	48	Group1	low
LINF_020011000_LinJ.02_258960_259507-	LINF_020011000	3'UTR	Protein_Cluster_49	Cluster_251	protein_kinase	2955	548	Large-size	2168	sense	2	40.7	Group2	low
LINF_180010400_LinJ.18_210642_211189-	LINF_180010400	3'UTR	Protein_Cluster_522	Cluster_250	hypothetical_protein	3248	548	Large-size	2662	sense	2	47.3	Group1	low
LINF_280030100_LinJ.28_927183_927781+	LINF_280030100	3'UTR	Protein_Cluster_1084	Cluster_25	hypothetical_protein	1881	599	Large-size	218	sense	5	28.9	Group3	low
LINF_280030700_LinJ.28_947224_947805+	LINF_280030700	3'UTR	Protein_Cluster_26	Cluster_25	subtilisin-like_serine_peptidase	2045	582	Large-size	1222	sense	5	28.8	Group3	low
LINF_280032300_LinJ.28_996717_997335+	LINF_280032300	3'UTR	Protein_Cluster_395	Cluster_25	acyl-CoA_dehydrogenase	2146	619	Large-size	596	sense	5	28.9	Group3	medium
LINF_330022100_LinJ.33_569497_570044+	LINF_330022100	3'UTR	Protein_Cluster_685	Cluster_249	mitogen_activated_protein_kinase	3532	548	Large-size	2844	sense	2	59.1	Group1	low
LINF_330022700_LinJ.33_603521_604057+	LINF_330022700	3'UTR	Protein_Cluster_350	Cluster_249	RNA_recognition_motif._(a.k.a._RRM_-_RBD_-_or_RNP_domain)	6599	537	Large-size	307	sense	2	59.1	Group1	low
LINF_120015800_LinJ.12_513089_513637+	LINF_120015800	3'UTR	Protein_Cluster_169	Cluster_248	Putative_integral_membrane_protein_conserved_region_(DUF2404)	1127	549	Large-size	140	sense	1	53.4	Group1	medium
LINF_070005500_LinJ.07_22306_22851+	LINF_070005500	3'UTR	Protein_Cluster_162	Cluster_247	alpha-adaptin-like_protein	1184	546	Large-size	612	sense	9	44.2	Group2	medium
LINF_070005800_LinJ.07_29454_29997+	LINF_070005800	3'UTR	Protein_Cluster_402	Cluster_247	Golgi/lysosome_glycoprotein_1	1362	544	Large-size	710	sense	9	44.2	Group2	medium
LINF_070007900_LinJ.07_107170_107712-	LINF_070007900	3'UTR	Protein_Cluster_709	Cluster_247	acetylornithine_deacetylase-like_protein	1498	543	Large-size	925	sense	9	44.2	Group2	medium
LINF_070009100_LinJ.07_168350_168837-	LINF_070009100	3'UTR	Protein_Cluster_180	Cluster_247	Ring_finger_domain/Zinc_finger_-_C3HC4_type_(RING_finger)_containing_protein	4250	488	Large-size	568	sense	9	44.2	Group2	low
LINF_070009500_LinJ.07_194923_195420-	LINF_070009500	3'UTR	Protein_Cluster_525	Cluster_247	hypothetical_protein	4365	498	Large-size	338	sense	9	44.2	Group2	low
LINF_070013000_LinJ.07_339104_339625-	LINF_070013000	3'UTR	Protein_Cluster_250	Cluster_247	malonyl-coa_decarboxylase-like_protein	2431	522	Large-size	1571	anti-sense	9	44.2	Group2	low
LINF_240006000_LinJ.24_25913_26461+	LINF_240006000	3'UTR	Protein_Cluster_474	Cluster_246	guanine_nucleotide-binding_beta_subunit-like_protein	1443	549	Large-size	717	sense	2	50.7	Group1	low
LINF_240006200_LinJ.24_30335_30879+	LINF_240006200	3'UTR	Protein_Cluster_964	Cluster_246	glycosomal_membrane_like_protein	1046	545	Large-size	459	sense	2	50.7	Group1	high
LINF_310036800_LinJ.31_1396246_1396783-	LINF_310036800	3'UTR	Protein_Cluster_892	Cluster_245	KH_domain/Domain_of_unknown_function_(DUF1771)/Smr_domain_containing_protein	1095	538	Large-size	516	sense	3	44.9	Group2	high
LINF_310038200_LinJ.31_1428009_1428553-	LINF_310038200	3'UTR	Protein_Cluster_674	Cluster_245	squalene_synthase	3212	545	Large-size	1862	sense	3	43.5	Group2	high
LINF_130009300_LinJ.13_135595_136143-	LINF_130009300	3'UTR	Protein_Cluster_118	Cluster_244	mitogen-activated_protein_kinase_kinase_2	1042	549	Large-size	283	sense	1	54.6	Group1	medium
LINF_340050500_LinJ.34_1804562_1805079+	LINF_340050500	3'UTR	Protein_Cluster_944	Cluster_243	Cullin_binding	1139	518	Large-size	582	sense	3	38.6	Group2	medium
LINF_340050600_LinJ.34_1806883_1807408+	LINF_340050600	3'UTR	Protein_Cluster_707	Cluster_243	Ankyrin_repeats_(3_copies)/Ankyrin_repeats_(many_copies)/Ankyrin_repeat	792	526	Large-size	227	sense	3	38.6	Group2	medium
LINF_340052300_LinJ.34_1846239_1846788-	LINF_340052300	3'UTR	Protein_Cluster_573	Cluster_243	hypothetical_protein	694	550	Large-size	86	anti-sense	3	38.6	Group2	low
LINF_220005800_LinJ.22_22478_23027-	LINF_220005800	3'UTR	Protein_Cluster_804	Cluster_242	heat_shock_protein_DNAJ	1680	550	Large-size	823	sense	1	37	Group2	high
LINF_360024700_LinJ.36_727236_727590-	LINF_360024700	3'UTR	Protein_Cluster_201	Cluster_241	hypothetical_protein	2819	355	medium-size	1866	sense	3	32.3	Group2	low
LINF_360026000_LinJ.36_771506_771718-	LINF_360026000	3'UTR	Protein_Cluster_542	Cluster_241	inosine-guanosine_transporter	3247	213	medium-size	1677	sense	3	43.9	Group2	high
LINF_360026700_LinJ.36_790946_791495-	LINF_360026700	3'UTR	Protein_Cluster_1053	Cluster_241	hypothetical_protein	2010	550	Large-size	1155	anti-sense	3	31.6	Group2	medium
LINF_130018900_LinJ.13_485625_486175-	LINF_130018900	3'UTR	Protein_Cluster_332	Cluster_240	Sin-like_protein_conserved_region_containing_protein	1243	551	Large-size	666	sense	7	35.7	Group2	high
LINF_130019500_LinJ.13_507399_507937+	LINF_130019500	3'UTR	Protein_Cluster_933	Cluster_240	hypothetical_protein	4130	539	Large-size	2030	anti-sense	7	35.8	Group2	high
LINF_130020500_LinJ.13_558097_558624-	LINF_130020500	3'UTR	Protein_Cluster_640	Cluster_240	phosphoprotein_phosphatase	4376	528	Large-size	1202	sense	7	37.9	Group2	medium
LINF_130020800_LinJ.13_569523_570036-	LINF_130020800	3'UTR	Protein_Cluster_115	Cluster_240	phospholipid-transporting_ATPase_1-like_protein	2236	514	Large-size	877	sense	7	39.8	Group2	low
LINF_130021000_LinJ.13_578362_578906-	LINF_130021000	3'UTR	Protein_Cluster_92	Cluster_240	hypothetical_protein	1238	545	Large-size	513	sense	7	39	Group2	medium
LINF_130021200_LinJ.13_587129_587633-	LINF_130021200	3'UTR	Protein_Cluster_440	Cluster_240	phosphoprotein_phosphatase	2350	505	Large-size	755	sense	7	39.1	Group2	low
LINF_130021400_LinJ.13_599496_600028+	LINF_130021400	3'UTR	Protein_Cluster_271	Cluster_240	T-complex_protein_10_C-terminus	1966	533	Large-size	1374	anti-sense	7	39	Group2	medium
LINF_330015600_LinJ.33_344480_345099+	LINF_330015600	3'UTR	Protein_Cluster_295	Cluster_24	2_-4-dienoyl-coa_reductase_fadh1	1678	620	Large-size	823	sense	6	34.5	Group2	medium
LINF_330016700_LinJ.33_373329_373939+	LINF_330016700	3'UTR	Protein_Cluster_482	Cluster_24	hypothetical_protein	1039	611	Large-size	248	sense	6	34.5	Group2	low
LINF_330016900_LinJ.33_385931_386547+	LINF_330016900	3'UTR	Protein_Cluster_36	Cluster_24	WD_domain_-_G-beta_repeat	3290	617	Large-size	1779	sense	6	34.2	Group2	low
LINF_330017400_LinJ.33_408343_408922+	LINF_330017400	3'UTR	Protein_Cluster_143	Cluster_24	Diacylglycerol_acyltransferase	2439	580	Large-size	695	sense	6	34.5	Group2	low
LINF_330018700_LinJ.33_465789_466375+	LINF_330018700	3'UTR	Protein_Cluster_801	Cluster_24	hypothetical_protein	1883	587	Large-size	544	sense	6	34.5	Group2	low
LINF_080015700_LinJ.08_452726_453270+	LINF_080015700	3'UTR	Protein_Cluster_746	Cluster_239	Ring_finger_domain/Zinc_finger_-_C3HC4_type_(RING_finger)_containing_protein	1224	545	Large-size	628	sense	4	41.9	Group2	medium
LINF_360031600_LinJ.36_1006129_1006680+	LINF_360031600	3'UTR	Protein_Cluster_216	Cluster_238	dipeptidyl-peptidase_8-like_serine_peptidase	10976	552	Large-size	327	sense	2	57	Group1	medium
LINF_360031900_LinJ.36_1022738_1023277+	LINF_360031900	3'UTR	Protein_Cluster_614	Cluster_238	hypothetical_protein	765	540	Large-size	187	sense	2	57	Group1	low
LINF_310032600_LinJ.31_1253191_1253743+	LINF_310032600	3'UTR	Protein_Cluster_948	Cluster_237	hypothetical_protein	7931	553	Large-size	7296	anti-sense	1	30.5	Group2	low
LINF_260031100_LinJ.26_987684_988236+	LINF_260031100	3'UTR	Protein_Cluster_572	Cluster_236	serine/threonine_protein_phosphatase	3142	553	Large-size	821	sense	3	34.9	Group2	medium
LINF_260031700_LinJ.26_1009913_1010456+	LINF_260031700	3'UTR	Protein_Cluster_236	Cluster_236	Paraquat-inducible_protein_A	2334	544	Large-size	384	sense	3	34.9	Group2	medium
LINF_260032400_LinJ.26_1028918_1029461+	LINF_260032400	3'UTR	Protein_Cluster_447	Cluster_236	hypothetical_protein	1388	544	Large-size	478	sense	3	34.9	Group2	medium
LINF_030011600_LinJ.03_254884_255437+	LINF_030011600	3'UTR	Protein_Cluster_464	Cluster_235	hypothetical_protein	9915	554	Large-size	5772	sense	1	14.2	Group4	low
LINF_210020600_LinJ.21_516437_516990-	LINF_210020600	3'UTR	Protein_Cluster_902	Cluster_234	adenylate_kinase	2534	554	Large-size	953	sense	2	25	Group3	high
LINF_320037800_LinJ.32_1190795_1191348+	LINF_320037800	3'UTR	Protein_Cluster_807	Cluster_233	chaperone_protein_DNAj	1777	554	Large-size	112	sense	3	37.9	Group2	high
LINF_320038400_LinJ.32_1214823_1215376-	LINF_320038400	3'UTR	Protein_Cluster_195	Cluster_233	ATP-binding_cassette_protein_subfamily_B_-_member_3	1687	554	Large-size	1065	anti-sense	3	37.9	Group2	medium
LINF_290005600_LinJ.29_19201_19734-	LINF_290005600	3'UTR	Protein_Cluster_923	Cluster_232	QA-SNARE_protein_putative	1031	534	Large-size	343	sense	3	48.6	Group1	medium
LINF_290006100_LinJ.29_36094_36628-	LINF_290006100	3'UTR	Protein_Cluster_186	Cluster_232	proteasome_regulatory_non-ATPase_subunit	2455	535	Large-size	1869	sense	3	48.6	Group1	high
LINF_350057500_LinJ.35_1949549_1950102+	LINF_350057500	3'UTR	Protein_Cluster_578	Cluster_231	NIMA-related_kinase	3264	554	Large-size	2387	sense	2	52.5	Group1	low
LINF_350057600_LinJ.35_1952147_1952688+	LINF_350057600	3'UTR	Protein_Cluster_917	Cluster_231	Zinc_finger_C-x8-C-x5-C-x3-H_type_(and_similar)	5189	542	Large-size	226	sense	2	52.5	Group1	medium
LINF_360009400_LinJ.36_121422_121977+	LINF_360009400	3'UTR	Protein_Cluster_986	Cluster_230	hypothetical_protein	1017	556	Large-size	311	anti-sense	1	30.5	Group2	medium
LINF_340028200_LinJ.34_975253_975873-	LINF_340028200	3'UTR	Protein_Cluster_273	Cluster_23	hypothetical_protein	1486	621	Large-size	775	sense	1	29.5	Group3	low
LINF_350039900_LinJ.35_1320912_1321467-	LINF_350039900	3'UTR	Protein_Cluster_226	Cluster_229	DNA-repair_protein	849	556	Large-size	47	sense	3	31.8	Group2	medium
LINF_350040200_LinJ.35_1328994_1329465+	LINF_350040200	3'UTR	Protein_Cluster_297	Cluster_229	hypothetical_protein	3332	472	Large-size	2788	anti-sense	3	28.1	Group3	low
LinJ.35_1331598_1332146-	LINF_350040200	3'UTR	Protein_Cluster_297	Cluster_229	hypothetical_protein	3332	549	Large-size	107	sense	3	28.1	Group3	low
LINF_310023300_LinJ.31_804046_804601-	LINF_310023300	3'UTR	Protein_Cluster_238	Cluster_228	Leucine_Rich_repeat	685	556	Large-size	92	sense	2	28.7	Group3	medium
LINF_310023900_LinJ.31_817676_818199-	LINF_310023900	3'UTR	Protein_Cluster_576	Cluster_228	MYND_finger_containing_protein	4831	524	Large-size	1076	sense	2	28.4	Group3	medium
LINF_300008300_LinJ.30_102340_102497+	LINF_300008300	3'UTR	Protein_Cluster_260	Cluster_227	Rab-GTPase-TBC_domain_containing_protein	522	158	medium-size	109	anti-sense	3	NoHit	Group5	low
LINF_300008400_LinJ.30_105839_106387-	LINF_300008400	3'UTR	Protein_Cluster_249	Cluster_227	KU80_protein	934	549	Large-size	235	sense	3	50.1	Group1	medium
LINF_300008500_LinJ.30_109420_109975-	LINF_300008500	3'UTR	Protein_Cluster_417	Cluster_227	kinesin	2866	556	Large-size	2252	sense	3	50.1	Group1	medium
LINF_350033100_LinJ.35_1058451_1059007-	LINF_350033100	3'UTR	Protein_Cluster_330	Cluster_226	transporter-like_protein	3579	557	Large-size	152	sense	2	42.1	Group2	low
LINF_350033300_LinJ.35_1074477_1074948-	LINF_350033300	3'UTR	Protein_Cluster_701	Cluster_226	Chlamydia_CHLPS_protein_(DUF818)/Alpha/beta_hydrolase_family	4374	472	Large-size	1280	sense	2	40.8	Group2	low
LINF_230023700_LinJ.23_702761_703317+	LINF_230023700	3'UTR	Protein_Cluster_391	Cluster_225	DHHC_palmitoyltransferase	714	557	Large-size	123	sense	1	36.4	Group2	low
LINF_310020800_LinJ.31_634867_635423-	LINF_310020800	3'UTR	Protein_Cluster_66	Cluster_224	hypothetical_protein	2563	557	Large-size	447	sense	1	47.9	Group1	low
LINF_120010300_LinJ.12_268725_269281-	LINF_120010300	3'UTR	Protein_Cluster_996	Cluster_223	hypothetical_protein	11986	557	Large-size	2284	sense	2	44.4	Group2	medium
LINF_230006900_LinJ.23_55061_55618+	LINF_230006900	3'UTR	Protein_Cluster_901	Cluster_222	hypothetical_protein	2030	558	Large-size	258	sense	1	39.1	Group2	medium
LINF_300036400_LinJ.30_1118413_1118970-	LINF_300036400	3'UTR	Protein_Cluster_782	Cluster_221	homoserine_kinase	835	558	Large-size	242	sense	6	45.6	Group1	medium
LinJ.30_1128235_1128424-	LINF_300036700	3'UTR	Protein_Cluster_725	Cluster_221	S-adenosylmethionine_decarboxylase	1505	190	medium-size	384	sense	6	44.5	Group2	high
LINF_300036800_LinJ.30_1134063_1134614-	LINF_300036800	3'UTR	Protein_Cluster_870	Cluster_221	S-adenosylmethionine_decarboxylase_proenzyme-_like	4102	552	Large-size	606	sense	6	45.6	Group1	medium
LinJ.30_1148810_1149358+	LINF_300037000	3'UTR	Protein_Cluster_954	Cluster_221	hypothetical_protein	12495	549	Large-size	4963	anti-sense	6	46.2	Group1	low
LINF_300037400_LinJ.30_1164088_1164634-	LINF_300037400	3'UTR	Protein_Cluster_1045	Cluster_221	RNA_recognition_motif._(a.k.a._RRM_-_RBD_-_or_RNP_domain)/RNA_recognition_motif_(a.k.a._RRM_-_RBD_-_or_RNP_domain)	1947	547	Large-size	1364	sense	6	46.2	Group1	medium
LINF_300037500_LinJ.30_1167842_1168389-	LINF_300037500	3'UTR	Protein_Cluster_639	Cluster_221	3-hydroxy-3-methylglutaryl-CoA_reductase	1540	548	Large-size	212	sense	6	46.2	Group1	medium
LinJ.23_99414_99962+	LINF_230007900	3'UTR	Protein_Cluster_666	Cluster_220	argininosuccinate_synthase	5221	549	Large-size	3892	sense	2	42.7	Group2	low
LINF_300011100_LinJ.30_194165_194781+	LINF_300011100	3'UTR	Protein_Cluster_178	Cluster_22	protein_kinase	6914	617	Large-size	3975	anti-sense	7	45	Group1	low
LINF_300011200_LinJ.30_205362_205974-	LINF_300011200	3'UTR	Protein_Cluster_495	Cluster_22	nitrate_reductase	3582	613	Large-size	244	sense	7	47.4	Group1	high
LINF_300013800_LinJ.30_265758_266378-	LINF_300013800	3'UTR	Protein_Cluster_261	Cluster_22	hypothetical_protein	2314	621	Large-size	1367	anti-sense	7	45.1	Group1	low
LINF_300014400_LinJ.30_284253_284868-	LINF_300014400	3'UTR	Protein_Cluster_776	Cluster_22	adenosine_kinase	2127	616	Large-size	820	anti-sense	7	45	Group1	high
LINF_300014900_LinJ.30_308414_309020+	LINF_300014900	3'UTR	Protein_Cluster_456	Cluster_22	Domain_of_unknown_function_(DUF4139)	1652	607	Large-size	422	sense	7	45	Group1	medium
LINF_300015100_LinJ.30_317827_318400+	LINF_300015100	3'UTR	Protein_Cluster_373	Cluster_22	Histone-binding_protein_RBBP4_or_subunit_C_of_CAF1_complex/WD_domain_-_G-beta_repeat	3499	574	Large-size	2318	sense	7	45.1	Group1	low
LINF_300015700_LinJ.30_337047_337661+	LINF_300015700	3'UTR	Protein_Cluster_136	Cluster_22	ubiquitin_conjugation_factor_E4_B	1354	615	Large-size	699	sense	7	45	Group1	medium
LINF_270018900_LinJ.27_580154_580711-	LINF_270018900	3'UTR	Protein_Cluster_825	Cluster_219	WD_domain_-_G-beta_repeat	4908	558	Large-size	1354	sense	2	56.2	Group1	high
LINF_320028800_LinJ.32_877569_878123-	LINF_320028800	3'UTR	Protein_Cluster_773	Cluster_218	hypothetical_protein	6174	555	Large-size	1150	sense	2	43.6	Group2	low
LINF_320028900_LinJ.32_886363_886920-	LINF_320028900	3'UTR	Protein_Cluster_998	Cluster_218	heat_shock_protein_Hsp20	7597	558	Large-size	1597	sense	2	43.6	Group2	high
LINF_350016000_LinJ.35_431140_431698-	LINF_350016000	3'UTR	Protein_Cluster_211	Cluster_217	oligosaccharyl_transferase_subunit	2248	559	Large-size	59	anti-sense	2	37.1	Group2	high
LINF_350016100_LinJ.35_436335_436893-	LINF_350016100	3'UTR	Protein_Cluster_211	Cluster_217	oligosaccharyl_transferase_subunit	2248	559	Large-size	59	anti-sense	2	37.2	Group2	medium
LINF_360048500_LinJ.36_1548878_1549436-	LINF_360048500	3'UTR	Protein_Cluster_142	Cluster_216	hypothetical_protein	780	559	Large-size	161	anti-sense	2	54.8	Group1	medium
LINF_360049000_LinJ.36_1566274_1566823+	LINF_360049000	3'UTR	Protein_Cluster_289	Cluster_216	hypothetical_protein	816	550	Large-size	52	sense	2	54.8	Group1	medium
LINF_330019100_LinJ.33_486368_486927-	LINF_330019100	3'UTR	Protein_Cluster_230	Cluster_214	pumilio_protein_6	7310	560	Large-size	5755	anti-sense	1	50.5	Group1	low
LINF_220021000_LinJ.22_662794_663260-	LINF_220021000	3'UTR	Protein_Cluster_1048	Cluster_213	hypothetical_protein	3614	467	Large-size	1482	sense	4	24.7	Group3	low
LinJ.22_661439_661976+	LINF_220021000	3'UTR	Protein_Cluster_1048	Cluster_213	hypothetical_protein	3614	538	Large-size	2766	anti-sense	4	24.7	Group3	low
LINF_220021300_LinJ.22_675365_675925+	LINF_220021300	3'UTR	Protein_Cluster_546	Cluster_213	hypothetical_protein	1296	561	Large-size	527	sense	4	24.9	Group3	medium
LINF_220021900_LinJ.22_695119_695404+	LINF_220021900	3'UTR	Protein_Cluster_815	Cluster_213	hypothetical_protein	4695	286	medium-size	4315	sense	4	24.8	Group3	low
LINF_090016900_LinJ.09_412975_413497+	LINF_090016900	3'UTR	Protein_Cluster_412	Cluster_212	hypothetical_protein	5007	523	Large-size	3249	sense	9	25.6	Group3	high
LINF_090017800_LinJ.09_424209_424768-	LINF_090017800	3'UTR	Protein_Cluster_343	Cluster_212	phospholipid:diacylglycerol_acyltransferase	1224	560	Large-size	253	sense	9	26.3	Group3	high
LINF_090017900_LinJ.09_429135_429675-	LINF_090017900	3'UTR	Protein_Cluster_927	Cluster_212	MSP_(Major_sperm_protein)_domain_containing_protein	1906	541	Large-size	459	sense	9	26.2	Group3	high
LINF_090018400_LinJ.09_442446_443006-	LINF_090018400	3'UTR	Protein_Cluster_607	Cluster_212	hypothetical_protein	2468	561	Large-size	929	sense	9	26.5	Group3	medium
LINF_090019900_LinJ.09_498484_498920+	LINF_090019900	3'UTR	Protein_Cluster_1001	Cluster_212	hypothetical_protein	1953	437	medium-size	490	anti-sense	9	22.2	Group3	high
LINF_090020200_LinJ.09_505647_506086-	LINF_090020200	3'UTR	Protein_Cluster_738	Cluster_212	hypothetical_protein	1230	440	medium-size	727	sense	9	22.1	Group3	medium
LINF_090020800_LinJ.09_521453_521885-	LINF_090020800	3'UTR	Protein_Cluster_423	Cluster_212	hypothetical_protein	1039	433	medium-size	561	sense	9	21.6	Group3	medium
LINF_090021000_LinJ.09_526766_527065+	LINF_090021000	3'UTR	Protein_Cluster_992	Cluster_212	hypothetical_protein	777	300	medium-size	387	anti-sense	9	NoHit	Group5	medium
LINF_090021400_LinJ.09_536855_537294-	LINF_090021400	3'UTR	Protein_Cluster_361	Cluster_212	hypothetical_protein	1101	440	medium-size	475	sense	9	20.5	Group3	medium
LINF_070012100_LinJ.07_304422_304982+	LINF_070012100	3'UTR	Protein_Cluster_109	Cluster_211	vacuolar-type_Ca2+-ATPase	4822	561	Large-size	3445	sense	1	15.1	Group4	medium
LINF_320025500_LinJ.32_765215_765775-	LINF_320025500	3'UTR	Protein_Cluster_895	Cluster_210	1-acyl-sn-glycerol-3-phosphateacyltransferase-like_protein	1753	561	Large-size	943	sense	1	24.1	Group3	high
LINF_270027600_LinJ.27_950508_950906-	LINF_270027600	3'UTR	Protein_Cluster_716	Cluster_21	ribonucleoside-diphosphate_reductase_small_chain	2615	399	medium-size	2174	sense	3	NoHit	Group5	medium
LINF_270027900_LinJ.27_960416_961037-	LINF_270027900	3'UTR	Protein_Cluster_1091	Cluster_21	hypothetical_protein	1840	622	Large-size	1176	sense	3	51.7	Group1	low
LINF_270028600_LinJ.27_988512_989108-	LINF_270028600	3'UTR	Protein_Cluster_108	Cluster_21	Phosphatidylinositol_3-_and_4-kinase	2138	597	Large-size	939	sense	3	51.7	Group1	low
LINF_350048000_LinJ.35_1630835_1631395+	LINF_350048000	3'UTR	Protein_Cluster_430	Cluster_209	hypothetical_protein	3194	561	Large-size	2369	sense	2	46.3	Group1	low
LINF_350048200_LinJ.35_1646513_1647073-	LINF_350048200	3'UTR	Protein_Cluster_869	Cluster_209	hypothetical_protein	8649	561	Large-size	7485	anti-sense	2	46.3	Group1	low
LINF_310022400_LinJ.31_751656_752216-	LINF_310022400	3'UTR	Protein_Cluster_30	Cluster_208	hypothetical_protein	1579	561	Large-size	930	sense	2	40.2	Group2	low
LINF_310022500_LinJ.31_767157_767712-	LINF_310022500	3'UTR	Protein_Cluster_170	Cluster_208	hypothetical_protein	10177	556	Large-size	1549	sense	2	40.2	Group2	low
LINF_200022200_LinJ.20_716773_717333-	LINF_200022200	3'UTR	Protein_Cluster_714	Cluster_207	amidohydrolase	1472	561	Large-size	879	sense	1	50.1	Group1	medium
LINF_240024700_LinJ.24_705324_705884-	LINF_240024700	3'UTR	Protein_Cluster_497	Cluster_206	hypothetical_protein	1576	561	Large-size	808	sense	4	44.7	Group2	high
LINF_240024900_LinJ.24_715881_716401-	LINF_240024900	3'UTR	Protein_Cluster_176	Cluster_206	cyclin_11	4526	521	Large-size	2547	sense	4	45.2	Group1	low
LINF_240025000_LinJ.24_730031_730554-	LINF_240025000	3'UTR	Protein_Cluster_363	Cluster_206	cyclin_10	10052	524	Large-size	1646	sense	4	45.2	Group1	low
LINF_240025600_LinJ.24_747329_747873-	LINF_240025600	3'UTR	Protein_Cluster_740	Cluster_206	hypothetical_protein	1222	545	Large-size	627	sense	4	45.2	Group1	medium
LINF_350034500_LinJ.35_1116468_1117029-	LINF_350034500	3'UTR	Protein_Cluster_150	Cluster_205	hypothetical_protein	4910	562	Large-size	1543	sense	1	37.1	Group2	low
LINF_210026600_LinJ.21_714870_715416-	LINF_210026600	3'UTR	Protein_Cluster_475	Cluster_204	pumillio_protein_3	3733	547	Large-size	591	sense	2	59.8	Group1	low
LINF_230015100_LinJ.23_360917_361479-	LINF_230015100	3'UTR	Protein_Cluster_512	Cluster_203	50S_ribosome-binding_GTPase/Dynamin_family	4725	563	Large-size	1002	sense	9	26.5	Group3	medium
LINF_230015900_LinJ.23_393817_394374-	LINF_230015900	3'UTR	Protein_Cluster_516	Cluster_203	actin_interacting_protein-like_protein	1117	558	Large-size	362	sense	9	26.5	Group3	medium
LINF_230016300_LinJ.23_412736_413286-	LINF_230016300	3'UTR	Protein_Cluster_1081	Cluster_203	hypothetical_protein	6456	551	Large-size	2583	sense	9	22.6	Group3	medium
LINF_230017000_LinJ.23_428610_429149-	LINF_230017000	3'UTR	Protein_Cluster_478	Cluster_203	sucrose_hydrolase-like_protein	1668	540	Large-size	544	sense	9	25.3	Group3	low
LINF_230017100_LinJ.23_448200_448739-	LINF_230017100	3'UTR	Protein_Cluster_478	Cluster_203	sucrose_hydrolase-like_protein	16801	540	Large-size	544	sense	9	25.3	Group3	low
LinJ.23_433508_434047-	LINF_230017100	3'UTR	Protein_Cluster_478	Cluster_203	sucrose_hydrolase-like_protein	16801	540	Large-size	15236	sense	9	25.3	Group3	low
LinJ.23_438409_438948-	LINF_230017100	3'UTR	Protein_Cluster_478	Cluster_203	sucrose_hydrolase-like_protein	16801	540	Large-size	10335	sense	9	25.3	Group3	low
LinJ.23_443304_443842-	LINF_230017100	3'UTR	Protein_Cluster_478	Cluster_203	sucrose_hydrolase-like_protein	16801	539	Large-size	5441	sense	9	27.1	Group3	low
LINF_230017200_LinJ.23_453099_453638-	LINF_230017200	3'UTR	Protein_Cluster_523	Cluster_203	sucrose_hydrolase-like_protein	2251	540	Large-size	544	sense	9	25.3	Group3	medium
LINF_200016200_LinJ.20_483159_483721-	LINF_200016200	3'UTR	Protein_Cluster_98	Cluster_202	hypothetical_protein	4550	563	Large-size	2269	anti-sense	8	34.5	Group2	low
LINF_200016730_LinJ.20_510324_510717-	LINF_200016730	3'UTR	Protein_Cluster_662	Cluster_202	unspecified_product	5268	394	medium-size	2584	anti-sense	8	8.2	Group4	medium
LinJ.20_512508_512964+	LINF_200016730	3'UTR	Protein_Cluster_662	Cluster_202	unspecified_product	5268	457	Large-size	4768	sense	8	38	Group2	medium
LinJ.20_517683_518118-	LINF_200016760	3'UTR	Protein_Cluster_428	Cluster_202	unspecified_product	6316	436	medium-size	2573	anti-sense	8	NoHit	Group5	low
LinJ.20_520269_520727+	LINF_200016760	3'UTR	Protein_Cluster_428	Cluster_202	unspecified_product	6316	459	Large-size	5159	sense	8	37.4	Group2	low
LINF_200017100_LinJ.20_543940_544400+	LINF_200017100	3'UTR	Protein_Cluster_283	Cluster_202	calpain-like_cysteine_peptidase	2967	461	Large-size	2117	sense	8	38.2	Group2	low
LINF_200017300_LinJ.20_550781_551232+	LINF_200017300	3'UTR	Protein_Cluster_1040	Cluster_202	calpain-like_cysteine_peptidase_-_Clan_CA	1965	452	Large-size	796	sense	8	38.2	Group2	medium
LINF_200017900_LinJ.20_575444_575974+	LINF_200017900	3'UTR	Protein_Cluster_995	Cluster_202	Domain_of_unknown_function_(DUF1935)	1570	531	Large-size	373	sense	8	37.6	Group2	medium
LINF_350032600_LinJ.35_1035682_1036244-	LINF_350032600	3'UTR	Protein_Cluster_679	Cluster_201	acyl-CoA_dehydrogenase	1760	563	Large-size	156	sense	1	29.8	Group3	medium
LINF_360041200_LinJ.36_1330584_1331146-	LINF_360041200	3'UTR	Protein_Cluster_93	Cluster_200	Enoyl-CoA_hydratase/isomerase_family/2-enoyl-CoA_Hydratase_C-terminal_region_containing_protein	1355	563	Large-size	360	sense	1	55.2	Group1	medium
LINF_110018500_LinJ.11_527674_528295+	LINF_110018500	3'UTR	Protein_Cluster_23	Cluster_20	ATP-binding_cassette_subfamily_A_-_member_1	5238	622	Large-size	4216	sense	2	26.2	Group3	low
LINF_110019200_LinJ.11_555684_556293-	LINF_110019200	3'UTR	Protein_Cluster_397	Cluster_20	Nodulin-like	1636	610	Large-size	598	anti-sense	2	26.2	Group3	low
LINF_010005800_LinJ.01_24086_24755+	LINF_010005800	3'UTR	Protein_Cluster_900	Cluster_2	UMP-CMP_kinase_-_mitochondrial	1119	670	Large-size	44	anti-sense	4	47.9	Group1	low
LINF_010006300_LinJ.01_35273_35937-	LINF_010006300	3'UTR	Protein_Cluster_1090	Cluster_2	hypothetical_protein	1584	665	Large-size	882	sense	4	47.9	Group1	medium
LINF_010007100_LinJ.01_54887_55539-	LINF_010007100	3'UTR	Protein_Cluster_796	Cluster_2	cyclophilin_12	2957	653	Large-size	1807	sense	4	47.9	Group1	medium
LINF_010007800_LinJ.01_75912_76348+	LINF_010007800	3'UTR	Protein_Cluster_1012	Cluster_2	Cytochrome_c_oxidase_biogenesis_protein_Cmc1_like	793	437	medium-size	291	anti-sense	4	48.1	Group1	high
LINF_340040800_LinJ.34_1489889_1490452+	LINF_340040800	3'UTR	Protein_Cluster_865	Cluster_198	aldose_1-epimerase-like_protein	5890	564	Large-size	505	sense	1	34.8	Group2	high
LINF_220023100_LinJ.22_745052_745616+	LINF_220023100	3'UTR	Protein_Cluster_312	Cluster_197	phosphoinositide-specific_phospholipase_C	31426	565	Large-size	434	sense	1	17.4	Group4	medium
LINF_300025400_LinJ.30_721602_721803+	LINF_300025400	3'UTR	Protein_Cluster_645	Cluster_196	mannosyltransferase	1551	202	medium-size	1309	sense	3	NoHit	Group5	medium
LINF_300025600_LinJ.30_729417_729833+	LINF_300025600	3'UTR	Protein_Cluster_965	Cluster_196	ferric_reductase_transmembrane_protein-like_protein	4250	417	medium-size	553	sense	3	43.8	Group2	medium
LINF_300028900_LinJ.30_867151_867715-	LINF_300028900	3'UTR	Protein_Cluster_496	Cluster_196	sphingosine_1-phosphate_lyase	2494	565	Large-size	1179	sense	3	31.8	Group2	low
LinJ.33_1414209_1414773+	LINF_330040000	3'UTR	Protein_Cluster_160	Cluster_195	hypothetical_protein	7435	565	Large-size	2192	sense	1	47.1	Group1	low
LINF_360072300_LinJ.36_2432618_2433183-	LINF_360072300	3'UTR	Protein_Cluster_1007	Cluster_192	ADP-ribosylation_factor-like_protein_3b	1681	566	Large-size	398	sense	1	35.3	Group2	medium
LinJ.33_710736_711282+	LINF_330024500	3'UTR	Protein_Cluster_583	Cluster_191	peptidase_m20/m25/m40_family-like_protein	6069	547	Large-size	3577	sense	9	52.6	Group1	medium
LINF_330024600_LinJ.33_716607_717170+	LINF_330024600	3'UTR	Protein_Cluster_190	Cluster_191	hypothetical_protein	946	564	Large-size	253	sense	9	52.4	Group1	medium
LINF_330025200_LinJ.33_727205_727768+	LINF_330025200	3'UTR	Protein_Cluster_251	Cluster_191	thiamine_biosynthesis-like_protein	2283	564	Large-size	1669	sense	9	54.7	Group1	medium
LINF_330025400_LinJ.33_732178_732743+	LINF_330025400	3'UTR	Protein_Cluster_130	Cluster_191	DNA_polymerase_delta_catalytic_subunit	1076	566	Large-size	91	sense	9	54.5	Group1	medium
LINF_330025600_LinJ.33_742546_743104+	LINF_330025600	3'UTR	Protein_Cluster_380	Cluster_191	protein_kinase	2075	559	Large-size	291	sense	9	54.5	Group1	low
LINF_330026700_LinJ.33_772434_772991-	LINF_330026700	3'UTR	Protein_Cluster_164	Cluster_191	dual-specificity_protein_kinase	6667	558	Large-size	1639	anti-sense	9	54.5	Group1	low
LinJ.33_775350_775915+	LINF_330026700	3'UTR	Protein_Cluster_164	Cluster_191	dual-specificity_protein_kinase	6667	566	Large-size	4555	sense	9	54.7	Group1	low
LINF_330027000_LinJ.33_782200_782760+	LINF_330027000	3'UTR	Protein_Cluster_919	Cluster_191	hypothetical_protein	902	561	Large-size	126	sense	9	54.5	Group1	medium
LINF_330029000_LinJ.33_854098_854659+	LINF_330029000	3'UTR	Protein_Cluster_298	Cluster_191	hypothetical_protein	7069	562	Large-size	3912	sense	9	52.6	Group1	low
LINF_230018500_LinJ.23_503039_503604-	LINF_230018500	3'UTR	Protein_Cluster_1051	Cluster_190	hypothetical_protein	4988	566	Large-size	2113	sense	9	54	Group1	high
LINF_230019800_LinJ.23_545446_545999-	LINF_230019800	3'UTR	Protein_Cluster_339	Cluster_190	hypothetical_protein	832	554	Large-size	236	sense	9	54.5	Group1	low
LINF_230019900_LinJ.23_548950_549515-	LINF_230019900	3'UTR	Protein_Cluster_339	Cluster_190	hypothetical_protein	930	566	Large-size	236	sense	9	54.5	Group1	low
LINF_230020100_LinJ.23_556120_556554+	LINF_230020100	3'UTR	Protein_Cluster_60	Cluster_190	hypothetical_protein	832	435	medium-size	16	anti-sense	9	52.4	Group1	low
LINF_230020800_LinJ.23_580168_580596-	LINF_230020800	3'UTR	Protein_Cluster_502	Cluster_190	membrane-bound_acid_phosphatase_2	1370	429	medium-size	691	anti-sense	9	54	Group1	medium
LINF_230021000_LinJ.23_584948_585398+	LINF_230021000	3'UTR	Protein_Cluster_826	Cluster_190	sir2-family_protein-like_protein	618	451	Large-size	118	sense	9	52.4	Group1	low
LINF_330018200_LinJ.33_447827_448448+	LINF_330018200	3'UTR	Protein_Cluster_936	Cluster_19	hypothetical_protein	4000	622	Large-size	3039	sense	1	28.3	Group3	high
LINF_270027400_LinJ.27_945458_946007-	LINF_270027400	3'UTR	Protein_Cluster_700	Cluster_189	branched-chain_amino_acid_aminotransferase	1930	550	Large-size	539	sense	5	51.7	Group1	low
LINF_270028000_LinJ.27_963459_964024-	LINF_270028000	3'UTR	Protein_Cluster_1038	Cluster_189	hypothetical_protein	1250	566	Large-size	231	sense	5	51.7	Group1	high
LINF_270028300_LinJ.27_974508_975074-	LINF_270028300	3'UTR	Protein_Cluster_789	Cluster_189	MSP_(Major_sperm_protein)_domain_containing_protein	3584	567	Large-size	1548	sense	5	51.7	Group1	low
LINF_270030200_LinJ.27_1043493_1044034-	LINF_270030200	3'UTR	Protein_Cluster_303	Cluster_189	acyl-CoA_oxidase	1774	542	Large-size	1201	sense	5	51.7	Group1	medium
LINF_300026000_LinJ.30_743412_743820+	LINF_300026000	3'UTR	Protein_Cluster_480	Cluster_188	hypothetical_protein	1837	409	medium-size	439	sense	5	42.6	Group2	medium
LINF_300027100_LinJ.30_772659_773225-	LINF_300027100	3'UTR	Protein_Cluster_509	Cluster_188	E3_ubiquitin-protein_ligase	2125	567	Large-size	1123	sense	5	42.6	Group2	medium
LINF_300027200_LinJ.30_778385_778944-	LINF_300027200	3'UTR	Protein_Cluster_533	Cluster_188	RNA_recognition_motif._(a.k.a._RRM_-_RBD_-_or_RNP_domain)/RNA_recognition_motif_(a.k.a._RRM_-_RBD_-_or_RNP_domain)	8116	560	Large-size	6078	sense	5	43	Group2	low
LinJ.30_782228_782780-	LINF_300027200	3'UTR	Protein_Cluster_533	Cluster_188	RNA_recognition_motif._(a.k.a._RRM_-_RBD_-_or_RNP_domain)/RNA_recognition_motif_(a.k.a._RRM_-_RBD_-_or_RNP_domain)	8116	553	Large-size	2242	sense	5	42.6	Group2	low
LINF_300027300_LinJ.30_789459_790010-	LINF_300027300	3'UTR	Protein_Cluster_536	Cluster_188	RNA-binding_protein	3985	552	Large-size	1547	sense	5	43	Group2	low
LINF_360012700_LinJ.36_220069_220635+	LINF_360012700	3'UTR	Protein_Cluster_913	Cluster_187	Protein_C21orf2_homolog	1756	567	Large-size	346	sense	1	47.9	Group1	medium
LINF_290032800_LinJ.29_1147019_1147570+	LINF_290032800	3'UTR	Protein_Cluster_625	Cluster_186	vacuolar_protein_sorting-associated_protein_4	2169	552	Large-size	1582	sense	3	47.4	Group1	medium
LINF_290033600_LinJ.29_1177353_1177914+	LINF_290033600	3'UTR	Protein_Cluster_455	Cluster_186	hypothetical_protein	1536	562	Large-size	596	sense	3	47.4	Group1	medium
LINF_290034100_LinJ.29_1195895_1196461+	LINF_290034100	3'UTR	Protein_Cluster_78	Cluster_186	SAM_domain_(Sterile_alpha_motif)	1486	567	Large-size	873	sense	3	47.4	Group1	medium
LINF_090022400_LinJ.09_560552_560743-	LINF_090022400	3'UTR	Protein_Cluster_237	Cluster_185	DNA_J-binding_protein	1096	192	medium-size	121	sense	2	NoHit	Group5	high
LINF_290030600_LinJ.29_1071545_1072111-	LINF_290030600	3'UTR	Protein_Cluster_677	Cluster_185	hypothetical_protein	8780	567	Large-size	1887	sense	2	48.3	Group1	low
LINF_300034800_LinJ.30_1068030_1068596-	LINF_300034800	3'UTR	Protein_Cluster_290	Cluster_184	phospholipase_c-like_protein	2309	567	Large-size	1377	sense	1	52.3	Group1	low
LINF_300016000_LinJ.30_344260_344827+	LINF_300016000	3'UTR	Protein_Cluster_928	Cluster_183	hypothetical_protein	1426	568	Large-size	818	sense	1	36.4	Group2	high
LinJ.16_611997_612523-	LINF_160021000	3'UTR	Protein_Cluster_744	Cluster_182	hypothetical_protein	2087	527	Large-size	1035	sense	3	33.7	Group2	medium
LINF_160021300_LinJ.16_620169_620728-	LINF_160021300	3'UTR	Protein_Cluster_101	Cluster_182	hypothetical_protein	858	560	Large-size	115	sense	3	33.9	Group2	low
LINF_160022600_LinJ.16_673053_673620-	LINF_160022600	3'UTR	Protein_Cluster_338	Cluster_182	Clustered_mitochondria/Translation_initiation_factor_eIF3_subunit_135	1676	568	Large-size	748	anti-sense	3	37	Group2	low
LINF_350007400_LinJ.35_64320_64885+	LINF_350007400	3'UTR	Protein_Cluster_737	Cluster_181	hypothetical_protein	2539	566	Large-size	1451	sense	4	44.8	Group2	low
LINF_320035800_LinJ.32_1123751_1124318-	LINF_320035800	3'UTR	Protein_Cluster_552	Cluster_180	phosphatidate_cytidylyltransferase-like_protein	2660	568	Large-size	381	sense	1	49.5	Group1	medium
LINF_290028200_LinJ.29_948624_949231-	LINF_290028200	3'UTR	Protein_Cluster_282	Cluster_18	hypothetical_protein	3957	608	Large-size	3310	sense	7	39.9	Group2	low
LINF_290028700_LinJ.29_974991_975613-	LINF_290028700	3'UTR	Protein_Cluster_379	Cluster_18	Domain_of_unknown_function_(DUF4139)	2350	623	Large-size	1417	sense	7	39.9	Group2	medium
LINF_290028800_LinJ.29_979744_980355-	LINF_290028800	3'UTR	Protein_Cluster_24	Cluster_18	UDP-glucose:Glycoprotein_Glucosyltransferase	1375	612	Large-size	541	sense	7	39.9	Group2	medium
LinJ.29_1000726_1001334+	LINF_290029100	3'UTR	Protein_Cluster_960	Cluster_18	C-8_sterol_isomerase-like_protein	1819	609	Large-size	222	anti-sense	7	35.6	Group2	medium
LINF_290029200_LinJ.29_1006786_1007289-	LINF_290029200	3'UTR	Protein_Cluster_652	Cluster_18	cdc2-related_kinase_10	6783	504	Large-size	2624	sense	7	NoHit	Group5	low
LINF_290029600_LinJ.29_1024509_1024935+	LINF_290029600	3'UTR	Protein_Cluster_48	Cluster_18	hypothetical_protein	2719	427	medium-size	1567	anti-sense	7	39.9	Group2	medium
LINF_290030000_LinJ.29_1044550_1045139-	LINF_290030000	3'UTR	Protein_Cluster_451	Cluster_18	hypothetical_protein	924	590	Large-size	167	sense	7	39.9	Group2	medium
LINF_330038800_LinJ.33_1322147_1322715+	LINF_330038800	3'UTR	Protein_Cluster_35	Cluster_179	Present_in_the_outer_mitochondrial_membrane_proteome_22-1	4118	569	Large-size	2355	sense	1	45.1	Group1	low
LINF_290014100_LinJ.29_326232_326769-	LINF_290014100	3'UTR	Protein_Cluster_1015	Cluster_178	Cytochrome_b5-like_Heme/Steroid_binding_domain_containing_protein	1808	538	Large-size	1106	sense	7	49.9	Group1	medium
LINF_290014300_LinJ.29_333827_334376-	LINF_290014300	3'UTR	Protein_Cluster_558	Cluster_178	hypothetical_protein	2842	550	Large-size	203	sense	7	49.9	Group1	high
LinJ.29_332086_332647-	LINF_290014300	3'UTR	Protein_Cluster_558	Cluster_178	hypothetical_protein	2842	562	Large-size	1932	sense	7	50	Group1	high
LINF_290015200_LinJ.29_360504_361053+	LINF_290015200	3'UTR	Protein_Cluster_267	Cluster_178	5-histidylcysteine_sulfoxide_synthase	1783	550	Large-size	139	sense	7	49.9	Group1	high
LINF_290015400_LinJ.29_369322_369890+	LINF_290015400	3'UTR	Protein_Cluster_644	Cluster_178	hypothetical_protein	2758	569	Large-size	1056	sense	7	49.9	Group1	low
LINF_290015600_LinJ.29_380870_381423+	LINF_290015600	3'UTR	Protein_Cluster_486	Cluster_178	hypothetical_protein	1013	554	Large-size	409	sense	7	49.9	Group1	low
LINF_090005900_LinJ.09_25449_26018+	LINF_090005900	3'UTR	Protein_Cluster_934	Cluster_177	RNA-binding_protein_5-like_protein	10250	570	Large-size	1644	sense	1	53.7	Group1	low
LINF_170013000_LinJ.17_332600_333169-	LINF_170013000	3'UTR	Protein_Cluster_120	Cluster_176	EF-hand_domain_pair/EF-hand_domain_containing_protein	1841	570	Large-size	946	sense	4	44.9	Group2	low
LINF_170013700_LinJ.17_347288_347838+	LINF_170013700	3'UTR	Protein_Cluster_324	Cluster_176	polo-like_protein_kinase	6496	551	Large-size	4864	anti-sense	4	45.1	Group1	low
LinJ.17_346305_346840+	LINF_170013700	3'UTR	Protein_Cluster_324	Cluster_176	polo-like_protein_kinase	6496	536	Large-size	5862	anti-sense	4	44.9	Group2	low
LinJ.17_352051_352612-	LINF_170013700	3'UTR	Protein_Cluster_324	Cluster_176	polo-like_protein_kinase	6496	562	Large-size	90	sense	4	44.9	Group2	low
LINF_050015850_LinJ.05_391448_391886+	LINF_050015850	3'UTR	Protein_Cluster_628	Cluster_175	hypothetical_protein	675	439	medium-size	112	sense	2	3.5	Group4	low
LINF_280026200_LinJ.28_787561_788129-	LINF_280026200	3'UTR	Protein_Cluster_1014	Cluster_174	ribose_5-phosphate_isomerase	3026	569	Large-size	529	sense	7	47.9	Group1	medium
LINF_280027400_LinJ.28_835620_836176-	LINF_280027400	3'UTR	Protein_Cluster_488	Cluster_174	DEAD-box_ATP-dependent_RNA_helicase	1314	557	Large-size	269	sense	7	50.4	Group1	low
LINF_280027800_LinJ.28_849548_850098+	LINF_280027800	3'UTR	Protein_Cluster_264	Cluster_174	Cullin_family/Cullin_protein_neddylation_domain_containing_protein	864	551	Large-size	263	sense	7	50.7	Group1	medium
LinJ.28_855001_855552-	LINF_280027900	3'UTR	Protein_Cluster_306	Cluster_174	cullin_2	3318	552	Large-size	2459	anti-sense	7	50.7	Group1	medium
LINF_280029200_LinJ.28_895607_896165+	LINF_280029200	3'UTR	Protein_Cluster_866	Cluster_174	hd_phosphohydrolase_family_protein	2462	559	Large-size	1508	sense	7	50.4	Group1	low
LINF_050005500_LinJ.05_20960_21531+	LINF_050005500	3'UTR	Protein_Cluster_232	Cluster_173	major_vault_protein	1475	572	Large-size	873	sense	5	38.2	Group2	high
LINF_050005900_LinJ.05_30129_30675+	LINF_050005900	3'UTR	Protein_Cluster_384	Cluster_173	phosphoprotein_phosphatase	3203	547	Large-size	577	sense	5	38.2	Group2	medium
LINF_050006200_LinJ.05_39910_40462+	LINF_050006200	3'UTR	Protein_Cluster_642	Cluster_173	protein_kinase	5911	553	Large-size	1382	sense	5	37.2	Group2	medium
LinJ.05_43503_44062+	LINF_050006200	3'UTR	Protein_Cluster_642	Cluster_173	protein_kinase	5911	560	Large-size	4975	sense	5	38.2	Group2	medium
LINF_280005800_LinJ.28_29241_29812+	LINF_280005800	3'UTR	Protein_Cluster_411	Cluster_172	oxygen-sensing_adenylate_cyclase	761	572	Large-size	94	sense	1	32.3	Group2	medium
LINF_250013900_LinJ.25_297145_297270-	LINF_250013900	3'UTR	Protein_Cluster_137	Cluster_171	hypothetical_protein	1575	126	small-size	297	anti-sense	2	NoHit	Group5	low
LINF_250014200_LinJ.25_309986_310557+	LINF_250014200	3'UTR	Protein_Cluster_727	Cluster_171	hypothetical_protein	4053	572	Large-size	807	sense	2	55	Group1	low
LINF_090020500_LinJ.09_513239_513428+	LINF_090020500	3'UTR	Protein_Cluster_921	Cluster_170	PPPDE_putative_peptidase_domain_containing_protein	1305	190	medium-size	609	anti-sense	4	49	Group1	medium
LINF_340018600_LinJ.34_558483_559031-	LINF_340018600	3'UTR	Protein_Cluster_359	Cluster_170	hypothetical_protein	1913	549	Large-size	448	sense	4	56.7	Group1	medium
LINF_340018700_LinJ.34_562883_563454-	LINF_340018700	3'UTR	Protein_Cluster_896	Cluster_170	Enriched_in_surface-labeled_proteome_protein_11	1571	572	Large-size	640	sense	4	56.6	Group1	medium
LINF_340020200_LinJ.34_617081_617641-	LINF_340020200	3'UTR	Protein_Cluster_166	Cluster_170	hypothetical_protein	1363	561	Large-size	208	sense	4	56.3	Group1	medium
LINF_360078400_LinJ.36_2634084_2634707-	LINF_360078400	3'UTR	Protein_Cluster_702	Cluster_17	methyltransferase	947	624	Large-size	82	sense	7	24.5	Group3	medium
LINF_360078700_LinJ.36_2640332_2640774-	LINF_360078700	3'UTR	Protein_Cluster_732	Cluster_17	f2o10.10_protein-like_protein	792	443	medium-size	249	sense	7	NoHit	Group5	medium
LINF_360079000_LinJ.36_2648331_2648895-	LINF_360079000	3'UTR	Protein_Cluster_978	Cluster_17	mitochondrial_carrier_protein	1427	565	Large-size	603	sense	7	24.5	Group3	medium
LinJ.36_2657876_2658470-	LINF_360079300	3'UTR	Protein_Cluster_334	Cluster_17	serine_peptidase_clan_SC_-_family_S9A	2293	595	Large-size	1563	sense	7	24.5	Group3	high
LINF_360079500_LinJ.36_2664826_2665439-	LINF_360079500	3'UTR	Protein_Cluster_279	Cluster_17	adaptin_complex_1_subunit	1228	614	Large-size	425	sense	7	24.5	Group3	medium
LINF_360080200_LinJ.36_2691895_2692514-	LINF_360080200	3'UTR	Protein_Cluster_582	Cluster_17	amino_acid_permease_aap11ld-like_protein	1314	620	Large-size	654	sense	7	24.3	Group3	medium
LINF_360080900_LinJ.36_2706867_2707467-	LINF_360080900	3'UTR	Protein_Cluster_65	Cluster_17	nuclear_pore_complex_protein_(NUP155)	2092	601	Large-size	1187	sense	7	26.7	Group3	medium
LINF_300019400_LinJ.30_479207_479778+	LINF_300019400	3'UTR	Protein_Cluster_630	Cluster_169	amidohydrolase	2327	572	Large-size	702	sense	6	38.8	Group2	medium
LINF_300020000_LinJ.30_507761_508333+	LINF_300020000	3'UTR	Protein_Cluster_45	Cluster_169	hypothetical_protein	2609	573	Large-size	1383	sense	6	38.8	Group2	low
LINF_300020100_LinJ.30_515841_516413+	LINF_300020100	3'UTR	Protein_Cluster_85	Cluster_169	kinesin	3286	573	Large-size	2638	sense	6	38.8	Group2	low
LINF_300020200_LinJ.30_518365_518936+	LINF_300020200	3'UTR	Protein_Cluster_833	Cluster_169	p1/s1_nuclease	1531	572	Large-size	276	sense	6	42.1	Group2	medium
LINF_300021100_LinJ.30_554205_554767+	LINF_300021100	3'UTR	Protein_Cluster_504	Cluster_169	hypothetical_protein	6802	563	Large-size	2670	sense	6	42.5	Group2	medium
LINF_300021600_LinJ.30_573891_574423+	LINF_300021600	3'UTR	Protein_Cluster_608	Cluster_169	Hsp33_protein	2538	533	Large-size	449	sense	6	42.8	Group2	low
LINF_100019100_LinJ.10_531059_531628-	LINF_100019100	3'UTR	Protein_Cluster_1046	Cluster_168	hypothetical_protein	1252	570	Large-size	327	sense	9	27.3	Group3	medium
LINF_100020300_LinJ.10_555563_556118+	LINF_100020300	3'UTR	Protein_Cluster_809	Cluster_168	Protein_of_unknown_function_(DUF1861)	1290	556	Large-size	364	sense	9	20.5	Group3	high
LINF_100020500_LinJ.10_560834_561399+	LINF_100020500	3'UTR	Protein_Cluster_829	Cluster_168	Protein_of_unknown_function_(DUF1861)	3653	566	Large-size	186	sense	9	27.2	Group3	medium
LinJ.10_563049_563621+	LINF_100020500	3'UTR	Protein_Cluster_829	Cluster_168	Protein_of_unknown_function_(DUF1861)	3653	573	Large-size	2401	sense	9	26.9	Group3	medium
LINF_100020900_LinJ.10_573648_574218+	LINF_100020900	3'UTR	Protein_Cluster_843	Cluster_168	Protein_of_unknown_function_(DUF1861)	1494	571	Large-size	302	sense	9	27.3	Group3	medium
LinJ.11_158526_159078-	LINF_110009700	3'UTR	Protein_Cluster_483	Cluster_167	hypothetical_protein	8548	553	Large-size	715	anti-sense	6	47	Group1	low
LinJ.11_164975_165508+	LINF_110009700	3'UTR	Protein_Cluster_483	Cluster_167	hypothetical_protein	8548	534	Large-size	7164	sense	6	45.4	Group1	low
LINF_110010800_LinJ.11_178305_178876+	LINF_110010800	3'UTR	Protein_Cluster_457	Cluster_167	protein_kinase	2724	572	Large-size	833	sense	6	50.4	Group1	medium
LINF_110011100_LinJ.11_189479_190046+	LINF_110011100	3'UTR	Protein_Cluster_375	Cluster_167	Protein_of_unknown_function_(DUF563)	791	568	Large-size	194	sense	6	47.5	Group1	medium
LINF_110011200_LinJ.11_193352_193924+	LINF_110011200	3'UTR	Protein_Cluster_481	Cluster_167	nucleobase_transporter	5792	573	Large-size	884	sense	6	48.5	Group1	low
LINF_110011300_LinJ.11_204259_204662-	LINF_110011300	3'UTR	Protein_Cluster_119	Cluster_167	transcription_modulator/accessory_protein	3367	404	medium-size	2119	anti-sense	6	47	Group1	medium
LINF_230024800_LinJ.23_735372_735945-	LINF_230024800	3'UTR	Protein_Cluster_886	Cluster_166	exosome_component_CSL4	7563	574	Large-size	4035	anti-sense	2	33.7	Group2	medium
LINF_350028500_LinJ.35_878797_879370+	LINF_350028500	3'UTR	Protein_Cluster_105	Cluster_165	protein_kinase	2317	574	Large-size	1437	sense	1	34.5	Group2	low
LinJ.30_1319688_1320261-	LINF_300042100	3'UTR	Protein_Cluster_924	Cluster_164	CYC2-like_protein	3135	574	Large-size	115	anti-sense	1	40.9	Group2	low
LINF_250012000_LinJ.25_221315_221888-	LINF_250012000	3'UTR	Protein_Cluster_471	Cluster_163	epsin	2495	574	Large-size	1621	sense	3	42.2	Group2	low
LinJ.25_249909_250465+	LINF_250012500	3'UTR	Protein_Cluster_749	Cluster_163	SCAMP_family	3948	557	Large-size	716	anti-sense	3	42.2	Group2	medium
LINF_250013100_LinJ.25_259385_259877+	LINF_250013100	3'UTR	Protein_Cluster_1019	Cluster_163	eukaryotic_initiation_factor_5a	1033	493	Large-size	80	sense	3	33.1	Group2	high
LINF_240007800_LinJ.24_91170_91656+	LINF_240007800	3'UTR	Protein_Cluster_827	Cluster_162	hypothetical_protein	3569	487	Large-size	735	sense	6	47.9	Group1	low
LINF_240008400_LinJ.24_119281_119855+	LINF_240008400	3'UTR	Protein_Cluster_613	Cluster_162	UDP-galactose_transporter	3921	575	Large-size	142	sense	6	24.5	Group3	medium
LINF_240008600_LinJ.24_131887_132444+	LINF_240008600	3'UTR	Protein_Cluster_133	Cluster_162	ppg3-related_protein-like_protein	1921	558	Large-size	1317	sense	6	24.2	Group3	low
LINF_240008800_LinJ.24_138392_138694+	LINF_240008800	3'UTR	Protein_Cluster_360	Cluster_162	TPR_repeat	1715	303	medium-size	248	sense	6	5.7	Group4	low
LINF_290026300_LinJ.29_883752_884326-	LINF_290026300	3'UTR	Protein_Cluster_1070	Cluster_161	hypothetical_protein	1913	575	Large-size	1239	sense	3	43.7	Group2	high
LINF_290026400_LinJ.29_886524_887096+	LINF_290026400	3'UTR	Protein_Cluster_121	Cluster_161	hypothetical_protein	863	573	Large-size	208	anti-sense	3	43.7	Group2	low
LINF_290027100_LinJ.29_906756_907306-	LINF_290027100	3'UTR	Protein_Cluster_266	Cluster_161	protein_farnesyltransferase_alpha_subunit	4213	551	Large-size	479	sense	3	43.7	Group2	medium
LINF_240017800_LinJ.24_459497_460071+	LINF_240017800	3'UTR	Protein_Cluster_1013	Cluster_160	amastin-like_surface_protein-like_protein	1465	575	Large-size	349	sense	7	45.5	Group1	low
LINF_240017900_LinJ.24_461949_462502+	LINF_240017900	3'UTR	Protein_Cluster_1011	Cluster_160	amastin-like_surface_protein-like_protein	3373	554	Large-size	312	sense	7	45.8	Group1	medium
LinJ.24_463706_464271-	LINF_240017900	3'UTR	Protein_Cluster_1011	Cluster_160	amastin-like_surface_protein-like_protein	3373	566	Large-size	2069	anti-sense	7	45.1	Group1	medium
LinJ.24_481072_481509+	LINF_240018200	3'UTR	Protein_Cluster_240	Cluster_160	DNAJ-domain_protein	4222	438	medium-size	3035	sense	7	39.6	Group2	low
LINF_240018800_LinJ.24_492818_493379+	LINF_240018800	3'UTR	Protein_Cluster_196	Cluster_160	IQ_calmodulin-binding_motif_containing_protein	1366	562	Large-size	595	sense	7	45.5	Group1	medium
LINF_240019000_LinJ.24_498419_498972+	LINF_240019000	3'UTR	Protein_Cluster_1031	Cluster_160	Zinc_finger_-_C3HC4_type_(RING_finger)_containing_protein	1115	554	Large-size	297	sense	7	47.4	Group1	high
LINF_240019300_LinJ.24_508062_508601+	LINF_240019300	3'UTR	Protein_Cluster_797	Cluster_160	Zinc_finger_-_C3HC4_type_(RING_finger)/zinc-RING_finger_domain/EF-hand_domain_pair/EF-hand_domain/EF_hand/Secreted_protein_acidic_and_rich_in_cysteine_Ca_binding_region_containing_protein	1335	540	Large-size	250	sense	7	45.5	Group1	medium
LINF_360061700_LinJ.36_2049241_2049768-	LINF_360061700	3'UTR	Protein_Cluster_935	Cluster_16	hypothetical_protein	1031	528	Large-size	394	sense	3	28.9	Group3	medium
LINF_360063400_LinJ.36_2120961_2121563-	LINF_360063400	3'UTR	Protein_Cluster_553	Cluster_16	tyrosine_specific_protein_phosphatase	896	603	Large-size	257	sense	3	40.6	Group2	low
LINF_360064800_LinJ.36_2171182_2171806-	LINF_360064800	3'UTR	Protein_Cluster_530	Cluster_16	adiponectin_receptor_protein_1	999	625	Large-size	335	sense	3	40.6	Group2	low
LINF_320009500_LinJ.32_165364_165938-	LINF_320009500	3'UTR	Protein_Cluster_879	Cluster_159	Protein_of_unknown_function_(DUF1279)	1303	575	Large-size	688	sense	2	48.4	Group1	high
LINF_320039700_LinJ.32_1277872_1278447+	LINF_320039700	3'UTR	Protein_Cluster_399	Cluster_158	hypothetical_protein	8509	576	Large-size	3913	sense	1	46.2	Group1	low
LINF_290029900_LinJ.29_1041119_1041668-	LINF_290029900	3'UTR	Protein_Cluster_742	Cluster_157	hypothetical_protein	2273	550	Large-size	1271	sense	2	60.1	Group1	medium
LINF_290030100_LinJ.29_1048045_1048620-	LINF_290030100	3'UTR	Protein_Cluster_206	Cluster_157	metallo-peptidase	1868	576	Large-size	433	sense	2	66.4	Group1	medium
LINF_320012000_LinJ.32_228850_229425+	LINF_320012000	3'UTR	Protein_Cluster_863	Cluster_156	hypothetical_protein	2113	576	Large-size	1492	sense	3	57.6	Group1	medium
LINF_320012500_LinJ.32_249210_249782+	LINF_320012500	3'UTR	Protein_Cluster_873	Cluster_156	Mut7-C_RNAse_domain_containing_protein	2156	573	Large-size	1310	sense	3	57.6	Group1	medium
LINF_320022600_LinJ.32_657577_658153-	LINF_320022600	3'UTR	Protein_Cluster_467	Cluster_155	protein_phosphatase_2C	2666	577	Large-size	1290	sense	1	44.3	Group2	low
LINF_340043400_LinJ.34_1566416_1566992+	LINF_340043400	3'UTR	Protein_Cluster_723	Cluster_154	adenosine_kinase-like_protein	3354	577	Large-size	592	sense	1	24.7	Group3	medium
LINF_310026700_LinJ.31_968973_969380-	LINF_310026700	3'UTR	Protein_Cluster_585	Cluster_153	peptidase_m20/m25/m40_family-like_protein	3545	408	medium-size	919	sense	7	51.7	Group1	medium
LINF_310026900_LinJ.31_974025_974428-	LINF_310026900	3'UTR	Protein_Cluster_220	Cluster_153	hypothetical_protein	2681	404	medium-size	1569	sense	7	51.7	Group1	low
LINF_310027800_LinJ.31_1006996_1007572+	LINF_310027800	3'UTR	Protein_Cluster_1076	Cluster_153	hypothetical_protein	10749	577	Large-size	9882	anti-sense	7	41.2	Group2	low
LINF_310028400_LinJ.31_1035207_1035705-	LINF_310028400	3'UTR	Protein_Cluster_538	Cluster_153	hypothetical_protein	1476	499	Large-size	269	sense	7	31.7	Group2	medium
LINF_310028600_LinJ.31_1044765_1045267-	LINF_310028600	3'UTR	Protein_Cluster_559	Cluster_153	CRAL/TRIO_domain_containing_protein	2979	503	Large-size	311	sense	7	31.4	Group2	medium
LINF_310029000_LinJ.31_1058896_1059410-	LINF_310029000	3'UTR	Protein_Cluster_1063	Cluster_153	hypothetical_protein	1442	515	Large-size	863	sense	7	41.4	Group2	low
LINF_330034100_LinJ.33_1065895_1066472-	LINF_330034100	3'UTR	Protein_Cluster_342	Cluster_152	recombinase_rad51	1617	578	Large-size	674	anti-sense	3	20.1	Group3	medium
LINF_330034600_LinJ.33_1084630_1085204+	LINF_330034600	3'UTR	Protein_Cluster_541	Cluster_152	carboxypeptidase	1185	575	Large-size	573	sense	3	20.6	Group3	high
LINF_330036000_LinJ.33_1140517_1141069+	LINF_330036000	3'UTR	Protein_Cluster_81	Cluster_152	hypothetical_protein	1481	553	Large-size	320	sense	3	18.4	Group4	medium
LINF_200015600_LinJ.20_441226_441774+	LINF_200015600	3'UTR	Protein_Cluster_753	Cluster_151	UDP-galactose_transporter	751	549	Large-size	140	sense	3	46.3	Group1	medium
LINF_200015700_LinJ.20_449464_450029+	LINF_200015700	3'UTR	Protein_Cluster_61	Cluster_151	hypothetical_protein	4064	566	Large-size	2855	sense	3	41.1	Group2	low
LINF_330028600_LinJ.33_830351_830928+	LINF_330028600	3'UTR	Protein_Cluster_620	Cluster_150	serine/threonine-protein_kinase_a	5004	578	Large-size	3341	sense	2	46.5	Group1	low
LinJ.33_827632_828194-	LINF_330028600	3'UTR	Protein_Cluster_620	Cluster_150	serine/threonine-protein_kinase_a	5004	563	Large-size	622	anti-sense	2	46.5	Group1	low
LINF_270013200_LinJ.27_317024_317649+	LINF_270013200	3'UTR	Protein_Cluster_616	Cluster_15	hypothetical_protein	1192	626	Large-size	526	sense	1	38.5	Group2	medium
LINF_350025900_LinJ.35_773682_774255+	LINF_350025900	3'UTR	Protein_Cluster_112	Cluster_149	calcium_motive_p-type_ATPase	1943	574	Large-size	1219	sense	2	39.2	Group2	low
LINF_350026000_LinJ.35_781008_781585+	LINF_350026000	3'UTR	Protein_Cluster_329	Cluster_149	kinesin	4037	578	Large-size	3426	sense	2	39.2	Group2	low
LINF_320014800_LinJ.32_350867_351442+	LINF_320014800	3'UTR	Protein_Cluster_194	Cluster_148	vacuolar_proton-ATPase-like_protein	7389	576	Large-size	6789	sense	2	44.8	Group2	medium
LINF_320015100_LinJ.32_363740_364318+	LINF_320015100	3'UTR	Protein_Cluster_175	Cluster_148	Staphylococcal_nuclease_homologue/Tudor_domain_containing_protein	2883	579	Large-size	1811	sense	2	44.4	Group2	medium
LINF_280036800_LinJ.28_1132854_1133419-	LINF_280036800	3'UTR	Protein_Cluster_819	Cluster_147	cytosolic_malate_dehydrogenase	1291	566	Large-size	378	sense	3	41.7	Group2	high
LINF_280037700_LinJ.28_1170616_1171194-	LINF_280037700	3'UTR	Protein_Cluster_792	Cluster_147	hypothetical_protein	2485	579	Large-size	1872	sense	3	41.7	Group2	low
LINF_280039700_LinJ.28_1192986_1193521-	LINF_280039700	3'UTR	Protein_Cluster_41	Cluster_147	hypothetical_protein	2103	536	Large-size	1531	sense	3	41.5	Group2	medium
LINF_360044900_LinJ.36_1439808_1440386-	LINF_360044900	3'UTR	Protein_Cluster_874	Cluster_146	hypothetical_protein	2066	579	Large-size	356	sense	3	53.8	Group1	low
LINF_360047000_LinJ.36_1495855_1496423+	LINF_360047000	3'UTR	Protein_Cluster_728	Cluster_146	aminomethyltransferase_-_mitochondrial	1880	569	Large-size	663	sense	3	53.8	Group1	medium
LINF_330039900_LinJ.33_1406245_1406824-	LINF_330039900	3'UTR	Protein_Cluster_126	Cluster_145	hypothetical_protein	4783	580	Large-size	2698	anti-sense	2	46.5	Group1	low
LINF_330040300_LinJ.33_1432679_1433258+	LINF_330040300	3'UTR	Protein_Cluster_345	Cluster_145	tyrosyl-DNA_phosphodiesterase_1	1927	580	Large-size	1081	sense	2	46.5	Group1	medium
LINF_360060900_LinJ.36_2019663_2020242-	LINF_360060900	3'UTR	Protein_Cluster_519	Cluster_144	VHS_domain_containing_protein	3484	580	Large-size	995	sense	1	61	Group1	low
LINF_340029000_LinJ.34_995663_996242-	LINF_340029000	3'UTR	Protein_Cluster_650	Cluster_143	Uncharacterized_conserved_protein_H4_(DUF2046)	1109	580	Large-size	364	sense	1	54.8	Group1	medium
LINF_330023400_LinJ.33_680489_681068+	LINF_330023400	3'UTR	Protein_Cluster_983	Cluster_142	PRA1_family_protein	1964	580	Large-size	1071	sense	1	58.8	Group1	medium
LINF_020009800_LinJ.02_203867_204447-	LINF_020009800	3'UTR	Protein_Cluster_878	Cluster_141	voltage-dependent_anion-selective_channel	3906	581	Large-size	3286	sense	1	29.9	Group3	high
LINF_310014900_LinJ.31_340210_340790+	LINF_310014900	3'UTR	Protein_Cluster_1062	Cluster_140	hypothetical_protein	3772	581	Large-size	2337	anti-sense	1	51.3	Group1	medium
LINF_330010300_LinJ.33_158915_159501-	LINF_330010300	3'UTR	Protein_Cluster_736	Cluster_14	hypothetical_protein	1083	587	Large-size	459	sense	7	56.2	Group1	low
LINF_330010700_LinJ.33_170897_171493-	LINF_330010700	3'UTR	Protein_Cluster_1077	Cluster_14	Archaic_translocase_of_outer_membrane_11_kDa_subunit	2751	597	Large-size	2128	sense	7	56.2	Group1	high
LINF_330011200_LinJ.33_183804_184416-	LINF_330011200	3'UTR	Protein_Cluster_493	Cluster_14	deoxyribodipyrimidine_photo-lyase	1458	613	Large-size	377	sense	7	56.1	Group1	medium
LINF_330012000_LinJ.33_211113_211739-	LINF_330012000	3'UTR	Protein_Cluster_619	Cluster_14	Scaffold_protein_Nfu/NifU_N_terminal/NifU-like_domain_containing_protein	1789	627	Large-size	121	sense	7	56.2	Group1	low
LINF_330012200_LinJ.33_221948_222573-	LINF_330012200	3'UTR	Protein_Cluster_766	Cluster_14	tRNA-splicing_ligase_RtcB	1289	626	Large-size	155	sense	7	56.2	Group1	low
LINF_330012300_LinJ.33_224893_225496-	LINF_330012300	3'UTR	Protein_Cluster_1043	Cluster_14	hypothetical_protein	1323	604	Large-size	602	sense	7	56.1	Group1	high
LINF_230022000_LinJ.23_619127_619707+	LINF_230022000	3'UTR	Protein_Cluster_141	Cluster_139	XPG_N-terminal_domain/XPG_I-region	1669	581	Large-size	870	sense	1	40.6	Group2	low
LINF_350017400_LinJ.35_483193_483742+	LINF_350017400	3'UTR	Protein_Cluster_956	Cluster_138	monothiol_glutaredoxin	821	550	Large-size	227	sense	3	49.7	Group1	high
LINF_350017800_LinJ.35_491568_492121-	LINF_350017800	3'UTR	Protein_Cluster_930	Cluster_138	hypothetical_protein	1436	554	Large-size	820	anti-sense	3	49.7	Group1	medium
LINF_350019100_LinJ.35_533936_534516+	LINF_350019100	3'UTR	Protein_Cluster_401	Cluster_138	peroxisome_targeting_signal_1_receptor	2300	581	Large-size	830	sense	3	59.1	Group1	medium
LINF_340046600_LinJ.34_1670920_1671501+	LINF_340046600	3'UTR	Protein_Cluster_859	Cluster_137	hypothetical_protein	2422	582	Large-size	1119	sense	1	29.2	Group3	medium
LINF_240016000_LinJ.24_386146_386727+	LINF_240016000	3'UTR	Protein_Cluster_637	Cluster_136	DNAJ_domain_protein	1171	582	Large-size	539	sense	4	46.9	Group1	low
LINF_240016900_LinJ.24_429807_430358+	LINF_240016900	3'UTR	Protein_Cluster_129	Cluster_136	hypothetical_protein	5677	552	Large-size	4767	sense	4	46.9	Group1	low
LinJ.24_425082_425629+	LINF_240016900	3'UTR	Protein_Cluster_129	Cluster_136	hypothetical_protein	5677	548	Large-size	42	sense	4	46.9	Group1	low
LinJ.24_427446_427993+	LINF_240016900	3'UTR	Protein_Cluster_129	Cluster_136	hypothetical_protein	5677	548	Large-size	2406	sense	4	46.9	Group1	low
LINF_220009100_LinJ.22_156610_157180-	LINF_220009100	3'UTR	Protein_Cluster_90	Cluster_135	hypothetical_protein	3029	571	Large-size	583	sense	3	45.8	Group1	medium
LINF_220010200_LinJ.22_221390_221971-	LINF_220010200	3'UTR	Protein_Cluster_670	Cluster_135	Putative_tRNA_binding_domain_containing_protein	1340	582	Large-size	540	sense	3	45.7	Group1	high
LINF_220010400_LinJ.22_227784_228364-	LINF_220010400	3'UTR	Protein_Cluster_223	Cluster_135	protein_kinase	2400	581	Large-size	1286	sense	3	45.6	Group1	medium
LINF_320025700_LinJ.32_771527_772108-	LINF_320025700	3'UTR	Protein_Cluster_871	Cluster_134	ribosome_biogenesis_protein_TSR3	4265	582	Large-size	3501	sense	2	NoHit	Group5	medium
LINF_320027200_LinJ.32_817148_817231-	LINF_320027200	3'UTR	Protein_Cluster_207	Cluster_134	hypothetical_protein	4389	84	small-size	3384	sense	2	NoHit	Group5	low
LINF_360029900_LinJ.36_913310_913891+	LINF_360029900	3'UTR	Protein_Cluster_548	Cluster_133	Bardet-Biedl_syndrome_4_protein	1971	582	Large-size	929	sense	2	33.2	Group2	medium
LINF_360030300_LinJ.36_935079_935654+	LINF_360030300	3'UTR	Protein_Cluster_680	Cluster_133	glucokinase	1384	576	Large-size	694	sense	2	32.6	Group2	medium
LINF_310030300_LinJ.31_1143373_1143950-	LINF_310030300	3'UTR	Protein_Cluster_378	Cluster_132	hypothetical_protein	3504	578	Large-size	866	sense	2	36.7	Group2	low
LINF_310030600_LinJ.31_1159778_1160359-	LINF_310030600	3'UTR	Protein_Cluster_1035	Cluster_132	hypothetical_protein	2976	582	Large-size	1883	sense	2	36.7	Group2	high
LINF_360027700_LinJ.36_827027_827608+	LINF_360027700	3'UTR	Protein_Cluster_806	Cluster_131	TPR_repeat/Tetratricopeptide_repeat	3470	582	Large-size	2653	sense	1	50.4	Group1	medium
LINF_350020700_LinJ.35_602395_602902-	LINF_350020700	3'UTR	Protein_Cluster_767	Cluster_130	Methyltransferase_domain/ubiE/COQ5_methyltransferase_family	764	508	Large-size	91	sense	6	42.7	Group2	high
LINF_350022100_LinJ.35_647908_648480-	LINF_350022100	3'UTR	Protein_Cluster_627	Cluster_130	cyclophilin_14	1817	573	Large-size	692	sense	6	44.3	Group2	medium
LINF_350022300_LinJ.35_654145_654703-	LINF_350022300	3'UTR	Protein_Cluster_94	Cluster_130	ubiquitin_hydrolase	1598	559	Large-size	913	sense	6	44.3	Group2	medium
LINF_350022800_LinJ.35_668458_669039+	LINF_350022800	3'UTR	Protein_Cluster_479	Cluster_130	DNA_polymerase_epsilon_subunit_b	1163	582	Large-size	367	sense	6	44.3	Group2	medium
LINF_350023200_LinJ.35_679769_680335+	LINF_350023200	3'UTR	Protein_Cluster_288	Cluster_130	hypothetical_protein	1118	567	Large-size	514	sense	6	44.3	Group2	low
LINF_280007300_LinJ.28_76405_77035+	LINF_280007300	3'UTR	Protein_Cluster_421	Cluster_13	glycerol-3-phosphate_dehydrogenase_(FAD-dependent)	1673	631	Large-size	255	sense	7	32.2	Group2	medium
LinJ.28_115525_116032+	LINF_280008300	3'UTR	Protein_Cluster_366	Cluster_13	hypothetical_protein	8851	508	Large-size	5376	sense	7	32.4	Group2	low
LINF_280009200_LinJ.28_143034_143364+	LINF_280009200	3'UTR	Protein_Cluster_181	Cluster_13	rrp44p_homologue	653	331	medium-size	175	sense	7	NoHit	Group5	medium
LINF_280009300_LinJ.28_148221_148732+	LINF_280009300	3'UTR	Protein_Cluster_100	Cluster_13	hypothetical_protein	1162	512	Large-size	602	sense	7	32.4	Group2	medium
LINF_280009600_LinJ.28_151915_152435-	LINF_280009600	3'UTR	Protein_Cluster_1056	Cluster_13	hypothetical_protein	684	521	Large-size	49	sense	7	32.4	Group2	high
LINF_280010000_LinJ.28_166465_167007-	LINF_280010000	3'UTR	Protein_Cluster_308	Cluster_13	TPR_repeat	9107	543	Large-size	5443	sense	7	32.4	Group2	low
LINF_300032500_LinJ.30_1007465_1008046-	LINF_300032500	3'UTR	Protein_Cluster_204	Cluster_129	Stabilization_of_polarity_axis	2317	582	Large-size	606	sense	1	46.5	Group1	medium
LINF_300022500_LinJ.30_601566_602147+	LINF_300022500	3'UTR	Protein_Cluster_16	Cluster_128	CLASP_N_terminal	3672	582	Large-size	276	sense	3	47.7	Group1	low
LINF_300022900_LinJ.30_622032_622605+	LINF_300022900	3'UTR	Protein_Cluster_588	Cluster_128	queuine_tRNA-ribosyltransferase	1433	574	Large-size	440	sense	3	47.7	Group1	medium
LINF_300023500_LinJ.30_663473_664052+	LINF_300023500	3'UTR	Protein_Cluster_72	Cluster_128	hypothetical_protein	793	580	Large-size	98	sense	3	43.7	Group2	low
LinJ.24_643217_643798-	LINF_240021900	3'UTR	Protein_Cluster_454	Cluster_127	NAD_dependent_epimerase/dehydratase_family/Male_sterility_protein	4907	582	Large-size	504	anti-sense	2	46.1	Group1	medium
LINF_240023200_LinJ.24_662835_663344-	LINF_240023200	3'UTR	Protein_Cluster_231	Cluster_127	cell_division_cycle_protein_20	1292	510	Large-size	530	sense	2	49	Group1	medium
LINF_360058200_LinJ.36_1924988_1925570+	LINF_360058200	3'UTR	Protein_Cluster_941	Cluster_126	Sugar_efflux_transporter_for_intercellular_exchange	889	583	Large-size	273	sense	1	48.3	Group1	low
LINF_350012200_LinJ.35_269959_270541+	LINF_350012200	3'UTR	Protein_Cluster_571	Cluster_125	AMP-activated_protein_kinase	5161	583	Large-size	1295	sense	1	48.5	Group1	medium
LINF_130015600_LinJ.13_362867_363399-	LINF_130015600	3'UTR	Protein_Cluster_849	Cluster_124	NADH-cytochrome_b5_reductase	1479	533	Large-size	178	sense	2	43.5	Group2	high
LINF_130017000_LinJ.13_413862_414445-	LINF_130017000	3'UTR	Protein_Cluster_999	Cluster_124	hypothetical_protein	1492	584	Large-size	820	sense	2	43.9	Group2	high
LINF_310024900_LinJ.31_850597_851173-	LINF_310024900	3'UTR	Protein_Cluster_695	Cluster_123	nucleosome_assembly_protein-like_protein	3764	577	Large-size	2753	sense	2	36.3	Group2	high
LINF_310025200_LinJ.31_869094_869677-	LINF_310025200	3'UTR	Protein_Cluster_602	Cluster_123	Sphingosine_N-acyltransferase	7064	584	Large-size	5571	sense	2	36.3	Group2	medium
LINF_340047250_LinJ.34_1701766_1702343+	LINF_340047250	3'UTR	Protein_Cluster_1068	Cluster_121	hypothetical_protein	1675	578	Large-size	188	sense	2	42.5	Group2	low
LINF_340047300_LinJ.34_1705055_1705639-	LINF_340047300	3'UTR	Protein_Cluster_1082	Cluster_121	hypothetical_protein	2909	585	Large-size	438	anti-sense	2	39.8	Group2	high
LINF_270005500_LinJ.27_17887_18511+	LINF_270005500	3'UTR	Protein_Cluster_1097	Cluster_12	hypothetical_protein	894	625	Large-size	134	anti-sense	13	36.3	Group2	medium
LINF_270006100_LinJ.27_30336_30929-	LINF_270006100	3'UTR	Protein_Cluster_393	Cluster_12	RING-variant_domain_containing_protein	1234	594	Large-size	239	sense	13	33.1	Group2	medium
LINF_270006600_LinJ.27_42248_42834-	LINF_270006600	3'UTR	Protein_Cluster_587	Cluster_12	hypothetical_protein	967	587	Large-size	195	sense	13	34.3	Group2	medium
LINF_270007100_LinJ.27_51550_52169-	LINF_270007100	3'UTR	Protein_Cluster_838	Cluster_12	hypothetical_protein	1222	620	Large-size	551	sense	13	30.6	Group2	low
LINF_270007300_LinJ.27_55821_56430-	LINF_270007300	3'UTR	Protein_Cluster_838	Cluster_12	hypothetical_protein	1466	610	Large-size	551	sense	13	31.2	Group2	low
LINF_270007450_LinJ.27_60083_60698-	LINF_270007450	3'UTR	Protein_Cluster_1098	Cluster_12	kinetoplast-associated_protein-like_protein	1415	616	Large-size	493	sense	13	36.5	Group2	medium
LINF_270008100_LinJ.27_82951_83549+	LINF_270008100	3'UTR	Protein_Cluster_300	Cluster_12	methylmalonyl-coenzyme_a_mutase	1455	599	Large-size	807	sense	13	35.8	Group2	medium
LINF_270008200_LinJ.27_88110_88725+	LINF_270008200	3'UTR	Protein_Cluster_80	Cluster_12	TATA-binding_protein_interacting_(TIP20)	1100	616	Large-size	280	sense	13	33.5	Group2	low
LINF_270008800_LinJ.27_107831_108437+	LINF_270008800	3'UTR	Protein_Cluster_990	Cluster_12	hypothetical_protein	883	607	Large-size	262	sense	13	32.6	Group2	medium
LINF_270009500_LinJ.27_130512_131140-	LINF_270009500	3'UTR	Protein_Cluster_473	Cluster_12	hypothetical_protein	920	629	Large-size	214	anti-sense	13	35.1	Group2	medium
LINF_270009700_LinJ.27_137258_137886+	LINF_270009700	3'UTR	Protein_Cluster_410	Cluster_12	Vasohibin	2118	629	Large-size	1448	sense	13	32.7	Group2	medium
LINF_270009800_LinJ.27_142419_143049+	LINF_270009800	3'UTR	Protein_Cluster_340	Cluster_12	glycosomal_transporter_(GAT3)	3512	631	Large-size	2066	sense	13	36.3	Group2	low
LINF_230008400_LinJ.23_116476_117059-	LINF_230008400	3'UTR	Protein_Cluster_63	Cluster_119	hypothetical_protein	1074	584	Large-size	434	anti-sense	2	32.9	Group2	low
LINF_340035100_LinJ.34_1291885_1292471+	LINF_340035100	3'UTR	Protein_Cluster_376	Cluster_118	regulatory_subunit_of_protein_kinase_a-like_protein	2853	587	Large-size	2097	sense	4	16.7	Group4	medium
LINF_340035800_LinJ.34_1309118_1309685+	LINF_340035800	3'UTR	Protein_Cluster_646	Cluster_118	Patatin-like_phospholipase	5556	568	Large-size	730	sense	4	16.2	Group4	low
LinJ.34_1313164_1313737+	LINF_340035800	3'UTR	Protein_Cluster_646	Cluster_118	Patatin-like_phospholipase	5556	574	Large-size	4776	sense	4	15.1	Group4	low
LINF_340036000_LinJ.34_1318798_1319357+	LINF_340036000	3'UTR	Protein_Cluster_994	Cluster_118	hypothetical_protein	3806	560	Large-size	2789	sense	4	16.2	Group4	medium
LINF_280016600_LinJ.28_410433_411019-	LINF_280016600	3'UTR	Protein_Cluster_1032	Cluster_117	hypothetical_protein	1205	587	Large-size	292	anti-sense	2	37	Group2	low
LINF_280016900_LinJ.28_421865_422433+	LINF_280016900	3'UTR	Protein_Cluster_922	Cluster_117	hypothetical_protein	2432	569	Large-size	711	sense	2	37	Group2	medium
LINF_320026400_LinJ.32_790290_790862-	LINF_320026400	3'UTR	Protein_Cluster_975	Cluster_116	Ras-related_protein_RAB2B	2569	573	Large-size	1789	sense	4	48.9	Group1	medium
LINF_320026600_LinJ.32_798339_798916-	LINF_320026600	3'UTR	Protein_Cluster_1085	Cluster_116	hypothetical_protein	1043	578	Large-size	194	sense	4	48.9	Group1	high
LINF_320026800_LinJ.32_804676_805262-	LINF_320026800	3'UTR	Protein_Cluster_798	Cluster_116	Cytidylyltransferase	3092	587	Large-size	456	sense	4	48.9	Group1	medium
LINF_320027300_LinJ.32_823447_824021+	LINF_320027300	3'UTR	Protein_Cluster_537	Cluster_116	hypothetical_protein	984	575	Large-size	345	anti-sense	4	50.5	Group1	medium
LINF_130005900_LinJ.13_26137_26714-	LINF_130005900	3'UTR	Protein_Cluster_636	Cluster_115	hypothetical_protein	3263	578	Large-size	2162	sense	3	35.3	Group2	low
LINF_130006900_LinJ.13_60506_61084-	LINF_130006900	3'UTR	Protein_Cluster_275	Cluster_115	Lipase_(class_3)	2855	579	Large-size	384	sense	3	36.6	Group2	low
LINF_130007000_LinJ.13_65324_65910-	LINF_130007000	3'UTR	Protein_Cluster_358	Cluster_115	Triglyceride_lipase	1667	587	Large-size	413	sense	3	36.7	Group2	medium
LINF_190008000_LinJ.19_117281_117867+	LINF_190008000	3'UTR	Protein_Cluster_926	Cluster_114	membrane_protein	1514	587	Large-size	877	sense	2	52	Group1	high
LINF_190008500_LinJ.19_139616_140193+	LINF_190008500	3'UTR	Protein_Cluster_21	Cluster_114	protein_kinase	5017	578	Large-size	100	sense	2	45.2	Group1	low
LINF_280019700_LinJ.28_519948_520535+	LINF_280019700	3'UTR	Protein_Cluster_780	Cluster_113	Amastin_surface_glycoprotein	2452	588	Large-size	1152	sense	2	21.6	Group3	low
LINF_280019800_LinJ.28_524457_524955+	LINF_280019800	3'UTR	Protein_Cluster_494	Cluster_113	amastin-like_protein	5462	499	Large-size	471	sense	2	NoHit	Group5	low
LINF_200005300_LinJ.20_10074_10658-	LINF_200005300	3'UTR	Protein_Cluster_490	Cluster_112	phosphate-Repressible_Phosphate_Permease-like_protein	1504	585	Large-size	218	sense	4	47.4	Group1	low
LINF_200005900_LinJ.20_26381_26968-	LINF_200005900	3'UTR	Protein_Cluster_111	Cluster_112	Ion_channel/Calcium-activated_BK_potassium_channel_alpha_subunit	1825	588	Large-size	1208	sense	4	46.9	Group1	low
LINF_320016100_LinJ.32_416734_417322+	LINF_320016100	3'UTR	Protein_Cluster_404	Cluster_111	hypothetical_protein	811	589	Large-size	186	sense	3	15.8	Group4	medium
LINF_320017100_LinJ.32_451929_452484+	LINF_320017100	3'UTR	Protein_Cluster_344	Cluster_111	kinetoplast_polyadenylation/uridylation_factor_2	1079	556	Large-size	50	sense	3	15.8	Group4	medium
LinJ.32_455997_456550-	LINF_320017200	3'UTR	Protein_Cluster_856	Cluster_111	hypothetical_protein	4144	554	Large-size	1649	anti-sense	3	19.1	Group4	medium
LINF_180017600_LinJ.18_503206_503546+	LINF_180017600	3'UTR	Protein_Cluster_299	Cluster_110	prolyl-tRNA_synthetase	1714	341	medium-size	240	sense	2	48.6	Group1	high
LinJ.21_652071_652669+	LINF_210024600	3'UTR	Protein_Cluster_634	Cluster_11	hypothetical_protein	7723	599	Large-size	33	anti-sense	3	52.6	Group1	low
LinJ.21_655559_656190+	LINF_210024700	3'UTR	Protein_Cluster_499	Cluster_11	choline_dehydrogenase	2811	632	Large-size	1207	anti-sense	3	55.1	Group1	high
LINF_210025600_LinJ.21_690576_691165-	LINF_210025600	3'UTR	Protein_Cluster_937	Cluster_11	hypothetical_protein	2771	590	Large-size	788	sense	3	55.1	Group1	high
LINF_220007200_LinJ.22_90145_90733-	LINF_220007200	3'UTR	Protein_Cluster_568	Cluster_109	amino_acid_permease	6109	589	Large-size	3810	sense	1	44.5	Group2	medium
LINF_310016300_LinJ.31_399930_400519-	LINF_310016300	3'UTR	Protein_Cluster_167	Cluster_108	hypothetical_protein	3126	590	Large-size	1337	sense	1	34.5	Group2	low
LINF_280012700_LinJ.28_276435_277024-	LINF_280012700	3'UTR	Protein_Cluster_1096	Cluster_107	hypothetical_protein	1263	590	Large-size	648	sense	2	52.6	Group1	low
LINF_280013800_LinJ.28_305282_305684+	LINF_280013800	3'UTR	Protein_Cluster_503	Cluster_107	hypothetical_protein	4561	403	medium-size	1740	sense	2	52.5	Group1	low
LINF_310010700_LinJ.31_181818_182408+	LINF_310010700	3'UTR	Protein_Cluster_349	Cluster_106	hypothetical_protein	5343	591	Large-size	2760	anti-sense	3	45.6	Group1	low
LINF_310011400_LinJ.31_204216_204802-	LINF_310011400	3'UTR	Protein_Cluster_529	Cluster_106	amino_acid_transporter_aATP11	4661	587	Large-size	3359	sense	3	45.6	Group1	low
LINF_180020800_LinJ.18_670270_670849+	LINF_180020800	3'UTR	Protein_Cluster_158	Cluster_105	P-type_H+-ATPase	3662	580	Large-size	2795	sense	3	39.1	Group2	high
LINF_180021200_LinJ.18_682114_682704+	LINF_180021200	3'UTR	Protein_Cluster_466	Cluster_105	hypothetical_protein	1221	591	Large-size	599	sense	3	39.1	Group2	medium
LINF_180021300_LinJ.18_684694_685267+	LINF_180021300	3'UTR	Protein_Cluster_1033	Cluster_105	Zinc_finger_-_C3HC4_type_(RING_finger)_containing_protein	1795	574	Large-size	774	sense	3	39	Group2	medium
LINF_320013700_LinJ.32_306894_307484-	LINF_320013700	3'UTR	Protein_Cluster_1021	Cluster_104	CYC2-like_cyclin	3802	591	Large-size	1502	anti-sense	1	56.9	Group1	low
LINF_350016200_LinJ.35_441863_442454+	LINF_350016200	3'UTR	Protein_Cluster_228	Cluster_103	oligosaccharyl_transferase_subunit	3599	592	Large-size	437	sense	1	NoHit	Group5	medium
LINF_310016700_LinJ.31_430997_431534-	LINF_310016700	3'UTR	Protein_Cluster_491	Cluster_102	hypothetical_protein	943	538	Large-size	54	sense	2	34.5	Group2	high
LINF_310017300_LinJ.31_449551_450142-	LINF_310017300	3'UTR	Protein_Cluster_726	Cluster_102	Domain_of_unknown_function_(DUF4498)	1151	592	Large-size	531	sense	2	34.5	Group2	medium
LinJ.36_1804446_1805031+	LINF_360054800	3'UTR	Protein_Cluster_104	Cluster_101	related_to_elongation_factor-2_kinase_efk-1b_isoform-like_protein	5391	586	Large-size	2753	sense	2	45.9	Group1	low
LINF_360055000_LinJ.36_1815033_1815624+	LINF_360055000	3'UTR	Protein_Cluster_445	Cluster_101	PSP1_C-terminal_conserved_region_containing_protein	3408	592	Large-size	1820	sense	2	45.9	Group1	low
LINF_310029600_LinJ.31_1084903_1085494-	LINF_310029600	3'UTR	Protein_Cluster_127	Cluster_100	hypothetical_protein	2371	592	Large-size	1726	sense	2	47.1	Group1	low
LINF_350050300_LinJ.35_1721543_1722171+	LINF_350050300	3'UTR	Protein_Cluster_906	Cluster_10	predicted_zinc_finger_protein	4765	629	Large-size	1011	sense	7	42.8	Group2	low
LINF_350051100_LinJ.35_1744479_1745112+	LINF_350051100	3'UTR	Protein_Cluster_305	Cluster_10	hypothetical_protein	1431	634	Large-size	757	sense	7	39.9	Group2	low
LINF_350052100_LinJ.35_1771562_1772162+	LINF_350052100	3'UTR	Protein_Cluster_561	Cluster_10	chaperone_protein_DNAj	991	601	Large-size	56	sense	7	41.3	Group2	high
LINF_350052600_LinJ.35_1784008_1784608+	LINF_350052600	3'UTR	Protein_Cluster_1078	Cluster_10	hypothetical_protein	867	601	Large-size	101	sense	7	41.3	Group2	high
LINF_350053500_LinJ.35_1805251_1805856-	LINF_350053500	3'UTR	Protein_Cluster_966	Cluster_10	membrane-_trafficking_protein	1407	606	Large-size	72	anti-sense	7	41.3	Group2	medium
LINF_350053800_LinJ.35_1817484_1818083+	LINF_350053800	3'UTR	Protein_Cluster_794	Cluster_10	Histidine_phosphatase_superfamily_(branch_1)	1200	600	Large-size	202	sense	7	41.3	Group2	high
LINF_350054900_LinJ.35_1852826_1853432+	LINF_350054900	3'UTR	Protein_Cluster_981	Cluster_10	hypothetical_protein	4305	607	Large-size	1346	sense	7	43.1	Group2	high
LINF_060009300_LinJ.06_138590_139197+	LINF_060009300	3'UTR	Protein_Cluster_1075	Cluster_1	Fructose-bisphosphate_aldolase_class-I	2064	608	Large-size	1063	sense	5	47	Group1	medium
LINF_060010700_LinJ.06_180999_181671+	LINF_060010700	3'UTR	Protein_Cluster_362	Cluster_1	U-box_domain_containing_protein	1967	673	Large-size	725	sense	5	47	Group1	medium
LINF_060010900_LinJ.06_190647_191222+	LINF_060010900	3'UTR	Protein_Cluster_876	Cluster_1	hypothetical_protein	965	576	Large-size	349	sense	5	47	Group1	medium
LINF_060011700_LinJ.06_218877_219425+	LINF_060011700	3'UTR	Protein_Cluster_853	Cluster_1	carbonic_anhydrase_family_protein	1431	549	Large-size	682	sense	5	45.2	Group1	medium
LINF_060012100_LinJ.06_247498_248114+	LINF_060012100	3'UTR	Protein_Cluster_145	Cluster_1	lanosterol_synthase	1411	617	Large-size	759	sense	5	47	Group1	medium
LINF_320019000_LinJ.32_516264_516953+	LINF_320019000	3'UTR	Protein_Cluster_394	Cluster_0	PPPDE_putative_peptidase_domain_containing_protein	880	690	Large-size	148	sense	6	43.8	Group2	medium
LINF_320019400_LinJ.32_538759_539240+	LINF_320019400	3'UTR	Protein_Cluster_254	Cluster_0	G5-interacting_protein	3008	482	Large-size	2107	sense	6	43.8	Group2	low
LINF_320019600_LinJ.32_542323_543006-	LINF_320019600	3'UTR	Protein_Cluster_272	Cluster_0	hypothetical_protein	1057	684	Large-size	203	sense	6	43.8	Group2	low
LINF_320020700_LinJ.32_584557_585240-	LINF_320020700	3'UTR	Protein_Cluster_730	Cluster_0	hypothetical_protein	4789	684	Large-size	1955	sense	6	43.7	Group2	high
LINF_320020850_LinJ.32_594028_594684-	LINF_320020850	3'UTR	Protein_Cluster_912	Cluster_0	hypothetical_protein	1996	657	Large-size	426	sense	6	43.7	Group2	medium
LINF_320022000_LinJ.32_638758_639391+	LINF_320022000	3'UTR	Protein_Cluster_929	Cluster_0	hypothetical_protein	1232	634	Large-size	474	anti-sense	6	35.2	Group2	medium
Additional file 1: Table S2. Metadata table of 1262 SIDER2 sequences located at the 3’UTR subjected to of CD-Hit-Est clustering analysis based on sequence similarity.
Table Column	Description
SIDER2 identification	Name of the sequence related to fasta file
TriTrypDB Gene ID	Gene upstream of the SIDER2 sequence in the 3'UTR
Genomic Location	SIDER2 overlapping a 3'UTR predicted by PRED-A-TERM or intergenic regions (IR) or strand-switch regions as DSR (divergent switch region) and CSR (convergent switch region), and or open reading frames (ORF).
Protein LINF Cluster	Name of the cluster using CD-Hit >= 85 similarity (-c) && >= 90 coverage (-aL)
Putative Function	Predicted Gene function
3'UTR_length (nt)-prediction	Length of the 3'UTR (bp) predicted using PRED-A-TERM
SIDER2_length_(nt)	Length of the SIDER2 sequence (bp)
SIDER2_length_Group	Large-size = >=450 bp; Medium-size = < 450 &>= 150 pb; Small-size = < 150 bp
Distance SIDER2 from the CDS	Distance from the coding sequence
SIDER2_orientation	Orientation of the SIDER2 element regarding the transcription strand.
SIDER2 Cdhit-Cluster	Name of the cluster using CD-Hit-Est >= 85 identity (-c) && >= 10 coverage (-aL)
Number_SIDER2_per_Cluster	Number of SIDER2 within each CD-hit cluster
HMMER_SignII_Score	Alignment score using nhmmer of the Signature II consensus against 1,448 SIDER2 sequences
HMMER_Group	Group based on the nhmmer score: Group1 = >=45, Group2 = < 45 & >= 30, Group3 = < 30 & >= 20, Group4 = < 20 and Group5 = NoHit
Li Pro_FPKM_mean_group	FPKM: Fragments Per Kilobase of transcript per Million mapped reads. The FPKM normalizes read count based on gene length and the total number of mapped reads. Group of expression levels on illumina RNA-seq - 25% interquartile = low, 50% interquatile = medium and 25% = high
	In blue, are transcripts with more than one SIDER2 in their 3'UTR.

## Sheet: >4 SIDER2-No paralogs
SIDER2 identification	TriTrypDB Gene ID	Genomic Location	Protein LINF Cluster	SIDER2 CD-Hit Cluster	Putative Function	SIDER2 length (nt)	SIDER2 length	Distance SIDER2 from the CDS	SIDER2 orientation	HMMER SignII Score	HMMER Group	LiPro FPKM mean group	LiPro FPKM mean	LiAxe Ama FPKM mean	LiMacro Ama FPKM mean	3'UTR Length (nt) -prediction
LINF_320019000_LinJ.32_516264_516953+	LINF_320019000	3'UTR	Protein_Cluster_394	Cluster_0	PPPDE_putative_peptidase_domain_containing_protein	690	Large-size	148	sense	43.8	Group2	medium	45.9497	33.17	61.7207	880
LINF_320019400_LinJ.32_538759_539240+	LINF_320019400	CSR	Protein_Cluster_254	Cluster_0	G5-interacting_protein	482	Large-size	2107	sense	43.8	Group2	low	22.1947	14.9454	24.3628	3008
LINF_320019600_LinJ.32_542323_543006-	LINF_320019600	3'UTR	Protein_Cluster_272	Cluster_0	hypothetical_protein	684	Large-size	203	sense	43.8	Group2	low	22.9765	16.3053	25.1601	1057
LINF_320020700_LinJ.32_584557_585240-	LINF_320020700	3'UTR	Protein_Cluster_730	Cluster_0	hypothetical_protein	684	Large-size	1955	sense	43.7	Group2	high	77.3466	90.408	88.7482	4789
LINF_320020850_LinJ.32_594028_594684-	LINF_320020850	3'UTR	Protein_Cluster_912	Cluster_0	hypothetical_protein	657	Large-size	426	sense	43.7	Group2	medium	52.1976	46.0302	59.5854	1996
LINF_320022000_LinJ.32_638758_639391+	LINF_320022000	3'UTR	Protein_Cluster_929	Cluster_0	hypothetical_protein	634	Large-size	474	anti-sense	35.2	Group2	medium	27.4293	35.8427	16.9014	1232
LINF_060009300_LinJ.06_138590_139197+	LINF_060009300	3'UTR	Protein_Cluster_1075	Cluster_1	Fructose-bisphosphate_aldolase_class-I	608	Large-size	1063	sense	47	Group1	medium	41.6164	72.2206	60.0543	2064
LINF_060010700_LinJ.06_180999_181671+	LINF_060010700	3'UTR	Protein_Cluster_362	Cluster_1	U-box_domain_containing_protein	673	Large-size	725	sense	47	Group1	medium	29.4126	37.4565	31.2702	1967
LINF_060010900_LinJ.06_190647_191222+	LINF_060010900	3'UTR	Protein_Cluster_876	Cluster_1	hypothetical_protein	576	Large-size	349	sense	47	Group1	medium	41.3517	69.5517	57.097	965
LINF_060011700_LinJ.06_218877_219425+	LINF_060011700	3'UTR	Protein_Cluster_853	Cluster_1	carbonic_anhydrase_family_protein	549	Large-size	682	sense	45.2	Group1	medium	49.3011	77.9234	77.6629	1431
LINF_060012100_LinJ.06_247498_248114+	LINF_060012100	3'UTR	Protein_Cluster_145	Cluster_1	lanosterol_synthase	617	Large-size	759	sense	47	Group1	medium	38.5076	48.0459	46.4476	1411
LINF_350050300_LinJ.35_1721543_1722171+	LINF_350050300	3'UTR	Protein_Cluster_906	Cluster_10	predicted_zinc_finger_protein	629	Large-size	1011	sense	42.8	Group2	low	7.42497	3.59739	7.05598	4765
LINF_350051100_LinJ.35_1744479_1745112+	LINF_350051100	3'UTR	Protein_Cluster_305	Cluster_10	hypothetical_protein	634	Large-size	757	sense	39.9	Group2	low	23.0677	31.3361	29.0676	1431
LINF_350052100_LinJ.35_1771562_1772162+	LINF_350052100	3'UTR	Protein_Cluster_561	Cluster_10	chaperone_protein_DNAj	601	Large-size	56	sense	41.3	Group2	high	73.3407	65.9442	64.8934	991
LINF_350052600_LinJ.35_1784008_1784608+	LINF_350052600	3'UTR	Protein_Cluster_1078	Cluster_10	hypothetical_protein	601	Large-size	101	sense	41.3	Group2	high	70.0093	111.547	100.731	867
LINF_350053500_LinJ.35_1805251_1805856-	LINF_350053500	3'UTR	Protein_Cluster_966	Cluster_10	membrane-_trafficking_protein	606	Large-size	72	anti-sense	41.3	Group2	medium	35.7208	37.9298	43.1292	1407
LINF_350053800_LinJ.35_1817484_1818083+	LINF_350053800	3'UTR	Protein_Cluster_794	Cluster_10	Histidine_phosphatase_superfamily_(branch_1)	600	Large-size	202	sense	41.3	Group2	high	70.3674	101.88	99.1628	1200
LINF_350054900_LinJ.35_1852826_1853432+	LINF_350054900	3'UTR	Protein_Cluster_981	Cluster_10	hypothetical_protein	607	Large-size	1346	sense	43.1	Group2	high	91.5076	112.948	104.987	4305
LINF_320026400_LinJ.32_790290_790862-	LINF_320026400	3'UTR	Protein_Cluster_975	Cluster_116	Ras-related_protein_RAB2B	573	Large-size	1789	sense	48.9	Group1	medium	30.6816	20.9697	33.9048	2569
LINF_320026600_LinJ.32_798339_798916-	LINF_320026600	3'UTR	Protein_Cluster_1085	Cluster_116	hypothetical_protein	578	Large-size	194	sense	48.9	Group1	high	81.6257	90.6888	100.445	1043
LINF_320026800_LinJ.32_804676_805262-	LINF_320026800	3'UTR	Protein_Cluster_798	Cluster_116	Cytidylyltransferase	587	Large-size	456	sense	48.9	Group1	medium	31.8813	20.211	29.1278	3092
LINF_320027300_LinJ.32_823447_824021+	LINF_320027300	3'UTR	Protein_Cluster_537	Cluster_116	hypothetical_protein	575	Large-size	345	anti-sense	50.5	Group1	medium	33.8965	23.3872	36.4279	984
LINF_270005500_LinJ.27_17887_18511+	LINF_270005500	3'UTR	Protein_Cluster_1097	Cluster_12	hypothetical_protein	625	Large-size	134	anti-sense	36.3	Group2	medium	50.5042	101.591	62.0422	894
LINF_270006100_LinJ.27_30336_30929-	LINF_270006100	3'UTR	Protein_Cluster_393	Cluster_12	RING-variant_domain_containing_protein	594	Large-size	239	sense	33.1	Group2	medium	25.2404	24.2249	29.2269	1234
LINF_270006600_LinJ.27_42248_42834-	LINF_270006600	3'UTR	Protein_Cluster_587	Cluster_12	hypothetical_protein	587	Large-size	195	sense	34.3	Group2	medium	25.5543	35.8238	35.3941	967
LINF_270007100_LinJ.27_51550_52169-	LINF_270007100	3'UTR	Protein_Cluster_838	Cluster_12	hypothetical_protein	620	Large-size	551	sense	30.6	Group2	low	21.6185	32.0279	30.5027	1222
LINF_270007450_LinJ.27_60083_60698-	LINF_270007450	3'UTR	Protein_Cluster_1098	Cluster_12	kinetoplast-associated_protein-like_protein	616	Large-size	493	sense	36.5	Group2	medium	48.6804	21.4655	35.357	1415
LINF_270008100_LinJ.27_82951_83549+	LINF_270008100	3'UTR	Protein_Cluster_300	Cluster_12	methylmalonyl-coenzyme_a_mutase	599	Large-size	807	sense	35.8	Group2	medium	50.9372	42.6228	46.9784	1455
LINF_270008200_LinJ.27_88110_88725+	LINF_270008200	3'UTR	Protein_Cluster_80	Cluster_12	TATA-binding_protein_interacting_(TIP20)	616	Large-size	280	sense	33.5	Group2	low	20.4274	22.7993	23.3236	1100
LINF_270008800_LinJ.27_107831_108437+	LINF_270008800	3'UTR	Protein_Cluster_990	Cluster_12	hypothetical_protein	607	Large-size	262	sense	32.6	Group2	medium	38.9529	66.3639	59.67	883
LINF_270009500_LinJ.27_130512_131140-	LINF_270009500	3'UTR	Protein_Cluster_473	Cluster_12	hypothetical_protein	629	Large-size	214	anti-sense	35.1	Group2	medium	41.4274	45.2047	45.77	920
LINF_270009700_LinJ.27_137258_137886+	LINF_270009700	3'UTR	Protein_Cluster_410	Cluster_12	Vasohibin	629	Large-size	1448	sense	32.7	Group2	medium	30.6541	35.1436	36.87	2118
LINF_270009800_LinJ.27_142419_143049+	LINF_270009800	3'UTR	Protein_Cluster_340	Cluster_12	glycosomal_transporter_(GAT3)	631	Large-size	2066	sense	36.3	Group2	low	9.94741	8.87324	10.7876	3512
LINF_280007300_LinJ.28_76405_77035+	LINF_280007300	3'UTR	Protein_Cluster_421	Cluster_13	glycerol-3-phosphate_dehydrogenase_(FAD-dependent)	631	Large-size	255	sense	32.2	Group2	medium	32.3087	27.8414	32.6899	1673
LINF_280009200_LinJ.28_143034_143364+	LINF_280009200	3'UTR	Protein_Cluster_181	Cluster_13	rrp44p_homologue	331	Medium-size	175	sense	NoHit	Group5	medium	32.157	34.9102	48.5223	653
LINF_280009300_LinJ.28_148221_148732+	LINF_280009300	3'UTR	Protein_Cluster_100	Cluster_13	hypothetical_protein	512	Large-size	602	sense	32.4	Group2	medium	27.9323	31.886	38.9864	1162
LINF_280009600_LinJ.28_151915_152435-	LINF_280009600	3'UTR	Protein_Cluster_1056	Cluster_13	hypothetical_protein	521	Large-size	49	sense	32.4	Group2	high	62.1861	99.6105	99.195	684
LINF_280010000_LinJ.28_166465_167007-	LINF_280010000	3'UTR	Protein_Cluster_308	Cluster_13	TPR_repeat	543	Large-size	5443	sense	32.4	Group2	low	9.79748	4.26752	5.94766	9107
LINF_350020700_LinJ.35_602395_602902-	LINF_350020700	3'UTR	Protein_Cluster_767	Cluster_130	Methyltransferase_domain/ubiE/COQ5_methyltransferase_family	508	Large-size	91	sense	42.7	Group2	high	75.0545	78.7787	88.4154	764
LINF_350022100_LinJ.35_647908_648480-	LINF_350022100	3'UTR	Protein_Cluster_627	Cluster_130	cyclophilin_14	573	Large-size	692	sense	44.3	Group2	medium	39.7546	39.9857	39.693	1817
LINF_350022300_LinJ.35_654145_654703-	LINF_350022300	3'UTR	Protein_Cluster_94	Cluster_130	ubiquitin_hydrolase	559	Large-size	913	sense	44.3	Group2	medium	33.8151	26.7316	38.9953	1598
LINF_350022800_LinJ.35_668458_669039+	LINF_350022800	3'UTR	Protein_Cluster_479	Cluster_130	DNA_polymerase_epsilon_subunit_b	582	Large-size	367	sense	44.3	Group2	medium	31.4785	23.7832	28.3543	1163
LINF_350023200_LinJ.35_679769_680335+	LINF_350023200	3'UTR	Protein_Cluster_288	Cluster_130	hypothetical_protein	567	Large-size	514	sense	44.3	Group2	low	16.534	16.4343	15.816	1118
LINF_330010300_LinJ.33_158915_159501-	LINF_330010300	3'UTR	Protein_Cluster_736	Cluster_14	hypothetical_protein	587	Large-size	459	sense	56.2	Group1	low	21.6779	35.0334	25.3568	1083
LINF_330010700_LinJ.33_170897_171493-	LINF_330010700	3'UTR	Protein_Cluster_1077	Cluster_14	Archaic_translocase_of_outer_membrane_11_kDa_subunit	597	Large-size	2128	sense	56.2	Group1	high	77.5504	67.766	52.0398	2751
LINF_330011200_LinJ.33_183804_184416-	LINF_330011200	3'UTR	Protein_Cluster_493	Cluster_14	deoxyribodipyrimidine_photo-lyase	613	Large-size	377	sense	56.1	Group1	medium	33.0643	51.449	25.5998	1458
LINF_330012000_LinJ.33_211113_211739-	LINF_330012000	3'UTR	Protein_Cluster_619	Cluster_14	Scaffold_protein_Nfu/NifU_N_terminal/NifU-like_domain_containing_protein	627	Large-size	121	sense	56.2	Group1	low	22.9801	28.7079	18.7565	1789
LINF_330012200_LinJ.33_221948_222573-	LINF_330012200	3'UTR	Protein_Cluster_766	Cluster_14	tRNA-splicing_ligase_RtcB	626	Large-size	155	sense	56.2	Group1	low	23.3764	31.2058	21.5746	1289
LINF_330012300_LinJ.33_224893_225496-	LINF_330012300	3'UTR	Protein_Cluster_1043	Cluster_14	hypothetical_protein	604	Large-size	602	sense	56.1	Group1	high	85.4891	148.755	105.017	1323
LINF_310026700_LinJ.31_968973_969380-	LINF_310026700	3'UTR	Protein_Cluster_585	Cluster_153	peptidase_m20/m25/m40_family-like_protein	408	Medium-size	919	sense	51.7	Group1	medium	45.277	58.8117	74.7176	3545
LINF_310026900_LinJ.31_974025_974428-	LINF_310026900	3'UTR	Protein_Cluster_220	Cluster_153	hypothetical_protein	404	Medium-size	1569	sense	51.7	Group1	low	15.6729	10.8831	16.4096	2681
LINF_310027800_LinJ.31_1006996_1007572+	LINF_310027800	3'UTR	Protein_Cluster_1076	Cluster_153	hypothetical_protein	577	Large-size	9882	anti-sense	41.2	Group2	low	6.02704	13.7498	13.8906	10749
LINF_310028400_LinJ.31_1035207_1035705-	LINF_310028400	3'UTR	Protein_Cluster_538	Cluster_153	hypothetical_protein	499	Large-size	269	sense	31.7	Group2	medium	25.397	20.81	33.8535	1476
LINF_310028600_LinJ.31_1044765_1045267-	LINF_310028600	3'UTR	Protein_Cluster_559	Cluster_153	CRAL/TRIO_domain_containing_protein	503	Large-size	311	sense	31.4	Group2	medium	30.6996	20.1088	47.4109	2979
LINF_310029000_LinJ.31_1058896_1059410-	LINF_310029000	3'UTR	Protein_Cluster_1063	Cluster_153	hypothetical_protein	515	Large-size	863	sense	41.4	Group2	low	14.0812	14.423	12.6778	1442
LINF_240017800_LinJ.24_459497_460071+	LINF_240017800	3'UTR	Protein_Cluster_1013	Cluster_160	amastin-like_surface_protein-like_protein	575	Large-size	349	sense	45.5	Group1	low	24.23	31.215	28.3833	1465
LINF_240018800_LinJ.24_492818_493379+	LINF_240018800	3'UTR	Protein_Cluster_196	Cluster_160	IQ_calmodulin-binding_motif_containing_protein	562	Large-size	595	sense	45.5	Group1	medium	27.3714	15.1101	20.857	1366
LINF_240019000_LinJ.24_498419_498972+	LINF_240019000	3'UTR	Protein_Cluster_1031	Cluster_160	Zinc_finger_-_C3HC4_type_(RING_finger)_containing_protein	554	Large-size	297	sense	47.4	Group1	high	65.6851	63.6946	74.7317	1115
LINF_240019300_LinJ.24_508062_508601+	LINF_240019300	3'UTR	Protein_Cluster_797	Cluster_160	Zinc_finger_-_C3HC4_type_(RING_finger)/zinc-RING_finger_domain/EF-hand_domain_pair/EF-hand_domain/EF_hand/Secreted_protein_acidic_and_rich_in_cysteine_Ca_binding_region_containing_protein	540	Large-size	250	sense	45.5	Group1	medium	51.9351	29.3006	46.3555	1335
LINF_240007800_LinJ.24_91170_91656+	LINF_240007800	3'UTR	Protein_Cluster_827	Cluster_162	hypothetical_protein	487	Large-size	735	sense	47.9	Group1	low	19.1887	20.3946	19.611	3569
LINF_240008400_LinJ.24_119281_119855+	LINF_240008400	3'UTR	Protein_Cluster_613	Cluster_162	UDP-galactose_transporter	575	Large-size	142	sense	24.5	Group3	medium	45.051	25.6029	46.6174	3921
LINF_240008600_LinJ.24_131887_132444+	LINF_240008600	3'UTR	Protein_Cluster_133	Cluster_162	ppg3-related_protein-like_protein	558	Large-size	1317	sense	24.2	Group3	low	22.6329	24.4709	21.6027	1921
LINF_240008800_LinJ.24_138392_138694+	LINF_240008800	3'UTR	Protein_Cluster_360	Cluster_162	TPR_repeat	303	Medium-size	248	sense	5.7	Group4	low	23.0445	35.9561	38.6707	1715
LINF_110010800_LinJ.11_178305_178876+	LINF_110010800	3'UTR	Protein_Cluster_457	Cluster_167	protein_kinase	572	Large-size	833	sense	50.4	Group1	medium	28.9453	23.055	28.2748	2724
LINF_110011100_LinJ.11_189479_190046+	LINF_110011100	3'UTR	Protein_Cluster_375	Cluster_167	Protein_of_unknown_function_(DUF563)	568	Large-size	194	sense	47.5	Group1	medium	51.4218	55.7747	50.5857	791
LINF_110011200_LinJ.11_193352_193924+	LINF_110011200	3'UTR	Protein_Cluster_481	Cluster_167	nucleobase_transporter	573	Large-size	884	sense	48.5	Group1	low	18.1146	26.7032	44.5427	5792
LINF_110011300_LinJ.11_204259_204662-	LINF_110011300	3'UTR	Protein_Cluster_119	Cluster_167	transcription_modulator/accessory_protein	404	Medium-size	2119	anti-sense	47	Group1	medium	39.2436	37.1118	52.6482	3367
LINF_300019400_LinJ.30_479207_479778+	LINF_300019400	3'UTR	Protein_Cluster_630	Cluster_169	amidohydrolase	572	Large-size	702	sense	38.8	Group2	medium	57.01	64.3989	59.2436	2327
LINF_300020000_LinJ.30_507761_508333+	LINF_300020000	3'UTR	Protein_Cluster_45	Cluster_169	hypothetical_protein	573	Large-size	1383	sense	38.8	Group2	low	7.98767	10.3202	12.1396	2609
LINF_300020100_LinJ.30_515841_516413+	LINF_300020100	3'UTR	Protein_Cluster_85	Cluster_169	kinesin	573	Large-size	2638	sense	38.8	Group2	low	22.5344	20.9919	22.717	3286
LINF_300020200_LinJ.30_518365_518936+	LINF_300020200	3'UTR	Protein_Cluster_833	Cluster_169	p1/s1_nuclease	572	Large-size	276	sense	42.1	Group2	medium	51.1298	185.852	139.136	1531
LINF_300021100_LinJ.30_554205_554767+	LINF_300021100	3'UTR	Protein_Cluster_504	Cluster_169	hypothetical_protein	563	Large-size	2670	sense	42.5	Group2	medium	39.7716	43.0137	45.8051	6802
LINF_300021600_LinJ.30_573891_574423+	LINF_300021600	3'UTR	Protein_Cluster_608	Cluster_169	Hsp33_protein	533	Large-size	449	sense	42.8	Group2	low	17.0415	20.4044	27.4229	2538
LINF_360078400_LinJ.36_2634084_2634707-	LINF_360078400	3'UTR	Protein_Cluster_702	Cluster_17	methyltransferase	624	Large-size	82	sense	24.5	Group3	medium	35.0499	45.249	38.2153	947
LINF_360078700_LinJ.36_2640332_2640774-	LINF_360078700	3'UTR	Protein_Cluster_732	Cluster_17	f2o10.10_protein-like_protein	443	Medium-size	249	sense	NoHit	Group5	medium	43.1807	48.6731	46.3051	792
LINF_360079000_LinJ.36_2648331_2648895-	LINF_360079000	3'UTR	Protein_Cluster_978	Cluster_17	mitochondrial_carrier_protein	565	Large-size	603	sense	24.5	Group3	medium	32.1522	30.9111	37.0488	1427
LINF_360079500_LinJ.36_2664826_2665439-	LINF_360079500	3'UTR	Protein_Cluster_279	Cluster_17	adaptin_complex_1_subunit	614	Large-size	425	sense	24.5	Group3	medium	42.4443	41.3086	42.1365	1228
LINF_360080200_LinJ.36_2691895_2692514-	LINF_360080200	3'UTR	Protein_Cluster_582	Cluster_17	amino_acid_permease_aap11ld-like_protein	620	Large-size	654	sense	24.3	Group3	medium	50.5612	67.7282	56.0705	1314
LINF_360080900_LinJ.36_2706867_2707467-	LINF_360080900	3'UTR	Protein_Cluster_65	Cluster_17	nuclear_pore_complex_protein_(NUP155)	601	Large-size	1187	sense	26.7	Group3	medium	31.6664	31.9688	32.2191	2092
LINF_090020500_LinJ.09_513239_513428+	LINF_090020500	3'UTR	Protein_Cluster_921	Cluster_170	PPPDE_putative_peptidase_domain_containing_protein	190	Medium-size	609	anti-sense	49	Group1	medium	25.7239	21.5366	27.0476	1305
LINF_340018600_LinJ.34_558483_559031-	LINF_340018600	3'UTR	Protein_Cluster_359	Cluster_170	hypothetical_protein	549	Large-size	448	sense	56.7	Group1	medium	39.3761	36.6989	35.5193	1913
LINF_340018700_LinJ.34_562883_563454-	LINF_340018700	3'UTR	Protein_Cluster_896	Cluster_170	Enriched_in_surface-labeled_proteome_protein_11	572	Large-size	640	sense	56.6	Group1	medium	38.2542	27.2684	34.3687	1571
LINF_340020200_LinJ.34_617081_617641-	LINF_340020200	3'UTR	Protein_Cluster_166	Cluster_170	hypothetical_protein	561	Large-size	208	sense	56.3	Group1	medium	36.1383	17.0218	24.1304	1363
LINF_280026200_LinJ.28_787561_788129-	LINF_280026200	3'UTR	Protein_Cluster_1014	Cluster_174	ribose_5-phosphate_isomerase	569	Large-size	529	sense	47.9	Group1	medium	34.7406	45.0648	54.4801	3026
LINF_280027400_LinJ.28_835620_836176-	LINF_280027400	3'UTR	Protein_Cluster_488	Cluster_174	DEAD-box_ATP-dependent_RNA_helicase	557	Large-size	269	sense	50.4	Group1	low	21.9931	21.3795	19.9438	1314
LINF_280027800_LinJ.28_849548_850098+	LINF_280027800	3'UTR	Protein_Cluster_264	Cluster_174	Cullin_family/Cullin_protein_neddylation_domain_containing_protein	551	Large-size	263	sense	50.7	Group1	medium	59.5531	52.6073	68.4746	864
LINF_280029200_LinJ.28_895607_896165+	LINF_280029200	3'UTR	Protein_Cluster_866	Cluster_174	hd_phosphohydrolase_family_protein	559	Large-size	1508	sense	50.4	Group1	low	22.9519	29.7455	30.0304	2462
LINF_290014100_LinJ.29_326232_326769-	LINF_290014100	3'UTR	Protein_Cluster_1015	Cluster_178	Cytochrome_b5-like_Heme/Steroid_binding_domain_containing_protein	538	Large-size	1106	sense	49.9	Group1	medium	52.6862	71.0083	109.45	1808
LINF_290015200_LinJ.29_360504_361053+	LINF_290015200	3'UTR	Protein_Cluster_267	Cluster_178	5-histidylcysteine_sulfoxide_synthase	550	Large-size	139	sense	49.9	Group1	high	73.5464	40.2781	63.4833	1783
LINF_290015400_LinJ.29_369322_369890+	LINF_290015400	3'UTR	Protein_Cluster_644	Cluster_178	hypothetical_protein	569	Large-size	1056	sense	49.9	Group1	low	20.1651	21.1873	27.15	2758
LINF_290015600_LinJ.29_380870_381423+	LINF_290015600	3'UTR	Protein_Cluster_486	Cluster_178	hypothetical_protein	554	Large-size	409	sense	49.9	Group1	low	19.6497	31.6359	21.5241	1013
LINF_290028200_LinJ.29_948624_949231-	LINF_290028200	3'UTR	Protein_Cluster_282	Cluster_18	hypothetical_protein	608	Large-size	3310	sense	39.9	Group2	low	5.31813	2.85264	5.31052	3957
LINF_290028700_LinJ.29_974991_975613-	LINF_290028700	3'UTR	Protein_Cluster_379	Cluster_18	Domain_of_unknown_function_(DUF4139)	623	Large-size	1417	sense	39.9	Group2	medium	35.8353	38.0807	42.0372	2350
LINF_290028800_LinJ.29_979744_980355-	LINF_290028800	3'UTR	Protein_Cluster_24	Cluster_18	UDP-glucose:Glycoprotein_Glucosyltransferase	612	Large-size	541	sense	39.9	Group2	medium	32.2271	31.0875	33.0408	1375
LINF_290029200_LinJ.29_1006786_1007289-	LINF_290029200	3'UTR	Protein_Cluster_652	Cluster_18	cdc2-related_kinase_10	504	Large-size	2624	sense	NoHit	Group5	low	7.19511	4.88188	7.19619	6783
LINF_290029600_LinJ.29_1024509_1024935+	LINF_290029600	3'UTR	Protein_Cluster_48	Cluster_18	hypothetical_protein	427	Medium-size	1567	anti-sense	39.9	Group2	medium	25.2887	22.9394	24.2551	2719
LINF_290030000_LinJ.29_1044550_1045139-	LINF_290030000	3'UTR	Protein_Cluster_451	Cluster_18	hypothetical_protein	590	Large-size	167	sense	39.9	Group2	medium	33.375	45.4073	40.2057	924
LINF_270027400_LinJ.27_945458_946007-	LINF_270027400	3'UTR	Protein_Cluster_700	Cluster_189	branched-chain_amino_acid_aminotransferase	550	Large-size	539	sense	51.7	Group1	low	21.9961	21.8874	27.798	1930
LINF_270028000_LinJ.27_963459_964024-	LINF_270028000	3'UTR	Protein_Cluster_1038	Cluster_189	hypothetical_protein	566	Large-size	231	sense	51.7	Group1	high	95.7902	91.2808	89.9648	1250
LINF_270028300_LinJ.27_974508_975074-	LINF_270028300	3'UTR	Protein_Cluster_789	Cluster_189	MSP_(Major_sperm_protein)_domain_containing_protein	567	Large-size	1548	sense	51.7	Group1	low	23.0054	31.1631	32.0085	3584
LINF_270030200_LinJ.27_1043493_1044034-	LINF_270030200	3'UTR	Protein_Cluster_303	Cluster_189	acyl-CoA_oxidase	542	Large-size	1201	sense	51.7	Group1	medium	30.4275	39.7533	33.2346	1774
LINF_230018500_LinJ.23_503039_503604-	LINF_230018500	3'UTR	Protein_Cluster_1051	Cluster_190	hypothetical_protein	566	Large-size	2113	sense	54	Group1	high	281.32	51.1243	126.265	4988
LINF_230019800_LinJ.23_545446_545999-	LINF_230019800	3'UTR	Protein_Cluster_339	Cluster_190	hypothetical_protein	554	Large-size	236	sense	54.5	Group1	low	20.2378	24.4342	18.3632	832
LINF_230020100_LinJ.23_556120_556554+	LINF_230020100	3'UTR	Protein_Cluster_60	Cluster_190	hypothetical_protein	435	Medium-size	16	anti-sense	52.4	Group1	low	16.8431	13.6063	17.179	832
LINF_230020800_LinJ.23_580168_580596-	LINF_230020800	3'UTR	Protein_Cluster_502	Cluster_190	membrane-bound_acid_phosphatase_2	429	Medium-size	691	anti-sense	54	Group1	medium	57.2993	36.9677	88.1651	1370
LINF_230021000_LinJ.23_584948_585398+	LINF_230021000	3'UTR	Protein_Cluster_826	Cluster_190	sir2-family_protein-like_protein	451	Large-size	118	sense	52.4	Group1	low	19.2547	30.4091	28.5421	618
LINF_330024600_LinJ.33_716607_717170+	LINF_330024600	3'UTR	Protein_Cluster_190	Cluster_191	hypothetical_protein	564	Large-size	253	sense	52.4	Group1	medium	38.3534	30.0681	28.3377	946
LINF_330025200_LinJ.33_727205_727768+	LINF_330025200	3'UTR	Protein_Cluster_251	Cluster_191	thiamine_biosynthesis-like_protein	564	Large-size	1669	sense	54.7	Group1	medium	42.3814	40.3018	54.7402	2283
LINF_330025400_LinJ.33_732178_732743+	LINF_330025400	3'UTR	Protein_Cluster_130	Cluster_191	DNA_polymerase_delta_catalytic_subunit	566	Large-size	91	sense	54.5	Group1	medium	35.2352	40.1022	26.9511	1076
LINF_330025600_LinJ.33_742546_743104+	LINF_330025600	3'UTR	Protein_Cluster_380	Cluster_191	protein_kinase	559	Large-size	291	sense	54.5	Group1	low	23.9682	26.2813	24.9255	2075
LINF_330027000_LinJ.33_782200_782760+	LINF_330027000	3'UTR	Protein_Cluster_919	Cluster_191	hypothetical_protein	561	Large-size	126	sense	54.5	Group1	medium	35.3709	43.4446	43.9939	902
LINF_330029000_LinJ.33_854098_854659+	LINF_330029000	3'UTR	Protein_Cluster_298	Cluster_191	hypothetical_protein	562	Large-size	3912	sense	52.6	Group1	low	11.0962	5.30523	9.90204	7069
LINF_010005800_LinJ.01_24086_24755+	LINF_010005800	3'UTR	Protein_Cluster_900	Cluster_2	UMP-CMP_kinase_-_mitochondrial	670	Large-size	44	anti-sense	47.9	Group1	low	23.3395	41.6784	31.6294	1119
LINF_010006300_LinJ.01_35273_35937-	LINF_010006300	3'UTR	Protein_Cluster_1090	Cluster_2	hypothetical_protein	665	Large-size	882	sense	47.9	Group1	medium	25.2944	48.6715	36.9114	1584
LINF_010007100_LinJ.01_54887_55539-	LINF_010007100	3'UTR	Protein_Cluster_796	Cluster_2	cyclophilin_12	653	Large-size	1807	sense	47.9	Group1	medium	49.4369	49.1006	40.6494	2957
LINF_010007800_LinJ.01_75912_76348+	LINF_010007800	3'UTR	Protein_Cluster_1012	Cluster_2	Cytochrome_c_oxidase_biogenesis_protein_Cmc1_like	437	Medium-size	291	anti-sense	48.1	Group1	high	69.1021	93.8456	105.377	793
LINF_200016200_LinJ.20_483159_483721-	LINF_200016200	3'UTR	Protein_Cluster_98	Cluster_202	hypothetical_protein	563	Large-size	2269	anti-sense	34.5	Group2	low	15.1019	17.8822	14.2524	4550
LINF_200017100_LinJ.20_543940_544400+	LINF_200017100	3'UTR	Protein_Cluster_283	Cluster_202	calpain-like_cysteine_peptidase	461	Large-size	2117	sense	38.2	Group2	low	11.8162	8.28506	9.85694	2967
LINF_200017300_LinJ.20_550781_551232+	LINF_200017300	3'UTR	Protein_Cluster_1040	Cluster_202	calpain-like_cysteine_peptidase_-_Clan_CA	452	Large-size	796	sense	38.2	Group2	medium	43.5778	16.786	35.316	1965
LINF_200017900_LinJ.20_575444_575974+	LINF_200017900	3'UTR	Protein_Cluster_995	Cluster_202	Domain_of_unknown_function_(DUF1935)	531	Large-size	373	sense	37.6	Group2	medium	38.9796	26.7761	35.6625	1570
LINF_230015100_LinJ.23_360917_361479-	LINF_230015100	3'UTR	Protein_Cluster_512	Cluster_203	50S_ribosome-binding_GTPase/Dynamin_family	563	Large-size	1002	sense	26.5	Group3	medium	28.5623	32.3581	36.2122	4725
LINF_230015900_LinJ.23_393817_394374-	LINF_230015900	3'UTR	Protein_Cluster_516	Cluster_203	actin_interacting_protein-like_protein	558	Large-size	362	sense	26.5	Group3	medium	27.6968	36.5517	35.771	1117
LINF_230016300_LinJ.23_412736_413286-	LINF_230016300	3'UTR	Protein_Cluster_1081	Cluster_203	hypothetical_protein	551	Large-size	2583	sense	22.6	Group3	medium	31.4996	12.4955	25.4981	6456
LINF_230017000_LinJ.23_428610_429149-	LINF_230017000	3'UTR	Protein_Cluster_478	Cluster_203	sucrose_hydrolase-like_protein	540	Large-size	544	sense	25.3	Group3	low	15.1757	11.3853	14.331	1668
LINF_230017200_LinJ.23_453099_453638-	LINF_230017200	3'UTR	Protein_Cluster_523	Cluster_203	sucrose_hydrolase-like_protein	540	Large-size	544	sense	25.3	Group3	medium	50.2155	27.063	48.4719	2251
LINF_240024700_LinJ.24_705324_705884-	LINF_240024700	3'UTR	Protein_Cluster_497	Cluster_206	hypothetical_protein	561	Large-size	808	sense	44.7	Group2	high	80.3169	89.4882	90.3324	1576
LINF_240024900_LinJ.24_715881_716401-	LINF_240024900	3'UTR	Protein_Cluster_176	Cluster_206	cyclin_11	521	Large-size	2547	sense	45.2	Group1	low	10.5133	7.37942	9.85641	4526
LINF_240025000_LinJ.24_730031_730554-	LINF_240025000	3'UTR	Protein_Cluster_363	Cluster_206	cyclin_10	524	Large-size	1646	sense	45.2	Group1	low	9.72232	7.93388	8.57959	10052
LINF_240025600_LinJ.24_747329_747873-	LINF_240025600	3'UTR	Protein_Cluster_740	Cluster_206	hypothetical_protein	545	Large-size	627	sense	45.2	Group1	medium	30.3556	52.7605	39.1037	1222
LINF_090016900_LinJ.09_412975_413497+	LINF_090016900	3'UTR	Protein_Cluster_412	Cluster_212	hypothetical_protein	523	Large-size	3249	sense	25.6	Group3	high	64.1919	58.5145	53.2697	5007
LINF_090017800_LinJ.09_424209_424768-	LINF_090017800	3'UTR	Protein_Cluster_343	Cluster_212	phospholipid:diacylglycerol_acyltransferase	560	Large-size	253	sense	26.3	Group3	high	63.7288	90.4511	77.5197	1224
LINF_090017900_LinJ.09_429135_429675-	LINF_090017900	3'UTR	Protein_Cluster_927	Cluster_212	MSP_(Major_sperm_protein)_domain_containing_protein	541	Large-size	459	sense	26.2	Group3	high	88.2176	95.3756	75.89	1906
LINF_090018400_LinJ.09_442446_443006-	LINF_090018400	3'UTR	Protein_Cluster_607	Cluster_212	hypothetical_protein	561	Large-size	929	sense	26.5	Group3	medium	38.2131	40.2122	42.4594	2468
LINF_090019900_LinJ.09_498484_498920+	LINF_090019900	3'UTR	Protein_Cluster_1001	Cluster_212	hypothetical_protein	437	Medium-size	490	anti-sense	22.2	Group3	high	137.296	178.86	184.292	1953
LINF_090020200_LinJ.09_505647_506086-	LINF_090020200	3'UTR	Protein_Cluster_738	Cluster_212	hypothetical_protein	440	Medium-size	727	sense	22.1	Group3	medium	59.6983	47.6456	46.1316	1230
LINF_090020800_LinJ.09_521453_521885-	LINF_090020800	3'UTR	Protein_Cluster_423	Cluster_212	hypothetical_protein	433	Medium-size	561	sense	21.6	Group3	medium	42.4773	60.0445	71.5584	1039
LINF_090021000_LinJ.09_526766_527065+	LINF_090021000	3'UTR	Protein_Cluster_992	Cluster_212	hypothetical_protein	300	Medium-size	387	anti-sense	NoHit	Group5	medium	35.708	60.3882	39.9143	777
LINF_090021400_LinJ.09_536855_537294-	LINF_090021400	3'UTR	Protein_Cluster_361	Cluster_212	hypothetical_protein	440	Medium-size	475	sense	20.5	Group3	medium	45.5472	49.3398	52.7467	1101
LINF_300011100_LinJ.30_194165_194781+	LINF_300011100	3'UTR	Protein_Cluster_178	Cluster_22	protein_kinase	617	Large-size	3975	anti-sense	45	Group1	low	4.48968	1.0825	1.03678	6914
LINF_300011200_LinJ.30_205362_205974-	LINF_300011200	3'UTR	Protein_Cluster_495	Cluster_22	nitrate_reductase	613	Large-size	244	sense	47.4	Group1	high	68.6814	44.7843	62.2877	3582
LINF_300013800_LinJ.30_265758_266378-	LINF_300013800	3'UTR	Protein_Cluster_261	Cluster_22	hypothetical_protein	621	Large-size	1367	anti-sense	45.1	Group1	low	21.0656	23.6158	27.8848	2314
LINF_300014400_LinJ.30_284253_284868-	LINF_300014400	3'UTR	Protein_Cluster_776	Cluster_22	adenosine_kinase	616	Large-size	820	anti-sense	45	Group1	high	117.043	89.1631	92.6427	2127
LINF_300014900_LinJ.30_308414_309020+	LINF_300014900	3'UTR	Protein_Cluster_456	Cluster_22	Domain_of_unknown_function_(DUF4139)	607	Large-size	422	sense	45	Group1	medium	33.2547	31.9971	30.5211	1652
LINF_300015100_LinJ.30_317827_318400+	LINF_300015100	3'UTR	Protein_Cluster_373	Cluster_22	Histone-binding_protein_RBBP4_or_subunit_C_of_CAF1_complex/WD_domain_-_G-beta_repeat	574	Large-size	2318	sense	45.1	Group1	low	12.1244	8.32456	11.4082	3499
LINF_300015700_LinJ.30_337047_337661+	LINF_300015700	3'UTR	Protein_Cluster_136	Cluster_22	ubiquitin_conjugation_factor_E4_B	615	Large-size	699	sense	45	Group1	medium	31.2035	34.917	35.1012	1354
LINF_300036400_LinJ.30_1118413_1118970-	LINF_300036400	3'UTR	Protein_Cluster_782	Cluster_221	homoserine_kinase	558	Large-size	242	sense	45.6	Group1	medium	47.431	66.3407	53.4843	835
LINF_300036800_LinJ.30_1134063_1134614-	LINF_300036800	3'UTR	Protein_Cluster_870	Cluster_221	S-adenosylmethionine_decarboxylase_proenzyme-_like	552	Large-size	606	sense	45.6	Group1	medium	44.9751	41.421	53.198	4102
LINF_300037400_LinJ.30_1164088_1164634-	LINF_300037400	3'UTR	Protein_Cluster_1045	Cluster_221	RNA_recognition_motif._(a.k.a._RRM_-_RBD_-_or_RNP_domain)/RNA_recognition_motif_(a.k.a._RRM_-_RBD_-_or_RNP_domain)	547	Large-size	1364	sense	46.2	Group1	medium	49.2159	60.625	54.2683	1947
LINF_300037500_LinJ.30_1167842_1168389-	LINF_300037500	3'UTR	Protein_Cluster_639	Cluster_221	3-hydroxy-3-methylglutaryl-CoA_reductase	548	Large-size	212	sense	46.2	Group1	medium	29.0807	40.7151	30.1046	1540
LINF_330015600_LinJ.33_344480_345099+	LINF_330015600	3'UTR	Protein_Cluster_295	Cluster_24	2_-4-dienoyl-coa_reductase_fadh1	620	Large-size	823	sense	34.5	Group2	medium	51.9605	47.7327	65.2302	1678
LINF_330016700_LinJ.33_373329_373939+	LINF_330016700	3'UTR	Protein_Cluster_482	Cluster_24	hypothetical_protein	611	Large-size	248	sense	34.5	Group2	low	24.6144	27.0625	30.1437	1039
LINF_330016900_LinJ.33_385931_386547+	LINF_330016900	3'UTR	Protein_Cluster_36	Cluster_24	WD_domain_-_G-beta_repeat	617	Large-size	1779	sense	34.2	Group2	low	15.5585	10.2967	15.2039	3290
LINF_330017400_LinJ.33_408343_408922+	LINF_330017400	3'UTR	Protein_Cluster_143	Cluster_24	Diacylglycerol_acyltransferase	580	Large-size	695	sense	34.5	Group2	low	9.17018	8.52507	13.0055	2439
LINF_330018700_LinJ.33_465789_466375+	LINF_330018700	3'UTR	Protein_Cluster_801	Cluster_24	hypothetical_protein	587	Large-size	544	sense	34.5	Group2	low	22.7599	26.308	24.5086	1883
LINF_130018900_LinJ.13_485625_486175-	LINF_130018900	3'UTR	Protein_Cluster_332	Cluster_240	Sin-like_protein_conserved_region_containing_protein	551	Large-size	666	sense	35.7	Group2	high	73.3752	68.4466	76.4808	1243
LINF_130019500_LinJ.13_507399_507937+	LINF_130019500	3'UTR	Protein_Cluster_933	Cluster_240	hypothetical_protein	539	Large-size	2030	anti-sense	35.8	Group2	high	92.7695	160.621	156.306	4130
LINF_130020500_LinJ.13_558097_558624-	LINF_130020500	3'UTR	Protein_Cluster_640	Cluster_240	phosphoprotein_phosphatase	528	Large-size	1202	sense	37.9	Group2	medium	31.3771	30.1712	31.8915	4376
LINF_130020800_LinJ.13_569523_570036-	LINF_130020800	3'UTR	Protein_Cluster_115	Cluster_240	phospholipid-transporting_ATPase_1-like_protein	514	Large-size	877	sense	39.8	Group2	low	24.3531	23.9498	27.5757	2236
LINF_130021000_LinJ.13_578362_578906-	LINF_130021000	3'UTR	Protein_Cluster_92	Cluster_240	hypothetical_protein	545	Large-size	513	sense	39	Group2	medium	36.9325	37.016	40.6654	1238
LINF_130021200_LinJ.13_587129_587633-	LINF_130021200	3'UTR	Protein_Cluster_440	Cluster_240	phosphoprotein_phosphatase	505	Large-size	755	sense	39.1	Group2	low	18.0677	13.0703	16.27	2350
LINF_130021400_LinJ.13_599496_600028+	LINF_130021400	3'UTR	Protein_Cluster_271	Cluster_240	T-complex_protein_10_C-terminus	533	Large-size	1374	anti-sense	39	Group2	medium	50.9903	43.753	45.3375	1966
LINF_070005500_LinJ.07_22306_22851+	LINF_070005500	3'UTR	Protein_Cluster_162	Cluster_247	alpha-adaptin-like_protein	546	Large-size	612	sense	44.2	Group2	medium	27.2875	28.1437	27.7727	1184
LINF_070005800_LinJ.07_29454_29997+	LINF_070005800	3'UTR	Protein_Cluster_402	Cluster_247	Golgi/lysosome_glycoprotein_1	544	Large-size	710	sense	44.2	Group2	medium	43.0732	39.9792	40.3307	1362
LINF_070007900_LinJ.07_107170_107712-	LINF_070007900	3'UTR	Protein_Cluster_709	Cluster_247	acetylornithine_deacetylase-like_protein	543	Large-size	925	sense	44.2	Group2	medium	50.8836	52.1172	55.0865	1498
LINF_070009100_LinJ.07_168350_168837-	LINF_070009100	3'UTR	Protein_Cluster_180	Cluster_247	Ring_finger_domain/Zinc_finger_-_C3HC4_type_(RING_finger)_containing_protein	488	Large-size	568	sense	44.2	Group2	low	7.0976	6.79	7.66571	4250
LINF_070009500_LinJ.07_194923_195420-	LINF_070009500	3'UTR	Protein_Cluster_525	Cluster_247	hypothetical_protein	498	Large-size	338	sense	44.2	Group2	low	17.5081	16.8048	17.6329	4365
LINF_070013000_LinJ.07_339104_339625-	LINF_070013000	3'UTR	Protein_Cluster_250	Cluster_247	malonyl-coa_decarboxylase-like_protein	522	Large-size	1571	anti-sense	44.2	Group2	low	11.3921	19.1612	20.4824	2431
LINF_270014800_LinJ.27_377396_377927-	LINF_270014800	3'UTR	Protein_Cluster_128	Cluster_254	WD_domain_-_G-beta_repeat	532	Large-size	133	anti-sense	38.8	Group2	medium	40.5589	31.8596	27.4413	929
LINF_270015000_LinJ.27_383222_383768+	LINF_270015000	3'UTR	Protein_Cluster_1017	Cluster_254	hypothetical_protein	547	Large-size	363	sense	38.8	Group2	medium	42.4481	93.3235	69.2218	960
LINF_270015600_LinJ.27_442734_443278-	LINF_270015600	3'UTR	Protein_Cluster_681	Cluster_254	isovaleryl-coA_dehydrogenase	545	Large-size	592	sense	42.1	Group2	high	89.6777	77.6752	78.8876	1606
LINF_270015800_LinJ.27_448411_448955-	LINF_270015800	3'UTR	Protein_Cluster_185	Cluster_254	hypothetical_protein	545	Large-size	1987	sense	42.1	Group2	medium	42.7372	39.4838	52.7806	2690
LINF_270016200_LinJ.27_484838_485377+	LINF_270016200	3'UTR	Protein_Cluster_889	Cluster_254	hypothetical_protein	540	Large-size	240	anti-sense	38.8	Group2	medium	43.1392	62.0764	52.8163	1882
LINF_270017100_LinJ.27_509081_509589-	LINF_270017100	3'UTR	Protein_Cluster_149	Cluster_254	vesicular-fusion_ATPase-like_protein	509	Large-size	113	sense	38.8	Group2	medium	49.069	60.6103	57.5697	917
LINF_270018200_LinJ.27_550815_551347-	LINF_270018200	3'UTR	Protein_Cluster_658	Cluster_254	hypothetical_protein	533	Large-size	1054	sense	37	Group2	medium	27.0115	24.5573	30.7479	2388
LINF_340032500_LinJ.34_1173939_1174557-	LINF_340032500	3'UTR	Protein_Cluster_422	Cluster_26	Domain_of_unknown_function_DUF21	619	Large-size	956	anti-sense	30.7	Group2	medium	29.6794	34.8324	25.154	1651
LINF_340033400_LinJ.34_1212220_1212829+	LINF_340033400	3'UTR	Protein_Cluster_1002	Cluster_26	hypothetical_protein	610	Large-size	10655	sense	30.5	Group2	low	1.53895	2.13544	1.35458	13200
LINF_340033600_LinJ.34_1219715_1220312+	LINF_340033600	3'UTR	Protein_Cluster_864	Cluster_26	hypothetical_protein	598	Large-size	1085	sense	30.7	Group2	high	81.2929	57.205	49.2946	1933
LINF_340034000_LinJ.34_1235414_1235935+	LINF_340034000	3'UTR	Protein_Cluster_427	Cluster_26	hypothetical_protein	522	Large-size	1555	sense	30.5	Group2	high	82.7656	64.8476	55.6094	2826
LINF_350014400_LinJ.35_349135_349616+	LINF_350014400	3'UTR	Protein_Cluster_734	Cluster_269	aldose_1-epimerase	482	Large-size	1098	sense	59	Group1	high	68.8991	29.0229	60.2734	2635
LINF_350014700_LinJ.35_360518_361041-	LINF_350014700	3'UTR	Protein_Cluster_820	Cluster_269	casein_kinase_I	524	Large-size	1048	anti-sense	59	Group1	high	63.0977	58.3212	70.6602	1651
LINF_350014900_LinJ.35_385725_386264+	LINF_350014900	3'UTR	Protein_Cluster_638	Cluster_269	Zinc_finger_C-x8-C-x5-C-x3-H_type_(and_similar)	540	Large-size	13266	sense	59.1	Group1	low	6.25178	1.26751	2.74829	14046
LINF_350015300_LinJ.35_409125_409661-	LINF_350015300	3'UTR	Protein_Cluster_453	Cluster_269	hypothetical_protein	537	Large-size	263	anti-sense	59	Group1	medium	52.7323	51.3555	51.7249	1881
LINF_260019100_LinJ.26_475550_476079+	LINF_260019100	3'UTR	Protein_Cluster_498	Cluster_278	DnaJ_domain_containing_protein	530	Large-size	667	sense	52.3	Group1	low	24.2894	30.3367	26.7751	2034
LINF_260019400_LinJ.26_501369_501899+	LINF_260019400	3'UTR	Protein_Cluster_259	Cluster_278	hypothetical_protein	531	Large-size	865	sense	52.3	Group1	medium	27.3207	25.1831	36.2148	3847
LINF_260019800_LinJ.26_523977_524511-	LINF_260019800	3'UTR	Protein_Cluster_138	Cluster_278	hypothetical_protein	535	Large-size	729	anti-sense	56.9	Group1	medium	35.1285	37.0649	35.4243	1263
LINF_260020600_LinJ.26_564916_565429+	LINF_260020600	3'UTR	Protein_Cluster_20	Cluster_278	SNF2_family_N-terminal_domain/DEAD/DEAH_box_helicase/Ring_finger_domain/Zinc_finger_-_C3HC4_type_(RING_finger)/Helicase_conserved_C-terminal_domain_containing_protein	514	Large-size	2311	sense	56.9	Group1	medium	45.6385	44.8268	49.809	3892
LINF_260022400_LinJ.26_620301_620814+	LINF_260022400	3'UTR	Protein_Cluster_134	Cluster_278	protein_kinase	514	Large-size	1373	sense	53.3	Group1	medium	46.1594	41.8399	40.9809	3570
LINF_060016400_LinJ.06_452808_453264+	LINF_060016400	3'UTR	Protein_Cluster_777	Cluster_293	2OG-Fe(II)_oxygenase_superfamily	457	Large-size	155	sense	7.9	Group4	medium	43.0884	65.4125	49.3859	901
LINF_060016900_LinJ.06_469705_470103+	LINF_060016900	3'UTR	Protein_Cluster_113	Cluster_293	hypothetical_protein	399	Medium-size	1279	sense	NoHit	Group5	medium	42.4302	50.3812	60.2713	1899
LINF_060018100_LinJ.06_494184_494683+	LINF_060018100	3'UTR	Protein_Cluster_438	Cluster_293	hypothetical_protein	500	Large-size	159	sense	NoHit	Group5	medium	40.1718	41.3835	39.3145	779
LINF_060018400_LinJ.06_502341_502868-	LINF_060018400	3'UTR	Protein_Cluster_550	Cluster_293	FAD_binding_domain_containing_protein	528	Large-size	139	anti-sense	NoHit	Group5	medium	59.8527	96.3829	80.6416	903
LINF_060019100_LinJ.06_514802_515244-	LINF_060019100	3'UTR	Protein_Cluster_1057	Cluster_293	Cytochrome_b5-like_Heme/Steroid_binding_domain_containing_protein	443	Medium-size	172	sense	NoHit	Group5	high	110.436	89.8964	82.1302	843
LINF_110014500_LinJ.11_349960_350482+	LINF_110014500	3'UTR	Protein_Cluster_694	Cluster_296	hypothetical_protein	523	Large-size	728	sense	23.2	Group3	high	103.626	173.766	55.9475	1281
LINF_110014900_LinJ.11_365124_365647+	LINF_110014900	3'UTR	Protein_Cluster_431	Cluster_296	PUB_domain_containing_protein	524	Large-size	158	sense	23	Group3	low	22.725	28.0255	26.6309	2241
LINF_110015400_LinJ.11_375006_375529+	LINF_110015400	3'UTR	Protein_Cluster_316	Cluster_296	hypothetical_protein	524	Large-size	221	sense	26.9	Group3	medium	41.0223	21.4389	35.0924	1984
LINF_110015900_LinJ.11_390074_390536+	LINF_110015900	3'UTR	Protein_Cluster_152	Cluster_296	adaptin-related_protein-like_protein	463	Large-size	51	sense	24.8	Group3	low	12.9887	13.3279	14.023	2294
LINF_110017100_LinJ.11_447720_448179+	LINF_110017100	3'UTR	Protein_Cluster_821	Cluster_296	palmitoyl_acyltransferase_7	460	Large-size	1124	sense	26.9	Group3	low	16.8853	12.1583	14.3349	1737
LINF_340011600_LinJ.34_262271_262887+	LINF_340011600	3'UTR	Protein_Cluster_222	Cluster_30	hypothetical_protein	617	Large-size	266	sense	44.3	Group2	low	22.332	21.5694	15.5482	1362
LINF_340013200_LinJ.34_346683_347273+	LINF_340013200	3'UTR	Protein_Cluster_589	Cluster_30	hypothetical_protein	591	Large-size	1049	sense	46.2	Group1	medium	43.6287	47.4476	50.0665	1763
LINF_340013500_LinJ.34_356078_356641+	LINF_340013500	3'UTR	Protein_Cluster_858	Cluster_30	serine/threonine-protein_phosphatase_PP1	564	Large-size	209	sense	46.2	Group1	low	6.58304	6.50117	6.36845	2963
LINF_340014700_LinJ.34_401391_401984+	LINF_340014700	3'UTR	Protein_Cluster_1026	Cluster_30	DNA-directed_RNA_polymerase_III_subunit	594	Large-size	3495	sense	41.3	Group2	high	75.6585	91.3444	70.2038	4134
LINF_340015200_LinJ.34_416047_416638+	LINF_340015200	3'UTR	Protein_Cluster_146	Cluster_30	Wee1-like_protein_kinase	592	Large-size	744	sense	46.2	Group1	low	15.8789	16.1882	10.0935	1551
LINF_280020000_LinJ.28_539014_539514-	LINF_280020000	3'UTR	Protein_Cluster_270	Cluster_304	DNA_polymerase_kappa	501	Large-size	1425	anti-sense	36.5	Group2	medium	43.5423	45.4108	50.9662	1998
LINF_280021400_LinJ.28_580489_580998+	LINF_280021400	3'UTR	Protein_Cluster_212	Cluster_304	hypothetical_protein	510	Large-size	801	sense	36.7	Group2	low	13.0979	10.4937	17.569	3305
LINF_280021800_LinJ.28_591493_592007-	LINF_280021800	3'UTR	Protein_Cluster_774	Cluster_304	hydrolase_-_alpha/beta_fold_family	515	Large-size	839	anti-sense	36.7	Group2	high	62.9344	225.336	98.9105	5776
LINF_280022200_LinJ.28_601491_602005-	LINF_280022200	3'UTR	Protein_Cluster_654	Cluster_304	Kelch_motif/Galactose_oxidase_-_central_domain_containing_protein	515	Large-size	43	sense	36.7	Group2	medium	40.8472	71.4207	73.2813	1065
LINF_020005400_LinJ.02_16503_16984+	LINF_020005400	3'UTR	Protein_Cluster_967	Cluster_326	cytochrome_b-domain_protein	482	Large-size	563	anti-sense	35.6	Group2	medium	38.0475	55.9929	53.92	4532
LINF_020005800_LinJ.02_27322_27806+	LINF_020005800	3'UTR	Protein_Cluster_836	Cluster_326	hypothetical_protein	485	Large-size	89	anti-sense	35.6	Group2	low	19.5491	26.2042	26.5342	635
LINF_020006000_LinJ.02_32479_32624-	LINF_020006000	3'UTR	Protein_Cluster_156	Cluster_326	hypothetical_protein	146	Small-size	1284	sense	NoHit	Group5	low	23.3666	21.6716	30.9987	2150
LINF_020006900_LinJ.02_89678_90140-	LINF_020006900	3'UTR	Protein_Cluster_367	Cluster_326	phosphoglycan_beta_1	463	Large-size	823	sense	35.6	Group2	medium	35.2126	62.599	42.7637	1432
LINF_020007100_LinJ.02_103113_103575-	LINF_020007100	3'UTR	Protein_Cluster_210	Cluster_326	phosphoglycan_beta_1	463	Large-size	823	sense	35.6	Group2	medium	26.5045	40.8134	29.2782	1432
LINF_040005000_LinJ.04_7468_7945+	LINF_040005000	3'UTR	Protein_Cluster_135	Cluster_328	calcium-translocating_P-type_ATPase	478	Large-size	239	sense	63.5	Group1	medium	57.5665	48.361	46.5593	1975
LINF_040005400_LinJ.04_18927_19404-	LINF_040005400	3'UTR	Protein_Cluster_631	Cluster_328	hypothetical_protein	478	Large-size	1472	anti-sense	63.5	Group1	medium	34.5434	13.5556	31.5245	3553
LINF_040006000_LinJ.04_37308_37714+	LINF_040006000	3'UTR	Protein_Cluster_19	Cluster_328	hypothetical_protein	407	Medium-size	131	sense	14.2	Group4	medium	35.3492	36.0701	51.6788	588
LINF_040008300_LinJ.04_102100_102582+	LINF_040008300	3'UTR	Protein_Cluster_703	Cluster_328	beta-fructofuranosidase	483	Large-size	141	sense	39.4	Group2	high	80.741	26.5832	130.107	903
LINF_160005800_LinJ.16_16881_17265-	LINF_160005800	3'UTR	Protein_Cluster_291	Cluster_329	Galactose_oxidase_-_central_domain/Kelch_motif/Domain_of_unknown_function_(DUF4110)	385	Medium-size	243	sense	32.4	Group2	medium	37.8211	49.1505	48.4466	721
LINF_160005900_LinJ.16_20747_20997-	LINF_160005900	3'UTR	Protein_Cluster_1080	Cluster_329	hypothetical_protein	251	Medium-size	46	sense	NoHit	Group5	medium	33.3471	59.2359	44.6048	682
LINF_160006600_LinJ.16_39318_39595-	LINF_160006600	3'UTR	Protein_Cluster_945	Cluster_329	hypothetical_protein	278	Medium-size	437	sense	18.5	Group4	medium	33.0647	47.4574	44.1307	927
LINF_160007100_LinJ.16_64310_64675-	LINF_160007100	3'UTR	Protein_Cluster_868	Cluster_329	mitochondrial_ornithine_carrier_protein-like_protein	366	Medium-size	87	sense	48.4	Group1	medium	41.6151	50.881	31.0519	676
LINF_160007600_LinJ.16_79921_80287-	LINF_160007600	3'UTR	Protein_Cluster_1009	Cluster_329	protein_tyrosine_phosphatase-likie_protein	367	Medium-size	482	sense	48.4	Group1	high	68.1434	103.305	106.053	1428
LINF_190020100_LinJ.19_624565_625156+	LINF_190020100	3'UTR	Protein_Cluster_276	Cluster_33	hypothetical_protein	592	Large-size	2292	sense	36.3	Group2	low	22.1953	26.1595	23.3079	2915
LINF_190020400_LinJ.19_631925_632540-	LINF_190020400	3'UTR	Protein_Cluster_955	Cluster_33	Tetratricopeptide_repeat	616	Large-size	810	anti-sense	38.9	Group2	high	85.2478	117.214	96.5591	1496
LINF_190021200_LinJ.19_657755_658346+	LINF_190021200	3'UTR	Protein_Cluster_406	Cluster_33	protein_kinase	592	Large-size	873	sense	38.1	Group2	low	22.7078	19.2663	23.6983	1638
LINF_190021400_LinJ.19_663300_663888+	LINF_190021400	3'UTR	Protein_Cluster_824	Cluster_33	Triose-phosphate_Transporter_family	589	Large-size	42	sense	38.1	Group2	medium	38.291	47.2388	52.8306	930
LINF_360035200_LinJ.36_1139500_1139924-	LINF_360035200	3'UTR	Protein_Cluster_1036	Cluster_337	D-tyrosyl-tRNA_deacylase	425	Medium-size	5926	sense	3.6	Group4	low	19.9893	20.9267	20.3954	6410
LINF_360035400_LinJ.36_1151103_1151563-	LINF_360035400	3'UTR	Protein_Cluster_1028	Cluster_337	acetyltransferase-like_protein	461	Large-size	372	sense	NoHit	Group5	high	84.537	116.219	118.108	1493
LINF_360035600_LinJ.36_1159619_1160053-	LINF_360035600	3'UTR	Protein_Cluster_278	Cluster_337	hypothetical_protein	435	Medium-size	2142	sense	NoHit	Group5	low	22.8691	17.8639	22.1117	3436
LINF_360036100_LinJ.36_1183516_1183986-	LINF_360036100	3'UTR	Protein_Cluster_432	Cluster_337	hypothetical_protein	471	Large-size	406	sense	29.8	Group3	medium	34.8408	38.7522	31.1838	1171
LINF_170007900_LinJ.17_100914_101509-	LINF_170007900	3'UTR	Protein_Cluster_356	Cluster_34	hypothetical_protein	596	Large-size	863	sense	36.3	Group2	medium	28.2928	33.9821	41.0176	1729
LINF_170008600_LinJ.17_126448_127047-	LINF_170008600	3'UTR	Protein_Cluster_327	Cluster_34	WD_domain_-_G-beta_repeat	600	Large-size	2205	sense	36.3	Group2	low	20.7122	11.1801	15.8896	3369
LINF_170010000_LinJ.17_177303_177742+	LINF_170010000	3'UTR	Protein_Cluster_247	Cluster_34	hypothetical_protein	440	Medium-size	509	anti-sense	NoHit	Group5	low	14.583	17.2148	19.0381	1048
LINF_170010200_LinJ.17_185552_186148-	LINF_170010200	3'UTR	Protein_Cluster_87	Cluster_34	protein_kinase	597	Large-size	222	sense	36.1	Group2	low	4.52061	6.88121	7.64982	3136
LINF_170010300_LinJ.17_192461_193076-	LINF_170010300	3'UTR	Protein_Cluster_124	Cluster_34	Ring_finger_domain_containing_protein	616	Large-size	874	sense	38.1	Group2	medium	37.6201	34.1195	35.9026	3197
LINF_170011100_LinJ.17_245649_246259-	LINF_170011100	3'UTR	Protein_Cluster_501	Cluster_34	Phenazine_biosynthesis-like_protein	611	Large-size	5427	sense	36.3	Group2	low	18.2132	18.5104	20.5855	6397
LINF_170015900_LinJ.17_430034_430613+	LINF_170015900	3'UTR	Protein_Cluster_469	Cluster_34	hypothetical_protein	580	Large-size	643	sense	38.8	Group2	medium	51.4817	36.4711	48.5591	1426
LINF_160009300_LinJ.16_141264_141723-	LINF_160009300	3'UTR	Protein_Cluster_462	Cluster_343	Pyridoxal-dependent_decarboxylase_conserved_domain_containing_protein	460	Large-size	398	sense	46.9	Group1	medium	28.9073	28.4463	33.4799	892
LINF_160009600_LinJ.16_152629_152795-	LINF_160009600	3'UTR	Protein_Cluster_947	Cluster_343	hypothetical_protein	167	Medium-size	2623	sense	NoHit	Group5	medium	42.9638	66.5151	64.3613	2847
LINF_160010400_LinJ.16_185445_185836-	LINF_160010400	3'UTR	Protein_Cluster_841	Cluster_343	dihydroorotate_dehydrogenase_(fumarate)	392	Medium-size	542	sense	44.2	Group2	high	109.868	133.728	151.902	988
LINF_160011100_LinJ.16_199966_200368+	LINF_160011100	3'UTR	Protein_Cluster_689	Cluster_343	dihydroorotase	403	Medium-size	429	anti-sense	38.6	Group2	medium	29.5467	38.7322	40.5663	918
LINF_360017400_LinJ.36_449690_450122+	LINF_360017400	3'UTR	Protein_Cluster_735	Cluster_351	Memo-like_protein	433	Medium-size	685	sense	NoHit	Group5	high	78.5187	76.7471	84.6243	1162
LINF_360018000_LinJ.36_464111_464541+	LINF_360018000	3'UTR	Protein_Cluster_547	Cluster_351	hypothetical_protein	431	Medium-size	518	sense	NoHit	Group5	medium	46.3603	33.8754	47.3744	1206
LINF_360018700_LinJ.36_482006_482441+	LINF_360018700	3'UTR	Protein_Cluster_489	Cluster_351	hypothetical_protein	436	Medium-size	368	sense	NoHit	Group5	medium	46.9682	57.4042	47.8834	854
LINF_360019200_LinJ.36_495655_496077+	LINF_360019200	CSR	Protein_Cluster_940	Cluster_351	Poly(ADP-ribose)_polymerase_and_DNA-Ligase_Zn-finger_region/Zinc-finger_(CX5CX6HX5H)_motif_containing_protein	423	Medium-size	3072	sense	NoHit	Group5	high	85.8539	119.05	109.634	5322
LINF_040013700_LinJ.04_331275_331678-	LINF_040013700	3'UTR	Protein_Cluster_91	Cluster_364	hypothetical_protein	404	Medium-size	2622	sense	29.7	Group3	low	16.5365	15.2815	18.4649	3287
LINF_040014400_LinJ.04_362879_363297+	LINF_040014400	3'UTR	Protein_Cluster_551	Cluster_364	chaperone_protein_DNAj	419	Medium-size	792	anti-sense	29.7	Group3	medium	43.0914	46.4709	44.9153	1272
LINF_040015600_LinJ.04_391169_391507-	LINF_040015600	3'UTR	Protein_Cluster_757	Cluster_364	acyltransferase-like_protein	339	Medium-size	1380	sense	29.6	Group3	high	63.9042	140.987	148.691	1962
LINF_040015700_LinJ.04_394266_394626-	LINF_040015700	3'UTR	Protein_Cluster_567	Cluster_364	hypothetical_protein	361	Medium-size	503	sense	29.6	Group3	low	23.1711	33.3482	43.566	1160
LINF_260006500_LinJ.26_35745_36371-	LINF_260006500	3'UTR	Protein_Cluster_880	Cluster_4	nuclear_lim_interactor-interacting_factor-like_protein	627	Large-size	1609	sense	29.3	Group3	low	20.2748	16.531	18.2618	3240
LINF_260006800_LinJ.26_46984_47629-	LINF_260006800	3'UTR	Protein_Cluster_1024	Cluster_4	hypothetical_protein	646	Large-size	642	sense	27.2	Group3	medium	39.7017	72.8378	62.0138	1328
LINF_260007000_LinJ.26_51041_51661-	LINF_260007000	3'UTR	Protein_Cluster_688	Cluster_4	eukaryotic_peptide_chain_release_factor_subunit_1	621	Large-size	302	sense	28.8	Group3	medium	37.727	52.7463	50.5512	965
LINF_260008800_LinJ.26_102830_103472-	LINF_260008800	3'UTR	Protein_Cluster_904	Cluster_4	Regulator_of_Vps4_activity_in_the_MVB_pathway	643	Large-size	545	sense	29	Group3	high	84.1168	88.7058	81.1525	1875
LINF_260009800_LinJ.26_128398_129045-	LINF_260009800	3'UTR	Protein_Cluster_816	Cluster_4	Conserved_hypothetical_ATP_binding_protein	648	Large-size	235	sense	28.3	Group3	high	81.6005	142.324	135.933	1214
LINF_170010400_LinJ.17_201453_201635-	LINF_170010400	3'UTR	Protein_Cluster_125	Cluster_404	hypothetical_protein	183	Medium-size	1409	sense	NoHit	Group5	low	20.5539	20.4796	25.0475	5323
LINF_250016700_LinJ.25_402093_402224+	LINF_250016700	3'UTR	Protein_Cluster_218	Cluster_404	hypothetical_protein	132	Small-size	760	sense	NoHit	Group5	medium	32.4931	36.9204	30.4381	2295
LINF_250017300_LinJ.25_440460_440729-	LINF_250017300	3'UTR	Protein_Cluster_540	Cluster_404	aldehyde_dehydrogenase	270	Medium-size	1206	sense	NoHit	Group5	high	96.8171	105.241	113.378	2149
LINF_290034000_LinJ.29_1188719_1188910+	LINF_290034000	3'UTR	Protein_Cluster_1059	Cluster_404	hypothetical_protein	192	Medium-size	665	sense	NoHit	Group5	medium	56.6002	66.8089	57.7208	2247
LINF_350025700_LinJ.35_763016_763171+	LINF_350025700	3'UTR	Protein_Cluster_323	Cluster_404	Domain_of_unknown_function_(DUF4205)	156	Medium-size	813	sense	NoHit	Group5	medium	25.636	30.4945	25.5557	6073
LINF_360012200_LinJ.36_204748_204896+	LINF_360012200	3'UTR	Protein_Cluster_1061	Cluster_404	Enriched_in_surface-labeled_proteome_protein_18	149	Small-size	2400	sense	NoHit	Group5	medium	24.9269	17.2753	39.0575	3868
LINF_360012800_LinJ.36_226943_227106+	LINF_360012800	3'UTR	Protein_Cluster_609	Cluster_404	mitogen-activated_protein_kinase	164	Medium-size	3250	sense	NoHit	Group5	low	6.34743	6.02045	5.64365	7968
LINF_360012900_LinJ.36_243506_243669+	LINF_360012900	3'UTR	Protein_Cluster_532	Cluster_404	zinc_finger_protein_family_member	164	Medium-size	9323	sense	NoHit	Group5	low	13.6204	4.63051	3.90762	15409
LINF_070015800_LinJ.07_509353_509944+	LINF_070015800	3'UTR	Protein_Cluster_15	Cluster_41	hypothetical_protein	592	Large-size	236	sense	41.4	Group2	low	15.8578	10.3246	16.0434	1078
LINF_070016600_LinJ.07_534621_535233+	LINF_070016600	3'UTR	Protein_Cluster_1065	Cluster_41	peptidyl-prolyl_cis-trans_isomerase/rotamase	613	Large-size	334	sense	41.4	Group2	high	137.969	224.162	208.38	993
LINF_070017900_LinJ.07_565913_566497+	LINF_070017900	3'UTR	Protein_Cluster_747	Cluster_41	hypothetical_protein	585	Large-size	505	sense	47.4	Group1	high	71.3015	107.874	81.762	1190
LINF_070018000_LinJ.07_569502_569996+	LINF_070018000	3'UTR	Protein_Cluster_775	Cluster_41	proteasome_regulatory_non-ATP-ase_subunit	495	Large-size	1210	sense	NoHit	Group5	high	78.1102	93.9417	61.9569	2080
LINF_070018200_LinJ.07_574089_574671+	LINF_070018200	3'UTR	Protein_Cluster_1008	Cluster_41	peptide_methionine_sulfoxide_reductase-like	583	Large-size	419	sense	47.4	Group1	medium	46.5556	102.483	63.7761	2824
LINF_270023300_LinJ.27_749889_750075+	LINF_270023300	3'UTR	Protein_Cluster_183	Cluster_438	BRO1-like_domain/ALIX_V-shaped_domain_binding_to_HIV	187	Medium-size	162	sense	NoHit	Group5	low	12.9164	13.3961	13.759	1187
LINF_270023500_LinJ.27_761204_761275-	LINF_270023500	3'UTR	Protein_Cluster_68	Cluster_438	Hereditary_spastic_paraplegia_protein_strumpellin	72	Small-size	453	anti-sense	NoHit	Group5	medium	26.7893	30.6758	31.2839	648
LINF_270024500_LinJ.27_814663_814839-	LINF_270024500	3'UTR	Protein_Cluster_52	Cluster_438	Frag1/DRAM/Sfk1_family	177	Medium-size	1711	sense	NoHit	Group5	low	13.6222	21.3844	20.7832	2289
LINF_270026300_LinJ.27_906997_907182-	LINF_270026300	3'UTR	Protein_Cluster_760	Cluster_438	hypothetical_protein	186	Medium-size	288	sense	NoHit	Group5	low	12.6268	20.0161	17.913	5857
LINF_180018500_LinJ.18_539842_540017+	LINF_180018500	3'UTR	Protein_Cluster_44	Cluster_445	hypothetical_protein	176	Medium-size	1119	sense	NoHit	Group5	low	19.2157	15.1278	21.3236	3325
LINF_180019800_LinJ.18_619226_619398+	LINF_180019800	3'UTR	Protein_Cluster_107	Cluster_445	chaperone_DNAJ_protein	173	Medium-size	1151	sense	NoHit	Group5	medium	36.0182	31.2357	34.2437	1406
LINF_180021400_LinJ.18_687974_688148-	LINF_180021400	3'UTR	Protein_Cluster_837	Cluster_445	nonspecific_nucleoside_hydrolase	175	Medium-size	770	anti-sense	NoHit	Group5	high	212.363	300.244	238.038	1690
LINF_180021900_LinJ.18_702328_702509+	LINF_180021900	3'UTR	Protein_Cluster_958	Cluster_445	hypothetical_protein	182	Medium-size	1197	sense	NoHit	Group5	medium	56.0198	49.7668	61.6535	1886
LINF_180022300_LinJ.18_711998_712180+	LINF_180022300	3'UTR	Protein_Cluster_341	Cluster_445	gamma-glutamylcysteine_synthetase	183	Medium-size	386	sense	NoHit	Group5	medium	35.8504	39.086	48.4217	896
LINF_290030700_LinJ.29_1077327_1077926-	LINF_290030700	3'UTR	Protein_Cluster_274	Cluster_48	ubiquitin_hydrolase	600	Large-size	2150	sense	66.5	Group1	medium	45.9711	40.5416	52.0892	4325
LINF_290030800_LinJ.29_1082899_1083504-	LINF_290030800	3'UTR	Protein_Cluster_905	Cluster_48	enoyl-CoA_hydratase/isomerase-like_protein	606	Large-size	1718	sense	66.5	Group1	medium	34.793	46.2032	59.7644	2419
LINF_290031700_LinJ.29_1110568_1111176+	LINF_290031700	3'UTR	Protein_Cluster_705	Cluster_48	NLI_interacting_factor-like_phosphatase	609	Large-size	1505	sense	66.4	Group1	low	10.0855	9.87178	10.7969	2144
LINF_290031800_LinJ.29_1113181_1113783+	LINF_290031800	3'UTR	Protein_Cluster_673	Cluster_48	Acyltransferase	603	Large-size	520	sense	66.5	Group1	medium	52.5293	58.7673	40.0954	1461
LINF_140008300_LinJ.14_97499_97991-	LINF_140008300	3'UTR	Protein_Cluster_311	Cluster_51	Transmembrane_amino_acid_transporter_protein	493	Large-size	1161	anti-sense	51.6	Group1	low	13.5846	17.1253	22.2908	3726
LINF_140008400_LinJ.14_104446_105048+	LINF_140008400	3'UTR	Protein_Cluster_117	Cluster_51	inositol_polyphosphate_kinase-like_protein	603	Large-size	349	sense	51.6	Group1	low	13.8162	15.4298	18.7761	1730
LINF_140008500_LinJ.14_108990_109597+	LINF_140008500	3'UTR	Protein_Cluster_352	Cluster_51	threonine_synthase	608	Large-size	471	sense	51.6	Group1	medium	26.3638	36.2548	38.2125	1344
LINF_140008800_LinJ.14_130328_130908+	LINF_140008800	3'UTR	Protein_Cluster_424	Cluster_51	Plasma-membrane_choline_transporter	581	Large-size	3448	sense	51.5	Group1	medium	25.2298	42.3853	42.8646	4078
LINF_140008900_LinJ.14_133893_134407+	LINF_140008900	3'UTR	Protein_Cluster_847	Cluster_51	hypothetical_protein	515	Large-size	1541	sense	51.6	Group1	low	16.7472	60.4333	38.9275	2105
LINF_140010000_LinJ.14_165480_165983-	LINF_140010000	3'UTR	Protein_Cluster_604	Cluster_51	cystathionine_beta-lyase-like_protein	504	Large-size	1247	anti-sense	51.6	Group1	medium	44.0077	43.1684	45.3401	2839
LINF_340025100_LinJ.34_835399_835981+	LINF_340025100	3'UTR	Protein_Cluster_1027	Cluster_53	hypothetical_protein	583	Large-size	167	anti-sense	44	Group2	medium	25.8975	33.1792	33.6246	1190
LINF_340025800_LinJ.34_872589_872831-	LINF_340025800	3'UTR	Protein_Cluster_834	Cluster_53	hypothetical_protein	243	Medium-size	97	sense	48.1	Group1	medium	30.0259	19.9604	27.8043	2764
LINF_340027100_LinJ.34_925155_925628-	LINF_340027100	3'UTR	Protein_Cluster_53	Cluster_53	dual_specificity_protein_phosphatase	474	Large-size	4764	sense	NoHit	Group5	low	3.65485	1.54161	2.34208	6499
LINF_340027200_LinJ.34_938144_938751-	LINF_340027200	3'UTR	Protein_Cluster_641	Cluster_53	Thioredoxin/Thioredoxin-like_domain/Thioredoxin-like	608	Large-size	1230	sense	45.3	Group1	medium	44.7926	46.1727	45.3704	4515
LINF_140018600_LinJ.14_557941_558541+	LINF_140018600	3'UTR	Protein_Cluster_177	Cluster_55	hypothetical_protein	601	Large-size	609	sense	41.4	Group2	medium	59.794	37.2054	35.3543	1424
LINF_140019400_LinJ.14_581166_581769+	LINF_140019400	3'UTR	Protein_Cluster_116	Cluster_55	protein_kinase	604	Large-size	1274	sense	41.6	Group2	medium	31.5325	25.9366	24.0979	2428
LINF_140019500_LinJ.14_584341_584942+	LINF_140019500	3'UTR	Protein_Cluster_756	Cluster_55	hypothetical_protein	602	Large-size	505	sense	41.4	Group2	medium	29.833	36.925	41.4407	1158
LINF_140020400_LinJ.14_612821_613419+	LINF_140020400	3'UTR	Protein_Cluster_1037	Cluster_55	hypothetical_protein	599	Large-size	840	sense	41.4	Group2	high	88.0541	81.5548	58.5255	4699
LINF_190009700_LinJ.19_185077_185683+	LINF_190009700	3'UTR	Protein_Cluster_918	Cluster_56	hypothetical_protein	607	Large-size	1367	sense	28.6	Group3	low	16.2724	10.8052	16.0211	3776
LINF_190010200_LinJ.19_206792_207252+	LINF_190010200	3'UTR	Protein_Cluster_286	Cluster_56	hypothetical_protein	461	Large-size	2607	sense	29.4	Group3	low	12.1819	4.42902	6.53346	3095
LINF_190010300_LinJ.19_210468_211051+	LINF_190010300	3'UTR	Protein_Cluster_698	Cluster_56	metallo-_peptidase_-_Clan_MG	584	Large-size	1142	sense	29.8	Group3	medium	59.5833	66.786	50.1009	2062
LINF_190010500_LinJ.19_222649_223109+	LINF_190010500	3'UTR	Protein_Cluster_517	Cluster_56	hypothetical_protein	461	Large-size	2701	sense	29.9	Group3	medium	32.079	11.9886	18.2713	5584
LINF_290020900_LinJ.29_676368_676973+	LINF_290020900	3'UTR	Protein_Cluster_5	Cluster_57	phosphatidylinositol_4-kinase_alpha	606	Large-size	209	anti-sense	44.9	Group2	low	4.3456	6.46389	10.141	1509
LINF_290021100_LinJ.29_691646_692223-	LINF_290021100	3'UTR	Protein_Cluster_309	Cluster_57	hypothetical_protein	578	Large-size	1061	sense	44.5	Group2	medium	33.8785	33.7542	33.5921	1669
LINF_290021300_LinJ.29_698102_698693-	LINF_290021300	3'UTR	Protein_Cluster_79	Cluster_57	Asparagine_synthase	592	Large-size	955	sense	44.5	Group2	medium	25.579	28.8397	39.5338	1796
LINF_290021500_LinJ.29_715878_716397-	LINF_290021500	3'UTR	Protein_Cluster_372	Cluster_57	Nodulin-like/Major_Facilitator_Superfamily	520	Large-size	183	sense	35.8	Group2	low	3.64811	2.44774	2.86503	6375
LINF_260012400_LinJ.26_210113_210753-	LINF_260012400	3'UTR	Protein_Cluster_224	Cluster_6	Regulator_of_chromosome_condensation_(RCC1)_repeat	641	Large-size	718	sense	45.2	Group1	medium	25.8809	14.682	27.1707	3913
LINF_260013000_LinJ.26_228522_228959+	LINF_260013000	3'UTR	Protein_Cluster_1003	Cluster_6	type_II_(glutathione_peroxidase-like)_tryparedoxin_peroxidase	438	Medium-size	1006	anti-sense	47.3	Group1	high	109.203	215.765	122.059	1513
LINF_260013200_LinJ.26_234305_234936-	LINF_260013200	3'UTR	Protein_Cluster_762	Cluster_6	aspartate--ammonia_ligase	632	Large-size	1328	sense	45.2	Group1	high	79.1334	98.4498	87.0446	3166
LINF_260014400_LinJ.26_270729_271242-	LINF_260014400	3'UTR	Protein_Cluster_416	Cluster_6	Meiotic_cell_cortex_C-terminal_pleckstrin_homology	514	Large-size	873	sense	44.6	Group2	medium	27.7037	43.6421	45.654	1418
LINF_180006700_LinJ.18_55966_56520-	LINF_180006700	3'UTR	Protein_Cluster_772	Cluster_62	RNA_recognition_motif._(a.k.a._RRM_-_RBD_-_or_RNP_domain)/RNA_recognition_motif_(a.k.a._RRM_-_RBD_-_or_RNP_domain)	555	Large-size	2610	sense	57.4	Group1	low	5.71007	1.10324	2.5455	7932
LINF_180007000_LinJ.18_95808_96353-	LINF_180007000	3'UTR	Protein_Cluster_554	Cluster_62	UDP-galactopyranose_mutase	546	Large-size	1318	sense	57.4	Group1	high	66.3885	56.2305	64.0781	9515
LINF_180007700_LinJ.18_115337_115890+	LINF_180007700	3'UTR	Protein_Cluster_758	Cluster_62	glycogen_synthase_kinase_3	554	Large-size	5375	anti-sense	57	Group1	low	8.93305	9.70811	11.8921	6983
LINF_180007800_LinJ.18_124538_124814-	LINF_180007800	3'UTR	Protein_Cluster_322	Cluster_62	hypothetical_protein	277	Medium-size	697	sense	56.2	Group1	medium	44.0928	66.8174	75.5485	2433
LINF_180008700_LinJ.18_146698_147241-	LINF_180008700	3'UTR	Protein_Cluster_597	Cluster_62	tubulin_tyrosine_ligase_protein	544	Large-size	312	sense	58.7	Group1	medium	32.3165	36.4984	38.3452	1375
LINF_180011800_LinJ.18_266888_267491+	LINF_180011800	3'UTR	Protein_Cluster_64	Cluster_62	PA26_p53-induced_protein_(sestrin)	604	Large-size	116	sense	57.5	Group1	low	21.5205	19.9108	22.3283	3356
LINF_150005400_LinJ.15_9185_9757-	LINF_150005400	3'UTR	Protein_Cluster_891	Cluster_68	cytochrome-b5_reductase	573	Large-size	607	sense	29.5	Group3	medium	47.9494	48.1932	49.886	1489
LINF_150005500_LinJ.15_12456_13056-	LINF_150005500	3'UTR	Protein_Cluster_139	Cluster_68	Eukaryotic_translation_initiation_factor_4_gamma_type_1	601	Large-size	4903	sense	21.8	Group3	low	16.2564	12.4215	16.0497	6174
LINF_150005600_LinJ.15_21476_22045+	LINF_150005600	3'UTR	Protein_Cluster_590	Cluster_68	hypothetical_protein	570	Large-size	171	anti-sense	33.8	Group2	medium	26.642	35.3799	32.9948	829
LINF_150006300_LinJ.15_46199_46778+	LINF_150006300	3'UTR	Protein_Cluster_971	Cluster_68	zinc_finger_(CCCH_type)_protein	580	Large-size	5183	anti-sense	31.2	Group2	low	13.1344	15.8154	14.7218	7870
LINF_150007000_LinJ.15_77718_78274+	LINF_150007000	3'UTR	Protein_Cluster_877	Cluster_68	hypothetical_protein	557	Large-size	355	anti-sense	33.8	Group2	medium	42.5662	48.8828	51.0907	974
LINF_150007200_LinJ.15_82207_82771-	LINF_150007200	3'UTR	Protein_Cluster_515	Cluster_68	hypothetical_protein	565	Large-size	976	sense	33.8	Group2	medium	29.4941	25.2739	26.2396	2281
LINF_150008000_LinJ.15_107801_108368+	LINF_150008000	3'UTR	Protein_Cluster_915	Cluster_68	replication_Factor_A_28_kDa_subunit	568	Large-size	106	sense	31.9	Group2	high	83.3725	94.7179	50.2765	1375
LINF_210010600_LinJ.21_163862_164386-	LINF_210010600	CSR	Protein_Cluster_622	Cluster_7	hypothetical_protein	525	Large-size	303	anti-sense	49	Group1	medium	53.167	95.1279	79.4918	1696
LINF_210012000_LinJ.21_196574_197137-	LINF_210012000	3'UTR	Protein_Cluster_435	Cluster_7	phosphoglucomutase	564	Large-size	224	sense	47	Group1	high	70.685	93.8697	92.8219	1337
LINF_210012200_LinJ.21_202568_203195-	LINF_210012200	3'UTR	Protein_Cluster_811	Cluster_7	nucleotide-binding_protein	628	Large-size	353	sense	54.3	Group1	medium	48.2233	63.6447	56.8256	1089
LINF_210012800_LinJ.21_220095_220707-	LINF_210012800	3'UTR	Protein_Cluster_848	Cluster_7	hypothetical_protein	613	Large-size	1079	sense	52.4	Group1	high	100.23	111.232	107.956	1808
LINF_210013500_LinJ.21_243777_244379+	LINF_210013500	3'UTR	Protein_Cluster_545	Cluster_7	hypothetical_protein	603	Large-size	1146	sense	55.4	Group1	low	13.9711	11.7564	13.1591	3958
LINF_210013600_LinJ.21_250152_250762-	LINF_210013600	3'UTR	Protein_Cluster_258	Cluster_7	hypothetical_protein	611	Large-size	279	anti-sense	49.4	Group1	medium	35.1849	49.6702	38.0892	1378
LINF_210013900_LinJ.21_267323_267946+	LINF_210013900	3'UTR	Protein_Cluster_277	Cluster_7	methionyl-tRNA_synthetase	624	Large-size	429	sense	50.3	Group1	high	127.21	80.9236	125.925	1415
LINF_210014100_LinJ.21_277895_278489+	LINF_210014100	3'UTR	Protein_Cluster_55	Cluster_7	Temperature_dependent_protein_affecting_M2_dsRNA_replication	595	Large-size	3084	sense	50.3	Group1	medium	30.2274	29.4388	31.8333	4789
LINF_210014300_LinJ.21_296649_297237+	LINF_210014300	3'UTR	Protein_Cluster_2	Cluster_7	plectin	589	Large-size	209	sense	31.6	Group2	medium	33.9441	29.8189	31.4048	1516
LINF_210014700_LinJ.21_308838_309435+	LINF_210014700	3'UTR	Protein_Cluster_594	Cluster_7	metallo-peptidase_-_Clan_MG	598	Large-size	382	sense	50.3	Group1	high	91.9652	99.1028	122.065	2127
LINF_210016200_LinJ.21_374442_375078+	LINF_210016200	3'UTR	Protein_Cluster_307	Cluster_7	Adenylate_cyclase_associated_(CAP)_C_terminal	637	Large-size	341	sense	50.3	Group1	medium	41.5565	88.9019	57.374	1462
LINF_250019200_LinJ.25_509912_510481-	LINF_250019200	3'UTR	Protein_Cluster_920	Cluster_70	hypothetical_protein	570	Large-size	118	sense	57.4	Group1	medium	42.8001	41.5191	37.3485	722
LINF_250020200_LinJ.25_543101_543699-	LINF_250020200	3'UTR	Protein_Cluster_713	Cluster_70	Surp_module	599	Large-size	322	sense	56.9	Group1	medium	34.2701	39.2271	38.4689	971
LINF_250020700_LinJ.25_559605_560158-	LINF_250020700	3'UTR	Protein_Cluster_908	Cluster_70	hypothetical_protein	554	Large-size	1750	sense	59	Group1	low	4.11209	1.34645	4.6913	4643
LINF_250020900_LinJ.25_566360_566939-	LINF_250020900	3'UTR	Protein_Cluster_916	Cluster_70	Protein_of_unknown_function_(DUF1295)/Phospholipid_methyltransferase	580	Large-size	4	sense	57.3	Group1	medium	57.8766	76.775	48.2585	848
LINF_250022000_LinJ.25_604216_604782-	LINF_250022000	3'UTR	Protein_Cluster_1074	Cluster_70	Tim10/DDP_family_zinc_finger_containing_protein	567	Large-size	7785	sense	59	Group1	high	85.8415	131.027	121.881	8381
LINF_250022300_LinJ.25_628445_629045-	LINF_250022300	3'UTR	Protein_Cluster_518	Cluster_70	casein_kinase_I	601	Large-size	592	sense	11.4	Group4	medium	37.113	32.4998	39.0056	3128
LINF_290007500_LinJ.29_84030_84431-	LINF_290007500	3'UTR	Protein_Cluster_828	Cluster_73	thymine-7-hydroxylase	402	Medium-size	2472	sense	49.5	Group1	high	269.191	100.857	271.79	3040
LINF_290007800_LinJ.29_93223_93812-	LINF_290007800	3'UTR	Protein_Cluster_557	Cluster_73	D-lactate_dehydrogenase-like_protein	590	Large-size	1492	sense	49.5	Group1	medium	40.6541	36.1102	50.0321	2656
LINF_290008100_LinJ.29_101667_102259-	LINF_290008100	3'UTR	Protein_Cluster_1058	Cluster_73	hypothetical_protein	593	Large-size	2616	sense	49.4	Group1	medium	52.5277	74.9223	28.4648	3400
LINF_290008900_LinJ.29_133023_133608-	LINF_290008900	3'UTR	Protein_Cluster_910	Cluster_73	RNA_binding_protein	586	Large-size	354	sense	49.4	Group1	low	23.482	44.9098	32.6961	976
LINF_290009600_LinJ.29_153913_154511-	LINF_290009600	3'UTR	Protein_Cluster_294	Cluster_73	hypothetical_protein	599	Large-size	1664	sense	49.4	Group1	low	20.4447	34.0403	30.3089	2738
LINF_310031600_LinJ.31_1192853_1193330-	LINF_310031600	3'UTR	Protein_Cluster_745	Cluster_78	p-nitrophenylphosphatase	478	Large-size	1098	sense	NoHit	Group5	high	70.8612	93.9577	83.5794	1605
LINF_310031700_LinJ.31_1197547_1198111-	LINF_310031700	3'UTR	Protein_Cluster_786	Cluster_78	p-nitrophenylphosphatase	565	Large-size	2014	sense	53.3	Group1	low	16.2696	10.9141	19.9599	4336
LINF_310031800_LinJ.31_1201564_1202155-	LINF_310031800	3'UTR	Protein_Cluster_42	Cluster_78	Symplekin_tight_junction_protein_C_terminal	592	Large-size	9515	sense	52.4	Group1	medium	47.1776	38.2576	49.6503	10143
LINF_310032100_LinJ.31_1223068_1223664-	LINF_310032100	3'UTR	Protein_Cluster_239	Cluster_78	hypothetical_protein	597	Large-size	2633	sense	51.9	Group1	low	7.81799	4.21017	9.62392	4412
LINF_310032300_LinJ.31_1235221_1235796+	LINF_310032300	3'UTR	Protein_Cluster_82	Cluster_78	hypothetical_protein	576	Large-size	764	anti-sense	28	Group3	low	17.9561	14.9135	22.9453	1619
LINF_350054700_LinJ.35_1844702_1845099+	LINF_350054700	3'UTR	Protein_Cluster_187	Cluster_8	DNA_replication_licensing_factor_MCM9	398	Medium-size	1365	sense	NoHit	Group5	medium	32.9425	70.635	68.7578	2764
LINF_350055600_LinJ.35_1891830_1892465+	LINF_350055600	3'UTR	Protein_Cluster_717	Cluster_8	mitogen-activated_protein_kinase	636	Large-size	1864	sense	37.7	Group2	low	14.8042	14.1192	20.1321	2825
LINF_350056000_LinJ.35_1906883_1907513+	LINF_350056000	3'UTR	Protein_Cluster_374	Cluster_8	hypothetical_protein	631	Large-size	165	sense	37.7	Group2	low	20.7736	21.2009	24.6712	1360
LINF_350056200_LinJ.35_1913937_1914570+	LINF_350056200	3'UTR	Protein_Cluster_1016	Cluster_8	hypothetical_protein	634	Large-size	1149	sense	40.6	Group2	medium	27.9106	31.5035	32.605	2878
LINF_140012500_LinJ.14_267817_268394-	LINF_140012500	3'UTR	Protein_Cluster_867	Cluster_83	fatty_acid_elongase	578	Large-size	792	sense	32.6	Group2	high	65.8182	51.1035	64.2655	1760
LINF_140012600_LinJ.14_270932_271439-	LINF_140012600	3'UTR	Protein_Cluster_793	Cluster_83	fatty_acid_elongase	508	Large-size	272	sense	32.6	Group2	medium	29.2723	14.6795	36.7729	1170
LINF_140012800_LinJ.14_279615_280208+	LINF_140012800	3'UTR	Protein_Cluster_822	Cluster_83	fatty_acid_elongase	594	Large-size	3590	anti-sense	32.6	Group2	medium	37.9843	39.2051	47.8213	5425
LINF_140015500_LinJ.14_402990_403563-	LINF_140015500	3'UTR	Protein_Cluster_200	Cluster_83	hypothetical_protein	574	Large-size	460	sense	30.3	Group2	low	17.0084	14.6223	24.9199	2189
LINF_330005400_LinJ.33_7764_8387+	LINF_330005400	3'UTR	Protein_Cluster_514	Cluster_9	hypothetical_protein	624	Large-size	157	anti-sense	33.3	Group2	medium	26.0859	38.8628	36.8154	847
LINF_330006700_LinJ.33_35478_36105-	LINF_330006700	3'UTR	Protein_Cluster_788	Cluster_9	hypothetical_protein	628	Large-size	410	sense	34.3	Group2	medium	29.6873	26.1981	30.3185	1353
LINF_330007000_LinJ.33_44984_45599-	LINF_330007000	3'UTR	Protein_Cluster_476	Cluster_9	hypothetical_protein	616	Large-size	77	sense	34.3	Group2	medium	35.9559	38.6985	38.7139	2557
LINF_330007900_LinJ.33_82522_83153-	LINF_330007900	3'UTR	Protein_Cluster_759	Cluster_9	Mpv17_/_PMP22_family	632	Large-size	1128	sense	34.3	Group2	low	24.3041	21.8816	31.5178	2986
LINF_330008800_LinJ.33_109737_110347+	LINF_330008800	3'UTR	Protein_Cluster_603	Cluster_9	beta-galactofuranosyltransferase-like_protein	611	Large-size	839	anti-sense	34.3	Group2	low	23.0956	71.9537	35.7343	1510
LINF_190006600_LinJ.19_41291_41884-	LINF_190006600	3'UTR	Protein_Cluster_687	Cluster_90	mitogen-activated_protein_kinase_9	594	Large-size	1982	sense	48.2	Group1	low	13.1534	7.50645	9.86719	4031
LINF_190006900_LinJ.19_52161_52714-	LINF_190006900	3'UTR	Protein_Cluster_830	Cluster_90	ADP-_ATP_carrier_protein_1_-_mitochondrial_precursor	554	Large-size	2903	sense	47.3	Group1	high	269.338	216.917	221.509	4123
LINF_190007000_LinJ.19_57191_57782-	LINF_190007000	3'UTR	Protein_Cluster_285	Cluster_90	polyprenyl_synthase	592	Large-size	197	sense	48.2	Group1	medium	25.7572	29.7863	29.5143	1055
LINF_190007300_LinJ.19_78462_79032+	LINF_190007300	3'UTR	Protein_Cluster_203	Cluster_90	UvrB/uvrC_motif_containing_protein	571	Large-size	713	sense	47.3	Group1	low	9.44318	9.14485	7.99688	1703
LINF_320006300_LinJ.32_42289_42881-	LINF_320006300	3'UTR	Protein_Cluster_939	Cluster_94	hypothetical_protein	593	Large-size	233	sense	25.1	Group3	high	146.104	99.7422	124.057	1306
LINF_320007300_LinJ.32_68215_68799+	LINF_320007300	3'UTR	Protein_Cluster_132	Cluster_94	hypothetical_protein	585	Large-size	479	anti-sense	31	Group2	medium	42.322	21.3569	47.2356	1145
LINF_320007600_LinJ.32_80364_80957-	LINF_320007600	3'UTR	Protein_Cluster_22	Cluster_94	hypothetical_protein	594	Large-size	542	sense	34.2	Group2	medium	40.4791	26.4173	32.6996	1723
LINF_320008400_LinJ.32_116901_117494-	LINF_320008400	3'UTR	Protein_Cluster_40	Cluster_94	hypothetical_protein	594	Large-size	611	sense	35.4	Group2	medium	36.1083	24.239	32.1948	1235
LINF_320008500_LinJ.32_123440_124015-	LINF_320008500	3'UTR	Protein_Cluster_193	Cluster_94	hypothetical_protein	576	Large-size	169	sense	35.5	Group2	medium	54.3061	29.3452	40.6556	776
LINF_200007900_LinJ.20_104805_105398+	LINF_200007900	3'UTR	Protein_Cluster_611	Cluster_95	developmentally_regulated_phosphoprotein-like_protein	594	Large-size	300	sense	33.4	Group2	medium	26.1541	23.7303	28.3048	1358
LINF_200008100_LinJ.20_112438_113018-	LINF_200008100	3'UTR	Protein_Cluster_844	Cluster_95	leucine-rich_repeat-containing_protein	581	Large-size	1552	anti-sense	33.4	Group2	low	20.5875	27.7928	18.2062	2614
LINF_200008800_LinJ.20_134828_135417+	LINF_200008800	3'UTR	Protein_Cluster_598	Cluster_95	hypothetical_protein	590	Large-size	1354	sense	33.4	Group2	low	5.53324	5.7816	7.2728	2566
LINF_200009800_LinJ.20_174443_175032+	LINF_200009800	3'UTR	Protein_Cluster_565	Cluster_95	AIG2-like_family	590	Large-size	542	sense	33.4	Group2	medium	33.5698	23.9462	42.7489	1175
LINF_360021200_LinJ.36_565545_566136-	LINF_360021200	3'UTR	Protein_Cluster_168	Cluster_98	hypothetical_protein	592	Large-size	572	sense	46.2	Group1	medium	35.6002	29.6967	42.15	1200
LINF_360021400_LinJ.36_573361_573926-	LINF_360021400	3'UTR	Protein_Cluster_527	Cluster_98	serine/threonine_protein_kinase	566	Large-size	2433	sense	46.2	Group1	low	17.4352	11.9195	13.1067	5093
LINF_360021700_LinJ.36_593603_594187+	LINF_360021700	3'UTR	Protein_Cluster_221	Cluster_98	predicted_tripartite_motif_protein	585	Large-size	2117	anti-sense	46.2	Group1	low	20.0961	26.9965	14.9409	2867
LINF_360022600_LinJ.36_633163_633742-	LINF_360022600	3'UTR	Protein_Cluster_31	Cluster_98	clathrin_heavy_chain	580	Large-size	1150	sense	46.2	Group1	low	24.2673	25.2027	24.3687	2401
LINF_170012600_LinJ.17_319396_319965+	LINF_170012600	3'UTR	Protein_Cluster_721	Cluster_99	hypothetical_protein	570	Large-size	524	anti-sense	44.9	Group2	medium	31.4238	26.9427	37.2063	2809
LINF_170012700_LinJ.17_322177_322751+	LINF_170012700	3'UTR	Protein_Cluster_1079	Cluster_99	Acyl_CoA_binding_protein	575	Large-size	842	anti-sense	47.5	Group1	high	277.424	200.224	262.204	1500
LINF_170012800_LinJ.17_327057_327627-	LINF_170012800	3'UTR	Protein_Cluster_624	Cluster_99	hypothetical_protein	571	Large-size	80	sense	44.9	Group2	low	11.2541	5.4331	11.2421	3287
LINF_170013300_LinJ.17_343784_344359-	LINF_170013300	3'UTR	Protein_Cluster_633	Cluster_99	hypothetical_protein	576	Large-size	62	sense	44.9	Group2	medium	48.4781	53.06	53.6963	681
LINF_170017500_LinJ.17_519020_519612+	LINF_170017500	3'UTR	Protein_Cluster_235	Cluster_99	hypothetical_protein	593	Large-size	4002	sense	45	Group1	low	10.4062	5.75448	11.5359	5376
This list comprises 74 clusters with >4 transcripts each harboring a single SIDER2 in their 3’UTR, excluding clusters with paralogous proteins.

## Sheet: SIDER2 Clusters with paralogs
	Protein Cluster Name	LINF Gene	LINF Pro FPKM mean	SIDER2 cluster	Number of LINF genes / SIDER2 cluster
	Protein_Cluster_18	LINF_270016000	13.845	Cluster_508	3
	Protein_Cluster_18	LINF_270016100	13.3212	Cluster_508	3
	Protein_Cluster_172	LINF_020012300	29.7103	Cluster_268	3
	Protein_Cluster_172	LINF_270033800	30.0986	Cluster_268	3
	Protein_Cluster_211	LINF_350016000	61.3393	Cluster_217	2
	Protein_Cluster_211	LINF_350016100	60.3702	Cluster_217	2
	Protein_Cluster_225	LINF_190018800	11.9281	Cluster_426 and Cluster_465	6 and 4
	Protein_Cluster_225	LINF_190019100	11.8655	Cluster_426 and Cluster_465	6 and 4
	Protein_Cluster_339	LINF_230019800	20.2378	Cluster_190	6
	Protein_Cluster_339	LINF_230019900	21.5282	Cluster_190	6
	Protein_Cluster_346	LINF_220012600	5.77841	Cluster_470	4
	Protein_Cluster_346	LINF_220012800	5.45811	Cluster_470	4
	Protein_Cluster_413	LINF_220012300	51.5592	Cluster_264	2
	Protein_Cluster_413	LINF_220014500	48.5333	Cluster_264	2
	Protein_Cluster_425	LINF_310025300	75.4275	Cluster_275	3
	Protein_Cluster_425	LINF_310025600	77.3681	Cluster_275	3
	Protein_Cluster_478	LINF_230017000	15.1757	Cluster_203	6
	Protein_Cluster_478	LINF_230017100	15.1767	Cluster_203	6
	Protein_Cluster_563	LINF_100013850	149.433	Cluster_28	4
	Protein_Cluster_563	LINF_100013900	147.951	Cluster_28	4
	Protein_Cluster_580	LINF_310021200	16.8915	Cluster_294	3
	Protein_Cluster_580	LINF_310021500	12.4924	Cluster_294	3
	Protein_Cluster_716	LINF_220019000	42.6039	Cluster_27	3
	Protein_Cluster_716	LINF_270027600	48.1423	Cluster_21	3
	Protein_Cluster_818	LINF_260021900	218.401	Cluster_273	3
	Protein_Cluster_818	LINF_260022000	207.446	Cluster_273	3
	Protein_Cluster_838	LINF_270007100	21.6185	Cluster_12	12
	Protein_Cluster_838	LINF_270007300	21.5692	Cluster_12	12
	Protein_Cluster_847	LINF_140008900	16.7472	Cluster_51	10
	Protein_Cluster_847	LINF_140009000	17.9679	Cluster_51	10
	Protein_Cluster_847	LINF_140009100	18.0481	Cluster_51	10
	Protein_Cluster_847	LINF_140009200	50.4361	Cluster_51	10
	Protein_Cluster_858	LINF_340013500	6.58304	Cluster_30	7
	Protein_Cluster_858	LINF_340013600	8.98062	Cluster_30	7
	Protein_Cluster_858	LINF_340013700	7.83056	Cluster_541	1
	Protein_Cluster_858	LINF_340013800	5.96492	Cluster_30	7
	Protein_Cluster_867	LINF_140012400	12.204	Cluster_83	5
	Protein_Cluster_867	LINF_140012500	65.8182	Cluster_83	5
	Protein_Cluster_972	LINF_270020900	43.0896	Cluster_43	6
	Protein_Cluster_972	LINF_270021100	43.3783	Cluster_43	6
	Protein_Cluster_972	LINF_270021300	42.9536	Cluster_43	6
	Protein_Cluster_1023	LINF_120012400	44.7579	Cluster_307	8
	Protein_Cluster_1023	LINF_120012600	49.1411	Cluster_307	8
	Protein_Cluster_1023	LINF_120012900	45.6009	Cluster_307	8
	Protein_Cluster_1023	LINF_120013300	50.2378	Cluster_307	8
	Protein_Cluster_1023	LINF_120014200	114.182	Cluster_307	8
	Protein_Cluster_1023	LINF_120014800	135.256	Cluster_307	8
	This Table presents SIDER2 clusters (19 in total) containing paralogous genes.
	Rows highlighted in green: paralogous clusters consisted of contiguous genes on the same chromosome.
	Rows highlighted in orange: paralogous clusters from different chromosomes.

## Sheet: FPKM mean-Pro & Ama
Pro_FPKM_mean									Macro Ama_FPKM_mean									Axe Ama_FPKM_mean
SIDER2 Cluster	No.	min	max	median	IQR	mean	SD	SE	SIDER2 Cluster	No.	min	max	median	IQR	mean	SD	SE	SIDER2 Cluster	No.	min	max	median	IQR	mean	SD	SE
Cluster_9	5	23.1	35.96	26.09	5.39	27.828	5.182	2.318	Cluster_9	5	30.32	38.71	35.73	5.3	34.62	3.567	1.595	Cluster_9	5	21.88	71.95	38.7	12.66	39.518	19.63	8.779
Cluster_170	4	25.72	39.38	37.195	4.998	34.873	6.248	3.124	Cluster_170	4	24.13	35.52	30.71	8.337	30.267	5.551	2.775	Cluster_170	4	17.02	36.7	24.405	9.218	25.632	8.487	4.244
Cluster_438	4	12.63	26.79	13.27	4.065	16.49	6.879	3.44	Cluster_438	4	13.76	31.28	19.345	6.532	20.933	7.476	3.738	Cluster_438	4	13.4	30.68	20.7	5.34	21.37	7.119	3.559
Cluster_1	5	29.41	49.3	41.35	3.11	40.038	7.164	3.204	Cluster_1	5	31.27	77.66	57.1	13.6	54.506	17.164	7.676	Cluster_1	5	37.46	77.92	69.55	24.17	61.04	17.372	7.769
Cluster_17	6	31.67	50.56	38.745	10.12	39.175	7.47	3.05	Cluster_17	6	32.22	56.07	40.18	7.925	42.002	8.379	3.421	Cluster_17	6	30.91	67.73	43.28	13.51	44.307	13.485	5.505
Cluster_326	5	19.55	38.05	26.5	11.84	28.536	7.852	3.512	Cluster_326	5	26.53	53.92	31	13.48	36.698	11.448	5.12	Cluster_326	5	21.67	62.6	40.81	29.79	41.454	17.909	8.009
Cluster_8	4	14.8	32.94	24.34	9.89	24.105	7.963	3.982	Cluster_8	4	20.13	68.76	28.635	18.105	36.54	22.089	11.045	Cluster_8	4	14.12	70.63	26.35	21.852	34.362	25.209	12.605
Cluster_98	4	17.44	35.6	22.185	7.667	24.352	8.008	4.004	Cluster_98	4	13.11	42.15	19.655	14.332	23.642	13.288	6.644	Cluster_98	4	11.92	29.7	26.1	5.795	23.455	7.909	3.955
Cluster_221	4	29.08	49.22	46.205	6.873	42.677	9.23	4.615	Cluster_221	4	30.1	54.27	53.34	6.252	47.763	11.784	5.892	Cluster_221	4	40.72	66.34	51.025	20.812	52.278	13.153	6.576
Cluster_278	5	24.29	46.16	35.13	18.32	35.708	10.111	4.522	Cluster_278	5	26.78	49.81	36.21	5.56	37.84	8.426	3.768	Cluster_278	5	25.18	44.83	37.06	11.5	35.85	8.096	3.621
Cluster_191	6	11.1	42.38	35.305	10.818	31.068	11.541	4.712	Cluster_191	6	9.9	54.74	27.645	14.643	31.475	15.726	6.42	Cluster_191	6	5.31	43.44	35.085	13.023	30.917	14.192	5.794
Cluster_51	6	13.58	44.01	20.99	11.525	23.292	11.569	4.723	Cluster_51	6	18.78	45.34	38.57	15.607	34.402	11.108	4.535	Cluster_51	6	15.43	60.43	39.32	21.065	35.8	17.135	6.995
Cluster_162	4	19.19	45.05	22.835	6.773	27.477	11.842	5.921	Cluster_162	4	19.61	46.62	30.135	19.555	31.625	13.157	6.579	Cluster_162	4	20.39	35.96	25.035	4.74	26.605	6.626	3.313
Cluster_203	5	15.18	50.22	28.56	3.8	30.632	12.61	5.64	Cluster_203	5	14.33	48.47	35.77	10.71	32.056	12.822	5.734	Cluster_203	5	11.39	36.55	27.06	19.86	23.972	11.489	5.138
Cluster_18	6	5.32	35.84	28.76	21.37	23.21	13.602	5.553	Cluster_18	6	5.31	42.04	28.65	26.952	25.343	16.067	6.559	Cluster_18	6	2.85	45.41	27.015	26.937	24.208	17.439	7.12
Cluster_12	11	9.95	50.94	30.65	21.625	33.085	13.858	4.178	Cluster_12	11	10.79	62.04	35.39	16.51	37.811	15.14	4.565	Cluster_12	11	8.87	101.59	35.14	20.4	39.647	25.461	7.677
Cluster_153	6	6.03	45.28	20.535	14.897	22.86	14.019	5.723	Cluster_153	6	12.68	74.72	25.13	29.5	33.16	24.503	10.003	Cluster_153	6	10.88	58.81	17.265	6.717	23.13	17.897	7.306
Cluster_329	5	33.06	68.14	37.82	8.27	42.798	14.599	6.529	Cluster_329	5	31.05	106.05	44.6	4.32	54.856	29.363	13.132	Cluster_329	5	47.46	103.31	50.88	10.09	62.008	23.528	10.522
Cluster_34	7	4.52	51.48	20.71	16.56	25.059	15.619	5.904	Cluster_34	7	7.65	48.56	20.59	20.995	26.95	14.96	5.655	Cluster_34	7	6.88	36.47	18.51	19.855	22.621	12.096	4.572
Cluster_95	4	5.53	33.57	23.37	11.18	21.46	11.877	5.938	Cluster_95	4	7.27	42.75	23.255	16.438	24.132	15.093	7.547	Cluster_95	4	5.78	27.79	23.84	5.667	20.312	9.866	4.933
Cluster_167	4	18.11	51.42	34.095	16.045	34.43	14.238	7.119	Cluster_167	4	28.27	52.65	47.565	10.633	44.013	11.045	5.522	Cluster_167	4	23.05	55.77	31.905	15.988	35.658	14.672	7.336
Cluster_57	4	3.65	33.88	14.965	23.48	16.865	15.239	7.62	Cluster_57	4	2.87	39.53	21.865	26.753	21.533	17.77	8.885	Cluster_57	4	2.45	33.75	17.65	24.61	17.875	15.711	7.855
Cluster_202	4	11.82	43.58	27.04	25.85	27.37	16.227	8.113	Cluster_202	4	9.86	35.66	24.785	22.253	23.773	13.649	6.825	Cluster_202	4	8.29	26.78	17.335	5.44	17.435	7.562	3.781
Cluster_24	5	9.17	51.96	22.76	9.05	24.812	16.367	7.32	Cluster_24	5	13.01	65.23	24.51	14.94	29.618	21.085	9.429	Cluster_24	5	8.53	47.73	26.31	16.76	23.986	15.849	7.088
Cluster_53	4	3.65	44.79	27.965	13.383	26.093	17.018	8.509	Cluster_53	4	2.34	45.37	30.71	15.122	27.282	18.163	9.082	Cluster_53	4	1.54	46.17	26.57	21.072	25.213	19.067	9.534
Cluster_174	4	21.99	59.55	28.845	18.232	34.807	17.484	8.742	Cluster_174	4	19.94	68.47	42.255	30.47	43.23	22.213	11.107	Cluster_174	4	21.38	52.61	37.405	19.29	37.2	14.201	7.101
Cluster_247	6	7.1	50.88	22.4	26.205	26.207	17.633	7.198	Cluster_247	6	7.67	55.09	24.125	18.847	28.162	17.107	6.984	Cluster_247	6	6.79	52.12	23.65	19.63	27.165	16.581	6.769
Cluster_48	4	10.09	52.53	40.38	18.995	35.845	18.667	9.333	Cluster_48	4	10.8	59.76	46.095	21.232	40.688	21.505	10.752	Cluster_48	4	9.87	58.77	43.37	16.47	38.845	20.765	10.382
Cluster_13	5	9.8	62.19	32.16	4.38	32.878	18.822	8.418	Cluster_13	5	5.95	99.19	38.99	15.83	45.068	34.138	15.267	Cluster_13	5	4.27	99.61	31.89	7.07	39.704	35.599	15.92
Cluster_254	7	27.01	89.68	42.74	4.6	47.807	19.647	7.426	Cluster_254	7	27.44	78.89	52.82	21.63	52.781	18.719	7.075	Cluster_254	7	24.56	93.32	60.61	34.21	55.656	25.048	9.467
Cluster_169	6	7.99	57.01	31.15	29.878	32.578	19.697	8.041	Cluster_169	6	12.14	139.14	36.615	31.988	51.078	46.323	18.911	Cluster_169	6	10.32	185.85	32	38.505	57.495	65.828	26.874
Cluster_160	4	24.23	65.69	39.655	28.792	42.307	19.912	9.956	Cluster_160	4	20.86	74.73	37.37	26.952	42.583	23.953	11.977	Cluster_160	4	15.11	63.69	30.255	13.577	34.828	20.538	10.269
Cluster_304	4	13.1	62.93	42.195	14.475	40.105	20.515	10.258	Cluster_304	4	17.57	98.91	62.125	37.068	60.182	34.506	17.253	Cluster_304	4	10.49	225.34	58.415	73.22	88.165	94.796	47.398
Cluster_351	4	46.36	85.85	62.745	33.535	64.425	20.726	10.363	Cluster_351	4	47.37	109.63	66.25	43.12	72.375	30.349	15.174	Cluster_351	4	33.88	119.05	67.075	35.805	71.77	36.066	18.033
Cluster_83	4	17.01	65.82	33.625	18.735	37.52	20.735	10.368	Cluster_83	4	24.92	64.27	42.295	18.125	43.445	16.739	8.369	Cluster_83	4	14.62	51.1	26.945	27.517	29.902	18.269	9.134
Cluster_364	4	16.54	63.9	33.13	26.78	36.675	21.371	10.685	Cluster_364	4	18.46	148.69	44.245	33.57	63.91	57.815	28.907	Cluster_364	4	15.28	140.99	39.91	41.267	59.022	56.121	28.061
Cluster_56	4	12.18	59.58	24.175	23.707	30.028	21.489	10.745	Cluster_56	4	6.53	50.1	17.145	12.58	22.73	18.943	9.471	Cluster_56	4	4.43	66.79	11.4	16.475	23.505	29.047	14.524
Cluster_0	6	22.19	77.35	36.69	26.545	41.35	21.602	8.819	Cluster_0	6	16.9	88.75	42.375	36.627	46.08	28.315	11.56	Cluster_0	6	14.95	90.41	34.505	22.958	39.452	27.671	11.297
Cluster_130	5	16.53	75.05	33.82	8.27	39.326	21.725	9.716	Cluster_130	5	15.82	88.42	39	11.34	42.256	27.571	12.33	Cluster_130	5	16.43	78.78	26.73	16.21	37.142	24.788	11.086
Cluster_2	4	23.34	69.1	37.365	29.552	41.792	21.733	10.867	Cluster_2	4	31.63	105.38	38.78	21.242	53.642	34.69	17.345	Cluster_2	4	41.68	93.85	48.885	13.365	58.325	23.926	11.963
Cluster_328	4	34.54	80.74	46.46	28.215	52.05	21.902	10.951	Cluster_328	4	31.52	130.11	49.12	28.487	64.968	44.263	22.132	Cluster_328	4	13.56	48.36	31.325	15.817	31.142	14.727	7.364
Cluster_62	6	5.71	66.39	26.92	29.07	29.827	22.951	9.37	Cluster_62	6	2.55	75.55	30.34	43.148	35.792	29.138	11.895	Cluster_62	6	1.1	66.82	28.205	39.037	31.712	26.142	10.673
Cluster_68	7	13.13	83.37	29.49	23.81	37.059	24.03	9.083	Cluster_68	7	14.72	51.09	32.99	28.94	34.466	16.141	6.101	Cluster_68	7	12.42	94.72	35.38	27.99	40.097	28.059	10.605
Cluster_116	4	30.68	81.63	32.89	14.252	44.522	24.774	12.387	Cluster_116	4	29.13	100.44	35.165	19.725	49.975	33.779	16.89	Cluster_116	4	20.21	90.69	22.18	19.435	38.815	34.61	17.305
Cluster_78	5	7.82	70.86	17.96	30.91	32.018	26.314	11.768	Cluster_78	5	9.62	83.58	22.95	29.69	37.152	29.862	13.355	Cluster_78	5	4.21	93.96	14.91	27.35	32.45	36.696	16.411
Cluster_178	4	19.65	73.55	36.43	37.865	41.515	26.362	13.181	Cluster_178	4	21.52	109.45	45.315	49.23	55.4	40.549	20.274	Cluster_178	4	21.19	71.01	35.96	18.935	41.03	21.457	10.728
Cluster_70	6	4.11	85.84	39.955	19.13	43.668	27.12	11.072	Cluster_70	6	4.69	121.88	38.74	8.317	48.277	39.035	15.936	Cluster_70	6	1.35	131.03	40.375	33.775	53.733	44.855	18.312
Cluster_240	7	18.07	92.77	36.93	34.32	46.839	27.392	10.353	Cluster_240	7	16.27	156.31	40.67	31.175	56.363	47.953	18.124	Cluster_240	7	13.07	160.62	37.02	29.04	53.861	50.193	18.971
Cluster_55	4	29.83	88.05	45.66	35.75	52.3	27.51	13.755	Cluster_55	4	24.1	58.53	38.395	13.175	39.855	14.373	7.187	Cluster_55	4	25.94	81.55	37.065	14.12	45.405	24.661	12.331
Cluster_30	5	6.58	75.66	22.33	27.75	32.816	27.557	12.324	Cluster_30	5	6.37	70.2	15.55	39.98	30.456	28.202	12.612	Cluster_30	5	6.5	91.34	21.57	31.26	36.61	34.142	15.269
Cluster_269	4	6.25	68.9	57.915	23.44	47.745	28.46	14.23	Cluster_269	4	2.75	70.66	55.995	23.39	46.35	30.081	15.04	Cluster_269	4	1.27	58.32	40.19	31.017	34.992	25.723	12.861
Cluster_4	5	20.27	84.12	39.7	43.87	52.684	28.58	12.781	Cluster_4	5	18.26	135.93	62.01	30.6	69.58	43.559	19.48	Cluster_4	5	16.53	142.32	72.84	35.96	74.63	46.47	20.782
Cluster_404	8	6.35	96.82	25.285	19.7	34.625	29.202	10.324	Cluster_404	8	3.91	113.38	28	23.528	37.595	35.173	12.435	Cluster_404	8	4.63	105.24	25.485	29.927	35.984	34.328	12.137
Cluster_14	6	21.68	85.49	28.22	43.347	44.023	29.434	12.017	Cluster_14	6	18.76	105.02	25.48	22.912	41.392	33.387	13.63	Cluster_14	6	28.71	148.76	43.24	31.525	60.488	45.699	18.656
Cluster_293	5	40.17	110.44	43.09	17.42	59.196	29.702	13.283	Cluster_293	5	39.31	82.13	60.27	31.25	62.348	18.9	8.453	Cluster_293	5	41.38	96.38	65.41	39.52	68.69	24.023	10.743
Cluster_33	4	22.2	85.25	30.5	27.448	42.112	29.712	14.856	Cluster_33	4	23.31	96.56	38.265	40.16	49.1	34.528	17.264	Cluster_33	4	19.27	117.21	36.7	40.295	52.47	44.77	22.385
Cluster_337	4	19.99	84.54	28.855	25.115	40.56	30.017	15.008	Cluster_337	4	20.4	118.11	26.645	31.23	47.95	47.012	23.506	Cluster_337	4	17.86	116.22	29.84	37.955	48.44	46.116	23.058
Cluster_10	7	7.42	91.51	70.01	42.46	53.063	30.983	11.711	Cluster_10	7	7.06	104.99	64.89	63.845	64.147	39.081	14.771	Cluster_10	7	3.6	112.95	65.94	72.08	66.456	43.681	16.51
Cluster_212	9	35.71	137.3	59.7	21.71	63.899	32.107	10.702	Cluster_212	9	39.91	184.29	53.27	29.76	71.531	44.646	14.882	Cluster_212	9	40.21	178.86	60.04	41.11	75.648	42.958	14.319
Cluster_206	4	9.72	80.32	20.435	32.537	32.728	33.134	16.567	Cluster_206	4	8.58	90.33	24.48	42.368	36.968	38.266	19.133	Cluster_206	4	7.38	89.49	30.345	54.15	39.39	39.594	19.797
Cluster_7	11	13.97	127.21	48.22	46.765	58.76	34.757	10.48	Cluster_7	11	13.16	125.93	57.37	65.43	68.813	39.247	11.834	Cluster_7	11	11.76	111.23	80.92	54.755	68.498	33.623	10.138
Cluster_189	4	22	95.79	26.72	24.012	42.808	35.521	17.761	Cluster_189	4	27.8	89.96	32.62	16.455	45.75	29.565	14.782	Cluster_189	4	21.89	91.28	35.455	23.79	46.02	31.042	15.521
Cluster_296	5	12.99	103.63	22.72	24.13	39.45	37.452	16.749	Cluster_296	5	14.02	55.95	26.63	20.76	29.204	17.381	7.773	Cluster_296	5	12.16	173.77	21.44	14.7	49.746	69.63	31.14
Cluster_343	4	28.91	109.87	36.255	30.298	52.823	38.579	19.29	Cluster_343	4	33.48	151.9	52.465	47.448	72.578	54.506	27.253	Cluster_343	4	28.45	133.73	52.625	47.162	66.858	47.393	23.697
Cluster_22	7	4.49	117.04	31.2	34.37	41.121	39.303	14.855	Cluster_22	7	1.04	92.64	30.52	29.05	37.269	31.122	11.763	Cluster_22	7	1.08	89.16	32	23.88	33.411	28.903	10.924
Cluster_26	4	1.54	82.77	55.485	59.015	48.82	40.036	20.018	Cluster_26	4	1.35	55.61	37.22	31.67	32.85	24.764	12.382	Cluster_26	4	2.14	64.85	46.015	32.455	39.755	28.126	14.063
Cluster_6	4	25.88	109.2	53.415	59.402	60.478	40.797	20.398	Cluster_6	4	27.17	122.06	66.345	54.765	70.48	42.532	21.266	Cluster_6	4	14.68	215.76	71.045	91.378	93.132	88.826	44.413
Cluster_41	5	15.86	137.97	71.3	31.55	69.96	45.188	20.209	Cluster_41	5	16.04	208.38	63.78	19.8	86.384	72.388	32.373	Cluster_41	5	10.32	224.16	102.48	13.93	107.754	76.26	34.105
Cluster_94	5	36.11	146.1	42.32	13.83	63.864	46.463	20.779	Cluster_94	5	32.19	124.06	40.66	14.54	55.37	38.897	17.395	Cluster_94	5	21.36	99.74	26.42	5.11	40.222	33.4	14.937
Cluster_445	5	19.22	212.36	36.02	20.17	71.894	79.598	35.597	Cluster_445	5	21.32	238.04	48.42	27.41	80.734	89.226	39.903	Cluster_445	5	15.13	300.24	39.09	18.53	87.094	119.82	53.585
Cluster_73	5	20.44	269.19	40.65	29.05	81.258	105.865	47.344	Cluster_73	5	28.46	271.79	32.7	19.72	82.658	106.077	47.439	Cluster_73	5	34.04	100.86	44.91	38.81	58.168	28.93	12.938
Cluster_99	5	10.41	277.42	31.42	37.23	75.796	113.808	50.897	Cluster_99	5	11.24	262.2	37.21	42.16	75.178	106.087	47.444	Cluster_99	5	5.43	200.22	26.94	47.31	58.28	81.714	36.544
Cluster_190	5	16.84	281.32	20.24	38.05	78.99	114.336	51.133	Cluster_190	5	17.18	126.26	28.54	69.81	55.702	49.114	21.964	Cluster_190	5	13.61	51.12	30.41	12.54	31.308	14.017	6.269
Cluster_90	4	9.44	269.34	19.455	74.432	79.422	126.804	63.402	Cluster_90	4	8	221.51	19.69	68.107	67.222	103.317	51.659	Cluster_90	4	7.51	216.92	19.465	67.84	65.84	101.229	50.615
	Expression levels (mean of FPKM values) of 74 clusters harboring up to 4 SIDER2-containing transcripts in L. infantum promastigotes (Pro), axenic amastigotes (Axe Ama) and macrophage-derived amastigotes (Macro Ama) are shown.
	Highligted in green and organge are clusters harboring putatively co-regulated SIDER2 transcripts based on the FPKM mean with the lowest SD values (shown also in Fig 4).
	SD: Standard deviation
	SE: Standard Error
	IQR: Interquartile range
	FPKM: Fragments Per Kilobase of transcript per Million mapped reads
