# Supplementary material for: Evolutionary divergent clusters of transcribed extinct truncated retroposons drive low mRNA expression and developmental regulation in the protozoan Leishmania
Source: BMC Biol. 2024 Oct 29;22:249. doi: 10.1186/s12915-024-02051-4 (PMC11520807; doi:10.1186/s12915-024-02051-4)
Supplement: Supplementary file 1 — Additional file 1: Tables S1-S9. Table S1. A metadata table including the complete list of 1448 SIDER2 elements in L. infantum with 1262 present in 3'UTRs (predicted by PRED-A-TERM and confirmed for several by Illumina RNA-seq). This table also includes information regarding the genomic location and orientation of SIDER2 elements, their length, their distance from the CDS, CD-Hit-Est clustering, HMMER signature II score and the expression group in L. infantum promastigotes as determined by Illumina RNA-sequencing. Table S2. Metadata table of 1262 SIDER2 sequences located at the 3'UTR subjected to of CD-Hit-Est clustering analysis based on sequence similarity. In a separate sheet (≥ 4 SIDER2/cluster-no paralogs), the list of 74 clusters with ≥ 4 transcripts each harboring a single SIDER2 in their 3'UTR, excluding all paralogous proteins is provided. In another separate sheet (SIDER2 Clusters with paralogs), 19 clusters containing paralogous genes (among the 1127 L. infantum transcripts) harboring a single SIDER2 element in their 3'UTR are listed. In the last sheet (FPKM mean-SD Pro and Ama), expression levels (mean of FPKM values) of 74 clusters harboring up to 4 SIDER2-containing transcripts in L. infantum promastigotes (Pro), axenic amastigotes (Axe Ama) and macrophage-derived amastigotes (Macro Ama) are shown. Table S3. A list of 1127 L. infantum transcripts harboring a SIDER2 element in their 3'UTR as predicted by the PRED-A-TERM software. We also manually examined the Illumina RNA-seq read patterns in IGV to check if they were aligned with the 3' UTRs harboring SIDER2 elements. Table S4. A full list of the L. infantum transcriptome (FPKM values) in promastigotes (Pro), axenic amastigotes (Axe Ama) and macrophage-derived amastigotes (Macro Ama) as resulted from high throughput Illumina-RNA seq analysis. In a separate sheet, only the SIDER2-containing transcripts were analyzed. In another sheet, we summarized the proportion of developmentally regulated SIDER2-cont [file 12915_2024_2051_MOESM1_ESM.zip › Additional file 1 Table_S3.xls]

## Sheet: Table S3
TriTrypDB Gene ID	5'UTR	3'UTR	Gene start	Gene end	Gene strand	SIDER2 strand	Transcription's orientation	Putative Gene function
LINF_010005400	156	1906	14957	16954	-	-	sense	carboxylase - putative
LINF_010005800	49	1119	24799	25617	-	+	antisense	UMP-CMP kinase - mitochondrial - putative
LINF_010006300	248	1584	36819	37067	-	-	sense	hypothetical protein - conserved (N-terminal of Par3 and HAL proteins-very small protein)
LINF_010007100	149	2957	57346	58350	-	-	sense	cyclophilin 12 - putative
LINF_010007800	392	793	76639	77157	-	+	antisense	Cytochrome c oxidase biogenesis protein Cmc1 like - putative
LINF_010009900	7	762	128823	129902	+	-	antisense	beta eliminating lyase -putative
LINF_010010100	99	2480	134852	136975	+	+	sense	long-chain-fatty-acid-CoA ligase - putative
LINF_010011900	133	1358	202489	204894	+	+	sense	hypothetical protein - conserved (unspecified product-unknown function after blast 801 aa)
LINF_020005400	226	4532	17547	18203	-	+	antisense	cytochrome b-domain protein - putative
LINF_020005800	13	635	27895	28839	-	+	antisense	hypothetical protein - conserved (unknown function after blast 314 aa - well conserved in trypanosomatidae)
LINF_020006000	19	2150	33908	36835	-	-	sense	hypothetical protein - conserved (zinc-finger containing protein)
LINF_020006900	306	1432	90963	92927	-	-	sense	phosphoglycan beta 1 -3 galactosyltransferase
LINF_020007100	235	1432	104398	106989	-	-	sense	phosphoglycan beta 1 -3 galactosyltransferase
LINF_020009800	7	3906	207733	208608	-	-	sense	voltage-dependent anion-selective channel - putative
LINF_020011000	no splicing site predicted	2955	261675	265946	-	-	sense	protein kinase - putative
LINF_020011300	94	1211	312988	313620	+	+	sense	ARP2/3 complex subunit - putative
LINF_020012300	130	1223	340458	343268	+	+	sense	hypothetical protein - conserved (Cilia- and flagella-associated protein 58 in trip)
LINF_030006700	257	1123	45824	46456	+	+	sense	U2 splicing auxiliary factor - putative
LINF_030007100	374	2142	55567	57681	+	+	sense	long-chain-fatty-acid-CoA ligase - putative
LINF_030007600	246	5591	75418	78423	+	+	sense	hypothetical protein - conserved (unspecified product-unknown function after blast 1001 aa-Leishmania specific)
LINF_030009600	280	876	169478	172507	+	+	sense	Ankyrin repeats (3 copies)/Ankyrin repeats (many copies)/Ankyrin repeat/DHHC palmitoyltransferase - putative
LINF_030011300	-47	1245	235494	237320	+	+	sense	hypothetical protein - conserved (unspecified product-unknown function after blast 608 aa-Kineto conserved)
LINF_030011600	34	9915	247412	249112	+	+	sense	hypothetical protein - conserved (unspecified product-unknown function after blast 566 aa)
LINF_030011700	141	2117	259430	260290	+	+	sense	Uroporphyrinogen-III synthase HemD - putative
LINF_030013700	380	537	349457	353806	-	+	antisense	hypothetical protein - conserved (putative mitochondrial hypothetical protein - Leptomonas pyrrhocoris)
LINF_040005000	no splicing site predicted	1975	4158	7229	+	+	sense	calcium-translocating P-type ATPase
LINF_040005400	112	3553	16136	17455	+	-	antisense	hypothetical protein - conserved (unspecified product-unknown function after blast 439 aa)
LINF_040006000	290	588	31559	37177	+	+	sense	hypothetical protein - conserved (unspecified product-unknown function after blast 1862aa)
LINF_040008300	262	903	100760	101959	+	+	sense	beta-fructofuranosidase - putative
LINF_040008800	267	8911	117912	118973	+	+	sense	Phytanoyl-CoA dioxygenase (PhyH) - putative
LINF_040010300	185	894	209331	210374	-	-	sense	hypothetical protein - conserved (Zinc finger C3HC4 type (RING finger) containing p rotein putative in L.donovani)
LINF_040012300	393	3288	289538	291673	-	-	sense	hypothetical protein - conserved (unspecified product-unknown function after blast 711 aa Kineto conserved most leish)
LINF_040013700	285	3287	334300	337854	-	-	sense	hypothetical protein - conserved (unspecified product-unknown function after blast 1184 aa)
LINF_040014400	35	1272	364089	365570	-	+	antisense	chaperone protein DNAj - putative
LINF_040015600	75	1962	392887	393957	-	-	sense	acyltransferase-like protein - copy 2
LINF_040015700	209	1160	395129	396586	-	-	sense	hypothetical protein - conserved (unspecified product-unknown function after blast 485 aa)
LINF_040016900	34	8339	434771	435706	-	-	sense	RNA-binding protein - putative
LINF_040017000	176	1796	438601	445785	-	+	antisense	hypothetical protein - conserved (unspecified product-unknown function after blast 2394 aa)
LINF_050005500	28	1475	17586	20087	+	+	sense	major vault protein - putative
LINF_050005900	424	3203	27639	29552	+	+	sense	phosphoprotein phosphatase - putative
LINF_050006200	-30	5911	37230	38528	+	+	sense	protein kinase - putative
LINF_050008800	131	5647	114679	119877	+	-	antisense	microtubule-associated protein - putative
LINF_050009000	-12	628	130656	134288	+	-	antisense	structural maintenance of chromosome (SMC) - putative
LINF_050009400	125	983	144658	147219	+	+	sense	hypothetical protein - conserved (unspecified product-unknown function after blast 853 aa-kineto)
LINF_050009600	182	777	149954	151837	+	+	sense	GTPase - putative
LINF_050011600	165	1637	223722	226325	+	+	sense	hypothetical protein - conserved
LINF_050014700	105	988	357107	359830	+	+	sense	glutaminyl cyclase - putative
LINF_050015850	70	675	390005	391336	+	+	sense	hypothetical protein (unspecified product-unknown function after blast 443 aa-kineto)
LINF_050017400	no splicing site predicted	641	442721	443911	-	-	sense	protein phosphatase type 1 regulator-like protein
LINF_050017500	-71	16606	446305	447159	+	+	sense	surface antigen-like protein
LINF_060005200	289	5345	11888	13915	-	-	sense	WD domain - G-beta repeat - putative
LINF_060005400	404	5162	21154	22566	-	-	sense	pumilio/PUF RNA binding protein 5 - putative
LINF_060008400	111	2712	105156	107189	-	+	antisense	pteridine transporter (truncated) - putative
LINF_060009300	155	2064	137225	137527	+	+	sense	Fructose-bisphosphate aldolase class-I - putative
LINF_060010700	235	1967	178292	180274	+	+	sense	U-box domain containing protein - putative
LINF_060010900	5	965	189417	190298	+	+	sense	hypothetical protein - conserved
LINF_060011700	384	1431	217275	218195	+	+	sense	carbonic anhydrase family protein - putative
LINF_060012100	224	1411	243716	246739	+	+	sense	lanosterol synthase - putative
LINF_060013000	330	1690	292126	293142	+	-	antisense	serine-threonine dehydratase - putative
LINF_060014900	44	1486	402887	404236	+	+	sense	hypothetical protein - conserved
LINF_060016400	148	901	451619	452653	+	+	sense	2OG-Fe(II) oxygenase superfamily - putative
LINF_060016600	203	1212	456633	457307	+	+	sense	Staphylococcal nuclease homologue - putative
LINF_060016800	33	1903	461850	462758	+	+	sense	hypothetical protein - conserved
LINF_060016900	-18	1899	465103	468426	+	+	sense	hypothetical protein - conserved
LINF_060018100	46	779	492259	494025	+	+	sense	hypothetical protein - conserved
LINF_060018400	111	903	500718	502202	+	-	antisense	FAD binding domain containing protein - putative
LINF_060019000	170	590	513521	514216	-	-	sense	protoporphyrinogen oxidase-like protein
LINF_060019100	no splicing site predicted	843	515416	515787	-	-	sense	Cytochrome b5-like Heme/Steroid binding domain containing protein - putative
LINF_070005500	99	1184	18809	21694	+	+	sense	alpha-adaptin-like protein
LINF_070005800	397	1362	26870	28744	+	+	sense	Golgi/lysosome glycoprotein 1 - putative
LINF_070007900	4	1498	108637	109830	-	-	sense	acetylornithine deacetylase-like protein
LINF_070009100	-8	4250	169405	172173	-	-	sense	Ring finger domain/Zinc finger - C3HC4 type (RING finger) containing protein - putative
LINF_070009500	447	4365	195758	197296	-	-	sense	hypothetical protein - conserved
LINF_070010800	453	1561	244232	245326	+	-	antisense	adp/ATP carrier-like protein
LINF_070012100	242	4822	297618	300977	+	+	sense	vacuolar-type Ca2+-ATPase - putative
LINF_070013000	360	2431	335146	337533	+	-	antisense	malonyl-coa decarboxylase-like protein
LINF_070013600	256	2084	371779	373032	+	+	sense	DNAJ-domain transmembrane-like protein
LINF_070015100	378	3080	461870	463777	+	+	sense	hypothetical protein - conserved
LINF_070015800	193	1078	503223	509117	+	+	sense	hypothetical protein - conserved
LINF_070016600	114	993	533940	534287	+	+	sense	peptidyl-prolyl cis-trans isomerase/rotamase - putative
LINF_070017900	13	1190	564320	565408	+	+	sense	hypothetical protein - conserved
LINF_070018000	376	2080	567255	568292	+	+	sense	proteasome regulatory non-ATP-ase subunit - putative
LINF_070018200	262	2824	573140	573670	+	+	sense	peptide methionine sulfoxide reductase-like
LINF_080006000	5	1423	31450	33381	+	+	sense	hypothetical protein - conserved
LINF_080007000	176	1151	74690	76651	+	+	sense	inositol phosphosphingolipid phospholipase C-Like
LINF_080009800	178	2059	190293	190646	+	+	sense	small ubiquitin protein - putative
LINF_080010500	239	1995	218133	219191	+	+	sense	hypothetical protein - conserved
LINF_080011300	137	5916	242735	243166	+	+	sense	hypothetical protein - conserved
LINF_080011700	430	2132	276556	277446	+	+	sense	DnaJ domain containing protein - putative
LINF_080011800	248	5242	280021	284100	+	+	sense	protein kinase - putative
LINF_080014300	465	4141	399438	399719	-	-	sense	hypothetical protein
LINF_080014500	221	668	404226	405206	-	-	sense	DnaJ domain containing protein - putative
LINF_080015700	76	1224	451007	452098	+	+	sense	Ring finger domain/Zinc finger - C3HC4 type (RING finger) containing protein - putative
LINF_080016900	69	1730	486361	486948	+	+	sense	MIX protein
LINF_080017500	120	2322	501561	502421	+	+	sense	Amidinotransferase - putative
LINF_090005900	316	10250	23068	23805	+	+	sense	RNA-binding protein 5-like protein
LINF_090007700	124	1762	82167	83084	+	+	sense	Domain of unknown function (DUF4586) - putative
LINF_090008300	391	2153	102279	104144	+	+	sense	integral membrane transport protein - putative
LINF_090008800	184	1542	120405	123164	+	+	sense	hypothetical protein - conserved
LINF_090010600	291	2031	191457	193415	+	-	antisense	serine/threonine protein phosphatase - putative
LINF_090011100	109	2994	209082	211394	+	-	antisense	hypothetical protein - conserved
LINF_090011200	323	1908	215242	218235	+	+	sense	leucine-rich repeat protein - putative
LINF_090011500	257	583	228364	229152	+	+	sense	Histidine phosphatase superfamily (branch 1) - putative
LINF_090012000	67	532	244414	246927	+	+	sense	Glucosidase II beta subunit-like - putative
LINF_090012800	-125	6448	265666	266586	+	-	antisense	hypothetical protein - conserved
LINF_090015200	411	2753	357292	357678	-	-	sense	Ubiquitin-2 like Rad60 SUMO-like/Ubiquitin family/Ubiquitin-like domain/Ribosomal L40e family - putative
LINF_090016900	75	5007	407879	409726	+	+	sense	hypothetical protein - conserved
LINF_090017000	152	3676	415150	415419	+	-	antisense	hypothetical protein
LINF_090017800	226	1224	425021	427081	-	-	sense	phospholipid:diacylglycerol acyltransferase - putative
LINF_090017900	316	1906	430134	430886	-	-	sense	MSP (Major sperm protein) domain containing protein - putative
LINF_090018400	119	2468	443935	445311	-	-	sense	hypothetical protein - conserved
LINF_090019900	270	1953	499410	499964	-	+	antisense	hypothetical protein - conserved
LINF_090020200	207	1230	506813	507916	-	-	sense	hypothetical protein - conserved
LINF_090020500	37	1305	514037	514801	-	+	antisense	PPPDE putative peptidase domain containing protein - putative
LINF_090020800	126	1039	522446	524269	-	-	sense	hypothetical protein - conserved
LINF_090021000	123	777	527452	528030	-	+	antisense	hypothetical protein - conserved
LINF_090021400	66	1101	537769	539754	-	-	sense	hypothetical protein - conserved
LINF_090022400	253	1096	560864	563308	-	-	sense	DNA J-binding protein - putative
LINF_100005700	198	2953	33408	34439	+	+	sense	hypothetical protein - conserved
LINF_100007200	415	2306	89735	90007	+	+	sense	hypothetical protein
LINF_100008800	222	4197	154911	157148	+	+	sense	pteridine transporter (truncated) - putative
LINF_100008900	9	3353	161813	163888	+	+	sense	pteridine transporter (truncated) - putative
LINF_100009300	169	3459	182263	184377	+	+	sense	pteridine transporter (truncated) - putative
LINF_100011600	193	4017	268319	269485	+	+	sense	mitogen-activated protein kinase 3 - putative
LINF_100011800	163	1337	296728	297831	+	+	sense	glycerol-3-phosphate dehydrogenase [NAD+] - glycosomal
LINF_100013850	-9	804	371652	373118	-	-	sense	amino acid permease 24 - putative
LINF_100013900	-9	845	374405	375871	-	-	sense	amino acid permease 24 - putative
LINF_100017200	33	958	478037	479062	-	+	antisense	nucleoside phosphorylase-like protein
LINF_100019100	335	1252	531955	532377	-	-	sense	hypothetical protein - conserved
LINF_100020300	377	1290	554213	555199	+	+	sense	Protein of unknown function (DUF1861) - putative
LINF_100020500	15	3653	559692	560648	+	+	sense	Protein of unknown function (DUF1861) - putative
LINF_100020900	160	1494	572411	573346	+	+	sense	Protein of unknown function (DUF1861) - putative
LINF_110006400	30	1469	38245	40887	+	+	sense	hypothetical protein - conserved
LINF_110007000	300	3586	55192	56523	+	+	sense	acidocalcisomal pyrophosphatase
LINF_110008700	96	763	118041	121418	+	-	antisense	Domain of unknown function(DUF2779) - putative
LINF_110008800	153	3083	122946	124475	+	-	antisense	hypothetical protein - conserved
LINF_110009700	-144	8548	156165	157811	+	-	antisense	hypothetical protein
LINF_110010800	341	2724	175736	177472	+	+	sense	protein kinase - putative
LINF_110011100	185	791	187342	189285	+	+	sense	Protein of unknown function (DUF563) - putative
LINF_110011200	77	5792	190816	192468	+	+	sense	nucleobase transporter
LINF_110011300	94	3367	198892	202140	+	-	antisense	transcription modulator/accessory protein - putative
LINF_110012300	201	1343	254534	256633	+	+	sense	Protein Associated with Differentiation - putative
LINF_110012600	119	1344	268703	269383	+	+	sense	Ankyrin repeats (3 copies)/Ankyrin repeat/Ankyrin repeats (many copies) - putative
LINF_110012900	441	2161	278858	280819	+	+	sense	PUF nine target 1
LINF_110014000	85	2163	321463	322080	+	+	sense	hypothetical protein - conserved
LINF_110014500	301	1281	348021	349232	+	+	sense	hypothetical protein
LINF_110014900	304	2241	363191	364966	+	+	sense	PUB domain containing protein - putative
LINF_110015400	375	1984	372665	374785	+	+	sense	hypothetical protein - conserved
LINF_110015900	219	2294	387048	390023	+	+	sense	adaptin-related protein-like protein
LINF_110017100	442	1737	445625	446596	+	+	sense	palmitoyl acyltransferase 7 - putative
LINF_110018500	189	5238	518104	523458	+	+	sense	ATP-binding cassette subfamily A - member 1 - putative
LINF_110019200	135	1636	553203	555086	+	-	antisense	Nodulin-like - putative
LINF_120006300	117	2516	27641	31519	+	+	sense	hypothetical protein - conserved
LINF_120006400	431	2274	35382	37130	+	-	antisense	Cell division protein kinase - putative
LINF_120007900	57	3715	102277	104400	+	+	sense	ornithine decarboxylase - putative
LINF_120008200	-96	753	120408	122315	+	+	sense	hypothetical protein - conserved
LINF_120008300	443	1649	123933	133625	+	+	sense	Myotubularin-related protein - putative
LINF_120009300	237	926	177601	178086	-	-	sense	Eukaryotic protein of unknown function (DUF866) - putative
LINF_120010300	-123	11986	271565	272131	-	-	sense	hypothetical protein
LINF_120010800	307	2885	298166	299665	+	+	sense	hypothetical protein - conserved
LINF_120010900	12	1207	302949	307058	+	+	sense	hypothetical protein - conserved
LINF_120011100	165	1183	320308	326061	+	+	sense	Fusaric acid resistance protein-like - putative
LINF_120012400	284	2369	375028	375513	+	+	sense	hypothetical protein - conserved
LINF_120012600	284	1451	383206	383691	+	+	sense	hypothetical protein - conserved
LINF_120012900	418	2028	394523	395008	+	+	sense	hypothetical protein - conserved
LINF_120013300	418	1451	407079	407564	+	+	sense	hypothetical protein - conserved
LINF_120013500	230	5611	413566	415191	+	+	sense	surface antigen protein 2 - putative
LINF_120013800	406	2008	429628	430095	+	+	sense	hypothetical protein - conserved
LINF_120014200	284	1320	441320	441805	+	+	sense	hypothetical protein - conserved
LINF_120014800	332	1320	455588	456073	+	+	sense	hypothetical protein - conserved
LINF_120015500	15	3242	491682	492779	+	+	sense	NADH:flavin oxidoreductase/NADH oxidase - putative
LINF_120015800	-10	1127	510106	512949	+	+	sense	Putative integral membrane protein conserved region (DUF2404) - putative
LINF_120016200	2	4773	528925	530613	+	+	sense	hypothetical protein - conserved
LINF_120016800	286	2375	559595	560914	+	+	sense	hypothetical protein - conserved
LINF_120017600	35	4124	581609	583471	+	+	sense	serine peptidase - Clan SC - Family S9D
LINF_130005900	371	3263	28876	30186	-	-	sense	hypothetical protein - conserved
LINF_130006900	306	2855	61468	63711	-	-	sense	Lipase (class 3) - putative
LINF_130007000	419	1667	66323	68320	-	-	sense	Triglyceride lipase - putative
LINF_130009300	-1	1042	136426	139698	-	-	sense	mitogen-activated protein kinase kinase 2
LINF_130009500	16	1757	147724	149217	+	+	sense	hypothetical protein - conserved
LINF_130011500	302	1306	213281	215395	+	+	sense	U-box domain containing protein - putative
LINF_130011900	59	1334	229550	233821	+	-	antisense	kinesin - putative
LINF_130015600	4	1479	363577	364503	-	-	sense	NADH-cytochrome b5 reductase - putative
LINF_130017000	139	1492	415265	415822	-	-	sense	hypothetical protein - conserved
LINF_130018900	102	1243	486841	488934	-	-	sense	Sin-like protein conserved region containing protein - putative
LINF_130019100	181	640	492888	494102	-	-	sense	Beta-lactamase superfamily domain containing protein - putative
LINF_130019500	-145	4130	509967	510707	-	+	antisense	hypothetical protein - conserved
LINF_130020500	115	4376	559826	561127	-	-	sense	phosphoprotein phosphatase - putative
LINF_130020800	286	2236	570913	574206	-	-	sense	phospholipid-transporting ATPase 1-like protein
LINF_130021000	184	1238	579419	582973	-	-	sense	hypothetical protein - conserved
LINF_130021200	305	2350	588388	590151	-	-	sense	phosphoprotein phosphatase - putative
LINF_130021400	89	1966	601402	603654	-	+	antisense	T-complex protein 10 C-terminus - putative
LINF_130022000	285	1688	629892	643889	-	-	sense	dynein heavy chain - putative
LINF_140005600	236	716	17949	18788	+	+	sense	DHHC palmitoyltransferase - putative
LINF_140006500	145	2668	39072	40154	+	+	sense	hypothetical protein - conserved
LINF_140008300	184	3726	94203	96338	+	-	antisense	Transmembrane amino acid transporter protein - putative
LINF_140008400	199	1730	100813	104097	+	+	sense	inositol polyphosphate kinase-like protein - putative
LINF_140008500	279	1344	106489	108519	+	+	sense	threonine synthase - putative
LINF_140008800	357	4078	125057	126880	+	+	sense	Plasma-membrane choline transporter - putative
LINF_140008900	267	2105	131420	132352	+	+	sense	hypothetical protein - conserved
LINF_140009000	267	2104	134919	135851	+	+	sense	hypothetical protein - conserved
LINF_140009100	267	2105	138417	139349	+	+	sense	hypothetical protein - conserved
LINF_140009200	267	2118	141916	142848	+	+	sense	hypothetical protein - conserved
LINF_140010000	287	2839	162854	164233	+	-	antisense	cystathionine beta-lyase-like protein
LINF_140010100	345	8893	167535	168320	+	+	sense	UDP-glucoronosyl and UDP-glucosyl transferase - putative
LINF_140012400	15	10518	266071	266970	-	-	sense	fatty acid elongase - putative
LINF_140012500	15	1760	269186	270085	-	-	sense	fatty acid elongase - putative
LINF_140012600	-1	1170	271711	272718	-	-	sense	fatty acid elongase - putative
LINF_140012800	316	5425	283798	284769	-	+	antisense	fatty acid elongase - putative
LINF_140012900	292	3334	288889	290016	-	+	antisense	fatty acid elongase - putative
LINF_140013500	260	1687	317172	318365	-	-	sense	hypothetical protein - conserved
LINF_140015000	424	3143	378322	380877	-	-	sense	protein phosphatase 2C-like protein
LINF_140015500	465	2189	404023	406659	-	-	sense	hypothetical protein - conserved
LINF_140016100	62	1194	430842	432137	-	+	antisense	hypothetical protein - conserved
LINF_140018400	21	784	549827	551422	+	+	sense	phosphatidylserine synthase - putative
LINF_140018600	308	1424	554537	557332	+	+	sense	hypothetical protein - conserved
LINF_140019400	169	2428	576599	579892	+	+	sense	protein kinase - putative
LINF_140019500	93	1158	582763	583836	+	+	sense	hypothetical protein - conserved
LINF_140020400	194	4699	611535	611981	+	+	sense	hypothetical protein - conserved
LINF_140020500	63	2631	617147	620230	+	+	sense	phosphoglycan beta 1 -3 galactosyltransferase - putative
LINF_150005400	237	1489	10364	11203	-	-	sense	cytochrome-b5 reductase - putative
LINF_150005500	10	6174	17959	21009	-	-	sense	Eukaryotic translation initiation factor 4 gamma type 1 - putative
LINF_150005600	392	829	22216	23622	-	+	antisense	hypothetical protein - conserved
LINF_150006300	245	7870	51961	52608	-	+	antisense	zinc finger (CCCH type) protein - putative
LINF_150007000	131	974	78629	79507	-	+	antisense	hypothetical protein - conserved
LINF_150007200	173	2281	83747	85306	-	-	sense	hypothetical protein - conserved
LINF_150008000	273	1375	106922	107695	+	+	sense	replication Factor A 28 kDa subunit - putative
LINF_150013000	255	1268	253742	254740	+	+	sense	hypothetical protein - conserved
LINF_150013500	104	1839	272956	274509	+	+	sense	CRAL/TRIO domain containing protein - putative
LINF_150013800	432	3990	290734	294843	+	+	sense	Kelch motif/Galactose oxidase - central domain containing protein - putative
LINF_150015400	204	2456	354080	362119	-	-	sense	ATP-binding cassette subfamily A - member 1 - putative
LINF_150016600	107	932	405018	407912	-	-	sense	hypothetical protein - conserved
LINF_150017000	150	3042	419794	422019	-	-	sense	ATP-binding cassette protein subfamily G - member 4 - putative
LINF_150019900	118	2152	518846	520321	-	-	sense	nucleoside transporter 1 - putative
LINF_150020400	72	2545	535791	537014	-	-	sense	SET domain containing protein - putative
LINF_150020900	272	1822	561184	563685	-	-	sense	MGT1 magnesium transporter
LINF_150023000	394	1793	620967	623789	-	-	sense	cAMP specific phosphodiesterase - putative
LINF_160005800	246	721	17508	19715	-	-	sense	Galactose oxidase - central domain/Kelch motif/Domain of unknown function (DUF4110) - putative
LINF_160005900	309	682	21043	21327	-	-	sense	hypothetical protein
LINF_160006600	212	927	40032	40739	-	-	sense	hypothetical protein - conserved
LINF_160007100	375	676	64762	65661	-	-	sense	mitochondrial ornithine carrier protein-like protein
LINF_160007600	92	1428	80769	81299	-	-	sense	protein tyrosine phosphatase-likie protein
LINF_160009300	111	892	142121	143827	-	-	sense	Pyridoxal-dependent decarboxylase conserved domain containing protein - putative
LINF_160009500	187	1400	148519	152079	-	-	sense	fucose kinase - putative
LINF_160009600	181	2847	155418	156122	-	-	sense	hypothetical protein - conserved
LINF_160010000	181	3543	170306	170905	-	-	sense	hypothetical protein - conserved
LINF_160010100	19	3769	175034	175702	-	-	sense	hypothetical protein - conserved
LINF_160010400	169	988	186378	187319	-	-	sense	dihydroorotate dehydrogenase (fumarate)
LINF_160011100	107	918	200797	202014	-	+	antisense	dihydroorotase - putative
LINF_160013000	157	2065	263377	264369	-	-	sense	transaldolase - putative
LINF_160015300	172	3645	343847	346132	+	-	antisense	hypothetical protein - conserved
LINF_160015800	198	10424	372292	375213	+	+	sense	Protein of unknown function (DUF3184) - putative
LINF_160016400	221	3591	413428	414411	+	+	sense	hypothetical protein
LINF_160017400	278	1185	447107	448501	-	-	sense	hypothetical protein - conserved
LINF_160019700	353	1770	557568	560375	-	-	sense	OTU-like cysteine protease - putative
LINF_160021000	436	2087	613558	614652	-	-	sense	hypothetical protein - conserved
LINF_160021300	no splicing site predicted	858	620843	624295	-	-	sense	hypothetical protein - conserved
LINF_160022600	235	1676	670233	672305	+	-	antisense	Clustered mitochondria/Translation initiation factor eIF3 subunit 135 - putative
LINF_170007400	66	7548	69617	73861	-	-	sense	receptor-type adenylate cyclase - putative
LINF_170007900	117	1729	102372	104375	-	-	sense	hypothetical protein - conserved
LINF_170008600	148	3369	129252	131348	-	-	sense	WD domain - G-beta repeat - putative
LINF_170010000	411	1048	178251	180653	-	+	antisense	hypothetical protein - conserved
LINF_170010200	144	3136	186370	189957	-	-	sense	protein kinase - putative
LINF_170010300	179	3197	193950	197123	-	-	sense	Ring finger domain containing protein - putative
LINF_170010400	174	5323	203044	206217	-	-	sense	hypothetical protein - conserved
LINF_170011100	293	6397	251686	253287	-	-	sense	Phenazine biosynthesis-like protein - putative
LINF_170012600	257	2809	320489	321655	-	+	antisense	hypothetical protein - conserved
LINF_170012700	188	1500	323593	323883	-	+	antisense	Acyl CoA binding protein - putative
LINF_170012800	351	3287	327707	329047	-	-	sense	hypothetical protein - conserved
LINF_170013000	387	1841	334115	337363	-	-	sense	EF-hand domain pair/EF-hand domain containing protein - putative
LINF_170013300	69	681	344421	345740	-	-	sense	hypothetical protein - conserved
LINF_170013700	335	6496	352702	354807	-	+	antisense	polo-like protein kinase - putative
LINF_170015800	191	2165	423762	425096	+	+	sense	META domain containing protein
LINF_170015900	25	1426	427706	429391	+	+	sense	hypothetical protein - conserved
LINF_170016500	51	1303	454943	458149	+	+	sense	Phosphorylated CTD interacting factor 1 WW domain containing protein - putative
LINF_170017500	147	5376	512550	515018	+	+	sense	hypothetical protein - conserved
LINF_170019300	422	980	592114	594681	+	+	sense	hypothetical protein - conserved
LINF_170020300	62	774	626105	626671	+	+	sense	hypothetical protein - conserved
LINF_170020500	142	2361	634402	636165	+	+	sense	hypothetical protein - conserved
LINF_170020800	241	1206	642612	643151	+	+	sense	Cytochrome b5-like Heme/Steroid binding domain containing protein - putative
LINF_170021700	192	825	670995	671714	+	+	sense	hypothetical protein
LINF_170021800	53	749	672934	674481	+	+	sense	Major Facilitator Superfamily - putative
LINF_180006400	310	1483	41193	43430	-	+	antisense	Domain of unknown function DUF21 - putative
LINF_180006700	160	7932	59130	60173	-	-	sense	RNA recognition motif. (a.k.a. RRM - RBD - or RNP domain)/RNA recognition motif (a.k.a. RRM - RBD - or RNP domain) - putative
LINF_180006800	237	8144	69449	70495	-	-	sense	RNA recognition motif. (a.k.a. RRM - RBD - or RNP domain)/RNA recognition motif (a.k.a. RRM - RBD - or RNP domain) - putative
LINF_180007000	64	9515	97671	99149	-	-	sense	UDP-galactopyranose mutase
LINF_180007700	155	6983	121265	122332	-	+	antisense	glycogen synthase kinase 3 - putative
LINF_180007800	310	2433	125511	127625	-	-	sense	hypothetical protein - conserved
LINF_180008700	119	1375	147553	148947	-	-	sense	tubulin tyrosine ligase protein - putative
LINF_180009000	429	1937	163580	165271	-	-	sense	UDP-galactose transporter
LINF_180009100	42	1914	168038	168640	-	-	sense	hypothetical protein - conserved
LINF_180010400	218	3248	213851	215392	-	-	sense	hypothetical protein - conserved
LINF_180010900	323	6885	231145	232410	+	+	sense	RNA binding protein - putative
LINF_180011800	70	3356	262846	266772	+	+	sense	PA26 p53-induced protein (sestrin) - putative
LINF_180012200	333	4570	284696	286060	+	+	sense	citrate synthase - putative
LINF_180014600	184	729	380676	383375	+	+	sense	hypothetical protein - conserved
LINF_180015600	233	4435	415899	416222	+	+	sense	hypothetical protein
LINF_180017600	326	1714	500795	502966	+	+	sense	prolyl-tRNA synthetase - putative
LINF_180018500	-36	3325	534317	538723	+	+	sense	hypothetical protein - conserved
LINF_180018600	231	4311	542517	544286	+	+	sense	cholinephosphate cytidylyltransferase A - putative
LINF_180018700	48	9340	549593	551896	+	+	sense	hypothetical protein
LINF_180019800	238	1406	614710	618075	+	+	sense	chaperone DNAJ protein - putative
LINF_180020000	260	4834	626910	633053	+	-	antisense	Protein of unknown function (DUF3648) - putative
LINF_180020800	368	3662	664551	667475	+	+	sense	P-type H+-ATPase - putative
LINF_180021200	246	1221	679824	681515	+	+	sense	hypothetical protein - conserved
LINF_180021300	412	1795	683456	683920	+	+	sense	Zinc finger - C3HC4 type (RING finger) containing protein - putative
LINF_180021400	120	1690	686260	687204	+	-	antisense	nonspecific nucleoside hydrolase
LINF_180021900	121	1886	700454	701131	+	+	sense	hypothetical protein - conserved
LINF_180022300	121	896	709549	711612	+	+	sense	gamma-glutamylcysteine synthetase - putative
LINF_190006600	182	4031	43866	45089	-	-	sense	mitogen-activated protein kinase 9 - putative
LINF_190006900	69	4123	55617	56570	-	-	sense	ADP- ATP carrier protein 1 - mitochondrial precursor - putative
LINF_190007000	no splicing site predicted	1055	57979	60207	-	-	sense	polyprenyl synthase - putative
LINF_190007300	-15	1703	75122	77749	+	+	sense	UvrB/uvrC motif containing protein - putative
LINF_190008000	261	1514	115646	116404	+	+	sense	membrane protein - putative
LINF_190008500	61	5017	133940	139516	+	+	sense	protein kinase - putative
LINF_190009700	-61	3776	182940	183710	+	+	sense	hypothetical protein - conserved
LINF_190010200	354	3095	201957	204185	+	+	sense	hypothetical protein - conserved
LINF_190010300	265	2062	208121	209326	+	+	sense	metallo- peptidase - Clan MG - Family M24
LINF_190010500	42	5584	218392	219948	+	+	sense	hypothetical protein - conserved
LINF_190011700	283	4583	291754	294936	+	+	sense	kinesin - putative
LINF_190011900	384	1165	308007	314693	+	+	sense	kinesin - putative
LINF_190014400	159	3736	370401	372422	+	-	antisense	pteridine transporter (truncated) - putative
LINF_190015200	333	3735	404094	405797	+	+	sense	4-coumarate:coa ligase-like protein
LINF_190015300	311	2274	410785	412596	+	+	sense	4-coumarate:coa ligase-like protein
LINF_190015700	236	1782	424669	426570	+	+	sense	phenylalanyl-tRNA synthetase - putative
LINF_190015900	50	3698	434252	438022	+	+	sense	hypothetical protein - conserved
LINF_190017300	144	770	521538	521930	+	+	sense	CHCH domain containing protein - putative
LINF_190017400	404	666	523535	524713	+	+	sense	actin-related protein 2 - putative
LINF_190018700	24	1629	568813	570051	+	+	sense	glycerol uptake protein - putative
LINF_190018800	204	2114	572528	575050	+	+	sense	glycerol uptake protein - putative
LINF_190019000	334	1629	580846	582942	+	+	sense	glycerol uptake protein - putative
LINF_190019100	216	2112	585430	587940	+	+	sense	glycerol uptake protein - putative
LINF_190019700	305	4636	605765	607969	+	+	sense	membrane-bound O-acyltransferase - putative
LINF_190020000	63	1426	617504	617998	+	+	sense	hypothetical protein - conserved
LINF_190020100	57	2915	620030	622273	+	+	sense	hypothetical protein - conserved
LINF_190020400	150	1496	630429	631115	+	-	antisense	Tetratricopeptide repeat - putative
LINF_190020700	202	9341	638323	638646	+	-	antisense	hypothetical protein
LINF_190021200	377	1638	655017	656882	+	+	sense	protein kinase - putative
LINF_190021400	58	930	662293	663258	+	+	sense	Triose-phosphate Transporter family - putative
LINF_190021700	355	3807	671773	673071	+	-	antisense	FK506-binding protein (FKBP)-type peptidyl-prolyl isomerase - putative
LINF_200005300	323	1504	10876	12504	-	-	sense	phosphate-Repressible Phosphate Permease-like protein
LINF_200005900	-14	1825	28176	31508	-	-	sense	Ion channel/Calcium-activated BK potassium channel alpha subunit - putative
LINF_200006400	251	1225	46672	50331	-	-	sense	hypothetical protein - conserved
LINF_200006600	34	1009	56714	59131	-	-	sense	wd40 repeat domain-containing protein
LINF_200007900	414	1358	103147	104505	+	+	sense	developmentally regulated phosphoprotein-like protein
LINF_200008100	355	2614	109951	110886	+	-	antisense	leucine-rich repeat-containing protein
LINF_200008800	296	2566	132080	133474	+	+	sense	hypothetical protein
LINF_200009800	428	1175	172438	173901	+	+	sense	AIG2-like family - putative
LINF_200011100	346	1170	207186	209744	+	-	antisense	hypothetical protein - conserved
LINF_200012000	246	1146	246026	246772	+	-	antisense	hypothetical protein - conserved
LINF_200012400	429	10088	291073	295944	+	+	sense	conserved protein - unknown function
LINF_200015300	344	4255	416477	417487	+	+	sense	hypothetical protein - conserved
LINF_200015500	310	2199	434034	436907	+	+	sense	hypothetical protein - conserved
LINF_200015600	355	751	440010	441086	+	+	sense	UDP-galactose transporter - putative
LINF_200015700	399	4064	442578	446609	+	+	sense	hypothetical protein - conserved
LINF_200016200	103	4550	477420	480890	+	-	antisense	hypothetical protein - conserved
LINF_200016730	239	5268	506478	507740	+	-	antisense	unspecified product
LINF_200016760	-6	6316	513305	515110	+	+	sense	unspecified product
LINF_200017100	323	2967	539592	541823	+	+	sense	calpain-like cysteine peptidase - putative
LINF_200017300	-39	1965	549545	549985	+	+	sense	calpain-like cysteine peptidase - Clan CA - family C2
LINF_200017800	30	1529	569680	572199	+	+	sense	hypothetical protein - conserved
LINF_200017900	270	1570	574502	575071	+	+	sense	Domain of unknown function (DUF1935) - putative
LINF_200020800	380	1711	682740	684566	-	-	sense	TBC1 domain family member 20/GTPase - putative
LINF_200022000	25	1285	712898	714103	-	-	sense	amidohydrolase - putative
LINF_200022200	105	1472	718212	719396	-	-	sense	amidohydrolase - putative
LINF_210005500	117	987	12749	13444	+	+	sense	hypothetical protein - conserved
LINF_210006700	358	2009	42768	47903	+	+	sense	serine/threonine protein kinase - putative
LINF_210007900	120	1700	83719	85134	+	+	sense	hexokinase - putative
LINF_210008600	219	816	104394	105107	+	+	sense	U1 small nuclear ribonucleoprotein C - putative
LINF_210010600	20	1696	162216	163559	+	-	antisense	hypothetical protein - conserved
LINF_210012000	50	1337	197361	199130	-	-	sense	phosphoglucomutase - putative
LINF_210012200	68	1089	203548	204531	-	-	sense	nucleotide-binding protein - putative
LINF_210012800	no splicing site predicted	1808	221786	222718	-	-	sense	hypothetical protein - conserved
LINF_210013500	375	3958	241138	242631	+	+	sense	hypothetical protein - conserved
LINF_210013600	117	1378	247525	249873	+	-	antisense	hypothetical protein - conserved
LINF_210013900	3	1415	264651	266894	+	+	sense	methionyl-tRNA synthetase
LINF_210014100	367	4789	270693	274811	+	+	sense	Temperature dependent protein affecting M2 dsRNA replication - putative
LINF_210014300	224	1516	286823	296440	+	+	sense	plectin - putative
LINF_210014700	462	2127	307059	308456	+	+	sense	metallo-peptidase - Clan MG - Family M24
LINF_210016200	393	1462	371960	374101	+	+	sense	Adenylate cyclase associated (CAP) C terminal - putative
LINF_210020600	426	2534	517943	518752	-	-	sense	adenylate kinase - putative
LINF_210021200	312	1685	538214	539965	-	-	sense	RF-1 domain containing protein - putative
LINF_210021500	379	756	544978	549777	-	+	antisense	RecF/RecN/SMC N terminal domain/SMC proteins Flexible Hinge Domain - putative
LINF_210022900	84	1422	580861	582300	-	-	sense	2-oxoisovalerate dehydrogenase alpha subunit - putative
LINF_210024000	42	2757	622579	628749	-	-	sense	Protein of unknown function N-terminal domain (DUF2450)/Sec8 exocyst complex component specific domain containing protein - putative
LINF_210024600	45	7723	652702	654015	-	-	sense	hypothetical protein - conserved
LINF_210024700	22	2811	657397	659004	-	-	sense	choline dehydrogenase - like protein
LINF_210025600	266	2771	691953	692678	-	-	sense	hypothetical protein - conserved
LINF_210026600	150	3733	716007	717671	-	-	sense	pumillio protein 3 - putative
LINF_210028400	142	3516	750104	750343	+	-	antisense	BolA-like protein - putative
LINF_220005800	149	1680	23850	24845	-	-	sense	heat shock protein DNAJ - putative
LINF_220007200	189	6109	94543	96000	-	-	sense	amino acid permease - putative
LINF_220009100	389	3029	157763	161323	-	-	sense	hypothetical protein - conserved
LINF_220009900	164	479	212814	216491	-	-	sense	hypothetical protein - conserved
LINF_220010200	304	1340	222511	223758	-	-	sense	Putative tRNA binding domain containing protein - putative
LINF_220010400	-81	2400	229650	232184	-	-	sense	protein kinase - putative
LINF_220012300	97	1294	299991	301838	-	-	sense	3'a2rel-related protein
LINF_220012400	212	2354	305238	307790	-	-	sense	hypothetical protein - conserved
LINF_220012600	212	2354	313306	315237	-	-	sense	hypothetical protein - conserved
LINF_220012800	212	2354	320750	322795	-	-	sense	A2 protein
LINF_220013300	267	8384	347301	349070	-	-	sense	hypothetical protein - conserved
LINF_220013400	336	7272	357095	360532	-	-	sense	hypothetical protein - conserved
LINF_220013600	236	1380	369356	370225	-	-	sense	NADH-cytochrome b5 reductase - putative
LINF_220014000	171	2221	378982	380097	+	+	sense	serine/threonine protein kinase sos2 - putative
LINF_220014400	213	2353	395277	397106	+	+	sense	hypothetical protein - conserved
LINF_220014500	98	777	400505	402352	+	+	sense	3'a2rel-related protein
LINF_220015100	409	2020	423224	424885	+	+	sense	Prp18 domain containing protein - putative
LINF_220015600	454	2070	447036	450803	+	+	sense	kinesin - putative
LINF_220018600	263	1504	573642	575000	-	-	sense	WD domain - G-beta repeat - putative
LINF_220019000	249	1709	587013	588191	-	-	sense	ribonucleoside-diphosphate reductase small chain - putative
LINF_220019200	409	5158	596575	600003	-	+	antisense	hypothetical protein - conserved
LINF_220020500	336	4452	652613	654136	-	-	sense	hypothetical protein - conserved
LINF_220020700	-18	1250	657328	657951	-	-	sense	i/6 autoantigen-like protein
LINF_220021300	102	1296	673345	674838	+	+	sense	hypothetical protein - conserved
LINF_220021900	83	4695	689824	690804	+	+	sense	hypothetical protein
LINF_220023100	116	31426	742483	744618	+	+	sense	phosphoinositide-specific phospholipase C - putative
LINF_230005000	no splicing site predicted	1004	2223	4064	+	-	antisense	hypothetical protein - conserved
LINF_230006900	217	2030	53988	54803	+	+	sense	hypothetical protein - conserved
LINF_230007300	235	2519	71824	76512	+	+	sense	pentamidine resistance protein 1
LINF_230007500	176	3203	80543	81208	+	-	antisense	hypothetical protein - conserved
LINF_230007900	-21	5221	94266	95522	+	-	antisense	argininosuccinate synthase - putative
LINF_230008400	195	1074	112107	116042	+	-	antisense	hypothetical protein - conserved
LINF_230009500	63	2004	158070	159296	+	+	sense	aldose 1-epimerase-like protein
LINF_230009700	239	3633	165448	168762	+	+	sense	permease-like protein
LINF_230011000	413	1459	206488	209136	+	+	sense	hypothetical protein - conserved
LINF_230011100	156	860	211180	212577	+	-	antisense	oxidoreductase-like protein
LINF_230012800	34	2417	239266	239739	-	-	sense	Putative tRNA binding domain containing protein - putative
LINF_230013200	417	3837	256300	258270	-	-	sense	kinesin - putative
LINF_230013900	-19	4774	290758	291708	-	+	antisense	hypothetical protein
LINF_230014800	138	3155	331833	333920	-	-	sense	acetyl-CoA synthetase - putative
LINF_230014900	87	7301	341656	343419	-	-	sense	RNA recognition motif. (a.k.a. RRM - RBD - or RNP domain)/RNA recognition motif (a.k.a. RRM - RBD - or RNP domain) - putative
LINF_230015100	214	4725	362481	364055	-	-	sense	50S ribosome-binding GTPase/Dynamin family - putative
LINF_230015900	312	1117	394736	396295	-	-	sense	actin interacting protein-like protein
LINF_230016300	218	6456	415869	416153	-	-	sense	hypothetical protein
LINF_230017000	359	1668	429693	431333	-	-	sense	sucrose hydrolase-like protein
LINF_230017100	341	16801	449283	450941	-	-	sense	sucrose hydrolase-like protein
LINF_230017200	14	2251	454182	455723	-	-	sense	sucrose hydrolase-like protein
LINF_230018300	107	1341	492675	493373	-	+	antisense	hypothetical protein - conserved
LINF_230018500	221	4988	505717	506112	-	-	sense	hypothetical protein - conserved
LINF_230019800	404	832	546235	548301	-	-	sense	hypothetical protein - conserved
LINF_230019900	330	930	549751	551730	-	-	sense	hypothetical protein - conserved
LINF_230020100	85	832	556570	560619	-	+	antisense	hypothetical protein - conserved
LINF_230020800	63	1370	577879	579477	+	-	antisense	membrane-bound acid phosphatase 2
LINF_230021000	333	618	583868	584830	+	+	sense	sir2-family protein-like protein
LINF_230022000	-13	1669	615210	618257	+	+	sense	XPG N-terminal domain/XPG I-region - putative
LINF_230022900	265	1672	670716	671963	+	+	sense	hypothetical protein - conserved
LINF_230023000	59	3063	674621	675820	+	-	antisense	mitochondrial carrier protein-like protein
LINF_230023400	256	1860	692174	692917	+	+	sense	2Fe-2S iron-sulfur cluster binding domain containing protein - putative
LINF_230023600	272	1796	697252	698604	+	-	antisense	DHHC zinc finger domain-like protein
LINF_230023700	183	714	700731	702638	+	+	sense	DHHC palmitoyltransferase - putative
LINF_230024800	197	7563	730480	731337	+	-	antisense	exosome component CSL4 - putative
LINF_230026200	215	3506	772279	774663	+	+	sense	hypothetical protein - conserved
LINF_240006000	111	1443	23529	25196	+	+	sense	guanine nucleotide-binding beta subunit-like protein
LINF_240006200	172	1046	29214	29876	+	+	sense	glycosomal membrane like protein
LINF_240007800	192	3569	89476	90435	+	+	sense	hypothetical protein - conserved
LINF_240008300	65	5891	110268	111674	+	+	sense	UDP-galactose transporter - putative
LINF_240008400	65	3921	117784	119139	+	+	sense	UDP-galactose transporter - putative
LINF_240008600	329	1921	127493	130570	+	+	sense	ppg3-related protein-like protein
LINF_240008800	313	1715	136156	138144	+	+	sense	TPR repeat - putative
LINF_240010000	390	1409	190496	192880	+	-	antisense	DNAJ domain protein - putative
LINF_240012700	101	2547	275621	277336	+	+	sense	malic enzyme - putative
LINF_240012800	-12	1942	280706	282427	+	+	sense	malic enzyme - putative
LINF_240013300	293	1297	294529	302742	+	+	sense	inositol polyphosphate phosphatase - putative
LINF_240016000	323	1171	384300	385607	+	+	sense	DNAJ domain protein - putative
LINF_240016900	262	5677	421942	425040	+	+	sense	hypothetical protein - conserved
LINF_240017800	267	1465	458630	459148	+	+	sense	amastin-like surface protein-like protein
LINF_240017900	11	3373	461113	461637	+	+	sense	amastin-like surface protein-like protein
LINF_240018200	431	4222	475611	478037	+	-	antisense	DNAJ-domain protein - putative
LINF_240018800	50	1366	489557	492223	+	+	sense	IQ calmodulin-binding motif containing protein - putative
LINF_240019000	90	1115	497655	498122	+	+	sense	Zinc finger - C3HC4 type (RING finger) containing protein - putative
LINF_240019300	380	1335	506808	507812	+	+	sense	Zinc finger - C3HC4 type (RING finger)/zinc-RING finger domain/EF-hand domain pair/EF-hand domain/EF hand/Secreted protein acidic and rich in cysteine Ca binding region containing protein - putative
LINF_240019800	121	4053	532876	535617	+	+	sense	hypothetical protein - conserved
LINF_240021200	414	9218	611389	613470	+	+	sense	RNA recognition motif. (a.k.a. RRM - RBD - or RNP domain)/RNA recognition motif (a.k.a. RRM - RBD - or RNP domain) - putative
LINF_240021900	235	4907	640974	642713	+	+	sense	NAD dependent epimerase/dehydratase family/Male sterility protein - putative
LINF_240023200	3	1292	663874	666384	-	-	sense	cell division cycle protein 20 - putative
LINF_240024700	226	1576	706692	708302	-	-	sense	hypothetical protein - conserved
LINF_240024900	8	4526	718948	721749	-	-	sense	cyclin 11 - putative
LINF_240025000	295	10052	732200	734176	-	-	sense	cyclin 10
LINF_240025600	214	1222	748500	749600	-	-	sense	hypothetical protein - conserved
LINF_240026500	39	838	776266	777045	-	+	antisense	3-oxoacyl-(acyl-carrier protein) reductase - putative
LINF_240027700	287	4379	811298	811735	-	+	antisense	hypothetical protein - conserved
LINF_250006100	207	2261	27060	27275	-	-	sense	hypothetical protein - conserved
LINF_250006300	226	2071	32168	32944	-	-	sense	electron transfer flavoprotein - putative
LINF_250007000	186	940	51557	52258	-	-	sense	ubiquitin carboxyl-terminal hydrolase - putative
LINF_250007200	53	1344	59697	60608	-	-	sense	mitochondrial carrier protein - putative
LINF_250008000	69	2997	84591	86345	-	-	sense	RNA-binding protein - putative
LINF_250012000	74	2495	223509	225188	-	-	sense	epsin - putative
LINF_250012500	4	3948	251181	252266	-	-	sense	SCAMP family - putative
LINF_250013100	23	1033	258805	259305	+	+	sense	eukaryotic initiation factor 5a - putative
LINF_250013500	289	2358	275776	277041	+	+	sense	hypothetical protein - conserved
LINF_250013900	179	1575	293783	296848	+	-	antisense	hypothetical protein - conserved
LINF_250014200	318	4053	308043	309179	+	+	sense	hypothetical protein - conserved
LINF_250016300	95	651	387569	387880	+	-	antisense	hypothetical protein
LINF_250016700	5	2295	398778	401333	+	+	sense	hypothetical protein - conserved
LINF_250017300	157	2149	441935	443434	-	-	sense	aldehyde dehydrogenase - mitochondrial precursor
LINF_250019200	139	722	510599	511366	-	-	sense	hypothetical protein - conserved
LINF_250020200	86	971	544021	545208	-	-	sense	Surp module - putative
LINF_250020700	352	4643	561908	562696	-	-	sense	hypothetical protein - conserved
LINF_250020900	191	848	566943	567716	-	-	sense	Protein of unknown function (DUF1295)/Phospholipid methyltransferase - putative
LINF_250021300	420	5971	580805	582925	-	-	sense	calpain family cysteine protease-like protein
LINF_250022000	176	8381	612567	612875	-	-	sense	Tim10/DDP family zinc finger containing protein - putative
LINF_250022300	185	3128	629637	631193	-	-	sense	casein kinase I - putative
LINF_250023500	37	642	666836	667672	-	-	sense	DnaJ domain containing protein - putative
LINF_250026900	161	1349	762392	766381	-	-	sense	hypothetical protein - conserved
LINF_250028500	8	914	807103	808317	-	-	sense	BRO1-like domain containing protein - putative
LINF_250030000	109	1407	837735	838718	+	+	sense	palmitoyl acyltransferase 10 - putative
LINF_250031200	362	2366	869420	871579	+	+	sense	CHAP domain/Glutathionylspermidine synthase preATP-grasp - putative
LINF_260006500	281	3240	37980	38852	-	-	sense	nuclear lim interactor-interacting factor-like protein
LINF_260006800	212	1328	48271	48756	-	-	sense	hypothetical protein - conserved
LINF_260007000	259	965	51963	53183	-	-	sense	eukaryotic peptide chain release factor subunit 1 - putative
LINF_260008800	165	1875	104017	104820	-	-	sense	Regulator of Vps4 activity in the MVB pathway - putative
LINF_260009800	163	1214	129280	130260	-	-	sense	Conserved hypothetical ATP binding protein - putative
LINF_260012400	252	3913	211471	214002	-	-	sense	Regulator of chromosome condensation (RCC1) repeat - putative
LINF_260012800	166	1917	226144	226608	-	-	sense	RNA recognition motif (a.k.a. RRM - RBD - or RNP domain)/RNA recognition motif. (a.k.a. RRM - RBD - or RNP domain) - putative
LINF_260013000	212	1513	229965	230516	-	+	antisense	type II (glutathione peroxidase-like) tryparedoxin peroxidase
LINF_260013200	205	3166	236264	237325	-	-	sense	aspartate--ammonia ligase - putative
LINF_260014400	371	1418	272115	273956	-	-	sense	Meiotic cell cortex C-terminal pleckstrin homology - putative
LINF_260016300	359	1789	360363	365549	+	+	sense	hypothetical protein - conserved
LINF_260019100	192	2034	473273	474883	+	+	sense	DnaJ domain containing protein - putative
LINF_260019400	283	3847	498156	500504	+	+	sense	hypothetical protein - conserved
LINF_260019800	453	1263	520189	523248	+	-	antisense	hypothetical protein - conserved
LINF_260020000	228	4594	531952	532362	+	+	sense	hypothetical protein - conserved
LINF_260020600	305	3892	556990	562605	+	+	sense	SNF2 family N-terminal domain/DEAD/DEAH box helicase/Ring finger domain/Zinc finger - C3HC4 type (RING finger)/Helicase conserved C-terminal domain containing protein - putative
LINF_260021800	41	5382	596896	597486	+	-	antisense	hypothetical protein - conserved
LINF_260021900	343	1478	603340	604314	+	-	antisense	sphingolipid delta 4 desaturase - putative
LINF_260022000	-90	1478	605836	606810	+	-	antisense	sphingolipid delta 4 desaturase - putative
LINF_260022400	96	3570	615851	618928	+	+	sense	protein kinase - putative
LINF_260023300	53	1562	656978	657832	+	+	sense	6-O-methylguanine DNA methyltransferase - DNA binding domain containing protein - putative
LINF_260023400	360	4687	660212	661708	+	+	sense	hypothetical protein - conserved
LINF_260023700	404	951	680070	683033	+	+	sense	hypothetical protein - conserved
LINF_260023900	199	2966	686937	688583	+	+	sense	hypothetical protein - conserved
LINF_260024100	74	4000	701161	703365	+	+	sense	Domain of unknown function (DUF4460) - putative
LINF_260024900	386	4126	741456	743867	+	+	sense	hypothetical protein - conserved
LINF_260026000	122	2431	781822	785889	+	+	sense	SUMO1/Ulp2 - putative
LINF_260026100	100	3988	789113	790063	+	+	sense	hypothetical protein - conserved
LINF_260031000	296	418	982726	984192	+	+	sense	DnaJ domain containing protein - putative
LINF_260031100	433	3142	985421	986863	+	+	sense	serine/threonine protein phosphatase - putative
LINF_260031700	268	2334	1007061	1009529	+	+	sense	Paraquat-inducible protein A - putative
LINF_260032400	182	1388	1026689	1028440	+	+	sense	hypothetical protein - conserved
LINF_270005500	51	894	18645	18857	-	+	antisense	hypothetical protein - conserved
LINF_270006100	361	1234	31168	33069	-	-	sense	RING-variant domain containing protein - putative
LINF_270006600	101	967	43029	44441	-	-	sense	hypothetical protein - conserved
LINF_270007100	10	1222	52720	53664	-	-	sense	hypothetical protein - conserved
LINF_270007300	10	1466	56981	57925	-	-	sense	hypothetical protein - conserved
LINF_270007450	-107	1415	61191	61295	-	-	sense	kinetoplast-associated protein-like protein
LINF_270008100	125	1455	79973	82144	+	+	sense	methylmalonyl-coenzyme a mutase - putative
LINF_270008200	-16	1100	84144	87830	+	+	sense	TATA-binding protein interacting (TIP20) - putative
LINF_270008800	37	883	106985	107569	+	+	sense	hypothetical protein - conserved
LINF_270009500	377	920	128628	130298	+	-	antisense	hypothetical protein - conserved
LINF_270009700	250	2118	133948	135810	+	+	sense	Vasohibin - putative
LINF_270009800	161	3512	138287	140353	+	+	sense	glycosomal transporter (GAT3) - putative
LINF_270012600	420	3962	284993	286534	+	+	sense	hypothetical protein - conserved
LINF_270012800	143	1851	297125	298732	+	+	sense	amino acid transporter - putative
LINF_270013200	89	1192	315146	316498	+	+	sense	hypothetical protein - conserved
LINF_270014800	-7	929	374156	377263	+	-	antisense	WD domain - G-beta repeat - putative
LINF_270015000	369	960	382356	382859	+	+	sense	hypothetical protein
LINF_270015500	267	37761	440903	441829	-	-	sense	Protein of unknown function (DUF1295) - putative
LINF_270015600	186	1606	443870	445102	-	-	sense	isovaleryl-coA dehydrogenase - putative
LINF_270015800	258	2690	450942	453680	-	-	sense	hypothetical protein - conserved
LINF_270016000	375	6422	466030	471561	-	-	sense	ATP-binding cassette subfamily A - member 1 - putative
LINF_270016100	178	4597	476995	482634	-	+	antisense	ATP-binding cassette subfamily A - member 1 - putative
LINF_270016200	284	1882	485617	486459	-	+	antisense	hypothetical protein - conserved
LINF_270017100	132	917	509702	512695	-	-	sense	vesicular-fusion ATPase-like protein - putative
LINF_270017800	156	2132	538958	540709	-	-	sense	hypothetical protein - conserved
LINF_270018200	267	2388	552401	553669	-	-	sense	hypothetical protein - conserved
LINF_270018400	191	3403	561175	562422	-	-	sense	RING-H2 zinc finger/Anaphase-promoting complex subunit 11 RING-H2 finger/Ring finger domain containing protein - putative
LINF_270018900	374	4908	582065	583030	-	-	sense	WD domain - G-beta repeat - putative
LINF_270020760	81	1699	646076	647995	+	+	sense	ethanolamine kinase - putative
LINF_270020900	107	1840	654428	655075	+	+	sense	Snf7 - putative
LINF_270021100	107	1839	661649	662296	+	+	sense	Snf7 - putative
LINF_270021300	107	2401	668871	669518	+	+	sense	Snf7 - putative
LINF_270022000	225	1274	693379	695610	+	+	sense	hypothetical protein - conserved
LINF_270023100	238	3835	737718	738359	+	+	sense	eukaryotic translation initiation factor eIF-4E - putative
LINF_270023300	203	1187	746980	749727	+	+	sense	BRO1-like domain/ALIX V-shaped domain binding to HIV - putative
LINF_270023500	85	648	756873	760751	+	-	antisense	Hereditary spastic paraplegia protein strumpellin - putative
LINF_270024400	189	2270	811980	813695	-	-	sense	Tubulin cofactor C domain-containing protein 1 - putative
LINF_270024500	178	2289	816550	820722	-	-	sense	Frag1/DRAM/Sfk1 family - putative
LINF_270024800	236	3881	838427	843655	-	-	sense	protein kinase-like protein
LINF_270026300	138	5857	907470	908534	-	-	sense	hypothetical protein - conserved
LINF_270027400	186	1930	946546	947751	-	-	sense	branched-chain amino acid aminotransferase - putative
LINF_270027600	243	2615	953080	954246	-	-	sense	ribonucleoside-diphosphate reductase small chain - putative
LINF_270027900	151	1840	962213	962461	-	-	sense	hypothetical protein - conserved
LINF_270028000	-16	1250	964255	964701	-	-	sense	hypothetical protein - conserved
LINF_270028300	197	3584	976622	977635	-	-	sense	MSP (Major sperm protein) domain containing protein - putative
LINF_270028600	-151	2138	990047	993409	-	-	sense	Phosphatidylinositol 3- and 4-kinase - putative
LINF_270030200	152	1774	1045235	1047394	-	-	sense	acyl-CoA oxidase - putative
LINF_270033800	130	1406	1155673	1158483	+	+	sense	metallo-peptidase - Clan MA(E) - Family M3
LINF_280005800	302	761	27297	29147	+	+	sense	oxygen-sensing adenylate cyclase
LINF_280007300	361	1673	74324	76150	+	+	sense	glycerol-3-phosphate dehydrogenase (FAD-dependent) - mitochondrial
LINF_280007400	69	2016	78803	80371	+	-	antisense	propionyl-coa carboxylase beta chain - putative
LINF_280008300	353	8851	108182	110149	+	+	sense	hypothetical protein - conserved
LINF_280009200	314	653	140097	142859	+	+	sense	rrp44p homologue - putative
LINF_280009300	398	1162	144158	147619	+	+	sense	hypothetical protein - conserved
LINF_280009600	258	684	152484	152861	-	-	sense	hypothetical protein - conserved
LINF_280010000	451	9107	172450	174588	-	-	sense	TPR repeat - putative
LINF_280012700	389	1263	277672	277887	-	-	sense	hypothetical protein - conserved
LINF_280013800	329	4561	301944	303542	+	+	sense	hypothetical protein - conserved
LINF_280015500	144	3512	363189	364439	+	-	antisense	Serine incorporator (Serinc) - putative
LINF_280016600	129	1205	409674	410141	+	-	antisense	hypothetical protein - conserved
LINF_280016900	139	2432	420390	421154	+	+	sense	hypothetical protein - conserved
LINF_280019300	445	2155	504205	505206	+	+	sense	haloacid dehalogenase-like hydrolase-like protein
LINF_280019700	431	2452	517768	518796	+	+	sense	Amastin surface glycoprotein - putative
LINF_280019800	213	5462	522364	523986	+	+	sense	amastin-like protein
LINF_280019900	291	2183	530794	531990	+	+	sense	hypothetical protein - conserved
LINF_280020000	138	1998	535328	537589	+	-	antisense	DNA polymerase kappa - putative
LINF_280021400	220	3305	577106	579688	+	+	sense	hypothetical protein - conserved
LINF_280021800	263	5776	589614	590654	+	-	antisense	hydrolase - alpha/beta fold family - putative
LINF_280022200	77	1065	602048	603328	-	-	sense	Kelch motif/Galactose oxidase - central domain containing protein - putative
LINF_280023300	53	1964	652808	654202	-	-	sense	hypothetical protein - conserved
LINF_280025900	217	5629	770821	772857	-	-	sense	divalent cation transporter - putative
LINF_280026200	210	3026	788658	789176	-	-	sense	ribose 5-phosphate isomerase - putative
LINF_280026600	61	10829	815172	817802	-	-	sense	protein kinase - putative
LINF_280027400	388	1314	836445	838079	-	-	sense	DEAD-box ATP-dependent RNA helicase - mitochondrial
LINF_280027800	116	864	846985	849285	+	+	sense	Cullin family/Cullin protein neddylation domain containing protein - putative
LINF_280027900	71	3318	850389	852542	+	+	sense	cullin 2 - putative
LINF_280029200	334	2462	893197	894099	+	+	sense	hd phosphohydrolase family protein
LINF_280030100	278	1881	926684	926965	+	+	sense	hypothetical protein
LINF_280030700	0	2045	940798	946002	+	+	sense	subtilisin-like serine peptidase
LINF_280032200	197	3025	989266	990315	+	-	antisense	eukaryotic translation initiation factor 4E - putative
LINF_280032300	142	2146	994232	996121	+	+	sense	acyl-CoA dehydrogenase - putative
LINF_280036800	-16	1291	1133797	1134771	-	-	sense	cytosolic malate dehydrogenase
LINF_280037700	285	2485	1173066	1174076	-	-	sense	hypothetical protein - conserved
LINF_280039700	no splicing site predicted	2103	1195052	1199602	-	-	sense	hypothetical protein - conserved
LINF_290005600	394	1031	20077	20841	-	-	sense	QA-SNARE protein putative
LINF_290006100	428	2455	38497	41226	-	-	sense	proteasome regulatory non-ATPase subunit - putative
LINF_290007500	92	3040	86903	87862	-	-	sense	thymine-7-hydroxylase - putative
LINF_290007800	223	2656	95304	96779	-	-	sense	D-lactate dehydrogenase-like protein
LINF_290008100	200	3400	104875	105246	-	-	sense	hypothetical protein
LINF_290008900	60	976	133962	134744	-	-	sense	RNA binding protein - putative
LINF_290009600	150	2738	156175	158370	-	-	sense	hypothetical protein - conserved
LINF_290012400	222	1203	268706	269827	-	-	sense	Peroxisomal targeting signal 2 receptor
LINF_290012900	0	2604	284326	286131	-	+	antisense	U-box domain protein - putative
LINF_290013800	461	4607	320546	321925	-	-	sense	hypothetical protein - conserved
LINF_290014100	155	1808	327875	328381	-	-	sense	Cytochrome b5-like Heme/Steroid binding domain containing protein - putative
LINF_290014300	93	2842	334579	336054	-	-	sense	hypothetical protein - conserved
LINF_290015200	193	1783	358092	360365	+	+	sense	5-histidylcysteine sulfoxide synthase - putative
LINF_290015400	134	2758	366968	368266	+	+	sense	hypothetical protein - conserved
LINF_290015600	411	1013	378818	380461	+	+	sense	hypothetical protein - conserved
LINF_290017300	401	4013	450554	451381	+	+	sense	tryparedoxin-like protein
LINF_290018600	2	2776	508455	511058	+	+	sense	Heat shock protein 100 kDa
LINF_290019000	-6	2977	525865	527748	+	+	sense	carnitine/choline acetyltransferase - putative
LINF_290020900	370	1509	677182	685158	-	+	antisense	phosphatidylinositol 4-kinase alpha - putative
LINF_290021100	250	1669	693284	695422	-	-	sense	hypothetical protein - conserved
LINF_290021300	137	1796	699648	703349	-	-	sense	Asparagine synthase - putative
LINF_290021500	233	6375	716580	718526	-	-	sense	Nodulin-like/Major Facilitator Superfamily - putative
LINF_290022000	37	1048	747438	748016	-	-	sense	hypothetical protein - conserved
LINF_290023300	166	2400	795182	796573	-	-	sense	ATP-binding cassette protein subfamily H - member 2 - putative
LINF_290026000	357	1741	878380	879378	-	+	antisense	hypothetical protein - conserved
LINF_290026300	195	1913	885565	885891	-	-	sense	hypothetical protein - conserved
LINF_290026400	447	863	887304	890513	-	+	antisense	hypothetical protein - conserved
LINF_290026700	30	345	896361	897740	-	-	sense	hypothetical protein - conserved
LINF_290027100	25	4213	907785	910067	-	-	sense	protein farnesyltransferase alpha subunit - putative
LINF_290028200	401	3957	952541	954778	-	-	sense	hypothetical protein - conserved
LINF_290028700	385	2350	977030	978952	-	-	sense	Domain of unknown function (DUF4139) - putative
LINF_290028800	269	1375	980896	986166	-	-	sense	UDP-glucose:Glycoprotein Glucosyltransferase - putative
LINF_290028900	403	6523	993354	994616	-	-	sense	Leucine Rich Repeat/Leucine rich repeat - putative
LINF_290029000	426	1498	997295	998725	-	-	sense	Leucine Rich Repeat/Leucine rich repeat - putative
LINF_290029100	237	1819	1001556	1002227	-	-	sense	C-8 sterol isomerase-like protein
LINF_290029200	69	6783	1009913	1011199	-	-	sense	cdc2-related kinase 10 - putative
LINF_290029600	49	2719	1026502	1030812	-	+	antisense	hypothetical protein - conserved
LINF_290029900	292	2273	1042939	1044036	-	-	sense	hypothetical protein - conserved
LINF_290030000	-81	924	1045306	1047054	-	-	sense	hypothetical protein - conserved
LINF_290030100	33	1868	1049053	1051659	-	-	sense	metallo-peptidase - Clan MA(E) Family M1
LINF_290030200	302	1878	1054104	1056227	-	-	sense	hypothetical protein - conserved
LINF_290030600	273	8780	1073998	1075236	-	-	sense	hypothetical protein - conserved
LINF_290030700	87	4325	1080076	1082322	-	-	sense	ubiquitin hydrolase - putative
LINF_290030800	228	2419	1085222	1086025	-	-	sense	enoyl-CoA hydratase/isomerase-like protein
LINF_290031500	112	609	1097742	1099514	+	-	antisense	kinesin - putative
LINF_290031600	128	4436	1101238	1103007	+	+	sense	kinesin - putative
LINF_290031700	230	2144	1107864	1109063	+	+	sense	NLI interacting factor-like phosphatase - putative
LINF_290031800	119	1461	1111414	1112661	+	+	sense	Acyltransferase - putative
LINF_290032800	-24	2169	1144100	1145437	+	+	sense	vacuolar protein sorting-associated protein 4
LINF_290033600	414	1536	1175018	1176757	+	+	sense	hypothetical protein - conserved
LINF_290034000	207	2247	1187686	1188054	+	+	sense	hypothetical protein - conserved
LINF_290034100	194	1486	1191309	1195022	+	+	sense	SAM domain (Sterile alpha motif) - putative
LINF_290035000	332	2178	1223906	1224877	+	+	sense	serine/threonine protein kinase - putative
LINF_290035800	197	2174	1244159	1245160	+	+	sense	inosine-adenosine-guanosine-nucleosidehydrolase - putative
LINF_300005100	265	3429	6371	7648	-	-	sense	Alpha/beta hydrolase family/alpha/beta hydrolase fold - putative
LINF_300006300	379	1769	40261	42126	-	-	sense	alkyldihydroxyacetonephosphate synthase
LINF_300008300	374	522	102606	104948	-	+	antisense	Rab-GTPase-TBC domain containing protein - putative
LINF_300008400	121	934	106622	109018	-	-	sense	KU80 protein - putative
LINF_300008500	353	2866	112227	114059	-	-	sense	kinesin - putative
LINF_300011100	333	6914	198756	201542	-	+	antisense	protein kinase - putative
LINF_300011200	111	3582	206218	207831	-	-	sense	nitrate reductase - putative
LINF_300013800	264	2314	262076	264391	+	-	antisense	hypothetical protein - conserved
LINF_300014400	160	2127	282396	283433	+	-	antisense	adenosine kinase - putative
LINF_300014900	265	1652	306253	307992	+	+	sense	Domain of unknown function (DUF4139) - putative
LINF_300015100	214	3499	313563	315509	+	+	sense	Histone-binding protein RBBP4 or subunit C of CAF1 complex/WD domain - G-beta repeat - putative
LINF_300015700	2	1354	333280	336348	+	+	sense	ubiquitin conjugation factor E4 B - putative
LINF_300016000	120	1426	342690	343442	+	+	sense	hypothetical protein - conserved
LINF_300016400	296	1754	354051	361622	+	+	sense	IQ calmodulin-binding motif containing protein - putative
LINF_300016600	344	2659	369323	370246	+	+	sense	DREV methyltransferase - putative
LINF_300017000	196	541	385880	386431	+	+	sense	hypothetical protein - conserved
LINF_300017900	216	1182	418052	420223	+	-	antisense	Zinc finger - C3HC4 type (RING finger) containing protein - putative
LINF_300019400	-14	2327	477180	478505	+	+	sense	amidohydrolase - putative
LINF_300019700	189	3170	488180	488707	+	+	sense	ama1 protein - putative
LINF_300019800	3	5158	491949	492893	+	+	sense	hypothetical protein
LINF_300020000	-49	2609	501978	506378	+	+	sense	hypothetical protein - conserved
LINF_300020100	440	3286	509568	513203	+	+	sense	kinesin - putative
LINF_300020200	317	1531	517139	518089	+	+	sense	p1/s1 nuclease
LINF_300021100	15	6802	549937	551535	+	+	sense	hypothetical protein - conserved
LINF_300021600	290	2538	572069	573442	+	+	sense	Hsp33 protein - putative
LINF_300022500	73	3672	595402	601290	+	+	sense	CLASP N terminal - putative
LINF_300022900	136	1433	620183	621592	+	+	sense	queuine tRNA-ribosyltransferase - putative
LINF_300023500	382	793	659557	663375	+	+	sense	hypothetical protein - conserved
LINF_300025400	207	1551	718995	720293	+	+	sense	mannosyltransferase - putative
LINF_300025600	174	4250	728202	728864	+	+	sense	ferric reductase transmembrane protein-like protein
LINF_300026000	259	1837	741318	742973	+	+	sense	hypothetical protein - conserved
LINF_300027100	291	2125	774348	775928	-	-	sense	E3 ubiquitin-protein ligase - putative
LINF_300027200	168	8116	785022	786533	-	-	sense	RNA recognition motif. (a.k.a. RRM - RBD - or RNP domain)/RNA recognition motif (a.k.a. RRM - RBD - or RNP domain) - putative
LINF_300027300	202	3985	791557	793065	-	-	sense	RNA-binding protein - putative
LINF_300028900	111	2494	868894	870507	-	-	sense	sphingosine 1-phosphate lyase
LINF_300030800	328	8731	956909	958135	-	-	sense	hypothetical protein - conserved
LINF_300030900	201	5106	964171	964764	-	-	sense	reticulon domain protein - 22 kDa potentially aggravating protein (paple22)
LINF_300032100	310	2477	993929	994813	-	+	antisense	SH3 domain protein-like protein
LINF_300032500	-120	2317	1008652	1011279	-	-	sense	Stabilization of polarity axis - putative
LINF_300033300	268	1576	1026911	1027267	-	-	sense	hypothetical protein - conserved
LINF_300034800	131	2309	1069973	1072186	-	-	sense	phospholipase c-like protein
LINF_300036400	327	835	1119212	1120237	-	-	sense	homoserine kinase - putative
LINF_300036700	184	1505	1128808	1129956	-	-	sense	S-adenosylmethionine decarboxylase
LINF_300036800	67	4102	1135220	1136113	-	-	sense	S-adenosylmethionine decarboxylase proenzyme- like - putative
LINF_300037000	262	12495	1154321	1155010	-	-	sense	hypothetical protein - conserved
LINF_300037400	261	1947	1165998	1166423	-	-	sense	RNA recognition motif. (a.k.a. RRM - RBD - or RNP domain)/RNA recognition motif (a.k.a. RRM - RBD - or RNP domain) - putative
LINF_300037500	171	1540	1168601	1169905	-	-	sense	3-hydroxy-3-methylglutaryl-CoA reductase
LINF_300038700	398	3598	1199387	1200676	+	+	sense	UV excision repair RAD23-like protein
LINF_300039400	262	7422	1223347	1225221	+	+	sense	hypothetical protein - conserved
LINF_300039500	264	2454	1233658	1235241	+	+	sense	PAS-domain containing phosphoglycerate kinase - putative
LINF_300039600	194	3320	1238384	1241311	+	+	sense	CAS/CSE/importin domain protein - putative
LINF_300041800	145	1778	1310910	1311455	+	+	sense	ATP synthase - epsilon chain - putative
LINF_300042100	197	3135	1318812	1319573	+	+	sense	CYC2-like protein - putative
LINF_300042700	-11	3821	1333945	1335690	+	+	sense	Protein of unknown function (DUF3808)/Tetratricopeptide repeat - putative
LINF_310005100	171	1094	8743	9687	-	-	sense	Aquaglyceroporin 1
LINF_310005300	159	1419	15859	17499	-	-	sense	BT1 family/MFS/sugar transport protein - putative
LINF_310008700	377	5333	102773	104176	-	-	sense	amino acid transporter aATP11 - putative
LINF_310010400	340	2441	172040	173959	-	-	sense	hypothetical protein - conserved
LINF_310010700	324	5343	185168	187204	-	+	antisense	hypothetical protein - conserved
LINF_310011400	108	4661	208161	209690	-	-	sense	amino acid transporter aATP11 - putative
LINF_310013450	247	4714	284882	285817	-	-	sense	hypothetical protein - conserved
LINF_310014200	247	3292	312153	313418	-	-	sense	hypothetical protein - conserved
LINF_310014300	135	5017	319543	319875	-	-	sense	hypothetical protein
LINF_310014900	361	3772	343127	343486	-	+	antisense	hypothetical protein - conserved
LINF_310016300	231	3126	401856	404711	-	-	sense	hypothetical protein - conserved
LINF_310016400	297	6980	412887	415589	-	-	sense	RNA recognition motif. (a.k.a. RRM - RBD - or RNP domain) - putative
LINF_310016700	119	943	431588	433216	-	-	sense	hypothetical protein - conserved
LINF_310017000	257	2297	442936	444852	-	-	sense	hypothetical protein - conserved
LINF_310017300	91	1151	450673	451818	-	-	sense	Domain of unknown function (DUF4498) - putative
LINF_310017800	210	848	462787	463722	-	-	sense	monoglyceride lipase - putative
LINF_310018700	139	4374	503904	506309	-	-	sense	Pyrophosphate-energized vacuolar membrane proton pump 1 - putative
LINF_310019100	321	2967	512821	516699	-	+	antisense	hypothetical protein - conserved
LINF_310019600	101	1012	540390	545051	-	-	sense	pentamidine resistance protein 1
LINF_310020700	259	4612	632355	632735	-	-	sense	LSD1 zinc finger containing protein - putative
LINF_310020800	258	2563	635870	639775	-	-	sense	hypothetical protein - conserved
LINF_310020900	363	8355	648938	656122	-	-	sense	hypothetical protein - conserved
LINF_310021000	421	4337	661622	665095	-	-	sense	hypothetical protein - conserved
LINF_310021200	no splicing site predicted	7011	679418	680770	-	-	sense	hypothetical protein - conserved
LINF_310021500	129	10208	704096	705526	-	-	sense	hypothetical protein - conserved
LINF_310022400	406	1579	753146	758230	-	-	sense	hypothetical protein - conserved
LINF_310022500	184	10177	769261	772098	-	-	sense	hypothetical protein - conserved
LINF_310023300	14	685	804693	807128	-	-	sense	Leucine Rich repeat - putative
LINF_310023900	3	4831	819275	820711	-	-	sense	MYND finger containing protein - putative
LINF_310024900	125	3764	853926	855137	-	-	sense	nucleosome assembly protein-like protein
LINF_310025200	223	7064	875248	876633	-	-	sense	Sphingosine N-acyltransferase - putative
LINF_310025300	55	4520	888781	890544	-	-	sense	amino acid permease
LINF_310025600	92	4522	905953	907770	-	-	sense	amino acid permease
LINF_310025700	161	4074	912293	916414	-	-	sense	protein kinase - putative
LINF_310026700	-22	3545	970299	971714	-	-	sense	peptidase m20/m25/m40 family-like protein
LINF_310026900	363	2681	975997	978546	-	-	sense	hypothetical protein - conserved
LINF_310027000	125	3623	983118	986996	-	-	sense	RING-variant domain containing protein - putative
LINF_310027200	421	1991	993702	995138	-	-	sense	transcription like protein nupm1 - putative
LINF_310027800	126	10749	1017454	1017756	-	+	antisense	hypothetical protein
LINF_310028400	298	1476	1035974	1037476	-	-	sense	hypothetical protein - conserved
LINF_310028600	183	2979	1045578	1047053	-	-	sense	CRAL/TRIO domain containing protein - putative
LINF_310029000	145	1442	1060273	1060629	-	-	sense	hypothetical protein
LINF_310029600	214	2371	1087220	1090369	-	-	sense	hypothetical protein - conserved
LINF_310029900	124	2432	1104022	1107795	-	-	sense	ARM-like helical domain-containing protein
LINF_310030300	149	3504	1144816	1146744	-	-	sense	hypothetical protein - conserved
LINF_310030600	128	2976	1162242	1162700	-	-	sense	hypothetical protein - conserved
LINF_310031200	118	3860	1181282	1182328	-	+	antisense	3'-nucleotidase/nuclease - putative
LINF_310031600	30	1605	1194428	1195522	-	-	sense	p-nitrophenylphosphatase - putative
LINF_310031700	-31	4336	1200125	1201141	-	-	sense	p-nitrophenylphosphatase - putative
LINF_310031800	27	10143	1211670	1216163	-	-	sense	Symplekin tight junction protein C terminal - putative
LINF_310032100	111	4412	1226297	1228726	-	-	sense	hypothetical protein - conserved
LINF_310032300	218	1619	1236560	1240240	-	+	antisense	hypothetical protein - conserved
LINF_310032600	158	7931	1261039	1261743	-	+	antisense	hypothetical protein - conserved
LINF_310033500	381	1557	1281229	1283700	-	-	sense	hypothetical protein - conserved
LINF_310033600	109	2024	1289183	1291549	-	-	sense	hypothetical protein - conserved
LINF_310033800	165	1945	1298855	1302190	-	-	sense	hypothetical protein - conserved
LINF_310034700	20	4253	1333180	1334913	-	-	sense	hypothetical protein - conserved
LINF_310036700	184	3941	1394941	1395750	-	-	sense	hypothetical protein - conserved
LINF_310036800	210	1095	1397299	1398138	-	-	sense	KH domain/Domain of unknown function (DUF1771)/Smr domain containing protein - putative
LINF_310038200	79	3212	1430415	1431659	-	-	sense	squalene synthase - putative
LINF_310039900	72	794	1496361	1497014	-	+	antisense	DnaJ domain containing protein - putative
LINF_320005900	282	1698	27973	28887	-	-	sense	hypothetical protein - conserved
LINF_320006300	337	1306	43114	43833	-	-	sense	hypothetical protein - conserved
LINF_320007300	307	1145	69278	72358	-	+	antisense	hypothetical protein - conserved
LINF_320007600	80	1723	81499	86856	-	-	sense	hypothetical protein - conserved
LINF_320008400	457	1235	118105	122748	-	-	sense	hypothetical protein - conserved
LINF_320008500	177	776	124184	126865	-	-	sense	hypothetical protein - conserved
LINF_320009500	62	1303	166626	167501	-	-	sense	Protein of unknown function (DUF1279) - putative
LINF_320012000	369	2113	226450	227358	+	+	sense	hypothetical protein - conserved
LINF_320012500	89	2156	247010	247900	+	+	sense	Mut7-C RNAse domain containing protein - putative
LINF_320013700	128	3802	304898	305392	+	-	antisense	CYC2-like cyclin - putative
LINF_320014800	134	7389	341397	344078	+	+	sense	vacuolar proton-ATPase-like protein - putative
LINF_320015100	270	2883	359125	361929	+	+	sense	Staphylococcal nuclease homologue/Tudor domain containing protein - putative
LINF_320016100	-125	811	414680	416548	+	+	sense	hypothetical protein - conserved
LINF_320017100	400	1079	449825	451879	+	+	sense	kinetoplast polyadenylation/uridylation factor 2 - putative
LINF_320017200	176	4144	453431	454348	+	+	sense	hypothetical protein - conserved
LINF_320019000	177	880	514224	516116	+	+	sense	PPPDE putative peptidase domain containing protein - putative
LINF_320019400	352	3008	534280	536652	+	+	sense	G5-interacting protein - putative
LINF_320019600	53	1057	543209	545461	-	-	sense	hypothetical protein - conserved
LINF_320020700	387	4789	587195	588322	-	-	sense	hypothetical protein - conserved
LINF_320020850	391	1996	595110	595889	-	-	sense	hypothetical protein
LINF_320022000	169	1232	639865	640617	-	+	antisense	hypothetical protein - conserved
LINF_320022600	34	2666	659443	661134	-	-	sense	protein phosphatase 2C - putative
LINF_320024500	1	1368	723113	724990	-	-	sense	Cation efflux family - putative
LINF_320024700	51	2697	730981	733245	-	-	sense	3'-5' exonuclease - putative
LINF_320025100	no splicing site predicted	2194	749099	750505	-	-	sense	Vitamin B6 photo-protection and homoeostasis - putative
LINF_320025500	125	1753	766718	767551	-	-	sense	1-acyl-sn-glycerol-3-phosphateacyltransferase-like protein - putative
LINF_320025600	262	691	769144	770574	-	-	sense	hypothetical protein - conserved
LINF_320025700	262	4265	775609	776502	-	-	sense	ribosome biogenesis protein TSR3 - putative
LINF_320026400	159	2569	792651	793286	-	-	sense	Ras-related protein RAB2B - putative
LINF_320026600	148	1043	799110	799385	-	-	sense	hypothetical protein - conserved
LINF_320026800	106	3092	805718	806722	-	-	sense	Cytidylyltransferase - putative
LINF_320027200	16	4389	820615	823221	-	-	sense	hypothetical protein - conserved
LINF_320027300	-166	984	824366	825871	-	+	antisense	hypothetical protein - conserved
LINF_320028800	92	6174	879273	880316	-	-	sense	hypothetical protein - conserved
LINF_320028900	336	7597	888517	889080	-	-	sense	heat shock protein Hsp20 - putative
LINF_320029800	151	2574	916998	918014	-	-	sense	cytochrome-b5 reductase - putative
LINF_320030400	7	948	934389	934805	-	+	antisense	hypothetical protein
LINF_320030900	59	1577	949467	952517	-	-	sense	hypothetical protein - conserved
LINF_320032200	252	2518	988687	991563	-	-	sense	Cyclic nucleotide-binding domain containing protein - putative
LINF_320033300	132	6257	1032277	1033476	-	-	sense	cysteine desulfhydrase
LINF_320035800	62	2660	1124699	1126180	-	-	sense	phosphatidate cytidylyltransferase-like protein
LINF_320037800	73	1777	1189694	1190683	+	+	sense	chaperone protein DNAj - putative
LINF_320038400	350	1687	1211083	1213758	+	-	antisense	ATP-binding cassette protein subfamily B - member 3 - putative
LINF_320038800	42	1103	1229649	1230908	+	-	antisense	ribosomal protein L3 - putative
LINF_320039700	313	8509	1272076	1273959	+	+	sense	hypothetical protein - conserved
LINF_320042300	289	974	1396518	1398428	+	+	sense	hypothetical protein - conserved
LINF_320046000	118	1024	1492906	1493991	+	+	sense	hypothetical protein - conserved
LINF_320046800	147	685	1530371	1530928	+	+	sense	hypothetical protein - conserved
LINF_330005400	60	847	8544	10106	-	+	antisense	hypothetical protein - conserved
LINF_330006700	313	1353	36515	37531	-	-	sense	hypothetical protein - conserved
LINF_330007000	83	2557	45676	47340	-	-	sense	hypothetical protein - conserved
LINF_330007900	394	2986	84281	85348	-	-	sense	Mpv17 / PMP22 family - putative
LINF_330008800	128	1510	111186	112568	-	+	antisense	beta-galactofuranosyltransferase-like protein
LINF_330010300	170	1083	159960	161066	-	-	sense	hypothetical protein - conserved
LINF_330010700	49	2751	173621	173920	-	-	sense	Archaic translocase of outer membrane 11 kDa subunit - putative
LINF_330011200	335	1458	184793	186418	-	-	sense	deoxyribodipyrimidine photo-lyase - putative
LINF_330012000	179	1789	211860	213206	-	-	sense	Scaffold protein Nfu/NifU N terminal/NifU-like domain containing protein - putative
LINF_330012200	304	1289	222728	223783	-	-	sense	tRNA-splicing ligase RtcB - putative
LINF_330012300	177	1323	226098	226532	-	-	sense	hypothetical protein - conserved
LINF_330014600	369	6145	292373	293635	+	+	sense	hypothetical protein - conserved
LINF_330014800	no splicing site predicted	1074	308629	312441	+	+	sense	NLI interacting factor-like phosphatase - putative
LINF_330015600	133	1678	341465	343657	+	+	sense	2 -4-dienoyl-coa reductase fadh1 - putative
LINF_330016600	100	546	367903	370554	+	+	sense	hypothetical protein - conserved
LINF_330016700	189	1039	371432	373081	+	+	sense	hypothetical protein - conserved
LINF_330016900	295	3290	379443	384152	+	+	sense	WD domain - G-beta repeat - putative
LINF_330017400	221	2439	404616	407648	+	+	sense	Diacylglycerol acyltransferase - putative
LINF_330018000	29	1024	437105	438391	+	+	sense	hypothetical protein - conserved
LINF_330018200	176	4000	444057	444788	+	+	sense	hypothetical protein - conserved
LINF_330018700	349	1883	464244	465245	+	+	sense	hypothetical protein - conserved
LINF_330019100	432	7310	478100	480613	+	-	antisense	pumilio protein 6 - putative
LINF_330019200	218	1743	489135	489578	+	+	sense	hypothetical protein - conserved
LINF_330020500	225	1674	528028	528531	+	+	sense	Thioredoxin - putative
LINF_330020800	387	1415	536360	538321	+	+	sense	ABC transporter - putative
LINF_330022100	224	3532	565427	566653	+	+	sense	mitogen activated protein kinase - putative
LINF_330022700	248	6599	601178	603214	+	+	sense	RNA recognition motif. (a.k.a. RRM - RBD - or RNP domain) - putative
LINF_330023400	no splicing site predicted	1964	678807	679418	+	+	sense	PRA1 family protein - putative
LINF_330024500	97	6069	705741	707159	+	+	sense	peptidase m20/m25/m40 family-like protein
LINF_330024600	339	946	713637	716354	+	+	sense	hypothetical protein - conserved
LINF_330025200	133	2283	723149	725536	+	+	sense	thiamine biosynthesis-like protein
LINF_330025400	113	1076	728989	732087	+	+	sense	DNA polymerase delta catalytic subunit - putative
LINF_330025600	13	2075	740333	742255	+	+	sense	protein kinase - putative
LINF_330026700	346	6667	767919	770795	+	-	antisense	dual-specificity protein kinase - putative
LINF_330027000	124	902	781304	782074	+	+	sense	hypothetical protein - conserved
LINF_330028600	402	5004	825664	827010	+	+	sense	serine/threonine-protein kinase a - putative
LINF_330028800	159	1874	835791	836138	+	-	antisense	Presenilin enhancer-2 subunit of gamma secretase - putative
LINF_330029000	4	7069	848012	850186	+	+	sense	hypothetical protein - conserved
LINF_330029800	261	821	882055	885546	+	+	sense	copper-transporting ATPase-like protein - putative
LINF_330030900	409	1984	944274	945440	+	+	sense	hypothetical protein - conserved
LINF_330031900	390	2829	979290	983663	+	+	sense	protein kinase - putative
LINF_330032000	106	1170	986795	987970	+	-	antisense	udp-glc 4'-epimerase - putative
LINF_330032400	85	1271	1002618	1004087	+	+	sense	succinyl-coA:3-ketoacid-coenzyme A transferase - mitochondrial precursor - putative
LINF_330034100	-15	1617	1063158	1065221	+	-	antisense	recombinase rad51 - putative
LINF_330034600	174	1185	1082558	1084057	+	+	sense	carboxypeptidase - putative
LINF_330034700	141	5223	1085686	1086963	+	+	sense	isocitrate dehydrogenase - putative
LINF_330035500	151	885	1117851	1119329	+	+	sense	Signal recognition particle receptor beta subunit/Elongation factor Tu GTP binding domain containing protein - putative
LINF_330036000	226	1481	1136511	1140197	+	+	sense	hypothetical protein - conserved
LINF_330037600	-11	2288	1223091	1223801	+	+	sense	cysteine peptidase - Clan CA - family C51 - putative
LINF_330037700	258	2965	1226682	1227995	+	+	sense	hypothetical protein - conserved
LINF_330037900	59	923	1233550	1234764	+	+	sense	cysteine peptidase - Clan CA - family C51 - putative
LINF_330038200	154	5065	1239725	1240969	+	-	antisense	hypothetical protein - conserved
LINF_330038400	323	8789	1254583	1255197	+	-	antisense	hypothetical protein - conserved
LINF_330038500	170	24037	1264509	1265201	+	+	sense	hypothetical protein - conserved
LINF_330038800	265	4118	1315011	1319792	+	+	sense	Present in the outer mitochondrial membrane proteome 22-1
LINF_330039200	394	6286	1352094	1354067	+	+	sense	hypothetical protein - conserved
LINF_330039700	-6	3949	1385172	1386155	+	+	sense	hypothetical protein - conserved
LINF_330039900	345	4783	1400389	1403547	+	-	antisense	hypothetical protein - conserved
LINF_330040000	380	7435	1409108	1412017	+	+	sense	hypothetical protein - conserved
LINF_330040300	121	1927	1429550	1431598	+	+	sense	tyrosyl-DNA phosphodiesterase 1
LINF_340005600	178	1466	23421	24332	+	+	sense	ascorbate peroxidase
LINF_340006100	75	3240	38970	39626	+	+	sense	adenylate kinase - putative
LINF_340008000	43	856	105164	107203	+	+	sense	Trafficking protein Mon1 - putative
LINF_340008300	358	2635	115855	116931	+	+	sense	hypothetical protein - conserved
LINF_340010900	-181	2015	224950	226425	+	+	sense	hypothetical protein - conserved
LINF_340011100	214	7090	232762	234627	+	+	sense	leucine-rich repeat protein - putative
LINF_340011600	39	1362	259468	262005	+	+	sense	hypothetical protein - conserved
LINF_340012000	-25	1377	286237	287997	+	+	sense	hypothetical protein - conserved
LINF_340012300	228	13098	299221	305490	+	+	sense	ATP-binding cassette protein subfamily C - member 8 - putative
LINF_340012500	463	3437	327900	328247	+	-	antisense	hypothetical protein
LINF_340013200	346	1763	344225	345634	+	+	sense	hypothetical protein - conserved
LINF_340013500	257	2963	355018	355869	+	+	sense	serine/threonine-protein phosphatase PP1 - putative
LINF_340013600	285	2563	360023	360937	+	+	sense	serine/threonine-protein phosphatase PP1 - putative
LINF_340013700	5	2531	364311	365213	+	+	sense	serine/threonine-protein phosphatase PP1 - putative
LINF_340013800	339	4723	368526	369431	+	+	sense	serine/threonine-protein phosphatase PP1 - putative
LINF_340014700	125	4134	397417	397896	+	+	sense	DNA-directed RNA polymerase III subunit - putative
LINF_340015200	298	1551	412295	415303	+	+	sense	Wee1-like protein kinase - putative
LINF_340016100	170	8198	461742	462323	+	+	sense	amastin-like protein
LINF_340016800	198	2948	496984	499086	+	-	antisense	SET domain/Tetratricopeptide repeat - putative
LINF_340018600	177	1913	559479	561476	-	-	sense	hypothetical protein - conserved
LINF_340018700	49	1571	564094	564924	-	-	sense	Enriched in surface-labeled proteome protein 11 - putative
LINF_340020200	192	1363	617849	620713	-	-	sense	hypothetical protein - conserved
LINF_340022200	36	4965	714447	716858	-	-	sense	Protein of unknown function (DUF3808) - putative
LINF_340025100	148	1190	836148	836627	-	+	antisense	hypothetical protein - conserved
LINF_340025800	196	2764	872928	873878	-	-	sense	hypothetical protein
LINF_340027100	44	6499	930392	934540	-	-	sense	dual specificity protein phosphatase - putative
LINF_340027200	96	4515	939981	941282	-	-	sense	Thioredoxin/Thioredoxin-like domain/Thioredoxin-like - putative
LINF_340028200	154	1486	976648	978900	-	-	sense	hypothetical protein - conserved
LINF_340029000	132	1109	996606	997901	-	-	sense	Uncharacterized conserved protein H4 (DUF2046) - putative
LINF_340029500	-52	1408	1020143	1021300	-	-	sense	Aminotransferase class IV - putative
LINF_340030000	160	4376	1044370	1046997	-	+	antisense	Elongation factor Tu GTP binding domain containing protein - putative
LINF_340030400	174	1731	1056238	1057455	-	-	sense	hypothetical protein - conserved
LINF_340030800	257	8554	1075957	1077132	-	-	sense	protein phosphatase 2C-like protein
LINF_340032000	274	2541	1151162	1151431	+	+	sense	acyl-CoA binding protein - putative
LINF_340032500	-25	1651	1171157	1172983	+	-	antisense	Domain of unknown function DUF21 - putative
LINF_340032600	116	1161	1175078	1177798	+	+	sense	Vps52 / Sac2 family - putative
LINF_340033400	-53	13200	1201011	1201565	+	+	sense	hypothetical protein - conserved
LINF_340033600	162	1933	1217725	1218630	+	+	sense	hypothetical protein - conserved
LINF_340033700	306	3892	1221226	1222257	+	+	sense	hypothetical protein - conserved
LINF_340034000	46	2826	1232051	1233859	+	+	sense	hypothetical protein - conserved
LINF_340035100	223	2853	1287845	1289788	+	+	sense	regulatory subunit of protein kinase a-like protein
LINF_340035800	149	5556	1307090	1308388	+	+	sense	Patatin-like phospholipase - putative
LINF_340036000	221	3806	1315437	1316009	+	+	sense	hypothetical protein - conserved
LINF_340037300	-123	1965	1354642	1355718	+	+	sense	mitochondrial carrier protein-like protein
LINF_340037350	214	5066	1358557	1360467	+	+	sense	hypothetical protein - conserved
LINF_340037800	404	4373	1379743	1380768	+	+	sense	lipophosphoglycan biosynthetic protein (lpg2)
LINF_340038100	197	10188	1392482	1393675	+	+	sense	hypothetical protein - conserved
LINF_340038500	31	847	1411292	1413058	+	+	sense	hypothetical protein - conserved
LINF_340038700	378	1948	1417627	1418835	+	+	sense	hypothetical protein - conserved
LINF_340038800	384	4736	1421491	1423023	+	+	sense	NmrA-like family/NADH(P)-binding/NAD dependent epimerase/dehydratase family/3-beta hydroxysteroid dehydrogenase/isomerase family - putative
LINF_340039100	437	1050	1434044	1437517	+	+	sense	aminophospholipid translocase - putative
LINF_340039300	149	659	1447586	1449499	+	+	sense	hypothetical protein - conserved
LINF_340039400	225	3258	1450714	1452465	+	+	sense	Alpha-keto-acid decarboxylase - putative
LINF_340040800	216	5890	1488479	1489384	+	+	sense	aldose 1-epimerase-like protein
LINF_340040900	375	2161	1495943	1498132	+	+	sense	hypothetical protein - conserved
LINF_340041050	348	1279	1504173	1504538	+	+	sense	hypothetical protein - unknown function
LINF_340041200	301	2687	1509762	1512032	+	+	sense	cleavage and polyadenylation specificity factor - putative
LINF_340043400	254	3354	1564658	1565824	+	+	sense	adenosine kinase-like protein
LINF_340044100	357	3317	1589089	1591002	+	+	sense	transmembrane/endomembrane-like protein
LINF_340046600	71	2422	1668887	1669801	+	+	sense	hypothetical protein - conserved
LINF_340047000	323	3102	1679421	1681067	+	+	sense	expression site-associated protein 5 (ESAG5) - putative
LINF_340047250	274	1675	1701243	1701578	+	+	sense	hypothetical protein
LINF_340047300	196	2909	1704333	1704617	+	-	antisense	hypothetical protein - conserved
LINF_340048700	-191	972	1743378	1744649	+	-	antisense	GRIP domain containing protein - putative
LINF_340050500	26	1139	1803270	1803980	+	+	sense	Cullin binding - putative
LINF_340050600	102	792	1805457	1806656	+	+	sense	Ankyrin repeats (3 copies)/Ankyrin repeats (many copies)/Ankyrin repeat - putative
LINF_340052300	322	694	1844711	1846153	+	-	antisense	hypothetical protein - conserved
LINF_350007400	306	2539	61763	62869	+	+	sense	hypothetical protein - conserved
LINF_350007800	343	1352	72262	72495	+	-	antisense	hypothetical protein - conserved
LINF_350008900	265	2893	105976	107823	+	-	antisense	Thioredoxin - putative
LINF_350009000	113	3825	111437	112360	+	+	sense	hypothetical protein
LINF_350010400	103	1218	186995	193369	+	+	sense	WD domain - G-beta repeat - putative
LINF_350011600	135	1722	247569	248399	+	+	sense	vacuolar ATP synthase subunit d - putative
LINF_350011700	75	1434	250563	252158	+	+	sense	Endonuclease/Exonuclease/phosphatase family - putative
LINF_350012100	143	1231	264665	265336	+	+	sense	proteasome activator protein pa26 - putative
LINF_350012200	38	5161	267219	268664	+	+	sense	AMP-activated protein kinase - gamma regulatory subunit
LINF_350012900	30	4179	293058	294296	+	+	sense	aspartate aminotransferase - putative
LINF_350013700	162	1466	317313	318020	+	+	sense	hypothetical protein - conserved
LINF_350014400	133	2635	346922	348037	+	+	sense	aldose 1-epimerase - putative
LINF_350014700	108	1651	358496	359470	+	-	antisense	casein kinase I - putative
LINF_350014900	324	14046	371152	372459	+	+	sense	Zinc finger C-x8-C-x5-C-x3-H type (and similar) - putative
LINF_350015300	251	1881	407120	408862	+	-	antisense	hypothetical protein - conserved
LINF_350016000	328	2248	428490	431081	+	-	antisense	oligosaccharyl transferase subunit - putative
LINF_350016100	340	2248	433877	436276	+	-	antisense	oligosaccharyl transferase subunit - putative
LINF_350016200	178	3599	438910	441426	+	+	sense	oligosaccharyl transferase subunit - putative
LINF_350017400	200	821	482280	482966	+	+	sense	monothiol glutaredoxin - putative
LINF_350017800	216	1436	489999	490748	+	-	antisense	hypothetical protein - conserved
LINF_350018500	320	1630	510267	511616	+	-	antisense	hypothetical protein - conserved
LINF_350019100	237	2300	531229	533106	+	+	sense	peroxisome targeting signal 1 receptor - putative
LINF_350019700	264	3475	557567	558556	+	+	sense	hypothetical protein - conserved
LINF_350019800	237	5393	562699	564705	+	-	antisense	choline/ethanolamine kinase - putative
LINF_350020700	390	764	602993	604048	-	-	sense	Methyltransferase domain/ubiE/COQ5 methyltransferase family - putative
LINF_350022100	382	1817	649172	650506	-	-	sense	cyclophilin 14 - putative
LINF_350022300	205	1598	655616	659110	-	-	sense	ubiquitin hydrolase - putative
LINF_350022800	77	1163	666433	668091	+	+	sense	DNA polymerase epsilon subunit b - putative
LINF_350023200	323	1118	677036	679255	+	+	sense	hypothetical protein - conserved
LINF_350025700	185	6073	760092	762203	+	+	sense	Domain of unknown function (DUF4205) - putative
LINF_350025900	27	1943	769134	772463	+	+	sense	calcium motive p-type ATPase - putative
LINF_350026000	95	4037	775486	777582	+	+	sense	kinesin - putative
LINF_350026200	309	4968	786503	787951	+	-	antisense	hypothetical protein - conserved
LINF_350026500	402	3685	797280	798791	+	-	antisense	hypothetical protein - conserved
LINF_350027900	41	3003	849278	850858	+	+	sense	ATP-grasp domain containing protein - putative
LINF_350028500	39	2317	873974	877360	+	+	sense	protein kinase - putative
LINF_350029100	436	5326	899825	903655	+	-	antisense	hypothetical protein - conserved
LINF_350029400	298	2326	919993	922764	+	+	sense	ubiquitin hydrolase - putative
LINF_350030600	255	2300	977857	978504	+	+	sense	hypothetical protein - conserved
LINF_350032000	258	1658	1014066	1014293	-	+	antisense	Heat shock factor binding protein 1 - putative
LINF_350032600	311	1760	1036400	1037638	-	-	sense	acyl-CoA dehydrogenase - putative
LINF_350033100	25	3579	1059159	1061255	-	-	sense	transporter-like protein
LINF_350033300	370	4374	1076228	1077430	-	-	sense	Chlamydia CHLPS protein (DUF818)/Alpha/beta hydrolase family - putative
LINF_350034500	275	4910	1118572	1121562	-	-	sense	hypothetical protein - conserved
LINF_350035900	88	2991	1170598	1174062	-	-	sense	ubiquitin-activating enzyme E1 - putative
LINF_350037700	8	2064	1252710	1253939	-	-	sense	cystathione gamma lyase - putative
LINF_350037800	159	2402	1256851	1259253	-	-	sense	hypothetical protein - conserved
LINF_350038700	325	5531	1281730	1282818	-	+	antisense	mitochondrial carrier protein - putative
LINF_350038800	114	3881	1287484	1288923	-	-	sense	6-phosphogluconate dehydrogenase - decarboxylating - putative
LINF_350039900	258	849	1321514	1324036	-	-	sense	DNA-repair protein - putative
LINF_350040200	262	3332	1332253	1334442	-	+	antisense	hypothetical protein - conserved
LINF_350040600	113	6470	1351640	1353325	-	+	antisense	NLI interacting factor-like phosphatase - putative
LINF_350041100	209	3076	1370026	1373598	-	-	sense	Fusaric acid resistance protein-like - putative
LINF_350041200	443	2975	1377166	1379262	-	-	sense	membrane transporter protein - putative
LINF_350041600	234	2343	1389857	1390342	-	-	sense	iron-sulfur cluster assembly protein - putative
LINF_350042200	328	4670	1411598	1412359	-	-	sense	ribulose-phosphate 3-epimerase - putative
LINF_350045100	179	3470	1485488	1486510	+	+	sense	protein kinase A catalytic subunit isoform 1
LINF_350046600	133	986	1550984	1551238	+	+	sense	Splicing factor 3B subunit 10 (SF3b10) - putative
LINF_350048000	321	3194	1626664	1628466	+	+	sense	hypothetical protein - conserved
LINF_350048200	342	8649	1638132	1639028	+	-	antisense	hypothetical protein - conserved
LINF_350048700	73	6723	1661901	1662878	+	+	sense	hypothetical protein - conserved
LINF_350050300	62	4765	1719738	1720532	+	+	sense	predicted zinc finger protein
LINF_350050700	151	945	1731370	1735821	+	-	antisense	hypothetical protein - conserved
LINF_350051100	129	1431	1741566	1743722	+	+	sense	hypothetical protein - conserved
LINF_350052000	224	1594	1766920	1767786	+	+	sense	protein kinase - putative
LINF_350052100	19	991	1770031	1771506	+	+	sense	chaperone protein DNAj - putative
LINF_350052600	345	867	1783608	1783907	+	+	sense	hypothetical protein - conserved
LINF_350053500	209	1407	1804517	1805179	+	-	antisense	membrane- trafficking protein - putative
LINF_350053800	289	1200	1816275	1817282	+	+	sense	Histidine phosphatase superfamily (branch 1) - putative
LINF_350054700	110	2764	1840611	1843337	+	+	sense	DNA replication licensing factor MCM9 - putative
LINF_350054900	173	4305	1850863	1851480	+	+	sense	hypothetical protein - conserved
LINF_350055600	88	2825	1888788	1889966	+	+	sense	mitogen-activated protein kinase - putative
LINF_350056000	408	1360	1904772	1906718	+	+	sense	hypothetical protein - conserved
LINF_350056200	143	2878	1912282	1912788	+	+	sense	hypothetical protein - conserved
LINF_350057500	274	3264	1945729	1947162	+	+	sense	NIMA-related kinase - putative
LINF_350057600	406	5189	1951148	1951921	+	+	sense	Zinc finger C-x8-C-x5-C-x3-H type (and similar) - putative
LINF_360005300	336	1651	12602	13900	-	-	sense	N-acetylglucosamine-6-phosphate deacetylase-like protein
LINF_360006500	45	1287	47612	49069	-	-	sense	6-phosphofructo-2-kinase/fructose-2 -6-bisphosphatas - putative
LINF_360007800	301	2608	84210	85673	-	-	sense	xylulokinase - putative
LINF_360009400	239	1017	122288	122884	-	+	antisense	hypothetical protein - conserved
LINF_360012200	400	3868	201983	202348	+	+	sense	Enriched in surface-labeled proteome protein 18
LINF_360012700	383	1756	218944	219723	+	+	sense	Protein C21orf2 homolog - putative
LINF_360012800	368	7968	222323	223693	+	+	sense	mitogen-activated protein kinase
LINF_360012900	-8	15409	232666	234183	+	+	sense	zinc finger protein family member - putative
LINF_360014100	391	5330	312892	315252	+	+	sense	zinc finger protein family member - putative
LINF_360014300	213	2527	325928	327505	+	-	antisense	mitogen-activated protein kinase kinase - putative
LINF_360014700	150	8909	340909	343281	+	+	sense	SNF1-related protein kinases - putative
LINF_360014800	29	1987	352573	357264	+	+	sense	mitogen-activated protein kinase-like protein
LINF_360015000	104	2829	363174	363572	+	+	sense	hypothetical protein
LINF_360016100	43	990	411117	416144	+	+	sense	hypothetical protein - conserved
LINF_360017400	0	1162	447893	449005	+	+	sense	Memo-like protein - putative
LINF_360018000	205	1206	462103	463593	+	+	sense	hypothetical protein - conserved
LINF_360018700	145	854	480004	481638	+	+	sense	hypothetical protein - conserved
LINF_360019200	42	5322	491864	492583	+	+	sense	Poly(ADP-ribose) polymerase and DNA-Ligase Zn-finger region/Zinc-finger (CX5CX6HX5H) motif containing protein - putative
LINF_360021200	98	1200	566708	569554	-	-	sense	hypothetical protein - conserved
LINF_360021400	287	5093	576359	577891	-	-	sense	serine/threonine protein kinase - putative
LINF_360021600	95	3993	589726	592536	-	-	sense	engulfment and cell motility domain 2 - putative
LINF_360021700	367	2867	596304	598850	-	+	antisense	predicted tripartite motif protein
LINF_360021800	114	1875	601152	602663	-	-	sense	Leucine rich repeat/Leucine Rich Repeat - putative
LINF_360022600	137	2401	634892	639973	-	-	sense	clathrin heavy chain - putative
LINF_360024700	138	2819	729456	732089	-	-	sense	hypothetical protein - conserved
LINF_360026000	273	3247	773395	774894	-	-	sense	inosine-guanosine transporter
LINF_360026700	102	2010	789399	789791	+	-	antisense	hypothetical protein
LINF_360027400	402	2065	812385	813728	+	-	antisense	dolichyl-P-Man:GDP-Man5GlcNAc2-PP-dolichyl alpha-1 -3-mannosyltransferase - putative
LINF_360027700	1	3470	823382	824374	+	+	sense	TPR repeat/Tetratricopeptide repeat - putative
LINF_360029900	411	1971	910894	912381	+	+	sense	Bardet-Biedl syndrome 4 protein - putative
LINF_360030300	387	1384	933150	934385	+	+	sense	glucokinase
LINF_360030700	218	5590	967498	968844	+	+	sense	tyrosine aminotransferase
LINF_360031200	219	2192	983893	984954	+	+	sense	sterol 24-c-methyltransferase - putative
LINF_360031600	133	10976	1003244	1005802	+	+	sense	dipeptidyl-peptidase 8-like serine peptidase
LINF_360031900	263	765	1021196	1022551	+	+	sense	hypothetical protein - conserved
LINF_360032000	189	1092	1024450	1026570	+	-	antisense	hypothetical protein - conserved
LINF_360032800	-6	2064	1048754	1049962	+	+	sense	C-4 sterol methyl oxidase - putative
LINF_360033600	89	2325	1065456	1068431	-	-	sense	related to multifunctional cyclin-dependent kinase pho85-like protein
LINF_360034400	231	4540	1117067	1118458	-	-	sense	dihydrolipoamide acetyltransferase precursor - putative
LINF_360035200	93	6410	1145850	1146308	-	-	sense	D-tyrosyl-tRNA deacylase - putative
LINF_360035400	66	1493	1151935	1152411	-	-	sense	acetyltransferase-like protein
LINF_360035600	238	3436	1162195	1164435	-	-	sense	hypothetical protein - conserved
LINF_360036100	104	1171	1184392	1186167	-	-	sense	hypothetical protein - conserved
LINF_360041200	238	1355	1331506	1335018	-	-	sense	Enoyl-CoA hydratase/isomerase family/2-enoyl-CoA Hydratase C-terminal region containing protein - putative
LINF_360043000	290	2020	1376798	1377451	-	-	sense	class-E vacuolar protein-sorting protein 24 (Vps24p) - putative
LINF_360044900	179	2066	1440742	1441632	-	-	sense	hypothetical protein - conserved
LINF_360047000	346	1880	1494059	1495192	+	+	sense	aminomethyltransferase - mitochondrial - putative
LINF_360048500	293	780	1545682	1548717	+	-	antisense	hypothetical protein - conserved
LINF_360049000	-47	816	1564003	1566222	+	+	sense	hypothetical protein
LINF_360050000	297	1362	1600702	1602000	+	+	sense	hypothetical protein - conserved
LINF_360051300	13	860	1641771	1644725	+	+	sense	WD domain - G-beta repeat/Utp21 specific WD40 associated putative domain containing protein - putative
LINF_360051800	227	14367	1659578	1662001	+	-	antisense	serine/threonine kinase - putative
LINF_360052500	225	2687	1703969	1710550	+	+	sense	predicted C2 domain protein
LINF_360054800	189	5391	1798268	1801693	+	+	sense	related to elongation factor-2 kinase efk-1b isoform-like protein
LINF_360054900	150	1889	1807460	1808467	+	+	sense	myosin heavy chain kinase a-like protein
LINF_360055000	308	3408	1811459	1813213	+	+	sense	PSP1 C-terminal conserved region containing protein - putative
LINF_360055600	74	2862	1829057	1832779	+	+	sense	hypothetical protein - conserved
LINF_360056400	8	1286	1860409	1863387	+	+	sense	Alpha/beta hydrolase family - putative
LINF_360058200	377	889	1923996	1924715	+	+	sense	Sugar efflux transporter for intercellular exchange - putative
LINF_360058900	65	5337	1950803	1951630	-	+	antisense	Uncharacterized protein family UPF0029 - putative
LINF_360059500	25	1854	1978468	1979526	-	-	sense	hypothetical protein - conserved
LINF_360060900	388	3484	2021237	2022793	-	-	sense	VHS domain containing protein - putative
LINF_360061300	230	1107	2033289	2034887	-	-	sense	aldehyde dehydrogenase - putative
LINF_360061700	319	1031	2050162	2050899	-	-	sense	hypothetical protein - conserved
LINF_360063400	282	896	2121820	2123301	-	-	sense	tyrosine specific protein phosphatase - putative
LINF_360064800	233	999	2172141	2173667	-	-	sense	adiponectin receptor protein 1 - putative
LINF_360064900	278	3139	2177390	2178403	-	-	sense	adiponectin receptor protein 1 - putative
LINF_360066200	237	501	2213797	2215284	-	+	antisense	hypothetical protein - conserved
LINF_360066500	266	562	2221363	2223456	-	+	antisense	RNA helicase - putative
LINF_360068500	79	3400	2287135	2289294	-	-	sense	a44l protein-like protein
LINF_360068900	303	1830	2304378	2305631	-	+	antisense	choline/ethanolamine phosphotransferase - putative
LINF_360069500	361	7908	2334460	2335410	-	-	sense	glycerophosphoryl diester phosphodiesterase - putative
LINF_360072300	239	1681	2433581	2434117	-	-	sense	ADP-ribosylation factor-like protein 3b - putative
LINF_360073900	4	9622	2507658	2508494	-	+	antisense	hypothetical protein - conserved
LINF_360075000	218	3040	2536606	2538279	-	-	sense	GTPase activating protein - putative
LINF_360076000	351	932	2559559	2560422	-	-	sense	tartrate-sensitive acid phosphatase acp-3.2 - putative
LINF_360078400	58	947	2634789	2635991	-	-	sense	methyltransferase - putative
LINF_360078500	397	763	2637478	2637918	-	+	antisense	Cytochrome b5-like Heme/Steroid binding domain containing protein - putative
LINF_360078700	-6	792	2641023	2642141	-	-	sense	f2o10.10 protein-like protein
LINF_360079000	402	1427	2649498	2650124	-	-	sense	mitochondrial carrier protein - putative
LINF_360079300	29	2293	2660033	2662126	-	+	antisense	serine peptidase clan SC - family S9A - putative
LINF_360079500	384	1228	2665864	2668104	-	-	sense	adaptin complex 1 subunit - putative
LINF_360080200	258	1314	2693168	2694598	-	-	sense	amino acid permease aap11ld-like protein
LINF_360080900	95	2092	2708654	2712574	-	-	sense	nuclear pore complex protein (NUP155) - putative
Additional file 1: Table S3. List of 1127 L. infantum transcripts harboring a SIDER2 element in their 3'UTR as predicted by the PRED-A-TERM software. We also manually examined the Illumina RNA-seq read patterns in IGV to check if they were aligned with the 3' UTRs harboring SIDER2 elements.
