# Supplementary material for: Evolutionary divergent clusters of transcribed extinct truncated retroposons drive low mRNA expression and developmental regulation in the protozoan Leishmania
Source: BMC Biol. 2024 Oct 29;22:249. doi: 10.1186/s12915-024-02051-4 (PMC11520807; doi:10.1186/s12915-024-02051-4)
Supplement: Supplementary file 1 — Additional file 1: Tables S1-S9. Table S1. A metadata table including the complete list of 1448 SIDER2 elements in L. infantum with 1262 present in 3'UTRs (predicted by PRED-A-TERM and confirmed for several by Illumina RNA-seq). This table also includes information regarding the genomic location and orientation of SIDER2 elements, their length, their distance from the CDS, CD-Hit-Est clustering, HMMER signature II score and the expression group in L. infantum promastigotes as determined by Illumina RNA-sequencing. Table S2. Metadata table of 1262 SIDER2 sequences located at the 3'UTR subjected to of CD-Hit-Est clustering analysis based on sequence similarity. In a separate sheet (≥ 4 SIDER2/cluster-no paralogs), the list of 74 clusters with ≥ 4 transcripts each harboring a single SIDER2 in their 3'UTR, excluding all paralogous proteins is provided. In another separate sheet (SIDER2 Clusters with paralogs), 19 clusters containing paralogous genes (among the 1127 L. infantum transcripts) harboring a single SIDER2 element in their 3'UTR are listed. In the last sheet (FPKM mean-SD Pro and Ama), expression levels (mean of FPKM values) of 74 clusters harboring up to 4 SIDER2-containing transcripts in L. infantum promastigotes (Pro), axenic amastigotes (Axe Ama) and macrophage-derived amastigotes (Macro Ama) are shown. Table S3. A list of 1127 L. infantum transcripts harboring a SIDER2 element in their 3'UTR as predicted by the PRED-A-TERM software. We also manually examined the Illumina RNA-seq read patterns in IGV to check if they were aligned with the 3' UTRs harboring SIDER2 elements. Table S4. A full list of the L. infantum transcriptome (FPKM values) in promastigotes (Pro), axenic amastigotes (Axe Ama) and macrophage-derived amastigotes (Macro Ama) as resulted from high throughput Illumina-RNA seq analysis. In a separate sheet, only the SIDER2-containing transcripts were analyzed. In another sheet, we summarized the proportion of developmentally regulated SIDER2-cont [file 12915_2024_2051_MOESM1_ESM.zip › Additional file 1 Table_S4.xlsx]

## Sheet: Table S4-Full list
TriTrypDB Gene ID	Number SIDER2	3'UTR length	Pro FPKM mean	Pro FPKM mean group	Axe Ama FPKM mean	Macro Ama FPKM mean	DE.Macro Ama vs. Pro.Log2FC	DE.Macro Ama vs. Pro.padjust	DE.Axe Ama vs. Pro.Log2FC	DE.Axe Ama vs. Pro.padjust
LINF_010005000	0	ND	50.677817	medium	12.83600767	37.787544	-0.504408477	0.003561199	-2.103263065	2.57E-56
LINF_010005100	0	537	20.45718567	low	34.44589867	31.061161	0.54700333	8.66E-07	0.632388403	7.33E-14
LINF_010005200	0	1069	22.54105667	low	28.111922	19.80067133	-0.282192118	0.054633169	0.197075522	0.093031479
LINF_010005300	0	450	39.25131833	medium	63.529958	49.68619767	0.260583511	0.054993188	0.574372397	7.04E-07
LINF_010005500	0	498	37.81119767	medium	49.024629	36.82403467	-0.140335486	0.260969908	0.253008864	0.007633087
LINF_010005600	0	400	21.12474733	low	25.15869133	24.91650633	0.15267112	0.25821546	0.131359474	0.138893896
LINF_010005700	0	299	33.937153	medium	48.56023667	38.07173033	-0.093059613	0.480938073	0.395920907	5.22E-08
LINF_010005900	0	485	12.988866	low	23.97250433	21.147045	0.551129645	0.000130009	0.763971331	3.66E-17
LINF_010006000	0	332	50.408956	medium	75.885432	64.09014367	0.167470122	0.151581381	0.468115448	5.87E-08
LINF_010006100	0	468	38.184541	medium	46.04746633	42.96533467	0.039601306	0.733405207	0.147603953	0.024966918
LINF_010006200	0	591	26.666322	medium	27.27358633	21.381422	-0.474199442	0.000457614	-0.088330764	0.380160799
LINF_010006400	0	215	43.07084133	medium	50.44144067	62.369808	0.419635006	0.000459768	0.107438836	0.460142769
LINF_010006500	0	306	45.02364633	medium	81.38653033	61.81097033	0.336528629	0.015030396	0.732653969	1.63E-12
LINF_010006600	0	1839	45.71617633	medium	51.38646467	44.61712267	-0.07872933	0.452435397	0.047047671	0.570016168
LINF_010006700	0	203	34.49263633	medium	27.496933	38.05038033	-0.053360174	0.642947204	-0.44828221	7.42E-12
LINF_010006800	0	759	45.533719	medium	66.32547267	53.54289233	0.191979125	0.175688739	0.420930593	4.67E-06
LINF_010006900	0	189	32.24308	medium	57.717336	52.063075	0.530640189	3.23E-06	0.719471142	7.42E-17
LINF_010007000	0	458	38.601448	medium	46.24917967	51.255974	0.251388867	0.004628319	0.138992682	0.029956824
LINF_010007200	0	2813	32.60457533	medium	51.260746	47.331439	0.445522161	0.00121489	0.530379003	1.33E-07
LINF_010007300	0	385	24.60115433	low	32.42954667	35.532518	0.32920241	0.000468862	0.277419905	2.10E-06
LINF_010007400	0	356	12.98116833	low	17.77896133	15.272944	0.141830682	0.267578505	0.332443338	1.66E-05
LINF_010007500	0	233	41.31315367	medium	73.37765	34.64386033	-0.342525284	0.019951715	0.707065696	5.00E-26
LINF_010007600	0	750	47.51902	medium	65.815412	38.321186	-0.483683225	0.000770773	0.347941456	0.000313869
LINF_010007700	0	407	51.31330267	medium	74.502284	108.5978647	0.983936427	3.29E-26	0.414569397	2.55E-07
LINF_010007900	0	481	604.141581	high	830.2260333	642.6916503	-0.039213281	0.769627385	0.335404817	0.000251425
LINF_010008000	0	128	68.24186467	high	50.238098	42.65923433	-0.726350331	1.38E-12	-0.563276048	9.10E-16
LINF_010008100	0	207	19.32163067	low	21.83562067	23.73397533	0.105137021	0.66879411	0.056264721	0.724768104
LINF_010008200	0	443	37.69541433	medium	52.827667	29.45795767	-0.41035228	0.001940628	0.364729344	0.000230349
LINF_010008300	0	206	74.97939833	high	71.586413	91.56333167	0.17505201	0.144298999	-0.188613744	0.005161852
LINF_010008400	0	538	132.2130943	high	81.15646867	93.34343733	-0.620476908	8.09E-07	-0.826532834	6.59E-17
LINF_010008500	0	527	36.072478	medium	61.60666767	34.57426133	-0.207258009	0.152415737	0.651370692	1.93E-13
LINF_010008600	0	556	30.80218967	medium	36.35149267	26.528016	-0.32063681	0.000906375	0.117594394	0.119340186
LINF_010008700	0	239	48.60748267	medium	216.5024263	246.7932077	2.160136352	1.76E-88	2.033525254	1.04E-117
LINF_010008800	0	320	49.843933	medium	127.604416	110.748469	0.966976756	7.04E-21	1.235491783	1.33E-66
LINF_010008900	0	563	35.58536033	medium	50.12637433	55.147395	0.468657282	4.61E-09	0.373050936	6.49E-10
LINF_010009000	0	600	34.056666	medium	28.41877433	32.991347	-0.173307221	0.076386505	-0.381996809	2.00E-08
LINF_010009100	0	40	15.205637	low	18.71502633	25.99691767	0.633091775	7.17E-06	0.178116071	0.094761061
LINF_010009200	0	571	1025.280884	high	750.6104533	642.975179	-0.794081809	1.14E-16	-0.573279131	1.36E-09
LINF_010009300	0	215	922.959737	high	704.824707	601.328064	-0.738050499	1.21E-14	-0.512420984	6.74E-08
LINF_010009400	0	366	18.759255	low	22.45434167	25.404213	0.286539763	0.009703923	0.139513054	0.098067902
LINF_010009500	0	2317	36.94948567	medium	38.152512	37.019806	-0.049496914	0.67020467	-0.07412244	0.368473682
LINF_010009600	0	1116	61.984496	high	85.101804	63.77430233	-0.080660955	0.524218106	0.333757003	0.000134632
LINF_010009700	0	3323	26.07674333	medium	21.98720633	27.25103067	0.031785796	0.849384043	-0.36422775	0.007377559
LINF_010009800	0	176	87.15701033	high	96.49011733	92.229327	-0.075723703	0.414547663	0.025696554	0.657797357
LINF_010010000	0	619	48.553033	medium	51.030795	56.02487567	0.033213609	0.752139034	-0.048285132	0.587979753
LINF_010010200	0	238	56.66197067	medium	115.4830223	92.64763367	0.501285186	0.001486889	0.904504468	8.24E-13
LINF_010010300	0	3332	51.493796	medium	39.73436333	62.92954133	0.192042369	0.081380221	-0.495453724	8.65E-09
LINF_010010400	0	352	17.42994567	low	23.832	20.91827833	0.133488122	0.19224444	0.330238529	3.13E-06
LINF_010010500	0	902	45.350068	medium	17.41713233	26.46205567	-0.906460729	5.83E-15	-1.501657272	4.61E-114
LINF_010010600	0	579	33.417811	medium	37.465738	44.41495633	0.266663667	0.019710136	0.042039941	0.662783803
LINF_010010700	0	38	28.94640533	medium	42.002847	45.62100467	0.442849457	4.35E-06	0.415459203	1.05E-10
LINF_010010800	0	31	72.56116	high	108.2536417	84.68507633	0.12744053	0.285845076	0.454871923	1.03E-06
LINF_010010900	0	459	20.432108	low	30.418859	31.44853267	0.462582892	6.83E-08	0.453260483	4.06E-12
LINF_010011000	0	291	93.17826333	high	251.333262	183.6829683	0.843986032	1.81E-18	1.308362908	5.31E-61
LINF_010011100	0	197	21.96349433	low	22.50605967	26.01578067	0.070451574	0.530155138	-0.08440355	0.3351994
LINF_010011200	0	52	40.74662433	medium	50.67997233	45.66667533	-0.032144997	0.822408529	0.190233825	0.09253881
LINF_010011300	0	1167	63.61284133	high	33.30540333	33.29071867	-1.059525774	1.76E-31	-1.055645488	3.86E-68
LINF_010011400	0	725	49.33492167	medium	60.55042133	50.88888567	-0.045420604	0.603200035	0.174319273	0.008126013
LINF_010011500	0	583	45.303804	medium	58.214672	57.06453433	0.180041735	0.039699774	0.240014015	1.20E-05
LINF_010011600	0	451	62.125079	high	75.22207167	74.65123233	0.124707305	0.174967159	0.154160233	0.029236076
LINF_010011700	0	496	26.483586	medium	34.24058667	37.96305833	0.379305701	6.40E-07	0.249813139	0.001166247
LINF_010011800	0	3063	20.941169	low	24.83975533	23.82776533	0.042001498	0.782663507	0.124766869	0.269264937
LINF_010012000	0	1938	44.95960633	medium	70.156939	69.50380933	0.523448329	5.87E-08	0.520196611	8.74E-09
LINF_010012100	0	1565	21.12371367	low	22.40715233	20.00958867	-0.080832973	0.657132202	-0.034716649	0.760563834
LINF_010012200	0	239	28.62804933	medium	66.897382	51.662988	0.81755414	2.78E-14	1.102198313	6.41E-48
LINF_010012300	0	129	26.06085133	medium	26.744456	28.909537	0.04474969	0.6090797	-0.084162224	0.169331238
LINF_010012400	0	303	23.90979833	low	25.64305	23.978901	-0.080838622	0.360713489	-0.019561815	0.813078705
LINF_010012500	0	1051	29.977317	medium	41.68511833	42.86301667	0.360464004	0.000538123	0.354598621	6.79E-05
LINF_010012600	0	297	25.281741	medium	29.63683	32.487763	0.199169696	0.029549484	0.107554511	0.076392965
LINF_010012700	0	324	32.18361233	medium	58.80036033	37.43396267	0.218709361	0.134779339	0.748719077	2.38E-25
LINF_010012800	0	1698	315.688334	high	236.5169933	320.76002	-0.103671217	0.312391682	-0.53900514	8.23E-18
LINF_010012900	0	1555	310.883504	high	233.1101833	309.7420857	-0.131338018	0.178494418	-0.537731343	1.04E-18
LINF_010013000	0	1764	38.97387167	medium	60.71939867	46.53802133	0.08365105	0.43567117	0.517463868	6.00E-13
LINF_010013100	0	463	28.37015367	medium	37.34638567	37.724532	0.316199264	0.003269135	0.27452525	0.002885547
LINF_010013200	0	1061	22.36134633	low	28.93504	36.94474167	0.620735609	1.54E-10	0.252657194	0.00846936
LINF_010013300	0	ND	14.125763	low	30.69640733	21.62177967	0.465049189	8.19E-05	0.998993324	8.09E-37
LINF_010013400	0	ND	0.386127667	low	0.562478667	0.564722	-0.175633649	0.81741245	0.417267671	0.465685601
LINF_020005000	0	ND	6.547277	low	10.43774267	11.01662967	0.66764169	9.20E-06	0.551024278	4.53E-06
LINF_020005100	0	1482	971.0993853	high	1220.722372	360.1358847	-1.584011838	2.32E-50	0.20597019	0.052093051
LINF_020005200	0	420	24.901871	medium	39.69768167	35.73486933	0.420228235	0.003860281	0.550633557	5.60E-08
LINF_020005300	0	379	46.52948133	medium	47.38428133	58.42002867	0.137243802	0.092811818	-0.094967457	0.109096794
LINF_020005500	0	67	21.00066367	low	31.783056	29.94882933	0.343477998	0.022533349	0.473393529	1.40E-05
LINF_020005600	0	225	25.47969367	medium	33.969516	30.84495867	0.190226454	0.129011316	0.292115198	0.006409445
LINF_020005700	0	987	24.161499	low	27.05308333	40.38368233	0.562364584	1.01E-10	0.041839332	0.518998609
LINF_020005900	0	945	43.12720833	medium	43.00008267	42.672184	-0.151618214	0.19767407	-0.126181145	0.076618988
LINF_020006100	0	1104	14.545458	low	16.70551367	20.00180333	0.299030242	0.003257544	0.081082613	0.463356031
LINF_020006200	0	1258	16.88837733	low	12.92395333	15.186192	-0.285892456	0.023667863	-0.504915584	4.92E-07
LINF_020006300	0	717	67.97356433	high	106.7610523	93.86357633	0.378215577	0.003490622	0.527699501	3.96E-06
LINF_020006400	0	371	17.81268667	low	18.35901933	24.87706367	0.312970497	0.00259089	-0.079341478	0.345233701
LINF_020006500	0	379	23.13189	low	22.36316867	23.57914033	-0.11640057	0.194004277	-0.170125325	0.005309378
LINF_020006700	0	6675	11.072553	low	10.02294833	8.308426667	-0.572154029	1.55E-06	-0.262337518	0.013810218
LINF_020006800	0	3322	28.008678	medium	30.07552367	26.314167	-0.222527092	0.016781503	-0.01872786	0.832615314
LINF_020007000	0	5750	61.15674967	high	49.79073967	55.78375233	-0.286210499	0.031307646	-0.416198026	7.82E-05
LINF_020007200	0	2977	12.12135767	low	13.05686567	23.08749967	0.911664347	6.09E-21	-0.013909076	0.88739797
LINF_020007300	0	799	28.219671	medium	22.56480467	31.397681	-0.051708178	0.674671985	-0.443002838	2.29E-10
LINF_020007400	0	1731	35.80527133	medium	30.82590133	30.22179233	-0.348728556	5.60E-05	-0.337095616	2.39E-09
LINF_020007500	0	845	30.99467167	medium	45.02281333	45.02056133	0.416070445	4.45E-06	0.416592503	5.71E-09
LINF_020007600	0	828	34.97189567	medium	46.11361033	46.838945	0.222204121	0.037388798	0.277696208	0.013114255
LINF_020007700	0	759	68.21078733	high	85.30889367	79.02201867	0.057440392	0.749959722	0.200654744	0.094761061
LINF_020007800	0	1147	36.14005533	medium	56.96623767	60.481523	0.591618254	5.43E-05	0.533430645	3.74E-10
LINF_020007900	0	247	27.150755	medium	36.814522	29.077557	-0.003719623	0.974785034	0.316865921	0.000188898
LINF_020008000	0	7835	16.24924367	low	9.683316	14.28186233	-0.311717513	0.016597716	-0.865487786	1.73E-10
LINF_020008100	0	2988	55.069439	medium	30.142142	38.941474	-0.606054425	1.85E-07	-0.989991469	4.20E-47
LINF_020008200	0	670	51.628424	medium	52.85868967	47.71719567	-0.279317074	0.005133084	-0.086030276	0.366853342
LINF_020008300	0	45	10.46244933	low	18.085285	20.09929467	0.768053478	2.82E-10	0.667859031	5.59E-14
LINF_020008400	0	573	15.533414	low	26.67784533	27.63731267	0.687990454	1.01E-14	0.65960379	1.04E-17
LINF_020008500	0	525	21.29725367	low	30.77530933	34.802705	0.638547411	7.63E-13	0.40874424	1.64E-10
LINF_020008600	0	1435	57.18473567	medium	58.92718	56.57852567	-0.152526432	0.104623302	-0.079601043	0.312112907
LINF_020008700	0	1058	54.292052	medium	61.155426	49.51162067	-0.195012122	0.027963867	0.049748698	0.42903034
LINF_020008800	0	193	29.78935733	medium	40.99952733	41.688273	0.278563274	0.011526463	0.340130848	5.85E-05
LINF_020008900	0	630	30.56480567	medium	46.451818	43.02791367	0.438521211	0.001163497	0.483144757	4.92E-06
LINF_020009100	0	578	20.05260467	low	21.687135	25.29044567	0.239801837	0.004069628	-0.0085597	0.900790824
LINF_020009200	0	2245	23.86498067	low	28.28324567	32.564364	0.338864305	0.000656502	0.125731551	0.193913913
LINF_020009300	0	3535	30.22036233	medium	58.63254033	41.52026867	0.327828288	0.012800708	0.833802469	1.07E-22
LINF_020009400	0	ND	17.23877833	low	34.089765	23.95605467	0.293534401	0.00325046	0.862070294	1.28E-38
LINF_020009700	0	5885	68.14800533	high	132.1752423	108.321645	0.493928194	3.02E-06	0.83228362	2.28E-30
LINF_020009900	0	699	25.35341267	medium	22.475448	26.56839933	-0.078256316	0.451152962	-0.294332279	0.001574467
LINF_020010000	0	2454	33.782702	medium	41.033834	41.99433533	0.184458645	0.151527826	0.158065469	0.124382239
LINF_020010100	0	337	21.51936133	low	20.970751	24.97219433	0.192693051	0.07761052	-0.158331662	0.01877741
LINF_020010200	0	1409	24.09990867	low	37.56167733	36.021198	0.396221056	5.34E-05	0.519487748	1.58E-20
LINF_020010300	0	642	10.816627	low	15.992948	18.28926033	0.672629621	0.000194185	0.437893156	0.003529504
LINF_020010400	0	897	17.01159633	low	14.517534	20.24390467	0.112126546	0.327829859	-0.348962582	0.000201012
LINF_020010500	0	ND	0	low	0	0	NA	NA	NA	NA
LINF_020010600	0	5550	24.893306	medium	9.775282	18.54987167	-0.513272595	0.00019243	-1.469461782	2.02E-52
LINF_020010700	0	472	53.317871	medium	37.29681667	54.81645567	-0.133122063	0.182491666	-0.636669715	1.97E-15
LINF_020010800	0	1506	222.7383373	high	44.93398633	62.053656	-1.886086922	2.53E-27	-2.433095201	1.40E-158
LINF_020010900	0	525	32.03320767	medium	28.165638	33.428881	-0.072458922	0.516105485	-0.307716537	1.31E-05
LINF_020011100	0	448	14.10882967	low	17.63866967	20.88348	0.46194967	1.39E-05	0.201558976	0.034258277
LINF_020011200	0	513	32.094448	medium	30.96186333	35.914599	0.018739494	0.873790809	-0.171793538	0.017209907
LINF_020011400	0	607	23.97089067	low	40.32880667	13.38198867	-0.945503705	7.92E-10	0.630997859	4.65E-09
LINF_020011500	0	511	24.234195	low	45.64009467	38.714429	0.603022174	6.56E-09	0.790040352	1.79E-18
LINF_020011600	0	746	13.40830167	low	17.23115633	18.202727	0.299191628	0.018911205	0.241745357	0.007338113
LINF_020011700	0	116	17.98337967	low	17.63550933	19.911302	0.092010137	0.300727773	-0.148835048	0.017934261
LINF_020011800	0	313	33.10233333	medium	47.19420867	33.84310967	-0.202706921	0.067386507	0.389373002	1.48E-06
LINF_020011900	0	470	25.18137433	medium	27.698031	42.693648	0.651606974	2.27E-15	0.017887226	0.82654336
LINF_020012000	0	1437	57.44602967	medium	77.97652967	73.806437	0.179756878	0.087819328	0.32030724	3.24E-05
LINF_020012100	0	431	39.27191567	medium	69.26071667	56.556581	0.427713469	0.00099054	0.696238946	3.45E-15
LINF_020012200	0	224	32.82362033	medium	26.986791	30.21528167	-0.28850338	0.018297556	-0.405373394	3.77E-06
LINF_020012400	0	540	30.84391767	medium	44.059699	35.898898	0.06982381	0.434834467	0.39357488	1.80E-08
LINF_020012430	0	116	8.145044	low	22.63988667	25.30402367	1.11943156	0.000126171	1.350214783	2.48E-14
LINF_020012460	0	ND	12.50004	low	31.64417033	35.800888	1.363478128	3.97E-20	1.21814756	1.02E-32
LINF_020012500	0	ND	27.00337733	medium	60.95204133	37.615228	0.376765671	2.66E-05	1.053174504	9.96E-60
LINF_030005000	0	ND	12.00853933	low	6.717741667	5.441283333	-1.280991825	8.75E-29	-0.961463964	8.98E-24
LINF_030005100	0	123	25.77728033	medium	30.61971133	20.15650067	-0.415139161	0.003570499	0.125218238	0.266027247
LINF_030005200	0	631	44.04695267	medium	32.08233133	35.14794533	-0.516751332	5.64E-07	-0.577970777	1.52E-19
LINF_030005300	0	1904	32.016463	medium	29.28003367	30.707104	-0.080598343	0.57148502	-0.247945981	0.012684238
LINF_030005400	0	320	40.771179	medium	45.81338733	57.93906433	0.303830462	0.001251365	0.047431862	0.494391586
LINF_030005500	0	25	19.366181	low	26.50955367	28.37768033	0.528278315	7.20E-07	0.330799454	3.19E-07
LINF_030005600	0	387	65.01652033	high	77.46766167	88.825109	0.325128844	1.23E-05	0.131639667	0.029533309
LINF_030005700	0	1217	32.23105567	medium	43.178815	18.57744167	-0.846237626	1.87E-16	0.301485013	1.70E-05
LINF_030005800	0	603	55.41992433	medium	67.55170567	71.566503	0.228422875	0.054591611	0.16436867	0.087874131
LINF_030005900	0	35	25.416113	medium	34.55414833	27.18542767	-0.039724762	0.729162883	0.321237619	1.54E-05
LINF_030006000	0	335	29.99586667	medium	35.209741	24.211736	-0.438921524	1.36E-06	0.110212646	0.10639721
LINF_030006100	0	433	53.973236	medium	89.69856233	65.508283	0.212869014	0.124995637	0.61143144	5.53E-16
LINF_030006200	0	930	58.63843933	medium	60.09926733	74.870534	0.043520726	0.729452732	-0.087059838	0.328398913
LINF_030006300	0	444	79.58925367	high	112.4003243	93.486511	0.104731033	0.389378463	0.374797742	7.24E-05
LINF_030006400	0	358	38.71990067	medium	45.59716433	45.89686933	0.050719362	0.601499314	0.114279614	0.080294199
LINF_030006500	0	26	44.039444	medium	56.072413	53.878765	0.172944945	0.187979899	0.226596261	0.023343796
LINF_030006600	0	417	18.39482067	low	29.67173433	14.02019033	-0.385287695	0.000640062	0.570868597	5.43E-12
LINF_030006800	0	1198	192.7182413	high	141.8988393	169.9381	-0.306049196	0.00884759	-0.562836787	4.37E-28
LINF_030006900	0	224	54.479052	medium	59.736394	62.78744267	0.039768029	0.720754965	0.011454313	0.873515921
LINF_030007000	0	304	35.325255	medium	55.62072367	47.58996467	0.322896774	0.003749946	0.533748397	3.22E-11
LINF_030007200	0	276	58.325241	medium	86.96769467	76.58938333	0.245678475	0.052207489	0.452887557	9.98E-06
LINF_030007300	0	665	1715.15507	high	1227.36792	1038.76648	-0.868859538	3.18E-22	-0.606233786	1.68E-12
LINF_030007400	0	513	30.18456333	medium	42.31783933	38.922305	0.304214779	0.017488628	0.364942315	1.41E-06
LINF_030007500	0	214	21.19094133	low	21.589178	25.23062367	0.093240189	0.363399001	-0.092578262	0.33794457
LINF_030007700	0	ND	33.46462233	medium	39.35756933	41.044876	0.180448482	0.137571116	0.111088159	0.250456841
LINF_030007900	0	474	14.342763	low	14.05675367	18.14268633	0.196358793	0.026914906	-0.149544389	0.034693201
LINF_030008000	0	752	44.51154933	medium	38.102122	38.27182267	-0.352130209	2.49E-05	-0.345004773	5.22E-08
LINF_030008100	0	380	23.433176	low	31.73806633	37.45979933	0.429162915	0.000110098	0.316614526	1.41E-06
LINF_030008200	0	542	38.02601633	medium	53.75422667	54.00658567	0.349371395	0.001225303	0.375928506	0.000225391
LINF_030008300	0	2877	23.270865	low	18.91169	23.050271	-0.163550202	0.115464491	-0.420138506	1.57E-09
LINF_030008400	0	2652	8.642224333	low	7.001217667	8.613555667	-0.102686934	0.633271484	-0.420859959	0.120805939
LINF_030008500	0	1970	26.55601433	medium	22.762681	33.46825	0.236581047	0.120889846	-0.342655042	0.003354999
LINF_030008600	0	2138	48.685618	medium	34.00000067	48.38565967	-0.173603148	0.138444419	-0.638357001	1.49E-12
LINF_030008650	0	133	25.806116	medium	73.30096967	52.45426533	0.845814167	8.91E-11	1.385661435	6.64E-64
LINF_030008700	0	2283	44.03428167	medium	35.48977033	53.155239	0.178839023	0.075684688	-0.433624731	6.39E-08
LINF_030008800	0	2249	48.04496767	medium	51.255999	72.58036533	0.389159861	9.57E-05	-0.025971503	0.79126272
LINF_030008900	0	430	25.78056633	medium	33.88964333	26.59347067	-0.074038322	0.375384764	0.273380245	8.73E-05
LINF_030009000	0	533	687.660156	high	529.7531433	506.3508503	-0.54348346	2.49E-12	-0.49826948	2.33E-10
LINF_030009100	0	246	793.196045	high	640.11792	583.2103273	-0.595446943	7.78E-11	-0.431824377	7.18E-08
LINF_030009200	0	5768	26.801202	medium	29.66382233	34.81536333	0.281021802	0.001104797	0.024873841	0.750399855
LINF_030009300	0	1117	8.426700667	low	5.726319333	5.335115333	-0.83861159	1.07E-07	-0.674781442	3.34E-09
LINF_030009400	0	2191	39.22411467	medium	88.30479667	62.30288333	0.537515097	0.00096872	1.049336947	2.40E-28
LINF_030009500	0	697	24.08401867	low	29.719419	31.56515	0.278142753	0.010609625	0.182732299	0.017956788
LINF_030009700	0	823	29.859195	medium	44.582331	39.38298533	0.29921243	0.001318982	0.456587026	8.18E-09
LINF_030009800	0	2582	24.66486767	low	44.25980533	35.238472	0.275020686	0.013108241	0.721623206	1.60E-24
LINF_030009900	0	235	19.76859967	low	19.92568633	21.96967	-0.003459109	0.975068041	-0.109328661	0.230439973
LINF_030010000	0	1222	39.821448	medium	42.39934767	51.536813	0.263107383	0.002533153	-0.02909363	0.708006204
LINF_030010100	0	709	30.88322433	medium	27.11782633	32.34382833	-0.078341579	0.455265938	-0.30859731	5.88E-08
LINF_030010200	0	788	66.100685	high	82.659729	70.568433	-0.069733077	0.449241783	0.199802531	0.009295284
LINF_030010300	0	904	29.23987633	medium	41.72799533	44.71906433	0.460441895	1.92E-07	0.391678943	5.38E-10
LINF_030010400	0	2414	17.88161367	low	16.69270967	20.50589667	0.118614087	0.365931568	-0.218834399	0.012979977
LINF_030010500	0	53	53.542132	medium	82.547269	66.11883667	0.185525146	0.090583675	0.503572761	3.82E-10
LINF_030010600	0	859	79.85867567	high	98.02842967	93.77275333	0.093141044	0.463876335	0.173587849	0.056831768
LINF_030010700	0	220	26.47460767	medium	28.95041033	32.082728	0.142009973	0.111539338	0.007480827	0.913321533
LINF_030010800	0	466	69.28634933	high	78.21758267	84.35871867	0.214521937	0.031964578	0.055118459	0.457498765
LINF_030010900	0	180	63.285975	high	96.347473	83.75678733	0.291397408	0.005012849	0.483483712	1.90E-09
LINF_030011000	0	1104	21.56346267	low	25.02416833	25.50223267	0.06662561	0.573090541	0.092032637	0.227694461
LINF_030011200	0	388	60.57891967	high	95.883807	88.83202367	0.450872327	0.000137757	0.538891395	1.12E-08
LINF_030011400	0	1091	33.61427267	medium	39.195798	41.397635	0.165099569	0.124308027	0.100873003	0.194902127
LINF_030011500	0	499	28.096252	medium	33.083074	37.386224	0.332881657	0.000157483	0.115701412	0.176738922
LINF_030011800	0	ND	0.057812667	low	0	0	NA	NA	NA	NA
LINF_030011900	0	ND	48.628614	medium	48.15061333	38.56914633	-0.467605141	5.90E-07	-0.135523859	0.05734188
LINF_030012000	0	374	19.73925133	low	18.652113	20.92192	-0.059513302	0.557865634	-0.202177172	0.003007437
LINF_030012100	0	267	63.667479	high	121.7382023	119.4804713	0.794151526	5.07E-15	0.812694886	4.03E-31
LINF_030012200	0	30	32.04714267	medium	37.681375	40.07735833	0.231800569	0.015708232	0.112884002	0.154354197
LINF_030012300	0	1363	28.03163267	medium	36.242265	31.982146	0.023055617	0.88799422	0.25094898	0.002656873
LINF_030012400	0	ND	95.70866933	high	103.0622127	117.8344777	0.06122763	0.62494829	-0.014583279	0.867702625
LINF_030012500	0	171	42.68320567	medium	48.900393	48.159631	0.069273201	0.456818967	0.074531552	0.267276977
LINF_030012600	0	237	26.77084167	medium	34.44136833	35.24751667	0.211446835	0.048198018	0.242355417	0.003819506
LINF_030012700	0	384	25.50136467	medium	29.075321	31.625819	0.322134668	0.002361353	0.066961907	0.457874831
LINF_030012800	0	402	25.81703033	medium	22.02911167	25.40785733	-0.177344364	0.108465001	-0.34977355	1.11E-05
LINF_030012900	0	724	40.77509567	medium	47.58351267	47.82215867	0.186401283	0.068294404	0.102231738	0.232978504
LINF_030013000	0	437	22.25645567	low	22.09563933	29.61694733	0.294568664	0.001077329	-0.131486228	0.076661489
LINF_030013100	0	356	20.871827	low	31.75719633	19.518094	-0.398163709	0.00012257	0.483441988	1.03E-14
LINF_030013200	0	42	16.071073	low	18.348372	20.09842433	0.239991396	0.031623866	0.071994402	0.498329961
LINF_030013300	0	374	26.72438033	medium	67.58417533	39.63003567	0.375107283	0.004946605	1.217359722	3.31E-92
LINF_030013400	0	1902	14.171688	low	19.32566133	23.96661533	0.708629528	8.72E-10	0.324705326	0.00123163
LINF_030013500	0	588	24.26276833	low	22.76504333	34.77189167	0.391558318	4.04E-05	-0.211637848	0.003409596
LINF_030013600	0	293	19.12273067	low	22.784962	22.67810033	0.086535894	0.526200432	0.133249576	0.212824923
LINF_030013800	0	190	20.23808867	low	21.52395667	12.059878	-0.927101064	6.84E-30	-0.032684697	0.60743893
LINF_030013900	0	264	21.58653067	low	20.35623233	22.752088	-0.086664059	0.316055273	-0.204714342	0.001570491
LINF_030014000	0	63	30.584561	medium	41.7088	36.35482267	0.101863632	0.354291574	0.326392541	2.75E-06
LINF_030014100	0	1310	40.307748	medium	45.339713	62.48967133	0.513645932	6.06E-09	0.04859979	0.570230129
LINF_030014200	0	381	74.96366633	high	128.4608283	101.7868983	0.289663793	0.005417861	0.653416692	4.75E-14
LINF_030014300	0	75	41.58591067	medium	73.15658833	56.056999	0.340188752	0.000600151	0.691908942	9.21E-16
LINF_030014400	0	105	42.013486	medium	49.461099	46.11401367	0.000927418	0.993966172	0.113094878	0.128968933
LINF_030014500	0	228	33.29019633	medium	35.065777	41.35415233	0.077836613	0.591641342	-0.049677633	0.678750901
LINF_030014600	0	1045	33.946324	medium	39.68594	41.223124	0.129876882	0.23060957	0.10544354	0.163517032
LINF_030014700	0	285	288.5757347	high	490.0104573	241.0996553	-0.432062269	8.55E-05	0.639963138	5.54E-09
LINF_030014800	0	82	68.36825067	high	48.70602167	51.96291733	-0.464398585	3.42E-07	-0.609220003	2.27E-16
LINF_030014900	0	340	210.8486177	high	155.2545573	200.7629397	-0.211436141	0.01064046	-0.563989989	2.23E-14
LINF_040005100	0	1571	23.49158833	low	15.68172267	25.91509433	0.116137498	0.379393539	-0.703860606	3.20E-15
LINF_040005200	0	529	40.497495	medium	28.29247767	32.48188433	-0.369247613	2.85E-05	-0.638045337	1.97E-27
LINF_040005300	0	116	101.7341133	high	185.340927	210.76887	0.83552785	3.67E-09	0.742106984	1.69E-12
LINF_040005500	0	222	43.67192967	medium	54.81020467	46.49140567	-0.095635164	0.616154848	0.206549741	0.078370261
LINF_040005600	0	1525	73.33790833	high	59.651052	41.01537433	-0.961175994	7.32E-30	-0.418774773	6.95E-08
LINF_040005700	0	179	38.67343767	medium	45.25136933	65.22526067	0.536538193	0.000208269	0.106293774	0.331312318
LINF_040005800	0	375	49.63262033	medium	76.367818	59.95345167	0.176962292	0.330791477	0.498683106	7.04E-08
LINF_040005900	0	86	74.39499167	high	130.8606007	92.86213967	0.267313384	0.072695365	0.691555469	2.07E-09
LINF_040006100	0	500	20.33426533	low	33.61471033	57.35033267	1.360108659	6.79E-22	0.60396969	5.36E-20
LINF_040006200	0	224	45.29197833	medium	72.47210433	69.330433	0.500256521	0.000203501	0.555737998	1.55E-12
LINF_040006300	0	382	50.97474167	medium	54.066391	72.27405533	0.295219229	0.00731565	-0.033963485	0.710455956
LINF_040006400	0	412	63.63258633	high	87.96351133	91.56589033	0.393370774	0.000991102	0.34401628	0.00021836
LINF_040006500	0	89	50.355222	medium	56.80109567	48.67507433	-0.180353056	0.10791825	0.051471987	0.511209817
LINF_040006600	0	433	11.024596	low	8.157885667	10.127258	-0.233916834	0.096389217	-0.554379787	1.40E-08
LINF_040006700	0	433	10.89628633	low	8.100107333	10.05803133	-0.231140868	0.101600591	-0.547565568	3.50E-08
LINF_040006800	0	1513	10.93661433	low	8.127604667	10.081595	-0.230909646	0.101388717	-0.548011658	2.97E-08
LINF_040006900	0	384	13.55032633	low	12.35010833	16.70834533	0.084515539	0.616495537	-0.254039806	0.007872124
LINF_040007000	0	95	19.634042	low	17.081169	25.27111867	0.201256092	0.091063186	-0.318739725	0.007439331
LINF_040007100	0	1517	50.96336133	medium	26.97451133	41.28590167	-0.376437144	0.000949537	-1.03869008	5.94E-37
LINF_040007200	0	2266	15.87122367	low	17.84938867	20.142535	0.166406263	0.310517002	0.05104059	0.723431105
LINF_040007300	0	761	42.77684633	medium	22.893361	49.02205533	-0.050428698	0.665345892	-1.021646175	4.93E-30
LINF_040007400	0	230	79.61410033	high	39.68870667	66.239203	-0.427240642	3.56E-05	-1.126923198	3.54E-54
LINF_040007500	0	1602	89.13917533	high	130.2765093	120.1147133	0.368208898	8.68E-05	0.425945137	9.30E-11
LINF_040007600	0	173	16.30536567	low	24.61364633	30.10173533	0.705813991	3.02E-10	0.474624965	8.39E-09
LINF_040007700	0	187	59.52122767	medium	100.8968813	91.01957967	0.454654396	0.000876126	0.639126729	5.87E-12
LINF_040007800	0	239	60.95562867	high	68.186887	60.43729267	-0.148175997	0.203432045	0.039912407	0.587467905
LINF_040007900	0	891	28.801623	medium	18.74907833	23.00401067	-0.458473389	4.46E-09	-0.740908283	1.81E-19
LINF_040008000	0	673	44.24561467	medium	58.98838133	52.418958	0.109872316	0.470026493	0.292796443	0.000514398
LINF_040008100	0	28	45.123736	medium	61.041308	63.456674	0.31012677	0.020910345	0.313979069	3.81E-05
LINF_040008200	0	1111	104.1578597	high	21.805067	174.606631	0.622740748	0.028933536	-2.379079624	5.02E-132
LINF_040008400	0	384	33.12209333	medium	48.042389	59.94476333	0.729681534	2.16E-08	0.414824443	1.44E-12
LINF_040008500	0	784	63.32057333	high	98.78474433	103.0377147	0.547253059	0.000265029	0.519357017	3.58E-09
LINF_040008600	0	192	31.04116567	medium	22.03665633	29.89864533	-0.142903425	0.129274357	-0.6157739	9.74E-12
LINF_040008700	0	464	50.22793433	medium	56.19108833	80.27887733	0.526406643	6.62E-06	0.041705573	0.673451634
LINF_040008900	0	ND	25.46323767	medium	15.79518833	23.14033767	-0.309452977	0.02253246	-0.808810925	3.18E-17
LINF_040009000	0	3247	53.08219267	medium	92.38350667	68.83437833	0.238739614	0.055197233	0.67887231	7.03E-29
LINF_040009100	0	188	26.69984	medium	27.294625	31.33035433	0.10584803	0.3055577	-0.089618121	0.29775941
LINF_040009200	0	1544	57.012085	medium	62.37199167	61.78744267	-0.018856535	0.864718627	0.008810469	0.902586394
LINF_040009300	0	832	19.30890933	low	17.05368233	25.98797867	0.270951854	0.008221498	-0.299735225	0.009494431
LINF_040009400	0	2608	16.76631367	low	13.652762	18.65201467	-0.024154173	0.849077031	-0.415791625	5.06E-05
LINF_040009500	0	3099	25.37785767	medium	17.989163	24.076467	-0.228672677	0.043514931	-0.616977883	3.71E-07
LINF_040009600	0	3568	66.800855	high	57.01492667	65.37572	-0.204720399	0.048249728	-0.351980951	1.59E-06
LINF_040009650	0	368	11.85374067	low	22.865789	26.708313	1.032867864	1.07E-11	0.826414944	4.28E-36
LINF_040009700	0	710	1055.980774	high	824.7080483	729.012614	-0.67949124	6.74E-10	-0.480553339	8.35E-08
LINF_040009800	0	86	46.55212	medium	69.01266733	63.38108467	0.393458992	0.000334952	0.44709817	2.52E-08
LINF_040009900	0	745	50.91624833	medium	51.03720467	62.922226	0.133357084	0.262466154	-0.117122738	0.106877238
LINF_040010000	0	451	16.02178933	low	14.233046	13.98133867	-0.33229874	0.00423142	-0.290269208	0.003519998
LINF_040010100	0	2506	27.82962933	medium	24.28498567	35.91855233	0.271571399	0.004001224	-0.316475497	0.000264572
LINF_040010200	0	1018	36.69160733	medium	40.234454	49.48578367	0.252341127	0.02191224	0.010819374	0.871532758
LINF_040010400	0	2022	19.11054433	low	28.94189033	29.049411	0.444054291	0.004269718	0.478608297	2.29E-12
LINF_040010500	0	252	24.43553467	low	21.68616567	19.49443967	-0.397181413	0.000526306	-0.293827601	2.34E-06
LINF_040010600	0	6411	44.183562	medium	49.69281133	52.79243367	0.109806654	0.488022403	0.047585808	0.548271119
LINF_040010700	0	65	23.33511467	low	25.37239567	26.59449567	0.056870775	0.593725039	-0.0007463	0.99142146
LINF_040010800	0	1412	99.13833867	high	117.693939	137.833023	0.315359723	0.00132492	0.126237219	0.029247192
LINF_040010900	0	181	51.59210833	medium	42.99701167	42.25973767	-0.426521633	5.49E-05	-0.383584836	1.97E-05
LINF_040011000	0	214	17.58635967	low	15.99239467	18.97930767	-0.011405331	0.908458572	-0.258057215	0.001330223
LINF_040011100	0	1258	22.15432167	low	28.901505	31.71581133	0.514787535	0.003997899	0.258229038	0.065895859
LINF_040011200	0	311	17.77419633	low	20.654363	23.56492533	0.269727923	0.011647756	0.095826678	0.254317343
LINF_040011300	0	2279	117.2741773	high	47.446442	75.09897633	-0.809197899	1.65E-14	-1.427549222	1.84E-67
LINF_040011400	0	72	324.8176677	high	335.60378	271.5460917	-0.376468608	0.009056698	-0.076629832	0.465346998
LINF_040011500	0	1089	26.389536	medium	30.30475067	26.657821	-0.212875141	0.160417502	0.081283685	0.431878281
LINF_040011600	0	638	27.892342	medium	37.214985	37.027402	0.246890324	0.039970477	0.294550855	4.43E-08
LINF_040011700	0	469	57.64486933	medium	94.027204	62.54590367	0.029402206	0.889258307	0.583192561	1.75E-12
LINF_040011800	0	759	234.66863	high	313.62383	251.3601783	-0.052985716	0.655836334	0.295218866	0.000449735
LINF_040011900	0	703	77.79894	high	92.96995533	83.87797533	0.017245493	0.914737237	0.135598305	0.125736454
LINF_040012000	0	1051	44.395747	medium	34.787154	45.62081933	-0.111729438	0.345550868	-0.473030354	9.69E-17
LINF_040012100	0	359	9.975843667	low	14.85651133	19.22412733	0.814762681	2.35E-10	0.4537119	1.31E-11
LINF_040012200	0	371	23.84804733	low	35.804302	23.399738	-0.122453849	0.339819893	0.466776732	3.34E-09
LINF_040012400	0	207	29.41063967	medium	30.947068	37.36376933	0.151247465	0.200524991	-0.0467012	0.577039815
LINF_040012500	0	437	24.99528067	medium	25.77738	33.51150833	0.258066709	0.037459925	-0.077448729	0.343813515
LINF_040012600	0	284	834.7260133	high	723.422038	773.2285157	-0.262352643	0.007239708	-0.32899942	2.35E-05
LINF_040012700	0	714	771.5891927	high	631.6936443	621.5755413	-0.452009952	1.14E-06	-0.411474847	5.93E-08
LINF_040012800	0	826	540.3994953	high	464.7590027	489.6598717	-0.301947821	0.001318601	-0.340700091	8.37E-07
LINF_040012900	0	360	36.63100167	medium	53.76886267	54.71374233	0.462082276	2.54E-06	0.43155349	1.97E-07
LINF_040013000	0	439	23.47529667	low	25.94163367	22.95706533	-0.128654761	0.16118151	0.021636886	0.77593698
LINF_040013050	0	908	57.779579	medium	44.76349267	54.755267	-0.184389177	0.133989931	-0.491330596	4.40E-08
LINF_040013100	0	644	81.53613033	high	70.00818667	113.2101467	0.348820773	6.99E-06	-0.340746247	1.52E-06
LINF_040013200	0	325	32.140213	medium	50.936152	48.62826667	0.483204018	0.000204771	0.542242274	2.96E-10
LINF_040013300	0	ND	24.251196	low	21.37927833	27.160192	-0.001499553	0.988360214	-0.302715861	4.33E-06
LINF_040013400	0	509	37.27441533	medium	40.274619	43.42611433	0.089190269	0.523399685	-0.010940254	0.907909859
LINF_040013500	0	656	47.85393533	medium	50.327502	65.67792667	0.352292494	0.000287854	-0.048400956	0.497501686
LINF_040013600	0	258	66.14178333	high	107.4646377	96.08933233	0.351625782	0.059247234	0.576667728	1.46E-08
LINF_040013800	0	959	46.63226333	medium	66.234042	60.23436367	0.261148324	0.058358524	0.384763845	1.77E-05
LINF_040013900	0	1337	28.63239967	medium	28.774079	30.185711	-0.093507936	0.351638194	-0.113491038	0.176995391
LINF_040014000	0	1022	27.40057633	medium	40.863173	43.317637	0.498858478	2.96E-08	0.454960507	6.36E-09
LINF_040014100	0	1570	36.261017	medium	48.842659	49.44534333	0.375412944	0.026800053	0.306768651	0.000604534
LINF_040014200	0	1121	30.31892433	medium	29.61307733	44.28561267	0.441550751	1.57E-05	-0.151757039	0.172357359
LINF_040014300	0	1591	78.55786633	high	102.6648633	77.43950133	-0.148780009	0.320818564	0.265278358	0.000357525
LINF_040014500	0	905	860.7962037	high	762.4038697	813.481181	-0.242114952	0.018573021	-0.297671635	9.41E-05
LINF_040014600	0	11	107.3760427	high	137.4013927	114.986267	0.000259911	0.997955013	0.234080774	0.006935759
LINF_040014700	0	580	37.10810333	medium	38.94348033	42.16311767	-0.008727467	0.954922956	-0.052778067	0.507105491
LINF_040014800	0	52	24.30831567	low	26.84450233	27.46624367	-0.034494693	0.782717336	0.024564853	0.807263405
LINF_040014900	0	78	19.35626633	low	26.42170533	27.91127633	0.327526002	0.017349789	0.327837491	2.59E-08
LINF_040015000	0	56	131.0563253	high	208.9202117	179.2533773	0.304199513	0.003960447	0.550031857	6.13E-10
LINF_040015100	0	264	19.70526067	low	27.18621133	28.89372	0.425459787	4.70E-05	0.344540753	0.000132658
LINF_040015200	0	836	63.90835567	high	89.217964	99.68692	0.493821206	8.29E-06	0.359378694	0.000183871
LINF_040015400	0	564	178.4387057	high	33.15647433	191.57991	-0.115889618	0.49395408	-2.550563118	2.62E-206
LINF_040015500	0	965	61.18295033	high	99.717247	72.28186933	0.076022273	0.590601901	0.581711909	5.92E-17
LINF_040015800	0	84	77.71949	high	107.5798367	107.021454	0.317414684	0.045090657	0.344792329	0.004456252
LINF_040015900	0	265	40.52053833	medium	46.37674733	54.937032	0.291435677	0.012006143	0.073166029	0.251347854
LINF_040016000	0	69	27.19409867	medium	32.57946267	19.741464	-0.555114133	3.48E-10	0.140522378	0.024876145
LINF_040016100	0	1554	59.554798	medium	123.087977	83.58212267	0.25809138	0.168065716	0.923216143	6.02E-20
LINF_040016200	0	114	36.92012533	medium	56.48302333	46.15395	0.154262104	0.282595482	0.492537331	1.56E-14
LINF_040016300	0	1005	37.15447467	medium	39.00558467	34.25622033	-0.27816702	0.007545808	-0.050747811	0.535562578
LINF_040016400	0	279	63.46889633	high	90.066465	97.949117	0.471550907	1.01E-05	0.382362755	1.94E-06
LINF_040016500	0	184	24.872166	low	29.72710467	35.43488	0.411644687	0.004276346	0.136095207	0.261449456
LINF_040016600	0	24	53.26643267	medium	99.03135667	84.319903	0.569671614	0.000440465	0.773458042	2.23E-12
LINF_040016700	0	1674	79.52651967	high	100.817266	104.1603647	0.245110768	0.012807544	0.221006846	0.009908445
LINF_040016800	0	449	45.397658	medium	52.153371	58.04565033	0.233320939	0.073783756	0.078474421	0.272306321
LINF_040017100	0	790	46.91256833	medium	50.90354067	55.22425333	0.139073225	0.157967693	-0.003956823	0.959924173
LINF_040017200	0	270	29.24036933	medium	34.86095033	29.22538	-0.143348666	0.323252674	0.132513126	0.140226679
LINF_040017300	0	4269	17.19149233	low	7.95194	12.207429	-0.638192706	4.35E-05	-1.235935445	1.64E-13
LINF_040017400	0	186	35.70153567	medium	34.37857067	27.23312733	-0.575282349	1.39E-11	-0.175072023	0.007246549
LINF_040017600	0	621	445.154439	high	356.8232627	342.385915	-0.533187754	3.35E-12	-0.441106836	2.26E-11
LINF_050005000	0	14	34.94525333	medium	38.15105567	30.77270067	-0.318577165	0.004540362	0.007026352	0.935118724
LINF_050005100	0	138	84.43815333	high	104.9160893	99.51032533	0.109430774	0.460903004	0.189146651	0.149638779
LINF_050005200	0	137	273.458191	high	220.301829	191.669449	-0.622833238	2.54E-07	-0.433996486	1.77E-06
LINF_050005300	0	593	109.0621493	high	58.499311	57.38949567	-0.998684186	3.93E-20	-1.02036388	6.97E-80
LINF_050005400	0	658	54.06651033	medium	69.436554	41.87106567	-0.482315677	2.59E-08	0.240262968	0.001865901
LINF_050005600	0	360	106.3002597	high	94.29240433	64.867026	-0.767251812	1.44E-09	-0.296568813	0.011716297
LINF_050005700	0	793	98.917638	high	98.42842367	105.265897	-0.048966943	0.63538512	-0.128314411	0.182416393
LINF_050005800	0	1349	49.531288	medium	86.677943	43.072407	-0.426594352	0.000208247	0.686833314	6.94E-21
LINF_050006000	0	336	89.37527467	high	161.7223407	134.670929	0.385322856	0.000863814	0.734835758	5.22E-18
LINF_050006100	0	1187	66.377154	high	116.670222	105.673729	0.571597262	8.80E-09	0.692144653	8.45E-20
LINF_050006300	0	ND	53.96150433	medium	54.617058	67.00188067	0.175446147	0.232341915	-0.100795249	0.333604384
LINF_050006400	0	555	57.49435167	medium	51.55547967	43.563769	-0.467529017	2.45E-05	-0.279921671	0.000823191
LINF_050006500	0	211	30.53056467	medium	63.58211633	27.137741	-0.304025147	0.006683597	0.935785567	3.89E-50
LINF_050006600	0	933	25.043766	medium	46.47120167	26.23418433	-0.043627567	0.731986568	0.772672762	2.81E-27
LINF_050006700	0	969	49.854449	medium	66.07110733	65.088852	0.237232775	0.005931398	0.284644814	1.25E-05
LINF_050006800	0	326	78.34634167	high	109.669408	84.03581467	-0.009699498	0.924630339	0.36498259	2.09E-09
LINF_050006900	0	238	56.489858	medium	58.68032733	66.760034	0.105973159	0.330990966	-0.065189892	0.37331972
LINF_050007000	0	603	41.997339	medium	32.19451633	32.85887033	-0.503439044	8.37E-12	-0.505261847	1.21E-21
LINF_050007100	0	3450	23.93241733	low	19.50499333	23.88655067	-0.038534522	0.856674659	-0.415003996	0.005662993
LINF_050007200	0	7369	54.57616567	medium	58.81639333	43.46967567	-0.453476648	4.55E-07	-0.014412081	0.857487827
LINF_050007300	0	ND	43.47712067	medium	50.67180733	45.43867133	-0.087441387	0.415238517	0.100861818	0.245554693
LINF_050007400	0	71	89.04308333	high	141.5160827	85.34269467	-0.080210855	0.563943123	0.546951116	4.62E-12
LINF_050007500	0	512	82.41569233	high	73.832451	49.32354867	-0.781747914	8.94E-15	-0.281381683	0.000857484
LINF_050007600	0	204	76.70812467	high	93.470426	69.816592	-0.224762517	0.021522813	0.162961551	0.01892441
LINF_050007700	0	875	262.149236	high	206.9440257	200.6019133	-0.526405822	5.51E-06	-0.463652509	1.25E-11
LINF_050007800	0	920	108.2700883	high	172.3788857	172.811961	0.551634146	1.24E-06	0.548489194	1.69E-12
LINF_050007900	0	253	97.93806433	high	115.2503003	86.782519	-0.328470223	0.000389988	0.113438293	0.142385715
LINF_050008000	0	232	56.382871	medium	76.600563	70.75590533	0.190737895	0.089522401	0.320226921	4.76E-06
LINF_050008100	0	813	55.536823	medium	83.01183067	71.82196067	0.272760963	0.014749496	0.45773329	7.04E-08
LINF_050008300	0	359	37.93312067	medium	67.68422433	47.75881833	0.186857496	0.152080435	0.7123776	8.33E-30
LINF_050008400	0	708	58.223357	medium	67.96147433	63.85225267	-0.044742542	0.703999722	0.101630289	0.2063304
LINF_050008500	0	269	322.166056	high	552.36381	260.4839427	-0.431055504	8.18E-09	0.65575283	6.61E-39
LINF_050008600	0	267	44.068835	medium	63.343769	75.56151333	0.671272906	2.77E-14	0.403785629	5.74E-08
LINF_050008700	0	1074	56.33084633	medium	34.301206	27.16067	-1.170675541	8.33E-26	-0.838471393	1.38E-28
LINF_050008900	0	1395	39.915676	medium	36.944462	40.689415	0.022166484	0.882637815	-0.230431888	0.018399538
LINF_050009100	0	128	41.53398	medium	57.33912033	27.386579	-0.76680284	5.47E-18	0.343319788	1.45E-09
LINF_050009200	0	1993	49.35137533	medium	50.53204867	30.823564	-0.758150529	6.08E-08	-0.085435929	0.550584334
LINF_050009300	0	276	34.811713	medium	71.59412133	50.04115167	0.37815591	0.001899857	0.919147961	6.73E-38
LINF_050009500	0	284	475.7024637	high	417.7222393	512.9594013	-0.023995434	0.837022332	-0.310718351	0.000801831
LINF_050009700	0	349	41.778126	medium	49.502688	47.20116533	0.092999006	0.533824276	0.122051277	0.164870035
LINF_050009800	0	2942	24.624591	low	22.685685	36.800116	0.512071113	2.08E-05	-0.238192121	0.025265527
LINF_050009900	0	1371	108.4443943	high	153.9825083	101.802976	-0.249961373	0.009674333	0.383685338	3.23E-06
LINF_050010000	0	980	176.6588793	high	265.7074687	172.4688363	-0.189320467	0.022893958	0.46729036	8.45E-19
LINF_050010100	0	977	177.625585	high	267.1397097	173.3072813	-0.187355765	0.023803963	0.467163938	5.57E-19
LINF_050010200	0	2058	177.5762277	high	260.8957827	170.4114123	-0.212720219	0.010723416	0.433552599	5.98E-17
LINF_050010300	0	534	54.20951467	medium	71.46032733	63.43400833	0.120330979	0.376309751	0.276554357	0.000549899
LINF_050010400	0	255	44.61251333	medium	41.02976633	41.96241233	-0.216657709	0.003565538	-0.242858075	2.20E-05
LINF_050010500	0	299	55.65486533	medium	96.504115	76.58226767	0.356133214	0.006762641	0.669482873	6.06E-09
LINF_050010600	0	743	49.79592267	medium	81.90467833	49.96504833	-0.083414695	0.552185618	0.596192599	9.17E-23
LINF_050010700	0	1896	37.881102	medium	50.87257367	41.24392333	-0.086097592	0.39801076	0.304524062	0.000556789
LINF_050010800	0	491	87.970482	high	111.0989913	97.89519	0.01788103	0.886817454	0.213911379	0.013281212
LINF_050010900	0	1544	67.152589	high	108.7754417	67.70486433	-0.106041113	0.367045312	0.575394745	4.25E-15
LINF_050011000	0	268	42.06352367	medium	49.07911967	47.62134033	0.081011033	0.3669938	0.100176086	0.105060375
LINF_050011100	0	254	31.963732	medium	43.58082067	41.27083567	0.26459311	0.003647179	0.325020175	4.73E-06
LINF_050011200	0	446	33.35899	medium	28.99990467	32.42890933	-0.099146959	0.300508235	-0.323793646	6.69E-08
LINF_050011300	0	217	30.92334133	medium	50.72102733	29.807353	-0.229622325	0.026943629	0.593817228	1.05E-22
LINF_050011400	0	368	56.18835433	medium	72.06387067	63.47261533	0.071192203	0.366268966	0.237340207	1.80E-05
LINF_050011500	0	581	42.065473	medium	31.459276	38.252716	-0.267079786	0.006731638	-0.539515735	3.82E-10
LINF_050011700	0	252	46.548973	medium	81.20356733	69.50733067	0.369079439	0.001632822	0.680922313	5.88E-18
LINF_050011800	0	1653	31.16058967	medium	30.91885	35.27049967	0.09043565	0.420489417	-0.132074343	0.189125326
LINF_050011900	0	1	41.49488967	medium	52.76905933	53.769193	0.266748362	0.022195636	0.224687924	0.00129446
LINF_050012000	0	1697	30.55651833	medium	28.67255633	18.31681	-0.853406813	4.73E-15	-0.211777127	0.008193934
LINF_050012200	0	2435	28.423283	medium	30.227349	31.896063	0.088329396	0.329927494	-0.031575355	0.716359281
LINF_050012300	0	ND	76.309784	high	70.84089933	126.5854087	0.589684001	3.06E-15	-0.227617981	0.006204911
LINF_050012400	0	355	39.35966	medium	39.08946133	46.814945	0.114910209	0.223339605	-0.1309182	0.094761061
LINF_050012500	0	1086	38.26511867	medium	52.13584	43.63766233	0.037589958	0.755401539	0.325604463	2.32E-05
LINF_050012600	0	352	69.97959667	high	92.68849967	99.39901967	0.36638233	2.36E-06	0.283445547	1.69E-05
LINF_050012700	0	674	60.77505	high	56.29075233	73.73317933	0.119510883	0.159541587	-0.232030146	0.000148165
LINF_050012800	0	978	66.37198033	high	40.17172233	59.93102533	-0.293718124	0.004144379	-0.845317412	8.33E-30
LINF_050012900	0	591	25.54414333	medium	25.29454533	28.71774233	0.09223421	0.427163378	-0.135045163	0.095454253
LINF_050013000	0	1477	227.6421863	high	260.4721323	153.6945393	-0.697022928	1.26E-16	0.071806521	0.298663081
LINF_050013100	0	65	75.662557	high	127.4219487	111.5609897	0.399034849	5.10E-05	0.629252622	5.63E-15
LINF_050013200	0	805	53.10041333	medium	49.403094	72.61945333	0.240780834	0.009943722	-0.224192637	0.004487225
LINF_050013300	0	339	81.27281467	high	104.7959923	101.3169683	0.304544218	0.009026499	0.243135109	0.008498769
LINF_050013400	0	655	40.64768867	medium	36.40259433	50.32962533	0.214789014	0.020005533	-0.279525936	3.82E-05
LINF_050013500	0	1744	337.8717243	high	279.6423137	295.9467267	-0.327574975	0.000700762	-0.395968529	6.53E-08
LINF_050013600	0	701	42.48684567	medium	31.45906267	43.38569233	-0.125868139	0.200028713	-0.554772423	2.12E-15
LINF_050013700	0	434	46.022021	medium	53.718876	49.42873	-0.069754176	0.425032993	0.102670918	0.142117775
LINF_050013800	0	270	50.889788	medium	93.848867	68.69888567	0.36557727	0.022990924	0.760220313	2.26E-15
LINF_050013900	0	363	22.914948	low	28.01698667	31.86322533	0.336277526	0.00012359	0.16973148	0.049099684
LINF_050014000	0	214	99.92870333	high	152.5729673	184.0630237	0.719711066	5.47E-18	0.487728167	8.51E-10
LINF_050014100	0	690	58.38760267	medium	53.31887433	56.53382367	-0.179857601	0.058478259	-0.252238094	0.000334596
LINF_050014200	0	1102	67.095711	high	56.528061	65.588323	-0.137529304	0.301691394	-0.369007763	5.75E-08
LINF_050014300	0	100	42.84114567	medium	55.55833167	60.176273	0.342319866	5.31E-05	0.253559023	9.07E-05
LINF_050014400	0	1298	48.17807033	medium	29.86537033	39.55265867	-0.394589145	0.000927661	-0.811221141	1.95E-26
LINF_050014500	0	564	29.731181	medium	42.70135467	38.73327	0.220473809	0.024910186	0.398880617	2.90E-07
LINF_050014600	0	1444	39.851878	medium	32.29273833	41.85533133	-0.013062271	0.906293628	-0.425229315	1.48E-07
LINF_050014800	0	ND	111.8275247	high	128.179924	106.0140457	-0.242619946	0.004504659	0.075031803	0.215571963
LINF_050014900	0	ND	0.139641	low	0.095894	0	NA	NA	NA	NA
LINF_050015000	0	ND	0.497042667	low	0.195407	0.162725	-4.049250855	0.092562504	-1.261498868	0.450169198
LINF_050015100	0	ND	45.26630667	medium	89.87469467	48.57635633	-0.078248646	0.455786391	0.867506964	1.74E-38
LINF_050015200	0	520	85.30451667	high	107.6982803	65.64823033	-0.483146762	2.00E-07	0.213741034	0.000476913
LINF_050015300	0	136	52.34722767	medium	84.81103533	43.80934	-0.340797735	0.02011137	0.57393246	1.11E-07
LINF_050015400	0	1303	52.28067267	medium	94.23768367	61.233868	0.067815316	0.670849074	0.727463401	3.90E-18
LINF_050015500	0	426	30.36698867	medium	37.79740533	56.63116833	0.794545593	1.34E-23	0.19431367	0.003476265
LINF_050015600	0	528	36.27035667	medium	27.48048967	28.041866	-0.522867404	8.57E-06	-0.520624937	8.44E-14
LINF_050015700	0	241	114.9873507	high	140.7292837	87.603152	-0.496009752	8.69E-06	0.169620311	0.021477953
LINF_050015800	0	173	98.25961033	high	115.7695437	77.88428267	-0.43662213	9.96E-07	0.114187499	0.102572286
LINF_050015900	0	327	45.29163233	medium	55.120453	52.85449833	0.084358982	0.420053668	0.161935291	0.026723044
LINF_050016000	0	861	47.21999633	medium	31.02978033	37.03664533	-0.50938861	4.72E-07	-0.727322347	3.36E-25
LINF_050016100	0	1622	60.445086	medium	49.20822133	42.12791567	-0.703904672	1.35E-18	-0.418118084	3.77E-12
LINF_050016200	0	1675	26.275827	medium	60.971358	12.76260367	-1.088037131	8.24E-17	1.093380075	2.29E-35
LINF_050016300	0	3257	71.22391767	high	77.54938233	39.95086933	-1.009728578	6.56E-16	0.001471056	0.987907294
LINF_050016400	0	2853	74.23147067	high	78.68402833	50.09402733	-0.700263071	3.85E-09	-0.034663457	0.77833006
LINF_050016500	0	5148	17.26682267	low	45.40823367	32.38315067	0.801946847	7.70E-06	1.27519237	1.84E-23
LINF_050016600	0	ND	35.24401333	medium	76.56449133	41.78746	0.160374881	0.315835012	0.99619865	4.13E-37
LINF_050016700	0	ND	70.07484967	high	103.7557727	83.80370367	0.116879708	0.203861854	0.444212595	2.52E-13
LINF_050016800	0	266	21.52807167	low	34.514772	36.96596533	0.721627401	2.30E-15	0.55786069	2.29E-14
LINF_050016900	0	597	54.753798	medium	126.5583343	122.2429127	0.921162009	8.84E-14	1.085057075	4.88E-23
LINF_050017000	0	573	60.00293133	medium	102.233012	80.76274367	0.37349126	3.53E-05	0.646830384	1.46E-20
LINF_050017100	0	263	56.563235	medium	73.66698733	61.51796833	-0.040431808	0.665345892	0.260019176	0.000950551
LINF_050017200	0	1147	27.27622033	medium	30.13557867	29.358307	-0.068447041	0.461639422	0.023817984	0.809330217
LINF_050017300	0	153	111.319817	high	138.3280947	92.16811633	-0.402834406	0.000234851	0.188826735	0.103544069
LINF_050017600	0	ND	15.825897	low	10.56905167	6.665024667	-1.624126178	0.001249611	-0.697605416	0.030878945
LINF_050017700	0	ND	18.891539	low	13.296341	8.539344	-1.138234411	0.005751409	-0.622303976	0.019332749
LINF_050017800	0	ND	23.65045667	low	7.188449667	6.540906333	-2.013629048	4.06E-16	-1.83656196	8.82E-26
LINF_050017900	0	ND	17.90913533	low	12.09566767	8.236013333	-1.430294372	0.002573867	-0.675470822	0.031745192
LINF_050018000	0	ND	19.506907	low	13.13809667	8.595838667	-1.130729323	0.005019431	-0.689099537	0.007973715
LINF_050018100	0	ND	25.66488667	medium	8.298328667	7.452657	-1.956685283	5.99E-17	-1.744039778	1.94E-27
LINF_050018200	0	ND	17.41452	low	12.414507	8.24425	-1.419987584	0.002792897	-0.605974301	0.047445446
LINF_050018300	0	ND	19.349597	low	13.417156	8.497341333	-1.23917568	0.003132899	-0.638352073	0.017342295
LINF_050018400	0	ND	25.57522233	medium	8.177274	7.445261333	-1.952735295	6.17E-17	-1.762939715	4.63E-28
LINF_050018500	0	ND	17.89180367	low	12.189376	8.366187333	-1.494536247	0.001799304	-0.672116099	0.031539932
LINF_050018600	0	ND	18.716313	low	13.48719133	8.662281667	-1.124960559	0.005809	-0.588173195	0.024709688
LINF_050018700	0	ND	25.573757	medium	8.228673333	7.449657667	-1.935614913	1.83E-16	-1.756050745	1.70E-27
LINF_050018800	0	ND	17.35810833	low	12.72830633	8.324633667	-1.40304317	0.002951779	-0.572552303	0.069492336
LINF_050018900	0	ND	18.91321133	low	13.83952433	8.515929	-1.188548397	0.00435283	-0.569661076	0.030786887
LINF_050019000	0	ND	25.49793933	medium	8.217883333	7.425237	-1.945134234	1.27E-16	-1.752022044	1.84E-27
LINF_050019100	0	ND	16.94927733	low	12.68315433	8.168309667	-1.359010683	0.003456176	-0.540529755	0.079447316
LINF_050019200	0	ND	17.17758967	low	13.338535	8.071097333	-1.149608823	0.007217143	-0.481575001	0.073351621
LINF_050019300	0	ND	5.462899	low	3.110231	1.900794667	-1.729778098	0.000390499	-0.935947338	0.002093271
LINF_050019400	0	ND	17.07937733	low	12.04380833	8.381307667	-1.464425959	0.001968247	-0.621554025	0.047984256
LINF_050019500	0	ND	16.875951	low	13.254291	8.275805333	-1.174230749	0.008231607	-0.469871196	0.087406671
LINF_050019600	0	ND	5.455221	low	3.078283	1.851713333	-1.727172877	0.000313619	-0.944061883	0.001288719
LINF_050019700	0	ND	19.08900467	low	13.59909433	10.364075	-1.394441938	0.001526509	-0.603263674	0.044238752
LINF_050019800	0	ND	34.90837467	medium	37.87608833	25.46875167	-0.650157961	0.024585853	-8.60E-05	0.999602366
LINF_050019900	0	ND	10.77019967	low	19.58124833	20.12273633	0.68656027	6.11E-11	0.743192801	2.02E-13
LINF_060005000	0	ND	4164.311279	high	4308.529948	3721.989258	-0.289314804	0.007951184	-0.073788258	0.379696094
LINF_060005100	0	1707	11.95083467	low	17.877169	19.01613533	0.347167513	0.012008713	0.459498217	4.52E-06
LINF_060005300	0	300	48.82596467	medium	67.697703	54.94492733	0.025872111	0.865240206	0.348739179	0.000328939
LINF_060005500	0	3028	28.85440733	medium	32.036364	34.81570933	0.134160009	0.232728329	0.028415553	0.773136929
LINF_060005600	0	ND	28.706136	medium	33.34671167	39.95884067	0.445235404	9.27E-06	0.092539353	0.309306016
LINF_060005800	0	4241	13.35388967	low	15.462122	19.143372	0.348103269	0.004995639	0.092165784	0.288987604
LINF_060005900	0	3000	19.558255	low	18.329415	23.53132433	0.152994429	0.25116965	-0.212033408	0.016822278
LINF_060006000	0	740	16.10274433	low	18.46791033	21.83262467	0.282860403	0.031082104	0.077757682	0.398333264
LINF_060006100	0	740	15.810385	low	18.91432	21.79614033	0.311066608	0.039761248	0.139766773	0.182061958
LINF_060006200	0	589	45.812711	medium	61.550644	54.463459	0.091575109	0.402934611	0.30479451	6.79E-06
LINF_060006300	0	118	184.6460927	high	182.5124003	171.2089947	-0.253833533	0.01064046	-0.138448125	0.049253546
LINF_060006400	0	445	48.533039	medium	41.56181967	41.70572167	-0.330714547	0.00435199	-0.345455257	5.92E-06
LINF_060006500	0	842	89.43171667	high	91.47888467	81.379059	-0.294388932	0.002953126	-0.08937988	0.246796042
LINF_060006600	0	340	53.45963033	medium	100.342369	82.99103	0.413352615	0.011544304	0.78591349	3.89E-16
LINF_060006700	0	247	24.408457	low	48.360227	44.98730467	0.760636566	7.25E-16	0.864020962	6.81E-27
LINF_060006800	0	562	33.28591533	medium	46.69563667	48.40062433	0.335853765	0.009461111	0.365229995	0.000115752
LINF_060006900	0	40	31.508801	medium	41.83279067	42.63642367	0.305722333	0.003645179	0.287045229	0.00021691
LINF_060007000	0	558	31.826205	medium	27.05936967	30.82473267	-0.191545267	0.123988912	-0.355377263	9.51E-07
LINF_060007100	0	856	23.009192	low	32.138989	16.95767667	-0.472522866	8.35E-05	0.361121077	1.61E-06
LINF_060007200	0	315	36.846353	medium	64.26796367	60.08238833	0.577939397	0.000839646	0.678284434	1.47E-06
LINF_060007300	0	ND	31.369719	medium	17.110407	15.12128933	-1.159696331	0.000733051	-0.993175941	0.000341178
LINF_060007400	0	801	21.63819133	low	36.770158	18.836441	-0.433828264	5.75E-05	0.645675447	3.50E-15
LINF_060007500	0	377	48.88464467	medium	41.05674633	37.26239033	-0.622015041	3.21E-07	-0.375066206	0.000170635
LINF_060007600	0	345	42.166659	medium	60.63574233	53.39681	0.040685856	0.773969545	0.403216253	3.25E-06
LINF_060007700	0	597	41.77559933	medium	46.435834	58.583291	0.341507116	6.77E-05	0.030891483	0.61647355
LINF_060007800	0	1019	71.71982833	high	124.7011387	85.982783	0.113792953	0.255528477	0.676061699	7.67E-21
LINF_060007900	0	1012	24.58873933	low	22.96153767	29.09939233	0.137566616	0.282688123	-0.218379932	0.01363367
LINF_060008000	0	1181	39.13477967	medium	25.97785867	24.855368	-0.757024141	1.15E-11	-0.711450392	1.25E-21
LINF_060008100	0	102	25.09662733	medium	36.95473767	22.996265	-0.263772864	0.02160559	0.4367586	1.16E-09
LINF_060008200	0	1606	42.458163	medium	67.76581067	70.44200133	0.639111306	2.19E-09	0.551741738	7.10E-09
LINF_060008300	0	1336	54.14332833	medium	105.1981073	86.270556	0.508543951	1.14E-06	0.837109907	1.76E-19
LINF_060008500	0	220	28.35874367	medium	33.812223	40.18988533	0.388117164	2.88E-06	0.133061339	0.031941865
LINF_060008600	0	749	19.118792	low	24.86629367	16.204106	-0.368843846	7.48E-05	0.258495576	0.000267417
LINF_060008700	0	187	35.92947	medium	37.57340633	33.74546567	-0.18183156	0.049694824	-0.057232738	0.37428548
LINF_060008800	0	194	53.507791	medium	53.378694	47.85587567	-0.232491376	0.050375653	-0.123822413	0.052674396
LINF_060008900	0	123	39.80406067	medium	35.127809	41.162778	-0.084850319	0.513588506	-0.300980147	1.25E-05
LINF_060009000	0	246	143.349116	high	130.3502937	164.0577647	0.100684453	0.291356158	-0.258669227	0.000813864
LINF_060009100	0	308	45.477071	medium	51.75101733	52.78671133	0.09094592	0.384583273	0.066370327	0.393174864
LINF_060009200	0	124	33.55485967	medium	38.82217767	31.79800733	-0.182862488	0.039812001	0.089537561	0.193010156
LINF_060009400	0	876	1218.238729	high	998.396098	902.93868	-0.577826129	1.10E-11	-0.409589807	4.91E-06
LINF_060009500	0	380	62.44796867	high	48.81122833	52.43435933	-0.454268129	6.16E-05	-0.477040728	2.07E-06
LINF_060009600	0	1046	1070.442912	high	865.314026	775.002014	-0.59985907	1.31E-11	-0.429859386	1.38E-06
LINF_060009700	0	1218	26.338881	medium	27.33175833	31.97290033	0.111955686	0.297134578	-0.069567928	0.462843768
LINF_060009800	0	49	28.068468	medium	28.252585	32.779742	0.063816969	0.629208045	-0.111700664	0.213940466
LINF_060009900	0	1025	23.52644867	low	16.999851	21.24789267	-0.298378885	0.000753483	-0.589207536	3.81E-15
LINF_060010000	0	1460	55.467822	medium	103.966764	71.950938	0.199874938	0.05530103	0.785556093	2.48E-34
LINF_060010100	0	174	32.114685	medium	30.245714	40.422113	0.161340442	0.041574814	-0.208403425	0.001935149
LINF_060010200	0	468	22.38769067	low	25.363319	16.681408	-0.558112076	9.64E-10	0.059374979	0.399310724
LINF_060010400	0	348	40.80908967	medium	89.75526667	73.43379467	0.643910966	4.16E-08	1.015151816	3.15E-34
LINF_060010500	0	2963	52.58312467	medium	78.345754	69.13173033	0.214696251	0.029121744	0.452894551	2.60E-12
LINF_060010600	0	ND	16.92334533	low	21.293942	28.77071	0.553012408	5.23E-09	0.210460858	0.015862856
LINF_060010800	0	133	30.956371	medium	23.67936967	27.601788	-0.304350711	0.00195589	-0.506868945	3.82E-13
LINF_060011000	0	288	33.567178	medium	35.96922433	28.455831	-0.351144643	0.000817533	-0.022542805	0.789489111
LINF_060011100	0	683	23.030643	low	25.436125	20.54132833	-0.214665968	0.049205954	0.022235871	0.736905854
LINF_060011200	0	412	202.715281	high	212.5353037	172.197291	-0.368116387	1.78E-05	-0.054794277	0.461368663
LINF_060011300	0	108	849.0740153	high	671.0881757	658.9839477	-0.477400371	1.33E-06	-0.462348431	1.45E-06
LINF_060011400	0	1202	957.912618	high	756.9214887	768.2848713	-0.44052653	2.38E-06	-0.463140275	1.46E-07
LINF_060011500	0	121	24.19675267	low	29.07267367	35.072262	0.447166168	5.04E-09	0.143337444	0.013353372
LINF_060011600	0	172	20.85559967	low	24.682897	26.91051633	0.265392514	0.001256987	0.122200335	0.110680617
LINF_060011800	0	1184	47.50575767	medium	49.32633067	45.94238933	-0.184158953	0.016163356	-0.067904505	0.263517773
LINF_060011900	0	1233	33.07630733	medium	37.106934	39.41969033	0.122402205	0.167929186	0.044731624	0.644311955
LINF_060012000	0	613	19.481693	low	18.30042033	19.42833867	-0.173296655	0.095230373	-0.211938222	0.013031545
LINF_060012200	0	1504	25.866105	medium	25.81300833	25.185746	-0.246212772	0.023313435	-0.123843124	0.080560329
LINF_060012300	0	1136	21.27417667	low	18.60026533	30.88795667	0.384004606	0.00033981	-0.31327085	0.00208623
LINF_060012400	0	232	33.93924467	medium	43.53341933	42.282593	0.272158309	0.010922444	0.236057255	0.024328868
LINF_060012500	0	1699	33.96020133	medium	35.08234967	35.734469	-0.17423876	0.167124751	-0.075749364	0.507105491
LINF_060012600	0	2034	33.540128	medium	29.99040833	42.25711567	0.205589064	0.0616423	-0.281941416	0.00046527
LINF_060012700	0	5685	18.67524667	low	15.821665	21.920032	0.141617366	0.242659123	-0.359482559	0.000626601
LINF_060012800	0	2142	16.467725	low	27.773308	22.59089867	0.424525058	0.007586416	0.631281707	8.81E-09
LINF_060012900	0	208	35.50324367	medium	34.95951433	36.13947433	-0.094324735	0.271103416	-0.143699435	0.018409714
LINF_060013100	0	155	28.05244367	medium	34.047136	13.05719767	-1.25109413	4.09E-49	0.158067301	0.018694848
LINF_060013200	0	771	18.42074333	low	40.69306167	37.18501267	0.917626837	8.84E-18	1.021618085	8.86E-46
LINF_060013300	0	3352	20.54540833	low	25.93835933	20.62976767	-0.041129058	0.721685677	0.216386902	0.001066078
LINF_060013400	0	4332	10.630034	low	8.535137667	12.09214767	0.138592766	0.412173113	-0.434307594	6.61E-05
LINF_060013500	0	2866	11.63901633	low	8.035916333	13.70568533	0.169597692	0.263362618	-0.654301276	2.47E-07
LINF_060013600	0	362	25.07351733	medium	17.559051	29.929058	0.108982254	0.415238517	-0.634751154	1.47E-13
LINF_060013700	0	2282	20.68773933	low	18.244756	23.365839	0.068013963	0.513952294	-0.302319707	0.00035068
LINF_060013800	0	310	24.55705733	low	21.07603667	23.225783	-0.162083535	0.180073688	-0.340335141	6.26E-07
LINF_060013900	0	1946	15.20798933	low	21.577807	27.13933467	0.680407128	4.46E-07	0.382118506	3.85E-05
LINF_060014000	0	983	25.005591	medium	24.44320933	30.730773	0.174806714	0.042852706	-0.153364929	0.027795462
LINF_060014100	0	1297	56.65603	medium	54.05178833	77.30894733	0.361074999	0.000637705	-0.190881481	0.082734173
LINF_060014200	0	556	30.632971	medium	29.22005233	31.61236633	-0.08726947	0.495371366	-0.18844037	0.032870411
LINF_060014300	0	1038	63.11435433	high	171.2591553	42.63874167	-0.712342311	6.80E-13	1.319063669	1.59E-61
LINF_060014400	0	1098	47.49959167	medium	49.23320633	71.81276733	0.438969854	1.93E-07	-0.06786382	0.361487853
LINF_060014500	0	2020	56.43997067	medium	52.72919067	54.56426	-0.188094739	0.037561795	-0.218950897	0.01228293
LINF_060014600	0	140	34.702184	medium	35.63125133	39.79925033	0.128735184	0.205832074	-0.084016599	0.25469446
LINF_060014700	0	388	24.077655	low	28.62808333	29.61845867	0.183542903	0.040136269	0.129627065	0.065546335
LINF_060014800	0	525	51.03981533	medium	75.901474	51.16558833	-0.158522218	0.215485806	0.452540187	9.68E-05
LINF_060015000	0	1058	32.49334267	medium	37.90685267	35.38613167	-0.033251652	0.758568495	0.098726038	0.224971714
LINF_060015100	0	375	18.15310967	low	22.48283167	24.717619	0.322374596	0.003359069	0.188977776	0.024307452
LINF_060015200	0	455	26.21452133	medium	30.20779033	33.30104167	0.240866895	0.006988891	0.08332371	0.326822404
LINF_060015300	0	654	68.68171433	high	100.027372	73.21388	-0.024864566	0.833569113	0.420965853	1.09E-09
LINF_060015400	0	212	23.94248	low	23.66817533	33.01639833	0.337909759	0.002195249	-0.13680738	0.112292501
LINF_060015500	0	1742	30.324152	medium	37.148033	28.96149033	-0.139560623	0.146468819	0.172577958	0.011732956
LINF_060015600	0	509	25.21364333	medium	29.37053767	25.985728	-0.100445541	0.240425928	0.098465712	0.108618924
LINF_060015700	0	170	32.927666	medium	69.93048867	65.53565467	0.785243389	1.50E-07	0.96529889	1.08E-25
LINF_060015800	0	248	20.49325	low	33.048694	30.63157833	0.403407475	4.19E-05	0.567711564	2.82E-15
LINF_060015900	0	255	20.004402	low	33.444643	31.69846067	0.47767744	5.04E-05	0.620543282	1.05E-17
LINF_060016000	0	626	69.175911	high	90.980967	117.2766797	0.669443802	4.64E-10	0.27269349	0.000418924
LINF_060016100	0	27	27.950949	medium	46.25744767	24.917829	-0.237080486	0.110778336	0.605157301	2.28E-15
LINF_060016200	0	452	38.18362667	medium	36.67687833	35.178074	-0.264048924	0.006494246	-0.179718563	0.002380545
LINF_060016300	0	1470	243.5650533	high	227.8459777	225.2318727	-0.244541384	0.025261994	-0.219923918	0.010234568
LINF_060016500	0	1122	68.863106	high	99.357582	81.56982167	0.040083031	0.699666664	0.406263883	1.11E-08
LINF_060016700	0	640	17.498638	low	24.807108	16.365492	-0.235200468	0.040690997	0.381664056	7.66E-07
LINF_060017000	0	195	35.029883	medium	79.34853633	67.68766267	0.729849146	1.33E-08	1.055958633	7.90E-32
LINF_060017100	0	127	43.69050867	medium	81.13396967	76.77571333	0.517810434	2.84E-05	0.769891517	8.40E-23
LINF_060017200	0	299	38.38330567	medium	57.926066	47.380544	0.24549093	0.018010176	0.471498835	5.73E-15
LINF_060017300	0	34	39.822497	medium	65.67315533	72.34497067	0.741896948	1.14E-12	0.602058075	1.97E-12
LINF_060017400	0	222	35.98897033	medium	45.04554333	52.85635633	0.395864479	0.000307023	0.201922665	0.000645023
LINF_060017500	0	637	214.1832427	high	217.493912	281.949351	0.194755684	0.036025173	-0.100906897	0.285644971
LINF_060017600	0	63	75.719302	high	101.6912533	112.7607853	0.434175877	6.03E-08	0.301912204	2.91E-05
LINF_060017700	0	250	91.01601667	high	94.49473833	84.442131	-0.222064278	0.052152323	-0.067702731	0.548606029
LINF_060017800	0	ND	54.172198	medium	17.23003533	36.231984	-0.747332968	5.73E-05	-1.77148948	1.84E-57
LINF_060017900	0	602	50.97914267	medium	18.75719133	33.50272767	-0.712627365	0.000527914	-1.564862273	2.70E-27
LINF_060018000	0	76	19.24238367	low	30.67003967	11.250057	-0.833433147	1.38E-07	0.553036091	1.51E-10
LINF_060018200	0	370	47.280453	medium	45.63759633	60.68372733	0.233982687	0.006263149	-0.172322904	0.015131793
LINF_060018300	0	70	69.42979433	high	81.19981133	91.05269367	0.346211967	0.00033877	0.104073016	0.141837989
LINF_060018500	0	173	88.38388067	high	138.386856	135.5439503	0.48429356	0.000240366	0.523960075	2.26E-06
LINF_060018600	0	355	73.15793367	high	114.7638573	119.6545563	0.590104085	7.55E-11	0.527093488	1.51E-10
LINF_060018700	0	1141	98.32077533	high	112.5378773	115.109965	0.124904459	0.266867027	0.073990908	0.361666384
LINF_060018800	0	ND	193.0750277	high	303.410014	414.1597087	0.963445835	7.12E-13	0.530630818	2.23E-14
LINF_060018900	0	1392	197.3857777	high	116.6650237	151.519882	-0.504726356	3.35E-10	-0.881043601	1.58E-41
LINF_060019200	0	ND	90.622378	high	74.25072233	93.98195633	-0.070953675	0.649793373	-0.409872795	1.98E-08
LINF_070005000	0	ND	16.769345	low	18.27565067	13.33728633	-0.537235159	4.10E-07	0.003825562	0.96689306
LINF_070005100	0	121	56.75201667	medium	52.40642533	56.961834	-0.121514835	0.307540469	-0.238051494	0.028652365
LINF_070005200	0	534	122.694018	high	109.1848193	47.091707	-1.491912867	3.39E-37	-0.289009797	0.001119625
LINF_070005300	0	89	89.29027067	high	101.0685603	60.597173	-0.74902237	8.48E-11	0.056400535	0.489339435
LINF_070005400	0	165	25.14575733	medium	43.86340067	12.36522067	-1.200536484	1.05E-12	0.681472954	1.09E-11
LINF_070005600	0	494	152.3971557	high	170.8715057	148.0403897	-0.164199534	0.056146283	0.042551578	0.589138794
LINF_070005700	0	248	71.81666033	high	78.27328733	75.246455	-0.114048751	0.31916211	0.00183506	0.987145428
LINF_070005900	0	1393	59.56339	medium	81.34768133	60.89368833	-0.125128968	0.113392726	0.32864663	2.62E-06
LINF_070006000	0	2285	38.168841	medium	40.18009033	45.08796067	0.087789413	0.325857188	-0.047373517	0.495996401
LINF_070006100	0	629	37.35270167	medium	39.03045667	40.039936	0.000248539	0.998302045	-0.055524205	0.553651873
LINF_070006200	0	450	25.99901333	medium	18.95085967	24.079307	-0.255036247	0.018415336	-0.576616256	3.09E-20
LINF_070006300	0	154	8.392952	low	13.04767367	13.270805	0.613569482	4.00E-07	0.516929341	2.66E-07
LINF_070006400	0	261	43.09332533	medium	71.58774833	51.78063967	0.201270319	0.052289954	0.610577697	1.62E-12
LINF_070006500	0	7	23.913515	low	38.36966567	25.06540433	-0.01079719	0.929578736	0.561737237	2.34E-13
LINF_070006600	0	ND	37.61869167	medium	53.830551	50.374313	0.192148441	0.219185825	0.394629754	0.000292635
LINF_070006700	0	ND	20.604561	low	23.461865	24.17857233	-0.015090639	0.904394436	0.064471595	0.4551077
LINF_070006800	0	3710	33.02335033	medium	29.599617	37.243603	0.162482228	0.323959339	-0.279685687	0.031659994
LINF_070006900	0	94	25.52532033	medium	22.489965	27.65520933	-0.012279722	0.912375598	-0.303201349	0.001677351
LINF_070007000	0	162	6.495019333	low	4.765186333	6.514925	-0.13090292	0.248146266	-0.566331023	9.99E-14
LINF_070007100	0	1764	28.91281467	medium	45.44174733	41.16832967	0.4074402	9.84E-05	0.530125363	4.21E-12
LINF_070007200	0	702	28.073483	medium	35.058308	36.762798	0.266818154	0.001433395	0.199622537	0.002226811
LINF_070007300	0	344	14.74531333	low	28.57523333	21.961871	0.256871766	0.138760417	0.831619228	2.09E-17
LINF_070007400	0	512	57.05770233	medium	69.96292633	70.78669733	0.202299159	0.021772473	0.172948154	0.004142409
LINF_070007500	0	20	158.669169	high	320.635671	306.061788	0.82634317	2.53E-14	0.893080491	2.29E-22
LINF_070007600	0	129	30.89367567	medium	40.74896867	41.16396467	0.259305493	0.006731638	0.278288142	7.93E-06
LINF_070007700	0	565	20.52189633	low	18.60710467	21.29439667	-0.04516102	0.742380197	-0.261023812	0.002353009
LINF_070007800	0	2240	37.59509533	medium	80.678632	70.61703133	0.774932204	3.09E-11	0.978731425	7.17E-48
LINF_070008000	0	2	10.27784733	low	5.985406667	8.095576333	-0.447878219	0.002253525	-0.89841302	1.52E-15
LINF_070008100	0	2338	83.63908133	high	84.35990367	83.06007633	-0.095922585	0.343731706	-0.1096415	0.289021184
LINF_070008200	0	887	27.996483	medium	25.50240067	28.905236	-0.113168176	0.20711365	-0.255821885	0.001595062
LINF_070008300	0	765	57.59650533	medium	26.373408	33.58264067	-0.933937437	2.50E-19	-1.248588254	5.01E-63
LINF_070008400	0	696	35.30390067	medium	22.801373	29.00951867	-0.42523193	1.21E-06	-0.75175065	4.12E-30
LINF_070008500	0	368	31.57034867	medium	43.460795	42.475905	0.304304172	0.000628668	0.340996052	6.77E-08
LINF_070008600	0	434	21.86643633	low	32.257283	32.014814	0.407608369	0.000108882	0.438747325	2.17E-10
LINF_070008800	0	5549	97.02665433	high	61.4109	60.14788067	-0.839524045	4.56E-19	-0.780996271	1.44E-30
LINF_070008900	0	332	35.48257833	medium	41.651713	50.69507333	0.374381247	2.47E-05	0.109278385	0.151846693
LINF_070009000	0	595	45.088763	medium	86.10337333	61.98178767	0.190274705	0.157222674	0.81201555	1.02E-17
LINF_070009200	0	861	24.37683033	low	22.04625533	22.81144967	-0.213267556	0.028256092	-0.265612607	0.000624984
LINF_070009300	0	366	20.36957533	low	24.49836067	24.897004	0.184240783	0.062477973	0.145028709	0.034977169
LINF_070009400	0	603	17.070334	low	26.00383433	25.51244967	0.530906808	1.15E-07	0.485177061	1.84E-10
LINF_070009600	0	836	76.20857733	high	132.2465287	69.865425	-0.263959134	0.059054077	0.672848869	5.53E-12
LINF_070009700	0	516	167.0268457	high	173.9470113	153.5569353	-0.23220761	0.013856586	-0.063782616	0.458444605
LINF_070009800	0	406	37.67951967	medium	50.96034233	30.03204467	-0.419103465	0.001975883	0.313590867	0.000721073
LINF_070009900	0	138	69.755783	high	88.12448633	78.63516733	-0.011273845	0.942866504	0.215387971	0.049548109
LINF_070010000	0	599	39.69944	medium	36.25432933	38.67297233	-0.218436304	0.015921816	-0.251539692	7.30E-05
LINF_070010100	0	ND	37.93473333	medium	34.02330767	50.88727567	0.295723008	0.008847587	-0.276472919	0.000140855
LINF_070010200	0	55	38.24125933	medium	52.02873367	28.46343833	-0.427482208	0.0072659	0.320890514	0.019465337
LINF_070010300	0	682	17.50003467	low	9.194687333	11.17401967	-0.755149289	1.58E-09	-1.048414896	1.59E-23
LINF_070010400	0	1759	29.77317033	medium	26.449569	34.04310667	0.036245555	0.806040851	-0.289797073	0.006683503
LINF_070010500	0	493	1407.678508	high	1051.845032	952.009318	-0.70962255	2.97E-21	-0.542432177	5.36E-14
LINF_070010600	0	392	1364.838094	high	1011.070923	924.4011433	-0.710249119	3.78E-21	-0.554814065	2.52E-14
LINF_070010700	0	1853	63.87465667	high	78.06555933	63.547582	-0.081336524	0.524878651	0.165975771	0.066601395
LINF_070010900	0	6548	16.95687333	low	21.987536	13.444434	-0.468449648	1.75E-06	0.253639476	0.001294307
LINF_070011000	0	627	14.153795	low	9.643971333	15.25958633	-0.053072598	0.693629018	-0.672748469	7.15E-14
LINF_070011100	0	1167	51.725324	medium	70.948072	69.629911	0.2486535	0.029886377	0.335362777	4.43E-05
LINF_070011200	0	363	51.28508233	medium	50.478336	74.552849	0.449883138	2.93E-06	-0.143731289	0.015966897
LINF_070011300	0	310	49.47061533	medium	40.420549	83.76901267	0.63667097	1.76E-08	-0.410779375	2.53E-08
LINF_070011400	0	798	25.77761533	medium	32.43722267	33.40397067	0.270947145	0.002231526	0.210622718	0.000838808
LINF_070011500	0	834	45.39206833	medium	60.79518	66.628334	0.462698093	1.29E-09	0.300117182	4.04E-06
LINF_070011600	0	408	50.31136333	medium	55.19363133	73.47930367	0.4573004	6.62E-05	0.011950374	0.921268832
LINF_070011700	0	307	52.59200667	medium	80.93760933	74.937121	0.359256293	0.001373309	0.501688862	1.78E-07
LINF_070011800	0	584	50.089784	medium	42.44305167	48.04805367	-0.242070657	0.043147452	-0.359611781	3.10E-10
LINF_070011900	0	1290	51.471498	medium	58.839727	55.97827667	-0.042985401	0.671450595	0.073049501	0.402418156
LINF_070012000	0	545	97.802844	high	104.364283	100.8388923	-0.034001917	0.768964823	-0.028288216	0.679928308
LINF_070012150	0	ND	15.98132067	low	16.45755067	24.91623	0.523493957	0.007138394	-0.077014067	0.634563131
LINF_070012200	0	697	40.52583433	medium	46.041368	48.841919	0.231967173	0.007138394	0.062023254	0.360334466
LINF_070012300	0	683	49.80130933	medium	56.56001267	54.69514467	0.052774072	0.718236708	0.061732749	0.513959613
LINF_070012400	0	1873	988.341146	high	774.214274	749.627869	-0.531454178	4.80E-08	-0.475441223	3.07E-08
LINF_070012500	0	1392	25.92633433	medium	21.232534	23.710963	-0.189399572	0.07867391	-0.408550223	6.42E-08
LINF_070012600	0	364	32.83685667	medium	30.82739333	35.328397	-0.016771442	0.888933198	-0.212052748	0.001630478
LINF_070012700	0	417	89.107264	high	74.51484433	99.19280767	0.044010474	0.691371864	-0.3797734	5.41E-07
LINF_070012800	0	1559	34.282493	medium	48.307878	30.43857567	-0.240587756	0.032176238	0.373214327	3.96E-05
LINF_070012900	0	238	52.072881	medium	45.295957	58.85169967	0.016408143	0.871159608	-0.321906523	4.31E-09
LINF_070013100	0	832	23.46197633	low	13.547277	17.408388	-0.566430042	1.06E-05	-0.912157824	2.09E-22
LINF_070013200	0	2839	45.97178133	medium	61.81008533	64.08787167	0.334201524	0.003890091	0.305794693	0.000157861
LINF_070013300	0	2707	33.02645467	medium	11.19387267	36.45454833	-0.014983023	0.950804587	-1.680137674	1.74E-36
LINF_070013400	0	685	40.80588267	medium	40.07185867	45.04723967	0.016313689	0.891290077	-0.148578127	0.144772786
LINF_070013500	0	2846	22.97416533	low	19.66179667	27.37003333	0.078673287	0.387337942	-0.346065929	3.60E-06
LINF_070013700	0	37	33.467739	medium	36.182119	47.43647	0.347323074	0.002346962	-0.008684976	0.930709861
LINF_070013800	0	973	29.61790767	medium	39.199791	18.445049	-0.66760715	6.30E-06	0.282602298	0.001814696
LINF_070013900	0	2547	58.82357533	medium	38.55640033	45.291561	-0.54236887	0.000113383	-0.729961732	9.08E-17
LINF_070014000	0	ND	0.243894333	low	1.348533333	0.540409667	NA	NA	1.963773608	0.13318656
LINF_070014100	0	465	33.79290267	medium	43.92863467	41.748557	0.183135127	0.148242275	0.256899569	0.001084841
LINF_070014200	0	902	43.47736333	medium	37.33365633	38.02135967	-0.349713415	0.001069635	-0.340502649	2.92E-08
LINF_070014300	0	3106	113.4811683	high	109.0968197	129.6724013	0.009780235	0.959497317	-0.179748874	0.143954382
LINF_070014400	0	6415	8.085529333	low	4.402216333	5.416017667	-0.684604179	2.18E-07	-0.994686386	2.96E-17
LINF_070014500	0	2808	9.365519667	low	6.329118	9.076451667	-0.202818948	0.146828424	-0.684395538	1.79E-11
LINF_070014600	0	2720	11.54656933	low	6.515061667	9.790543333	-0.394684771	0.018117172	-0.942920012	3.19E-11
LINF_070014700	0	9169	93.726036	high	96.190374	99.48503867	-0.036842548	0.769446771	-0.08603981	0.38780568
LINF_070014800	0	574	8.904653	low	7.965175333	10.67534367	0.044928451	0.758257294	-0.278883267	0.0123653
LINF_070014900	0	4361	52.147208	medium	43.96356733	39.941214	-0.579770644	1.18E-05	-0.364898801	0.000180257
LINF_070015000	0	4664	13.032384	low	9.576470667	13.462652	-0.109941317	0.493633903	-0.56385866	1.03E-09
LINF_070015200	0	2784	44.703349	medium	20.36686467	31.14249167	-0.596866004	0.001621215	-1.253052461	4.17E-34
LINF_070015300	0	323	21.52080533	low	26.75818467	31.54493233	0.391393275	3.83E-06	0.193669155	0.006551013
LINF_070015400	0	1594	23.62051067	low	38.21028367	39.776142	0.640179183	2.53E-08	0.571976277	1.77E-09
LINF_070015500	0	160	34.14595033	medium	29.03039233	30.427352	-0.278038104	0.000510923	-0.355862849	3.09E-07
LINF_070015600	0	938	55.586254	medium	49.60210533	56.49629333	-0.124350056	0.207862503	-0.287859109	0.000539786
LINF_070015700	0	3172	27.308396	medium	25.60525867	31.51399033	0.065043121	0.477361674	-0.213348065	0.000650551
LINF_070015900	0	1054	22.83085767	low	27.48317667	23.82621567	-0.041330529	0.727397484	0.14699718	0.05790804
LINF_070016000	0	478	28.98612167	medium	31.70996667	33.131297	0.098977687	0.247118912	0.007145388	0.921943766
LINF_070016100	0	4357	53.24879933	medium	86.604754	56.348152	-0.030186183	0.837767801	0.5789199	3.41E-09
LINF_070016200	0	ND	470.949473	high	285.959391	632.078125	0.29439189	0.004625777	-0.841347053	3.87E-30
LINF_070016300	0	1129	112.248337	high	99.17300433	123.2846427	-0.009992565	0.941763387	-0.300297197	4.39E-07
LINF_070016400	0	362	60.33308033	medium	98.68959833	62.59005867	-0.099031107	0.449491337	0.587413549	6.24E-11
LINF_070016500	0	557	29.29060633	medium	37.15388467	39.51058567	0.353750196	2.53E-06	0.221898035	0.000869372
LINF_070016700	0	44	34.761232	medium	75.177719	68.41903933	0.761578267	7.91E-12	0.991470252	1.33E-54
LINF_070016800	0	228	36.762807	medium	77.35002933	59.376255	0.516447844	5.67E-05	0.951075174	3.52E-23
LINF_070016900	0	482	31.37676	medium	40.86867	45.02180633	0.453437494	0.000711198	0.257078417	0.007000109
LINF_070017000	0	1344	46.324169	medium	44.87760667	50.24656433	0.022027467	0.848643159	-0.165755935	0.041901076
LINF_070017100	0	353	75.37242133	high	108.3994067	103.4331663	0.298242996	0.023821729	0.399753248	0.00066014
LINF_070017200	0	120	33.63889167	medium	46.74896133	35.31171533	-0.119406243	0.372154976	0.351718896	5.60E-05
LINF_070017300	0	715	29.45147167	medium	30.45607433	32.06160933	-0.024011537	0.83683573	-0.072695854	0.310207946
LINF_070017400	0	1097	42.31872933	medium	49.244325	28.025821	-0.694055164	4.42E-12	0.09789157	0.197171419
LINF_070017500	0	1305	37.29408533	medium	63.292079	54.80472567	0.418362545	0.000169379	0.643027691	3.24E-21
LINF_070017600	0	258	34.85090633	medium	56.709769	54.01176833	0.577478673	0.000343673	0.578600435	2.70E-08
LINF_070017700	0	118	73.77122467	high	118.008232	131.743108	0.656063015	5.04E-08	0.555418009	3.35E-06
LINF_070017800	0	886	198.937973	high	248.7369893	173.809148	-0.336357002	0.000829915	0.200679938	0.018434008
LINF_070018100	0	349	54.42297367	medium	65.26182033	43.608044	-0.482441516	2.25E-06	0.139824557	0.033153253
LINF_070018300	0	93	31.414221	medium	29.16932933	30.62162233	-0.184407394	0.048410823	-0.227534433	0.000634187
LINF_070018400	0	ND	218.678543	high	66.60290033	149.1736427	-0.666018173	2.77E-05	-1.836061769	8.92E-142
LINF_080005000	0	103	53.378717	medium	52.27330133	19.599104	-1.616873209	4.07E-75	-0.14974	0.056407938
LINF_080005100	0	186	51.60846967	medium	52.27446867	31.21583167	-0.897388278	1.59E-09	-0.101174273	0.290632512
LINF_080005200	0	460	68.767451	high	53.82737733	44.06915267	-0.751881462	1.51E-15	-0.474069096	1.12E-09
LINF_080005300	0	512	98.14846567	high	70.878967	60.41416667	-0.824189911	2.97E-13	-0.593646472	2.18E-11
LINF_080005400	0	602	128.945956	high	103.0662383	80.612442	-0.83637776	1.21E-10	-0.445923513	6.41E-06
LINF_080005500	0	187	62.595042	high	101.1220297	74.277204	0.143940439	0.162728179	0.571877723	1.16E-12
LINF_080005600	0	330	46.31661367	medium	46.34745667	46.29677567	-0.125158079	0.150801858	-0.12000577	0.101460931
LINF_080005700	0	436	53.72308867	medium	57.001717	55.939453	-0.100595543	0.290230362	-0.03519511	0.59923613
LINF_080005800	0	1079	43.27066633	medium	41.58481833	46.170602	-0.05965909	0.503255512	-0.178971324	0.003163234
LINF_080005900	0	450	31.94376867	medium	31.468503	33.47772233	-0.041565446	0.703518917	-0.142913816	0.085135224
LINF_080006100	0	361	55.10553233	medium	71.464732	69.00001	0.260300683	0.028474891	0.251196951	0.008446123
LINF_080006200	0	2321	24.35269533	low	20.549092	22.134236	-0.332185778	0.003104763	-0.36504306	0.00020398
LINF_080006300	0	402	55.49016833	medium	58.74394367	50.686372	-0.294456548	0.00115256	-0.040038114	0.650457308
LINF_080006400	0	255	29.522684	medium	42.76788967	34.582433	0.045571868	0.595361708	0.414192015	1.69E-10
LINF_080006500	0	580	36.20736567	medium	42.782494	39.03534167	-0.010549283	0.928253577	0.118299519	0.127541868
LINF_080006600	0	5029	268.9232077	high	265.2875823	282.271169	-0.037748227	0.726284185	-0.141627768	0.092592446
LINF_080006700	0	4998	8.986721333	low	4.666704	8.934974667	-0.242088352	0.086478918	-1.062440401	8.76E-14
LINF_080006800	0	385	72.59803767	high	93.78113333	86.05876133	0.041170712	0.696130968	0.24700693	0.000995796
LINF_080006900	0	703	23.71740067	low	37.62737033	38.58723967	0.59802622	4.53E-11	0.546045308	1.93E-16
LINF_080007100	0	200	19.09091133	low	28.713099	26.57243667	0.374660726	0.003320271	0.467927193	2.43E-08
LINF_080007200	0	374	23.28313833	low	23.893448	27.12402667	0.083399487	0.367530223	-0.08469207	0.205559378
LINF_080007300	0	902	48.93852867	medium	64.834362	50.80086133	-0.063176914	0.530184361	0.284848324	2.57E-06
LINF_080007400	0	119	42.211047	medium	59.41773067	48.71518433	0.037560309	0.759878101	0.372192809	3.70E-06
LINF_080007500	0	614	86.31355567	high	149.3677167	89.50406667	-0.047213004	0.739293836	0.671387283	1.41E-10
LINF_080007600	0	823	33.051772	medium	58.87486767	50.592397	0.399000578	0.000219679	0.709679502	1.25E-14
LINF_080007700	0	2330	24.352465	low	23.01065	22.893009	-0.173122205	0.199554889	-0.204063971	0.028738693
LINF_080007800	0	376	33.61846667	medium	36.75799567	34.770934	0.086434997	0.441766571	0.007697998	0.927465488
LINF_080007900	0	1420	174.1001943	high	218.4055737	160.1705067	-0.249115894	0.02075933	0.205378026	0.016369818
LINF_080008000	0	739	32.571177	medium	80.42866767	56.33411667	0.655508886	5.16E-07	1.182312398	3.02E-57
LINF_080008100	0	258	38.00223533	medium	65.611454	55.15584667	0.332495157	0.002547135	0.664419112	2.77E-12
LINF_080008200	0	717	125.673289	high	216.5235443	132.4702503	-0.085134859	0.443680277	0.661550322	8.00E-16
LINF_080008300	0	536	90.014483	high	111.706205	93.14470167	0.069492613	0.604226953	0.189585252	0.137508487
LINF_080008400	0	319	22.20521733	low	13.873346	18.84377967	-0.387902272	0.001205244	-0.799311244	7.46E-19
LINF_080008500	0	ND	13.593825	low	14.672714	12.86025133	-0.194745564	0.113460368	-0.011151759	0.924177839
LINF_080008600	0	1938	20.85288633	low	22.10428667	21.54278767	-0.233376492	0.131747205	-0.034773137	0.808534158
LINF_080008700	0	697	20.41610967	low	27.06894467	24.55819433	0.073346641	0.572280768	0.287086501	0.00112351
LINF_080008800	0	118	53.098128	medium	78.53726967	77.441541	0.43199024	2.99E-05	0.442844685	2.32E-11
LINF_080008900	0	903	31.23202067	medium	19.238782	23.232807	-0.556538026	4.53E-07	-0.819488521	5.53E-30
LINF_080009000	0	86	32.235323	medium	34.29647833	34.89735933	-0.002911391	0.976923252	-0.031942172	0.579943677
LINF_080009100	0	600	24.018997	low	25.876322	29.17617467	0.182250609	0.06237216	-0.012766142	0.871570112
LINF_080009200	0	1964	29.796878	medium	39.36271133	29.08474533	-0.197952794	0.087283981	0.281695901	0.007907844
LINF_080009300	0	628	35.00350433	medium	34.041054	37.94051733	0.011389072	0.916905551	-0.161670348	0.005270792
LINF_080009400	0	627	41.20816667	medium	44.125478	51.734959	0.237653671	0.00328382	-0.023356074	0.716091639
LINF_080009500	0	383	34.75873133	medium	30.91004667	37.051123	-0.037496913	0.740675791	-0.289848649	0.000229251
LINF_080009600	0	526	67.46555333	high	111.8559673	71.47647367	-0.009004398	0.947995347	0.607250471	1.41E-14
LINF_080009700	0	2371	52.598324	medium	61.83083333	59.74334833	0.09921195	0.426369538	0.111155539	0.163949037
LINF_080009900	0	83	39.97349567	medium	89.64733633	82.025276	0.837610419	9.00E-14	1.041678953	7.07E-43
LINF_080010000	0	414	25.58636967	medium	28.363953	30.32309333	0.200217192	0.096590607	0.026122955	0.77593698
LINF_080010100	0	394	25.13442233	medium	31.07862333	34.71605633	0.307489656	0.013440572	0.183497056	0.042674901
LINF_080010200	0	1740	49.947774	medium	43.13901133	56.76617933	0.038883365	0.693944819	-0.332493502	2.74E-07
LINF_080010300	0	461	22.190617	low	25.26306067	24.46120567	0.023577881	0.841101164	0.066422504	0.279317999
LINF_080010400	0	141	20.67675267	low	22.56746167	25.92166133	0.212758366	0.04336854	0.004833499	0.960628249
LINF_080010600	0	766	19.39312867	low	13.14384967	20.04684033	-0.198797108	0.081428948	-0.682339254	2.12E-15
LINF_080010700	0	1302	144.1430053	high	94.17835	112.470599	-0.423901755	9.99E-07	-0.736235841	2.72E-38
LINF_080010800	0	847	59.39393467	medium	85.11307	65.79974233	0.049384051	0.688767785	0.397244662	2.56E-05
LINF_080010900	0	1933	22.975474	low	16.919294	21.30043233	-0.210390935	0.22149366	-0.561018915	4.02E-06
LINF_080011000	0	1365	17.76378333	low	6.236455	10.672277	-0.835088409	0.000402265	-1.632676476	3.63E-20
LINF_080011100	0	ND	11.04598967	low	7.305483	10.096514	-0.324695915	0.088966795	-0.713225723	1.18E-05
LINF_080011200	0	4357	13.656524	low	8.060749667	13.023715	-0.401171894	0.073278367	-0.880423917	4.45E-07
LINF_080011400	0	2350	9.739422333	low	9.113680333	11.085706	0.065472782	0.700303049	-0.214299541	0.04480135
LINF_080011500	0	1565	27.44182467	medium	23.02571233	23.96644667	-0.301461963	0.009703923	-0.372342259	0.000399392
LINF_080011600	0	4647	367.7079267	high	544.0463053	617.6619263	0.586166519	3.83E-11	0.444697187	4.46E-09
LINF_080011900	0	4369	71.24795033	high	826.900533	338.1891633	2.132542922	2.47E-05	3.413022843	0
LINF_080012000	0	3841	41.10277433	medium	202.857651	134.8874307	1.523165786	7.02E-05	2.180067977	2.34E-184
LINF_080012100	0	3838	75.56451933	high	249.5081433	195.1974843	1.208098729	0.001005829	1.601197708	5.71E-169
LINF_080012200	0	3797	75.859436	high	250.6137187	196.0849967	1.20884284	0.001062188	1.601887865	2.12E-167
LINF_080012300	0	3273	76.69258367	high	253.1666463	198.2154033	1.200071742	0.001093358	1.60102834	1.63E-172
LINF_080012400	0	3737	36.191367	medium	414.6395363	169.4340437	2.096584003	7.89E-06	3.393784061	0
LINF_080012500	0	493	26.18352167	medium	33.24873867	32.33073367	0.145155507	0.190325544	0.224384016	0.001969799
LINF_080012600	0	756	34.27352133	medium	39.86968367	39.34457167	0.073763004	0.52482171	0.095502413	0.297070229
LINF_080012700	0	688	67.78095533	high	126.4643887	78.338318	0.111743188	0.294807632	0.778389256	1.11E-26
LINF_080012800	0	9596	29.97485767	medium	75.45821133	41.59233867	0.319495009	0.083807127	1.209809591	1.20E-52
LINF_080012900	0	4215	17.72180933	low	44.92984633	38.79159867	0.955751771	1.14E-05	1.219273234	2.05E-39
LINF_080012950	0	4017	24.22052833	low	51.92538733	48.81772733	0.993606524	7.22E-08	0.978757051	1.81E-21
LINF_080013000	0	3426	141.7772727	high	183.034556	176.1452077	0.180288125	0.049110603	0.248612228	0.000336693
LINF_080013100	0	ND	49.512071	medium	56.83499033	59.79177767	0.162352059	0.153378513	0.076963834	0.405307796
LINF_080013200	0	509	21.15587433	low	37.29856467	35.17580267	0.561437577	5.07E-08	0.696028468	2.55E-23
LINF_080013300	0	905	23.71186767	low	41.25730733	14.55965267	-0.877417114	3.72E-10	0.678790303	1.32E-11
LINF_080013400	0	455	23.36194467	low	26.862927	20.06561333	-0.368500735	0.000240702	0.081614823	0.3197944
LINF_080013500	0	3803	14.83509767	low	15.01351833	24.55810033	0.624882065	1.61E-07	-0.10142752	0.251223405
LINF_080013600	0	419	39.10449367	medium	60.89269133	47.80500033	0.042191476	0.762934157	0.518541429	7.47E-08
LINF_080013700	0	381	35.93076067	medium	57.27776733	39.74370333	-0.015005211	0.930328751	0.552125003	3.51E-07
LINF_080013800	0	2026	17.13586333	low	22.76256633	20.11086167	0.160154918	0.18219357	0.289256637	0.000351494
LINF_080013900	0	298	31.95738967	medium	67.43147533	50.61206567	0.526947465	0.000156393	0.955104454	3.36E-23
LINF_080014000	0	297	47.051188	medium	115.943998	93.80132533	0.866713644	4.92E-11	1.179261054	1.44E-35
LINF_080014100	0	968	55.014585	medium	47.27057567	48.27491	-0.366013043	9.97E-05	-0.339536872	1.22E-07
LINF_080014200	0	971	19.75240333	low	25.459921	24.273819	0.185715215	0.039811792	0.245319344	0.002832289
LINF_080014400	0	ND	8.202245	low	4.276659667	6.046290333	-0.623580147	0.000872928	-1.059704937	5.03E-11
LINF_080014600	0	216	36.360536	medium	39.44329067	42.443929	0.057443582	0.594240031	-0.002958192	0.972177792
LINF_080014700	0	7988	57.80085867	medium	83.09123233	65.17933633	-0.014883034	0.891658197	0.402242012	6.77E-12
LINF_080014800	0	875	54.569304	medium	138.727819	76.06552367	0.341892762	9.03E-05	1.22438686	1.03E-101
LINF_080014900	0	875	61.589432	high	153.6332803	87.42382533	0.391264744	3.54E-05	1.196628527	1.80E-66
LINF_080015000	0	ND	42.11567533	medium	92.52592467	52.81921133	0.181143459	0.107674389	1.013636576	1.23E-52
LINF_080015100	0	878	52.39395033	medium	132.8398947	72.559873	0.284903992	0.001046737	1.220732228	3.22E-95
LINF_080015200	0	880	55.034757	medium	137.8329517	76.44822467	0.339371885	0.000155202	1.203295897	1.43E-100
LINF_080015300	0	874	54.81158567	medium	138.0407713	75.266342	0.336679796	0.000148436	1.210857563	1.48E-103
LINF_080015400	0	874	54.65267067	medium	138.9536083	76.22843167	0.346347557	0.000108341	1.224460091	8.70E-97
LINF_080015500	0	872	55.91598267	medium	138.5121613	77.14181533	0.341619694	0.000156834	1.18666535	1.24E-89
LINF_080015600	0	438	18.12643933	low	27.76887067	23.08568367	0.267541568	0.013643784	0.493227734	1.80E-11
LINF_080015800	0	499	277.3048907	high	324.0427553	230.6743267	-0.341268227	0.000605595	0.102152003	0.135909253
LINF_080016000	0	1256	148.9261833	high	141.5132753	140.314499	-0.211485115	0.007010814	-0.195346409	0.00160462
LINF_080016100	0	989	30.763307	medium	15.58420767	21.04131567	-0.642228793	2.88E-10	-1.101348092	2.25E-28
LINF_080016200	0	1126	90.64069867	high	85.99484267	119.7780993	0.244297175	0.00735244	-0.197582179	0.000859715
LINF_080016300	0	320	16.222275	low	22.692055	17.25887233	-0.005775897	0.962178038	0.362212222	1.92E-07
LINF_080016400	0	120	20.327187	low	26.91884567	26.97027167	0.281800069	0.001153846	0.283619421	7.90E-06
LINF_080016500	0	514	46.04543667	medium	60.90020367	54.929512	0.172703426	0.081264468	0.282642892	0.000294547
LINF_080016600	0	688	25.255088	medium	31.18041633	31.71716067	0.091341352	0.420053668	0.184063988	0.068580628
LINF_080016700	0	157	24.585598	low	35.81598167	32.59884933	0.181717999	0.175010891	0.420312021	1.25E-08
LINF_080016800	0	422	46.55132533	medium	40.18855167	40.55844867	-0.31378704	0.000183488	-0.333046644	2.54E-09
LINF_080017000	0	916	30.78935933	medium	59.76080933	55.74918733	0.76230299	1.21E-10	0.834165877	3.68E-34
LINF_080017100	0	624	71.84502667	high	113.5117367	96.01208233	0.311115058	0.000808147	0.537724586	1.33E-15
LINF_080017200	0	800	47.33713267	medium	92.21159367	80.11722567	0.609952237	6.82E-10	0.840422675	4.24E-49
LINF_080017300	0	954	381.340342	high	476.5037027	242.689051	-0.769381376	1.41E-16	0.198663843	0.0048337
LINF_080017400	0	108	30.47113667	medium	57.03429567	49.14959567	0.353641805	0.000121473	0.782865879	3.38E-23
LINF_080017600	0	225	37.22364067	medium	32.24947	59.52744833	0.520717268	7.23E-07	-0.327482862	1.31E-05
LINF_080017700	0	3626	661.0247193	high	704.8583173	742.247294	0.027333975	0.758746481	-0.029929913	0.663106749
LINF_080017800	0	ND	23.77422967	low	38.20053733	30.02467833	0.281810838	0.089038076	0.562417026	1.08E-07
LINF_090005000	0	25	39.807322	medium	90.21746833	47.86848933	0.15151003	0.260323906	1.060202286	3.04E-28
LINF_090005100	0	211	89.30202267	high	100.746442	121.7895687	0.261984332	0.006454521	0.054038199	0.509603439
LINF_090005200	0	1012	572.8688963	high	618.43101	397.570465	-0.67458999	4.20E-13	-0.012744118	0.90452125
LINF_090005300	0	229	58.58581533	medium	73.89111833	56.956108	-0.223375619	0.008103397	0.213984587	0.004169942
LINF_090005400	0	119	55.9734	medium	63.959338	56.62379967	-0.123154473	0.200435935	0.071773669	0.422708179
LINF_090005500	0	1167	82.16263333	high	89.46151733	98.238365	0.149121878	0.159902298	0.00056119	0.994644774
LINF_090005600	0	83	99.77673333	high	159.8507943	122.8773473	0.172834236	0.079483819	0.557550007	4.09E-15
LINF_090005700	0	1171	264.3270973	high	573.3284503	841.9054973	1.522131608	3.85E-70	0.993531637	8.40E-43
LINF_090005800	0	643	39.35054367	medium	37.66118233	47.39885067	0.129366068	0.152763759	-0.183370586	0.006991698
LINF_090006000	0	11674	5.950653667	low	4.706703	4.892373667	-0.299590919	0.327829859	-0.452205609	0.047754377
LINF_090006100	0	1980	75.13839	high	98.70429967	51.81579233	-0.647230255	3.34E-14	0.27325847	4.50E-06
LINF_090006200	0	378	40.605972	medium	47.980216	49.98131933	0.222373139	0.068231686	0.120650639	0.252124523
LINF_090006300	0	483	51.871972	medium	76.57033267	60.85241067	0.120751214	0.311909464	0.439677717	1.04E-09
LINF_090006400	0	1313	18.24459833	low	28.01180267	26.008541	0.377339201	0.002867258	0.49791977	4.57E-10
LINF_090006500	0	298	44.889838	medium	62.20460767	72.05911267	0.551029568	7.56E-09	0.347987858	1.20E-06
LINF_090006600	0	589	42.96369933	medium	41.01326233	40.200821	-0.230540316	0.089458152	-0.189327774	0.083510663
LINF_090006700	0	565	46.57819333	medium	43.53409467	43.37126667	-0.291610045	0.024877552	-0.218786046	0.01565393
LINF_090006800	0	589	39.96404	medium	39.70038867	37.07736233	-0.252341769	0.072733299	-0.131659125	0.219197174
LINF_090006900	0	565	46.65701933	medium	43.59739033	43.61013167	-0.281761145	0.027888173	-0.219559921	0.016351233
LINF_090007000	0	589	39.57299433	medium	40.042867	37.220975	-0.233778598	0.097072326	-0.104264774	0.342670544
LINF_090007100	0	589	38.997097	medium	38.60140467	35.67977967	-0.254027403	0.080719178	-0.13713597	0.229807293
LINF_090007200	0	565	51.12665333	medium	43.43343867	43.71491233	-0.320314213	0.0086137	-0.355961704	0.000960119
LINF_090007300	0	589	39.95114133	medium	38.69227733	37.197994	-0.272361089	0.050677445	-0.168478265	0.138140404
LINF_090007400	0	393	39.80996467	medium	45.928927	39.58532433	-0.093383518	0.529428868	0.084812492	0.436494583
LINF_090007500	0	717	50.327193	medium	136.434794	89.24161033	0.67099736	3.36E-08	1.318193838	2.20E-57
LINF_090007600	0	60	45.489666	medium	69.02678967	53.18010033	0.112248743	0.355081338	0.479714525	9.18E-12
LINF_090007800	0	657	76.83814233	high	94.34611533	104.902107	0.322906538	1.21E-05	0.174180056	0.004854894
LINF_090007900	0	1025	88.99073033	high	84.09077967	92.950686	-0.101619111	0.235654642	-0.204452982	0.001283665
LINF_090008000	0	366	48.537534	medium	54.95131567	63.99163833	0.321671981	1.49E-05	0.056995181	0.329861063
LINF_090008100	0	202	36.84357467	medium	42.39224367	22.87789767	-0.7871857	5.05E-20	0.080182936	0.277765693
LINF_090008200	0	1740	70.289019	high	102.9133097	93.47953533	0.307070405	0.002843846	0.428203769	1.08E-05
LINF_090008400	0	352	33.18596367	medium	55.00054433	60.87143067	0.720555907	1.08E-12	0.606385697	2.10E-18
LINF_090008500	0	205	27.59434767	medium	29.28365967	19.87940833	-0.630231664	4.86E-16	-0.034772842	0.604605169
LINF_090008600	0	89	55.08101267	medium	80.30776967	73.00419367	0.228574279	0.053475571	0.423605022	1.15E-07
LINF_090008700	0	691	46.93262867	medium	46.28223167	52.818067	0.051882324	0.583196444	-0.142579245	0.030620253
LINF_090008900	0	1411	25.996781	medium	34.35996333	44.028108	0.633480672	4.48E-10	0.27985638	0.000369533
LINF_090009000	0	64	57.324275	medium	42.85238767	59.79713067	-0.066857867	0.475923993	-0.540604305	3.08E-11
LINF_090009100	0	599	36.12172967	medium	50.61479933	52.24535633	0.19638252	0.139464614	0.365331131	0.000334177
LINF_090009200	0	395	30.30131	medium	30.65167033	41.13732267	0.311592366	0.000328363	-0.105043266	0.127434407
LINF_090009300	0	181	44.57520667	medium	46.67445133	58.37831267	0.257643236	0.000872204	-0.054822283	0.401750838
LINF_090009400	0	489	49.33365633	medium	39.75235867	51.779714	-0.045122275	0.732240792	-0.432742847	2.59E-08
LINF_090009500	0	372	74.578593	high	128.7571003	84.87721733	-0.001221565	0.993240458	0.667627343	4.17E-11
LINF_090009600	0	384	40.257524	medium	53.55249567	53.64595167	0.265942686	0.05097388	0.292347091	0.011727027
LINF_090009700	0	1399	46.821803	medium	59.58613333	51.09116233	0.076040239	0.447388	0.227060941	0.003451155
LINF_090009800	0	516	19.137955	low	22.23981167	27.96563367	0.364736484	0.00029668	0.096376468	0.25521321
LINF_090009900	0	2137	37.172433	medium	51.42431	29.32344133	-0.503039694	5.52E-05	0.346697902	0.00039807
LINF_090010000	0	1038	35.98045633	medium	53.630244	32.14898767	-0.330707562	0.004700034	0.454597312	1.25E-06
LINF_090010100	0	1488	21.01551233	low	12.56223833	20.473221	-0.171465142	0.211003707	-0.860574232	4.11E-14
LINF_090010200	0	1067	57.16444667	medium	65.589073	74.286901	0.238971579	0.002471204	0.078041665	0.247416137
LINF_090010300	0	558	30.089882	medium	41.828378	41.87217733	0.265587759	0.031031367	0.353164522	3.22E-07
LINF_090010400	0	616	35.04645267	medium	42.084994	40.39185567	0.098436291	0.289128748	0.14246792	0.019125491
LINF_090010500	0	194	37.906957	medium	31.84429467	34.26118833	-0.27742384	0.004632236	-0.372804866	8.99E-06
LINF_090010700	0	316	39.17964033	medium	51.066227	61.91153067	0.565744604	4.08E-12	0.26102934	4.91E-06
LINF_090010800	0	209	59.25196833	medium	103.684705	69.93003867	0.065161661	0.595570594	0.686549022	1.77E-19
LINF_090010900	0	67	41.17284767	medium	26.45068933	33.09999433	-0.405726609	1.32E-05	-0.759453732	3.56E-25
LINF_090011000	0	607	46.64192967	medium	63.28748433	62.36452467	0.311123961	0.007122516	0.316940281	0.00021319
LINF_090011300	0	918	42.458084	medium	26.52385967	34.69843967	-0.520907996	2.35E-08	-0.799114504	6.86E-26
LINF_090011400	0	609	50.18060333	medium	64.80619067	55.788822	-0.001782949	0.984886287	0.248710833	7.87E-05
LINF_090011600	0	2617	43.170588	medium	44.004711	50.24802933	0.081076479	0.416765845	-0.093565121	0.297871445
LINF_090011700	0	1694	19.89820967	low	13.03265567	13.82679533	-0.652335559	1.03E-05	-0.732221781	2.25E-06
LINF_090011800	0	512	50.25946567	medium	52.91549167	66.786191	0.260887305	0.003007063	-0.04745555	0.402418156
LINF_090011900	0	445	166.8533783	high	260.4467113	157.6969147	-0.202846059	0.049711979	0.519724026	1.07E-08
LINF_090012100	0	247	28.46526867	medium	39.20527667	38.12914933	0.328984886	0.000242591	0.340801582	1.12E-07
LINF_090012200	0	567	28.33132067	medium	27.12965867	36.15716567	0.246578759	0.007893745	-0.183825754	0.013175955
LINF_090012300	0	463	131.083506	high	135.435216	137.030594	-0.084598746	0.326953086	-0.075179928	0.226744803
LINF_090012400	0	80	33.652469	medium	36.05374167	43.720033	0.136367659	0.149204353	-0.021568403	0.791227766
LINF_090012500	0	195	85.37595367	high	93.656339	111.1393637	0.253929925	0.009988959	0.011614679	0.902098865
LINF_090012600	0	19	131.8660787	high	109.4974517	100.457001	-0.500647971	4.55E-05	-0.390260785	1.53E-05
LINF_090012700	0	80	49.26001467	medium	80.14111833	70.83602633	0.29871914	0.03831616	0.580380613	2.01E-08
LINF_090012900	0	ND	3.131299	low	1.389906667	0.803322	-1.453095662	0.13235723	-1.24023568	0.095561834
LINF_090013000	0	ND	0.301629667	low	0.154232667	0.041794667	NA	NA	NA	NA
LINF_090013100	0	ND	0.607670667	low	0.631732667	0.428731333	0.17016872	0.932562909	-0.009743413	0.995107327
LINF_090013200	0	ND	49.79792	medium	47.51867067	41.61848433	-0.352352057	0.00012517	-0.18825549	0.013008898
LINF_090013300	0	993	44.97583133	medium	45.17400233	39.11324033	-0.337227515	0.001730984	-0.113572496	0.232007957
LINF_090013400	0	859	52.57358933	medium	71.87621067	61.40130733	0.085232681	0.450032389	0.32937337	3.29E-06
LINF_090013500	0	186	30.62482	medium	40.241184	35.457386	0.149471376	0.118899571	0.27284648	8.83E-06
LINF_090013600	0	318	30.91612467	medium	29.474467	32.73351667	-0.03863837	0.727397484	-0.189051417	0.014707041
LINF_090013700	0	1189	38.000688	medium	47.11915967	50.23945633	0.316425547	0.000621758	0.188443984	0.001181617
LINF_090013800	0	647	28.27037433	medium	15.46597467	19.942385	-0.630684469	6.03E-08	-0.989787734	1.19E-17
LINF_090013900	0	1117	99.11440033	high	99.962527	96.42219567	-0.154355861	0.116530817	-0.108877872	0.076789772
LINF_090014000	0	596	56.221733	medium	48.69688833	47.91838967	-0.289045052	0.003209795	-0.329800186	9.26E-05
LINF_090014100	0	228	40.53417833	medium	42.84635167	48.59523667	0.092079291	0.235654642	-0.041409415	0.491349785
LINF_090014200	0	320	55.523243	medium	60.63545733	49.62467567	-0.348188568	2.57E-06	0.005932449	0.922900298
LINF_090014300	0	164	42.75300833	medium	78.08100633	49.38126233	0.150243367	0.303196643	0.746491406	7.73E-11
LINF_090014400	0	162	59.76255167	medium	101.6267623	89.14874533	0.442559136	1.74E-06	0.644213054	8.68E-20
LINF_090014500	0	328	67.53714767	high	96.768715	111.632296	0.662354355	5.13E-21	0.397793243	1.27E-14
LINF_090014600	0	294	86.32629133	high	103.3798957	103.7066293	0.121709796	0.190107027	0.138684423	0.101124999
LINF_090014700	0	367	51.60564167	medium	94.59851067	54.7601	-0.071803855	0.58662858	0.754111869	1.66E-17
LINF_090014800	0	751	73.87758633	high	175.036789	123.092748	0.518237207	3.13E-05	1.122665915	9.17E-61
LINF_090014900	0	389	43.72323733	medium	24.53036433	31.02339633	-0.54228125	1.97E-08	-0.954366941	1.92E-47
LINF_090015000	0	437	174.512553	high	146.724457	224.2249503	0.229275968	0.005528938	-0.370578735	5.73E-09
LINF_090015100	0	965	46.278905	medium	34.99666067	47.56815333	-0.125905283	0.243630794	-0.523999417	1.58E-11
LINF_090015300	0	44	103.458018	high	105.1615703	95.970207	-0.290871261	0.010609625	-0.100755988	0.285173887
LINF_090015400	0	908	467.6436463	high	273.3824567	225.533437	-1.149640457	2.64E-29	-0.897583338	3.99E-35
LINF_090015500	0	902	636.78656	high	355.1417543	341.581665	-1.01400661	4.42E-24	-0.964915416	7.55E-62
LINF_090015600	0	805	493.262441	high	324.550537	238.7698213	-1.142016079	1.31E-33	-0.727216929	1.53E-23
LINF_090015700	0	458	65.26165267	high	71.569964	78.8551	0.119499773	0.115996131	0.010986932	0.862310706
LINF_090015800	0	97	39.56865833	medium	63.448967	58.462423	0.452726242	0.000468639	0.558812525	1.50E-11
LINF_090015900	0	324	51.55187767	medium	54.89576333	45.46848667	-0.354284825	0.000218431	-0.030452098	0.682229042
LINF_090016000	0	1045	328.1135763	high	274.5313413	338.4439797	-0.08144567	0.318561627	-0.37952193	4.24E-12
LINF_090016050	0	727	302.9554443	high	253.7050577	304.4026387	-0.123474884	0.114775355	-0.378445479	1.73E-11
LINF_090016100	0	1235	60.533315	high	56.974556	76.84109267	0.20536466	0.050462626	-0.207648036	0.020658911
LINF_090016200	0	1140	27.29164333	medium	26.81468233	26.95266667	-0.188892556	0.082252562	-0.145086743	0.147409318
LINF_090016300	0	97	74.78715267	high	88.50778967	73.08176433	-0.119066814	0.34546363	0.121187898	0.207586017
LINF_090016400	0	ND	0	low	0.128450333	0.177404667	NA	NA	NA	NA
LINF_090016500	0	ND	0.450125	low	0.756357333	0.486123333	-0.721256302	0.701542729	0.470824854	0.713034265
LINF_090016600	0	ND	0	low	0.061125333	0.385649	NA	NA	NA	NA
LINF_090016700	0	ND	0.029005333	low	0.09222	0.35984	NA	NA	NA	NA
LINF_090016800	0	336	50.59817867	medium	62.726059	38.927681	-0.539845975	0.000443957	0.186063778	0.079025972
LINF_090017100	0	ND	0.049462	low	0	0	NA	NA	NA	NA
LINF_090017200	0	ND	0.415953667	low	1.126775667	1.065501667	1.154146124	0.464754764	1.255303366	0.33466218
LINF_090017300	0	ND	0.092767667	low	0.28945	0.394451333	NA	NA	1.237791462	0.548303133
LINF_090017400	0	ND	1.368675667	low	2.541934667	1.739475667	0.84694862	0.652247638	0.70615967	0.497000915
LINF_090017500	0	ND	1.802625	low	2.810530333	1.849169333	0.133673914	0.931795481	0.504355241	0.527017832
LINF_090017600	0	ND	58.97400933	medium	75.433909	83.683029	0.30815483	0.000180976	0.233099611	7.94E-05
LINF_090017700	0	488	56.84564833	medium	53.774985	67.757772	0.112919922	0.232974638	-0.201690871	0.007738901
LINF_090018000	0	326	49.385835	medium	72.87705767	72.15816	0.401054312	0.000763425	0.441495585	2.93E-07
LINF_090018100	0	1062	207.3456727	high	187.9238333	174.996526	-0.361936042	4.14E-05	-0.263662383	1.51E-06
LINF_090018200	0	359	47.35983667	medium	49.21088167	47.26547367	-0.101477513	0.306369701	-0.066903025	0.33794457
LINF_090018300	0	712	74.19825467	high	107.395055	92.31205267	0.141015397	0.230411691	0.412032067	3.95E-10
LINF_090018500	0	492	151.3168437	high	213.849945	142.5880073	-0.202353289	0.038430577	0.376776346	8.05E-08
LINF_090018600	0	603	89.099055	high	119.311516	119.0160853	0.261730849	0.039208413	0.299448408	9.96E-05
LINF_090018700	0	510	103.905576	high	107.8136063	93.81418367	-0.339001453	0.000443478	-0.067412724	0.343127641
LINF_090018800	0	266	63.88127767	high	53.66889067	68.70504	0.030542665	0.846963299	-0.372106612	1.14E-08
LINF_090018900	0	385	47.27130267	medium	50.12108767	45.02858633	-0.230541589	0.002517541	-0.036419059	0.596060233
LINF_090019000	0	782	94.31261933	high	118.2797697	84.59251633	-0.339058023	0.004912765	0.205329797	0.00143675
LINF_090019100	0	616	32.20300033	medium	28.305762	29.96289067	-0.211753747	0.042407497	-0.307580235	0.000315939
LINF_090019200	0	1998	29.27517267	medium	37.10652667	34.01167467	0.115478609	0.329309472	0.218378338	0.006559469
LINF_090019300	0	199	21.86136633	low	27.251011	18.12428067	-0.370985919	1.04E-05	0.198236097	0.005139547
LINF_090019400	0	87	77.50369767	high	103.680791	90.75179033	0.097786994	0.438335695	0.296929408	2.95E-05
LINF_090019500	0	946	65.06833433	high	58.701435	75.01171133	0.089717816	0.297330214	-0.269175828	2.73E-07
LINF_090019600	0	58	43.690726	medium	71.90180467	67.620899	0.45978889	3.17E-05	0.595873719	5.17E-13
LINF_090019700	0	360	45.922436	medium	43.70583067	45.89236067	-0.165979885	0.069867454	-0.192587254	0.000353675
LINF_090019800	0	534	37.32420367	medium	38.51706567	40.727051	-0.031174625	0.769680206	-0.075573449	0.264533644
LINF_090020000	0	174	39.31098167	medium	43.702741	46.572712	0.107957094	0.255174205	0.031461894	0.650623083
LINF_090020100	0	800	77.85099533	high	137.3357747	90.91957867	0.087585441	0.325656515	0.697346808	4.74E-25
LINF_090020300	0	559	46.13816433	medium	48.45770767	49.76860033	-0.020735882	0.862616729	-0.05132417	0.458331886
LINF_090020400	0	205	40.66559333	medium	47.11493433	42.07623567	0.002287964	0.986274704	0.091541086	0.317611494
LINF_090020600	0	473	70.95574967	high	134.436666	109.859075	0.532825762	7.37E-07	0.800675173	8.69E-35
LINF_090020700	0	1360	78.17583467	high	47.723263	53.078921	-0.701354553	7.57E-14	-0.832278064	9.22E-32
LINF_090020900	0	769	4779.745443	high	4625.312663	2181.167643	-1.266673526	2.70E-54	-0.170433102	0.031745192
LINF_090021100	0	873	39.92227933	medium	111.2636667	89.15851067	1.086617877	4.43E-21	1.35561304	2.03E-45
LINF_090021200	0	426	53.679277	medium	79.74414067	77.26869467	0.389173992	0.000234487	0.449531133	4.80E-13
LINF_090021300	0	1219	34.99471167	medium	45.934756	49.942829	0.352384335	0.00108794	0.273389305	0.001317989
LINF_090021500	0	2042	14.04725033	low	28.23687733	21.563642	0.504175728	0.024285549	0.884675087	1.17E-06
LINF_090021600	0	1298	27.54943767	medium	34.16694267	28.097855	-0.135717702	0.154304892	0.189836721	0.003606276
LINF_090021700	0	500	180.8551483	high	217.2366893	234.435247	0.248819535	0.01390825	0.143456395	0.070382687
LINF_090021800	0	100	60.12461233	medium	83.87126933	64.86390567	0.03917654	0.755401539	0.359767888	9.17E-05
LINF_090021900	0	2364	52.666729	medium	99.308983	66.35800567	0.281467628	0.012369812	0.793057322	1.02E-23
LINF_090022000	0	1207	53.086352	medium	64.42330567	71.78625733	0.296852926	0.001351622	0.158380205	0.029680368
LINF_090022100	0	391	84.78998833	high	114.2826233	84.908956	-0.042999338	0.722858689	0.309345596	0.000382528
LINF_090022200	0	155	127.8066637	high	260.6971997	210.7348073	0.547547022	2.67E-09	0.906467464	7.69E-24
LINF_090022300	0	411	164.258067	high	298.3825987	209.4541627	0.200627846	0.051919266	0.738231928	3.03E-18
LINF_090022500	0	615	115.8985647	high	128.176468	103.7431133	-0.29406934	0.049016942	0.022108273	0.849274087
LINF_090022600	0	503	60.12981267	medium	52.54313033	54.51179233	-0.219317327	0.072607118	-0.316475991	0.002605716
LINF_090022700	0	169	111.2158993	high	129.6894657	104.1390257	-0.311505678	0.003854513	0.099948532	0.32964044
LINF_090022800	0	493	62.41672	high	35.411063	42.34224967	-0.730911125	1.78E-12	-0.93796889	5.63E-47
LINF_090022900	0	32	86.39643333	high	87.48801433	93.09807333	-0.062113457	0.491357168	-0.103114246	0.140925366
LINF_090023000	0	230	81.66475167	high	48.62506133	44.670433	-0.928787425	1.88E-11	-0.869919476	2.19E-20
LINF_090023100	0	7	32.30097333	medium	28.07037067	39.694651	0.208005955	0.027741931	-0.321912231	9.05E-05
LINF_090023200	0	257	65.142517	high	97.96469133	57.26521067	-0.35301995	0.0012506	0.468913599	3.13E-08
LINF_100005000	0	ND	31.98878733	medium	24.40596167	39.546018	0.160102041	0.346264697	-0.507495462	3.50E-05
LINF_100005100	0	1746	17.10412267	low	12.829454	23.829173	0.381511254	0.019245594	-0.534668317	9.96E-10
LINF_100005200	0	1465	73.89066567	high	58.609797	96.71742	0.235019627	0.074041617	-0.453919051	1.86E-08
LINF_100005300	0	134	41.821354	medium	37.17474767	33.70312767	-0.474950219	2.92E-08	-0.291761369	2.46E-07
LINF_100005400	0	201	29.003575	medium	27.25901533	25.28694267	-0.332927168	0.000453549	-0.210322104	0.009829766
LINF_100005500	0	1406	40.21430467	medium	61.77217733	32.23039333	-0.395263943	0.000290708	0.499672704	1.66E-07
LINF_100005600	0	118	1220.082682	high	953.1858317	822.5552367	-0.694795277	5.17E-14	-0.479075621	6.51E-07
LINF_100005800	0	795	126.3582483	high	104.4255497	143.2910207	0.019330506	0.871341965	-0.397156799	1.03E-12
LINF_100005900	0	441	48.80510333	medium	43.70161933	68.167029	0.321834836	0.012002789	-0.277903681	0.002093734
LINF_100006000	0	412	71.191045	high	98.00050367	90.692126	0.235939103	0.008192769	0.337939403	0.000206768
LINF_100006100	0	5126	9.616655667	low	7.377529667	4.528815667	-1.11802336	4.29E-08	-0.499663689	0.005459039
LINF_100006200	0	1156	28.62122433	medium	28.34674367	29.18776367	-0.080352294	0.42564665	-0.136313657	0.062535395
LINF_100006300	0	2888	35.41740533	medium	51.67831933	54.62172833	0.516477379	5.84E-09	0.422593409	1.46E-08
LINF_100006400	0	4091	73.10832467	high	56.275688	101.7695087	0.371201944	0.002881558	-0.498454659	1.13E-06
LINF_100006500	0	3026	32.62728367	medium	26.22701633	26.42907067	-0.350614526	0.000262338	-0.435407434	1.16E-07
LINF_100006600	0	1114	72.813339	high	64.76361833	63.88363667	-0.285623731	0.000204816	-0.290816292	1.10E-07
LINF_100006700	0	1662	42.51086933	medium	11.37412667	18.30466567	-1.433229168	4.26E-24	-2.025006213	9.98E-89
LINF_100006800	0	ND	40.152963	medium	12.89320133	22.94349033	-1.120569489	1.09E-09	-1.758080566	2.18E-51
LINF_100006900	0	426	16.57627167	low	22.265922	20.29245467	0.171576344	0.181475746	0.306072816	6.78E-05
LINF_100007000	0	1042	94.54046867	high	105.5066707	87.99491133	-0.133481038	0.215221009	0.036718296	0.624566898
LINF_100007100	0	2125	48.883793	medium	37.009309	45.92673767	-0.201550394	0.072357426	-0.521896451	5.43E-08
LINF_100007300	0	501	121.1849417	high	130.2299067	165.8893433	0.311860329	3.98E-05	-0.017401194	0.790224302
LINF_100007400	0	141	26.59849133	medium	42.712902	40.90732567	0.538490339	6.87E-07	0.560572952	6.91E-11
LINF_100007500	0	2809	26.57762267	medium	30.66588467	29.87504833	0.029849582	0.875389352	0.088371309	0.429491993
LINF_100007600	0	2933	15.87272967	low	13.10938267	15.41357633	-0.12944861	0.469534253	-0.396705194	0.000271489
LINF_100007700	0	1185	21.08403667	low	42.73170067	32.50446133	0.5415564	0.000475437	0.896790489	9.40E-38
LINF_100007800	0	527	32.15118633	medium	46.054302	46.77431233	0.302808624	0.001036928	0.395815822	5.52E-08
LINF_100007900	0	322	53.98974367	medium	88.12468733	118.603063	0.999835367	3.47E-19	0.583204508	1.79E-10
LINF_100008000	0	1023	162.7427367	high	37.26858767	112.1188	-0.667689936	3.85E-05	-2.249225852	1.86E-143
LINF_100008100	0	253	36.51710367	medium	51.27182167	58.31394333	0.492800781	5.19E-08	0.367619151	3.76E-09
LINF_100008200	0	610	22.642833	low	17.239801	19.953176	-0.333370922	0.004011535	-0.512209507	4.41E-08
LINF_100008300	0	2261	153.8525137	high	169.8715513	133.8137513	-0.371491715	0.000439134	0.020267982	0.767598154
LINF_100008400	0	1470	20.998321	low	29.49620767	18.14316233	-0.39725359	0.00200861	0.370397082	3.73E-05
LINF_100008500	0	1168	24.50330533	low	26.72750467	34.63367067	0.337431547	0.000126835	0.004884021	0.964438264
LINF_100008600	0	1432	24.04111967	low	23.95612267	25.549015	0.037320988	0.707176599	-0.125158282	0.091484689
LINF_100008700	0	469	54.00654633	medium	53.582686	73.18386867	0.305266348	0.000123644	-0.13202566	0.056807523
LINF_100009000	0	3466	18.280109	low	8.078166	10.84567233	-0.963973142	1.12E-07	-1.298224371	9.44E-30
LINF_100009100	0	ND	7.371619333	low	8.770948	8.019744	0.060184919	0.701035833	0.130284941	0.347152267
LINF_100009200	0	5352	0.022871333	low	0.090271	0.016602	NA	NA	NA	NA
LINF_100009400	0	1328	23.47971833	low	39.71890733	35.82102833	0.485806275	4.31E-07	0.638549901	7.09E-15
LINF_100009500	0	1553	76.31351467	high	68.96423967	120.1285017	0.505487089	2.20E-09	-0.26773761	0.000124906
LINF_100009600	0	1499	27.585596	medium	27.43335167	30.40243367	-0.035981954	0.776285745	-0.128688346	0.203419424
LINF_100009700	0	713	27.43134767	medium	38.981585	41.93085867	0.500194033	6.31E-07	0.385271194	3.00E-08
LINF_100009800	0	2115	32.48307667	medium	37.45459733	28.631051	-0.163578156	0.278591983	0.083960704	0.395810196
LINF_100009900	0	6370	56.48615767	medium	51.385385	53.10825967	-0.263474054	0.040697917	-0.25996847	0.004836983
LINF_100010000	0	2686	105.041865	high	123.373385	143.5656537	0.248754135	0.041574814	0.11131341	0.299052145
LINF_100010100	0	1386	50.49937467	medium	62.41493867	43.77366633	-0.325967302	0.001059501	0.185597028	0.017209907
LINF_100010150	0	926	18.99866933	low	42.98051067	36.071466	0.731613164	6.46E-08	1.055743692	9.00E-44
LINF_100010200	0	802	72.116015	high	26.12397367	58.853672	-0.402859814	0.007378253	-1.58574353	9.10E-130
LINF_100010300	0	697	82.12616233	high	29.60407433	66.87161633	-0.435053547	0.003716818	-1.592942615	3.77E-134
LINF_100010400	0	45	67.09208333	high	21.794868	54.090838	-0.45764321	0.005914076	-1.742978915	3.84E-114
LINF_100010500	0	802	71.57555633	high	25.74087667	60.52795933	-0.400200111	0.011068795	-1.596143815	1.18E-84
LINF_100010600	0	802	79.55732433	high	27.554549	64.30167	-0.431436513	0.00511298	-1.650690619	2.20E-148
LINF_100010700	0	802	80.282677	high	27.44871633	65.19541167	-0.456296267	0.003004063	-1.669603688	1.06E-138
LINF_100010800	0	802	83.45050833	high	28.77614267	66.996657	-0.440931523	0.003906521	-1.657101769	2.00E-136
LINF_100010900	0	802	82.25519567	high	27.81742033	66.434152	-0.451963034	0.003411257	-1.685436505	4.12E-148
LINF_100011000	0	802	82.146357	high	27.648782	66.740785	-0.433429643	0.004779082	-1.692281665	1.47E-146
LINF_100011100	0	802	79.440328	high	26.22637967	64.424885	-0.436789424	0.003098959	-1.719746978	1.80E-171
LINF_100011200	0	1225	42.58756133	medium	53.290737	60.00542433	0.325375502	0.000597742	0.201557232	0.000845451
LINF_100011300	0	1386	54.52036033	medium	39.43146667	49.86554067	-0.298646087	0.004646046	-0.588529763	3.01E-22
LINF_100011350	0	4273	13.88743233	low	27.02106033	27.32626267	0.734788281	1.42E-08	0.840037021	5.00E-22
LINF_100011400	0	28	47.659407	medium	98.703331	77.19321933	0.531434639	4.54E-05	0.92868842	1.08E-30
LINF_100011500	0	2471	36.16426367	medium	78.36146067	66.46951567	0.8033685	3.60E-08	0.990907959	2.78E-18
LINF_100011700	0	1367	12.787048	low	8.666846	8.978972333	-0.653680248	7.78E-06	-0.678957286	0.00180457
LINF_100011900	0	ND	1.291828	low	1.101647	0.153212667	-2.510980652	0.005123624	-0.355449225	0.534172666
LINF_100012000	0	379	17.887271	low	25.29159033	26.465623	0.409004796	1.73E-06	0.380811017	1.41E-06
LINF_100012100	0	164	32.68760833	medium	38.76543033	42.56004733	0.287765243	0.000315426	0.123469892	0.05087099
LINF_100012200	0	653	35.483662	medium	16.028634	71.11744833	0.805664954	1.69E-07	-1.268047486	4.69E-80
LINF_100012300	0	181	51.29806233	medium	67.28509667	68.62903467	0.273831504	0.00987908	0.268920445	0.000348981
LINF_100012400	0	329	57.020809	medium	75.22676867	66.86932233	0.038493003	0.786551102	0.278838306	4.76E-06
LINF_100012500	0	303	22.89441	low	20.41747333	21.91730867	-0.165898109	0.176095286	-0.288386619	0.002280509
LINF_100012600	0	284	27.17121	medium	29.15488167	26.400931	-0.170430638	0.09759234	-0.019706587	0.830302708
LINF_100012700	0	116	62.50696567	high	37.040137	46.079899	-0.544402131	1.17E-06	-0.877996282	4.12E-18
LINF_100012800	0	5	39.22704467	medium	40.944313	49.77467967	0.240362966	0.029007723	-0.060263376	0.405100639
LINF_100012900	0	6148	33.63624533	medium	91.54484533	53.89879767	0.455699224	0.000717658	1.323406217	3.35E-59
LINF_100013000	0	1260	26.43397433	medium	34.60080333	36.26569733	0.345367197	4.72E-05	0.266250512	0.00264411
LINF_100013100	0	1015	16.97328667	low	18.051943	20.275563	0.129466509	0.346118123	-0.032470124	0.792495991
LINF_100013200	0	910	51.87313967	medium	83.730914	74.589124	0.385721405	0.000439521	0.568955691	3.68E-10
LINF_100013300	0	176	28.89769733	medium	53.37961467	53.78442367	0.677404356	4.64E-10	0.76336442	1.29E-15
LINF_100013400	0	671	16.19340533	low	14.305769	17.39734667	-0.027423597	0.825126014	-0.298511801	0.00775215
LINF_100013500	0	2346	85.48119633	high	106.7758563	119.677999	0.321636958	0.00409707	0.197643909	0.024832173
LINF_100013600	0	16	22.18657367	low	36.48476267	36.42278933	0.55889738	4.86E-07	0.593151964	3.22E-11
LINF_100013700	0	354	20.284233	low	20.64261667	19.83846533	-0.165903439	0.121268688	-0.096469202	0.212701954
LINF_100013800	0	474	32.91943367	medium	26.18508033	33.89494333	-0.028008019	0.819703228	-0.451685746	2.76E-13
LINF_100014000	0	1376	29.078535	medium	33.142622	37.44596533	0.197130383	0.163939134	0.067404427	0.573521568
LINF_100014100	0	1608	117.450989	high	96.08239233	108.553337	-0.216303938	0.059509616	-0.411409708	3.27E-08
LINF_100014200	0	2503	10.07884933	low	15.760229	14.81783833	0.46205734	0.000479511	0.525951137	3.48E-05
LINF_100014300	0	1521	34.26266467	medium	42.699406	38.51373167	0.063245507	0.510570211	0.197109282	0.001565263
LINF_100014400	0	165	32.34182733	medium	38.62630567	37.23097833	0.06954809	0.623926949	0.134748261	0.150978664
LINF_100014500	0	1480	34.336633	medium	31.37574367	32.107793	-0.233343225	0.03743235	-0.251026814	0.000161122
LINF_100014600	0	997	129.501686	high	143.0141857	114.8714547	-0.316952535	0.000340071	0.021286872	0.809104389
LINF_100014700	0	420	38.889113	medium	45.19909067	23.678711	-0.84453906	1.58E-16	0.095683887	0.240425413
LINF_100014800	0	1197	16.77621267	low	17.803718	11.480946	-0.700674212	1.85E-12	-0.035017708	0.663189193
LINF_100014900	0	1354	39.45108933	medium	54.38266733	56.989346	0.456702407	2.30E-05	0.340983297	1.21E-05
LINF_100015000	0	296	28.15657667	medium	26.92912267	32.09616667	0.040252385	0.671342848	-0.186044914	0.001038387
LINF_100015100	0	733	23.46945967	low	30.598035	26.918092	0.042994367	0.710697884	0.260051626	0.00020778
LINF_100015200	0	421	161.5625253	high	215.8166047	157.9658917	-0.155731731	0.236800017	0.295016302	0.00019121
LINF_100015300	0	512	34.914519	medium	41.62842433	53.52645767	0.458752799	0.000148445	0.133795687	0.12082748
LINF_100015400	0	460	1207.602987	high	1755.056559	593.1973063	-1.159523255	1.93E-30	0.415305046	1.99E-06
LINF_100015500	0	276	28.20373433	medium	27.92459633	31.58073867	0.040323037	0.669478218	-0.136182875	0.07396322
LINF_100015600	0	516	135.221461	high	146.383901	118.0185267	-0.370380241	0.000585895	-0.008641288	0.933659947
LINF_100015700	0	302	33.31938233	medium	18.44917867	25.539283	-0.574271749	5.24E-12	-0.973612864	1.00E-36
LINF_100015800	0	1140	94.61611167	high	120.5821787	88.933141	-0.163670361	0.10976673	0.227549251	0.001230442
LINF_100015900	0	1417	52.437337	medium	66.050186	60.01800533	0.101516784	0.462752791	0.211384888	0.0128711
LINF_100016000	0	310	20.083739	low	39.93423967	39.65922167	0.834941745	2.62E-14	0.870635678	1.07E-28
LINF_100016100	0	50	18.56032367	low	34.53551367	32.96135733	0.693764295	1.89E-08	0.773668404	4.65E-20
LINF_100016200	0	ND	11.63754633	low	23.21389533	18.65624733	0.689243525	0.012783901	0.878599623	0.000726848
LINF_100016300	0	ND	13.68745267	low	29.975431	24.791469	0.579321798	0.000343483	1.013305778	4.06E-15
LINF_100016400	0	1788	30.75201733	medium	37.37336733	45.23930367	0.420741214	1.59E-05	0.161790538	0.077377924
LINF_100016500	0	695	96.10735833	high	88.04605133	92.099833	-0.145416436	0.258763588	-0.245152338	0.005975563
LINF_100016600	0	315	36.44973533	medium	41.116572	41.185908	-0.020485959	0.855874507	0.051656832	0.446948995
LINF_100016700	0	865	49.20401633	medium	36.356059	32.32756733	-0.729890076	1.48E-22	-0.55841315	8.48E-20
LINF_100016800	0	775	3182.135009	high	3597.098226	1675.607503	-1.055910339	9.92E-28	0.05303782	0.597670925
LINF_100016900	0	1330	24.01774033	low	24.924132	30.28108833	0.192905994	0.045005764	-0.066959252	0.428089995
LINF_100017000	0	614	1606.4139	high	2205.767009	815.0976563	-1.11058286	3.58E-30	0.333689606	0.000120584
LINF_100017100	0	121	19.79993367	low	32.78092067	28.28613233	0.531352882	0.000854849	0.606927477	6.00E-09
LINF_100017300	0	945	28.637923	medium	33.88142	42.542573	0.274030226	0.015233339	0.120447544	0.143045264
LINF_100017400	0	1318	47.52997867	medium	47.110171	65.58903	0.254331023	0.006847854	-0.133331667	0.061235664
LINF_100017500	0	712	31.94445167	medium	23.562539	24.306296	-0.545775858	2.84E-12	-0.559916247	1.36E-16
LINF_100017600	0	175	41.52086	medium	137.061073	128.4968643	1.502701719	1.09E-22	1.601540564	8.41E-72
LINF_100017700	0	311	40.50091933	medium	54.15293767	45.73622633	0.128354786	0.24932749	0.296279138	0.003276806
LINF_100017800	0	204	30.07704667	medium	51.67657833	45.959811	0.533225612	1.85E-06	0.659983597	1.12E-18
LINF_100017900	0	2306	21.03624133	low	24.79369933	23.06470233	0.047991477	0.753181052	0.118822233	0.270264306
LINF_100018000	0	603	20.401774	low	16.71524133	15.54413233	-0.467089544	1.53E-05	-0.408700461	1.04E-05
LINF_100018100	0	730	102.446777	high	148.311305	127.0220973	0.074690864	0.530535437	0.41161359	2.91E-08
LINF_100018200	0	1134	48.09723933	medium	53.23434433	67.421678	0.442186341	2.41E-05	0.022986842	0.808582732
LINF_100018300	0	539	45.14203633	medium	79.76521567	44.64430233	-0.174037734	0.319195202	0.700338791	4.90E-11
LINF_100018400	0	786	57.89726633	medium	59.40424733	53.05244833	-0.222529372	0.073516565	-0.083179305	0.274105074
LINF_100018500	0	642	61.63704967	high	93.273511	92.66246033	0.355891891	0.000943791	0.475688262	4.86E-07
LINF_100018600	0	613	30.23768233	medium	25.30170233	29.83123167	-0.077475678	0.435623348	-0.37641105	1.88E-06
LINF_100018700	0	1730	38.02491633	medium	29.29938167	30.07631133	-0.543275404	2.79E-08	-0.496548256	6.86E-11
LINF_100018800	0	346	69.634501	high	58.14020633	45.667712	-0.654787305	6.23E-12	-0.3821553	1.88E-06
LINF_100018900	0	1800	51.11043167	medium	46.17436333	49.706013	-0.161162262	0.147559813	-0.27004794	0.005015542
LINF_100019000	0	1031	56.036579	medium	48.92096967	62.69770567	0.027214735	0.812907639	-0.317925266	0.000247385
LINF_100019200	0	1216	90.21166733	high	63.79654833	60.533287	-0.678760038	6.77E-08	-0.621471995	7.11E-30
LINF_100019300	0	486	37.48655567	medium	69.836207	55.05398033	0.39425734	0.000300992	0.775763158	5.69E-23
LINF_100019400	0	375	26.15497967	medium	31.26501133	24.917354	-0.222117722	0.005773509	0.136550922	0.046074068
LINF_100019500	0	444	48.00373333	medium	51.82818967	48.06835667	-0.162741765	0.052012327	-0.010563349	0.876251354
LINF_100019600	0	563	79.377515	high	57.147779	61.18468767	-0.482146083	7.81E-08	-0.5954847	2.45E-23
LINF_100019700	0	209	110.5943403	high	121.324435	146.2251283	0.28206694	0.004015203	0.0112824	0.932179636
LINF_100019800	0	1391	22.95108	low	41.424174	20.46583633	-0.396886389	0.010991245	0.729162045	2.19E-11
LINF_100019900	0	ND	0	low	0	0.110009667	NA	NA	NA	NA
LINF_100020000	0	ND	0	low	0	0.252638333	NA	NA	NA	NA
LINF_100020100	0	ND	0.009503333	low	0	0.107671	NA	NA	NA	NA
LINF_100020200	0	8	18.257512	low	32.540982	30.16230867	0.692043429	1.67E-06	0.710603706	2.27E-12
LINF_100020400	0	1209	41.28662867	medium	31.398945	40.99773533	-0.117754126	0.261000934	-0.515136056	3.97E-11
LINF_100020600	0	646	16.83257367	low	21.403976	22.907207	0.486305375	0.000184274	0.222555571	0.045871508
LINF_100020700	0	168	20.035819	low	20.965443	23.41177433	-0.018346499	0.895454706	-0.055327223	0.597906907
LINF_100020800	0	1642	24.29682233	low	17.60344867	15.26695633	-0.868806644	2.51E-09	-0.584843839	8.07E-08
LINF_100021000	0	1464	73.357723	high	56.92921567	96.09648367	0.235849926	0.080880574	-0.48559645	4.71E-08
LINF_100021100	0	1739	17.22905233	low	13.126644	24.25122367	0.39289978	0.016314712	-0.512236595	4.38E-09
LINF_100021200	0	ND	27.251111	medium	20.59222567	33.85046533	0.186666703	0.261070266	-0.52130139	2.26E-05
LINF_110005000	0	34	26.848245	medium	56.07141233	30.502888	0.093596135	0.644496532	0.941631534	5.99E-24
LINF_110005100	0	94	46.40458433	medium	50.72467567	51.5717	-0.033631565	0.797278283	0.007589584	0.929780401
LINF_110005200	0	72	58.48906467	medium	57.77916333	50.95462	-0.276177685	0.046380004	-0.140562255	0.080581785
LINF_110005300	0	319	79.31338	high	84.59119433	104.044655	0.215757727	0.080573485	-0.030535157	0.762301925
LINF_110005400	0	238	48.791594	medium	67.594795	58.14362733	0.121019575	0.337078824	0.34871889	8.85E-11
LINF_110005500	0	47	38.01907967	medium	33.44268133	41.50263333	-0.027666658	0.882637815	-0.306491899	3.02E-07
LINF_110005600	0	285	26.41038367	medium	24.173656	27.988636	-0.015891665	0.88888168	-0.249142165	7.03E-05
LINF_110005700	0	607	43.59665067	medium	47.393701	64.10829033	0.508748376	2.56E-06	0.000516081	0.996669515
LINF_110005800	0	393	31.58932133	medium	26.42989667	29.48633833	-0.199114323	0.078967575	-0.3774831	1.70E-06
LINF_110005900	0	911	107.3636247	high	89.30575067	79.339091	-0.653427562	1.54E-16	-0.387550004	1.89E-12
LINF_110006000	0	160	20.58092833	low	41.026863	34.79601267	0.546288188	0.003929889	0.874024398	8.16E-28
LINF_110006100	0	1426	32.520344	medium	50.85898067	58.50838467	0.696093838	4.38E-05	0.523183937	1.23E-06
LINF_110006200	0	455	25.08741367	medium	41.72188967	22.22169567	-0.18313076	0.407617249	0.611034791	1.10E-13
LINF_110006300	0	482	50.757435	medium	58.15815867	48.543111	-0.146195553	0.313195699	0.073705192	0.363034575
LINF_110006500	0	294	26.02847733	medium	30.573633	31.24957133	0.146849273	0.287934798	0.10966287	0.117834981
LINF_110006600	0	259	21.033514	low	32.845436	24.98888367	0.13144895	0.384752422	0.521661906	3.67E-13
LINF_110006700	0	488	48.958903	medium	51.689602	37.85870467	-0.455363855	0.000196726	-0.044924706	0.633655201
LINF_110006800	0	221	17.673137	low	25.46900867	22.70838867	0.249589507	0.106320939	0.404210872	6.20E-06
LINF_110006900	0	150	37.55193967	medium	63.70594267	55.90062467	0.494216293	0.006270558	0.640982939	3.78E-09
LINF_110007100	0	77	94.65886933	high	148.3167013	110.2049357	0.083363498	0.606979489	0.524952946	1.55E-06
LINF_110007200	0	291	20.997506	low	35.785609	33.023269	0.58307674	0.000628668	0.647658622	5.20E-19
LINF_110007300	0	450	154.4490253	high	169.3342693	123.419665	-0.452975449	8.30E-07	0.010558081	0.906208582
LINF_110007400	0	1106	14.21017933	low	11.44069433	16.81964733	0.167655977	0.087336152	-0.434736468	9.92E-10
LINF_110007500	0	181	47.588324	medium	53.144122	38.67526133	-0.473997621	0.000740858	0.036649029	0.63677851
LINF_110007600	0	1876	22.217264	low	30.34527467	27.15845167	0.253247699	0.077092899	0.32747453	0.000138921
LINF_110007700	0	2149	31.34319	medium	41.24861267	40.79826267	0.415243982	0.01925504	0.272007822	0.018488621
LINF_110007750	0	ND	35.24995067	medium	47.49481433	51.74419567	0.36421607	0.01488076	0.309016185	3.36E-05
LINF_110007800	0	376	57.51338067	medium	86.496203	39.135049	-0.728136896	1.07E-08	0.466622305	2.81E-13
LINF_110007900	0	214	18.27999967	low	30.47019467	24.261215	0.383334697	0.066043072	0.615131316	3.84E-06
LINF_110008000	0	3777	21.03745233	low	13.76240333	15.53044367	-0.532790435	4.24E-09	-0.731718709	1.83E-22
LINF_110008100	0	2049	31.51436433	medium	36.62098933	30.87083967	-0.199475719	0.054750014	0.095837295	0.209099238
LINF_110008200	0	955	8.296928	low	10.43995733	4.552716	-0.912758347	5.71E-07	0.213467624	0.105642962
LINF_110008300	0	313	8.636752667	low	13.076267	13.84691933	0.534286939	0.012328116	0.479238782	5.93E-06
LINF_110008400	0	1503	188.3319043	high	148.83402	109.646131	-0.885943157	1.18E-27	-0.461043247	1.97E-15
LINF_110008500	0	696	38.95199333	medium	69.83714	64.45653267	0.521915085	0.001590478	0.718312479	2.11E-14
LINF_110008600	0	1050	44.774143	medium	65.42663833	50.24118533	-0.003566391	0.978924479	0.424562712	3.95E-09
LINF_110008900	0	1514	13.56842033	low	12.06639633	17.977366	0.244875836	0.057159854	-0.287733082	0.009316871
LINF_110009000	0	604	39.14298267	medium	34.029171	58.651825	0.427514391	6.84E-07	-0.322123902	2.37E-06
LINF_110009100	0	436	21.01414733	low	28.877686	35.964531	0.580671333	4.07E-08	0.338191993	4.37E-05
LINF_110009200	0	241	22.09544533	low	26.54067433	29.850858	0.280690536	0.00626582	0.142238932	0.052811479
LINF_110009300	0	308	23.47652033	low	25.469342	16.06297733	-0.689281338	3.05E-08	-0.001514284	0.987335622
LINF_110009400	0	144	23.10418333	low	36.051065	28.30300267	0.145827666	0.208502661	0.520138675	1.63E-14
LINF_110009500	0	229	35.292113	medium	46.18763233	42.95137033	0.200272013	0.106320939	0.266099383	1.06E-05
LINF_110009600	0	712	45.67181033	medium	39.47126233	47.27119067	-0.04615097	0.616745921	-0.330234808	5.54E-07
LINF_110009800	0	ND	0.543246667	low	0.658029	0.343503667	-1.101335854	0.621533079	0.108054032	0.930395485
LINF_110009900	0	ND	0.05746	low	0.284070333	0.156899333	NA	NA	NA	NA
LINF_110010000	0	ND	0	low	0.07195	0	NA	NA	NA	NA
LINF_110010100	0	ND	0	low	0	0	NA	NA	NA	NA
LINF_110010200	0	ND	0	low	0	0	NA	NA	NA	NA
LINF_110010300	0	ND	0.05746	low	0.284070333	0.156899333	NA	NA	NA	NA
LINF_110010400	0	ND	0.476367667	low	0.486645	0.347061667	NA	NA	-0.090579548	0.945118082
LINF_110010500	0	599	30.658536	medium	28.21865767	35.99533567	0.107474008	0.337620605	-0.237072626	0.016411608
LINF_110010600	0	539	29.52060367	medium	20.88408967	22.28118867	-0.462825235	1.58E-05	-0.619173596	3.77E-11
LINF_110010700	0	2256	78.81239333	high	73.823329	55.58326067	-0.631457685	0.000481466	-0.215299207	0.018623979
LINF_110010900	0	1210	47.67517467	medium	60.13846867	54.88987233	0.083874977	0.456490065	0.214223044	0.001419549
LINF_110011000	0	296	18.34433933	low	17.76195467	27.759648	0.533024674	1.70E-06	-0.165903311	0.049238632
LINF_110011400	0	ND	44.92313767	medium	61.15559367	62.009837	0.387698752	0.006776613	0.322935261	0.000120373
LINF_110011500	0	4670	35.67846533	medium	32.970729	30.872691	-0.234755419	0.155817246	-0.232477128	0.092928619
LINF_110011600	0	430	60.54753233	high	51.46485767	54.28903833	-0.281153416	0.001680055	-0.356531439	8.92E-08
LINF_110011700	0	8131	36.13035833	medium	38.334344	47.09564967	0.19276702	0.173417585	-0.037959867	0.657551468
LINF_110011800	0	3133	3.915485333	low	1.300469667	3.079193333	-0.418067267	0.0145359	-1.70148673	5.99E-14
LINF_110011900	0	1774	54.10942733	medium	76.58057433	61.849279	0.121190008	0.263442308	0.381361335	4.72E-08
LINF_110012000	0	1184	71.26753233	high	88.18484733	64.99454	-0.23847925	0.006288426	0.18728158	0.002647818
LINF_110012100	0	1600	22.926956	low	24.62284333	26.42569533	0.036989658	0.767542365	-0.018334059	0.803080873
LINF_110012200	0	3029	6.521352	low	3.087097333	7.824816	-0.080865054	0.646472435	-1.197082596	2.14E-19
LINF_110012400	0	3985	22.14371167	low	16.52569367	21.95421467	-0.221757602	0.127352278	-0.540290027	2.49E-08
LINF_110012500	0	581	23.21698933	low	24.06501	26.45066833	-0.02296545	0.89712837	-0.067278447	0.465861347
LINF_110012700	0	1382	53.96080033	medium	59.05037967	61.39326967	0.143644446	0.195565896	0.007427234	0.936122305
LINF_110012800	0	2041	29.946954	medium	44.22844967	45.89851	0.505281475	3.53E-05	0.439405393	5.06E-08
LINF_110013000	0	344	27.438792	medium	26.194036	34.78861067	0.20940887	0.026595489	-0.188638873	0.00255901
LINF_110013100	0	1144	26.21229967	medium	16.273989	20.69340467	-0.37048609	0.00120188	-0.807258271	8.61E-23
LINF_110013200	0	997	65.16078433	high	63.66190833	84.37871067	0.27156491	0.026714823	-0.154848474	0.028958059
LINF_110013300	0	745	1010.360169	high	699.9057617	715.8938597	-0.647017363	1.26E-09	-0.652609601	3.18E-15
LINF_110013400	0	1926	795.276347	high	534.9049477	568.2802123	-0.617555599	3.83E-10	-0.694894779	1.77E-23
LINF_110013500	0	1148	47.490505	medium	66.18094633	66.90793867	0.342027182	0.038984492	0.35463513	0.000142312
LINF_110013600	0	158	64.11016733	high	83.68849467	59.06427633	-0.133354077	0.520373449	0.263848962	0.024023543
LINF_110013700	0	1549	37.28663233	medium	17.284883	23.715337	-0.733135303	1.56E-15	-1.229918385	9.67E-59
LINF_110013800	0	5673	49.87867367	medium	36.76108167	52.28614567	-0.064135181	0.645691374	-0.56036001	1.07E-08
LINF_110013900	0	1627	30.91316133	medium	22.64640433	31.231579	-0.113139392	0.327599493	-0.567347942	1.17E-07
LINF_110014100	0	321	42.358753	medium	55.333612	54.01908633	0.234287667	0.054943216	0.264836692	0.000394597
LINF_110014200	0	1139	14.83018433	low	15.162734	10.124273	-0.612029417	2.61E-08	-0.088506442	0.274750726
LINF_110014300	0	5690	8.726683333	low	7.324828667	9.828351667	0.131054403	0.396058632	-0.370589126	0.013956359
LINF_110014400	0	725	65.00265767	high	77.10573567	60.72433433	-0.207402721	0.054692165	0.123926291	0.073523759
LINF_110014600	0	885	41.28604267	medium	25.29234333	31.085534	-0.553541677	3.39E-09	-0.828346649	7.14E-43
LINF_110014700	0	795	65.375126	high	49.18814333	86.12321967	0.28898446	0.00653933	-0.531956472	3.24E-08
LINF_110014800	0	294	29.459219	medium	25.629975	33.915521	0.130215451	0.241220618	-0.3218995	5.78E-06
LINF_110015000	0	ND	1.043780333	low	1.647190333	2.287982	0.486729306	0.76880386	0.566423011	0.636180064
LINF_110015100	0	ND	0.374524333	low	0.598213333	1.032745	1.590681755	0.342791288	0.523594142	0.755783661
LINF_110015200	0	ND	1.593755	low	4.128059	2.599638	0.501807143	0.629837054	1.214458979	0.034907829
LINF_110015300	0	2326	41.48541	medium	33.36558667	40.99826933	-0.150448808	0.276369553	-0.43409098	1.72E-09
LINF_110015500	0	1046	57.50234733	medium	73.84093233	77.354955	0.335918183	0.000260192	0.238868631	0.000111384
LINF_110015600	0	627	1384.269165	high	963.4263713	860.035421	-0.820796774	1.04E-12	-0.646338216	1.07E-12
LINF_110015700	0	508	1375.53361	high	974.546102	885.718608	-0.784651275	1.44E-11	-0.620519656	4.45E-11
LINF_110015800	0	664	44.59425333	medium	50.48183067	62.05933	0.233181949	0.097658501	0.057276568	0.436051088
LINF_110016000	0	1097	134.711703	high	85.45282233	116.5472563	-0.360915693	7.88E-06	-0.776242546	1.13E-31
LINF_110016100	0	4969	30.589065	medium	36.17747733	41.02815	0.277495147	0.021256367	0.119649623	0.087969333
LINF_110016200	0	622	12.43388033	low	10.154175	14.73032533	0.062315758	0.701035833	-0.410404613	0.000196483
LINF_110016300	0	9305	123.6978073	high	121.93853	110.899831	-0.267726285	0.004439847	-0.143256734	0.033411849
LINF_110016400	0	3263	2.96425	low	1.281016667	3.911403333	0.291229784	0.310738675	-1.322873702	5.50E-08
LINF_110016500	0	3142	68.34448733	high	57.40256467	63.50832233	-0.279156829	0.000382714	-0.372750116	2.12E-08
LINF_110016600	0	51	13.450023	low	31.48752067	25.476634	0.89416263	1.02E-09	1.104750814	4.01E-14
LINF_110016700	0	1722	15.52820967	low	32.85433067	27.79069667	0.65108065	1.62E-05	0.961515151	1.69E-17
LINF_110016750	0	ND	17.492967	low	32.626634	28.287956	0.60366674	1.11E-06	0.779749261	3.14E-13
LINF_110016800	0	213	0.142601333	low	0.288361667	0.111160333	-0.486252342	0.743890557	0.89646189	0.527754757
LINF_110016900	0	1340	25.784653	medium	45.425457	42.85270167	0.698454906	8.91E-07	0.698525731	6.41E-13
LINF_110017000	0	1527	43.40386733	medium	36.77736133	48.02710233	0.084721954	0.421562948	-0.359017039	3.26E-06
LINF_110017200	0	2091	60.360682	medium	57.57458	53.83154667	-0.291687428	0.001350866	-0.189722663	0.037892991
LINF_110017300	0	271	1122.248901	high	932.9763183	827.6114097	-0.579975516	5.62E-06	-0.389450044	5.27E-05
LINF_110017400	0	455	54.30978133	medium	54.67563633	52.69378533	-0.09410828	0.544232879	-0.112579516	0.179213221
LINF_110017500	0	832	1127.279338	high	937.4241537	831.3448077	-0.579920468	5.15E-06	-0.389027361	5.51E-05
LINF_110017600	0	1567	16.22438633	low	16.83625867	19.07516833	0.107860557	0.439471966	-0.06653892	0.592881424
LINF_110017700	0	566	86.354556	high	69.17399833	84.22659567	-0.192442277	0.010464399	-0.440824738	7.76E-14
LINF_110017800	0	2092	45.08562867	medium	71.074824	55.300068	0.125124595	0.323721642	0.534056805	2.53E-14
LINF_110017900	0	874	892.64563	high	684.116699	675.84847	-0.529781927	9.36E-07	-0.506532602	1.12E-12
LINF_110018000	0	406	42.195245	medium	64.24942133	74.54464233	0.685198013	7.53E-15	0.485142189	2.80E-16
LINF_110018100	0	ND	147.0177613	high	110.1857603	129.430786	-0.358581211	3.21E-05	-0.538100206	1.78E-13
LINF_110018150	0	1382	35.471279	medium	31.67603733	66.60449833	0.794227758	4.22E-13	-0.283329371	8.72E-05
LINF_110018200	0	912	45.68907533	medium	89.45433533	100.0604353	0.934184575	4.40E-18	0.848294724	1.34E-39
LINF_110018300	0	4419	18.95322533	low	28.48788433	32.08791733	0.593033269	1.55E-06	0.467567614	3.31E-15
LINF_110018350	0	1725	25.64864067	medium	26.90884067	55.94505667	1.029190826	1.59E-20	-0.050208072	0.626777166
LINF_110018400	0	493	57.352978	medium	91.263041	69.54053233	0.120556022	0.411272179	0.549662985	1.40E-08
LINF_110018600	0	1052	95.171084	high	204.26974	181.1567993	0.792445314	1.04E-12	0.979304274	2.48E-35
LINF_110018700	0	2036	4.359208333	low	2.913408	5.404248	0.274088681	0.121684621	-0.697807357	5.53E-08
LINF_110018800	0	296	49.03615333	medium	60.97172933	53.897409	0.071010111	0.684726237	0.191949488	0.121106478
LINF_110018900	0	129	49.13780433	medium	31.21807567	31.14379867	-0.727299832	4.34E-10	-0.776905853	1.43E-25
LINF_110019000	0	508	20.638528	low	34.555228	30.80983033	0.351704769	0.006539429	0.625831276	8.14E-09
LINF_110019100	0	521	23.899211	low	13.42568967	18.67342833	-0.519106113	2.32E-08	-0.951771032	1.34E-29
LINF_110019300	0	382	109.765432	high	140.3857577	128.9489463	0.050237836	0.742772861	0.23163235	0.002916292
LINF_110019400	0	1763	52.833707	medium	59.00027867	60.91445667	0.115772799	0.298647778	0.037684056	0.606337686
LINF_110019500	0	255	31.571341	medium	44.37360267	45.44007267	0.42628603	0.000672841	0.370170188	1.75E-07
LINF_110019600	0	ND	37.774288	medium	87.50735733	52.30864567	0.251962979	0.23429347	1.089277128	2.97E-21
LINF_110019700	0	ND	32.53163533	medium	63.47790533	23.19419233	-0.566598118	0.000104128	0.843446129	8.59E-30
LINF_120005000	0	286	135.3201547	high	95.69184367	126.0768663	-0.289938034	0.000544618	-0.621464587	4.31E-16
LINF_120005100	0	146	95.292796	high	84.807569	106.6404573	0.035267403	0.744191185	-0.28882831	0.000507454
LINF_120005200	0	165	294.2248233	high	244.3500367	204.0409903	-0.69917279	4.80E-13	-0.391086351	3.61E-06
LINF_120005300	0	46	96.383728	high	68.36685033	91.35651633	-0.270642219	0.000745624	-0.617633079	1.14E-17
LINF_120005400	0	90	134.941442	high	117.1738027	97.877126	-0.617134408	1.75E-07	-0.324151908	0.001469067
LINF_120005500	0	415	96.06199367	high	74.206019	92.97550467	-0.194355099	0.014227261	-0.493300885	1.88E-11
LINF_120005600	0	510	211.6827243	high	151.6051893	162.8965457	-0.550479132	5.82E-12	-0.603778243	1.01E-20
LINF_120005700	0	305	59.67667667	medium	63.327399	80.54700433	0.279812237	0.000526306	-0.034628041	0.609916086
LINF_120005800	0	46	42.53969067	medium	45.806858	90.707049	0.89702625	1.74E-08	-0.012935838	0.922891912
LINF_120005900	0	235	87.36126233	high	97.747869	61.35494733	-0.598370971	6.68E-08	0.040350906	0.712063415
LINF_120006000	0	1363	65.98524467	high	60.08191467	71.07275167	-0.056088344	0.564845112	-0.255731292	0.000320589
LINF_120006100	0	1082	67.96857967	high	54.44370033	67.920765	-0.146285654	0.135213559	-0.442215344	4.73E-11
LINF_120006200	0	686	52.62690367	medium	48.36961	64.06735467	0.17032554	0.038998795	-0.243556546	1.91E-05
LINF_120006500	0	2078	72.875282	high	52.289851	73.50724767	-0.145477915	0.094569489	-0.600967661	3.54E-20
LINF_120006600	0	580	67.62223533	high	50.531783	71.00171933	-0.087110067	0.310260053	-0.541685796	1.72E-27
LINF_120006700	0	1284	48.333224	medium	74.56665533	80.63430767	0.630434647	1.16E-12	0.504182507	1.02E-14
LINF_120006800	0	202	54.983466	medium	48.112643	59.190544	0.054677894	0.684726237	-0.313153982	3.96E-05
LINF_120006900	0	257	38.12810867	medium	39.891056	57.547457	0.42665593	1.56E-06	-0.055449738	0.378074234
LINF_120007000	0	1359	52.652139	medium	42.11030433	60.21597267	0.052365476	0.512797254	-0.444476484	2.41E-14
LINF_120007100	0	1193	46.142376	medium	37.769343	56.529527	0.17158626	0.051542484	-0.409811924	1.11E-09
LINF_120007200	0	395	129.2249373	high	123.4568913	135.2498677	-0.067925912	0.499667144	-0.187969411	0.004001059
LINF_120007300	0	2330	127.6099067	high	152.2354023	117.0432407	-0.247982424	0.02401829	0.130476887	0.140985706
LINF_120007400	0	177	60.16884367	medium	51.83100767	76.47624733	0.199342982	0.026943629	-0.336722794	4.38E-08
LINF_120007500	0	1986	42.47726067	medium	62.989091	42.375781	-0.14525727	0.184416662	0.448244179	1.30E-07
LINF_120007600	0	ND	149.3747917	high	131.6747793	147.4863947	-0.12237193	0.128822991	-0.303983265	1.19E-08
LINF_120007700	0	187	28.07216	medium	23.80040433	30.86656833	-0.017634134	0.895074749	-0.358423115	3.80E-05
LINF_120007800	0	304	41.81606533	medium	43.310945	55.45617667	0.306297891	0.011589899	-0.070970551	0.307256912
LINF_120008000	0	82	52.41830967	medium	49.657533	62.921697	0.091353537	0.308236758	-0.200223461	0.000554686
LINF_120008100	0	94	55.348277	medium	41.31719433	53.829529	-0.174495155	0.038914995	-0.542957925	1.46E-26
LINF_120008400	0	749	70.071271	high	57.772203	54.191166	-0.528492459	1.15E-13	-0.399937993	7.90E-14
LINF_120008500	0	1857	49.041369	medium	31.65007567	37.191991	-0.534031658	9.90E-09	-0.752808686	7.36E-18
LINF_120008600	0	1367	67.739946	high	48.432654	75.70637267	0.015873973	0.89626868	-0.605225626	5.52E-17
LINF_120008700	0	1388	69.40551533	high	58.76119733	77.945104	0.016696575	0.880499017	-0.361399711	6.55E-08
LINF_120008800	0	5477	80.38637767	high	71.45252733	79.55247733	-0.109007643	0.289263965	-0.291456092	0.003149662
LINF_120008900	0	490	31.41068333	medium	25.09127233	45.52882267	0.418579301	8.19E-05	-0.444603256	1.18E-06
LINF_120009000	0	825	91.330236	high	106.4261167	131.9355467	0.397638339	3.21E-07	0.099180896	0.114263292
LINF_120009100	0	1430	231.285258	high	47.63729333	93.24454	-1.428149585	3.30E-27	-2.400332175	6.49E-298
LINF_120009200	0	ND	39.19415933	medium	50.3842	57.63686133	0.502957151	0.000159972	0.241092474	0.002841881
LINF_120009400	0	ND	101.1966883	high	185.1480713	162.4892273	0.564210017	8.65E-09	0.749186105	2.99E-22
LINF_120009500	0	2353	32.24977	medium	30.90038767	37.32373667	0.075261683	0.472750714	-0.182181866	0.012789231
LINF_120009600	0	446	56.99426533	medium	50.796983	58.19501	-0.122775604	0.162235447	-0.287877931	3.36E-06
LINF_120009700	0	1102	82.566058	high	49.212541	72.3206	-0.317639031	0.000307767	-0.867537452	1.32E-36
LINF_120009800	0	5762	6.042930333	low	1.653079	3.722801	-0.76563018	5.87E-05	-1.987746531	8.92E-31
LINF_120009900	0	11809	7.945757333	low	2.673018333	5.238352	-0.749607059	3.93E-06	-1.688912612	9.50E-39
LINF_120010000	0	6846	4.070081333	low	1.513626667	3.258158667	-0.516166323	0.009126056	-1.541073927	1.29E-15
LINF_120010100	0	24904	5.409420333	low	1.553443667	3.58113	-0.749465458	0.01577179	-1.910820421	4.28E-08
LINF_120010200	0	4672	12.07123567	low	4.64157	11.36033733	-0.217177652	0.160498452	-1.496524389	1.78E-20
LINF_120010400	0	4022	25.00566233	medium	25.47548	10.60493733	-1.46740044	3.61E-22	-0.092195711	0.283791333
LINF_120010500	0	233	178.2561443	high	167.4768067	135.984337	-0.546294967	1.26E-07	-0.212660053	0.028360008
LINF_120010600	0	649	350.2561543	high	240.7053473	332.1695353	-0.215767032	0.00289409	-0.663438685	8.62E-30
LINF_120010700	0	2964	213.2359617	high	221.681295	196.285131	-0.239712603	0.003139048	-0.065082386	0.33238407
LINF_120011000	0	4324	13.999036	low	12.18729567	16.507823	0.173095883	0.126771597	-0.318894273	0.00229357
LINF_120011200	0	430	118.3009467	high	104.8788657	155.7600407	0.262656941	0.000674868	-0.294841724	2.53E-07
LINF_120011300	0	830	31.88575367	medium	33.74414467	34.11380967	-0.017639872	0.882637815	-0.041146225	0.608398278
LINF_120011400	0	471	37.39315667	medium	28.84370167	29.35975333	-0.471032176	1.34E-06	-0.49588143	2.66E-13
LINF_120011500	0	2464	136.9248353	high	112.3830387	82.590159	-0.862562021	7.94E-27	-0.405166566	4.15E-11
LINF_120011600	0	1807	37.27775833	medium	34.34230233	26.91001667	-0.639411952	3.37E-09	-0.238351266	0.008758967
LINF_120011700	0	1157	107.414884	high	60.067796	94.94918833	-0.296815558	0.000151187	-0.96030469	3.52E-61
LINF_120011800	0	3552	35.88620033	medium	27.63225167	36.92939767	-0.136663788	0.164995659	-0.496535133	2.32E-10
LINF_120011900	0	1564	391.616211	high	336.1343283	288.795207	-0.605259892	2.71E-13	-0.343622341	1.39E-07
LINF_120012000	0	9	130.296959	high	118.4150823	121.4899497	-0.199988904	0.029825782	-0.261529481	0.000303586
LINF_120012100	0	210	144.2668103	high	160.4889117	164.2524367	-0.010672109	0.936439954	0.031543204	0.749448775
LINF_120012200	0	595	61.157247	high	42.83569967	61.862759	-0.133260137	0.133106313	-0.635895043	1.30E-25
LINF_120012300	0	375	60.16354633	medium	53.029475	82.13640333	0.293457452	0.025265987	-0.303607866	0.000305318
LINF_120012350	0	959	97.668831	high	128.5452933	131.802073	0.314339979	0.016514667	0.27424493	0.013502067
LINF_120012500	0	2575	15.71599333	low	4.210104667	8.771299667	-1.019511	3.17E-14	-2.021716591	6.64E-81
LINF_120012700	0	1983	101.4902853	high	72.15440633	117.2806677	0.064807848	0.461671289	-0.612213297	1.94E-24
LINF_120012800	0	2579	316.4822083	high	103.456693	190.724106	-0.859173636	3.04E-20	-1.734286273	1.61E-142
LINF_120013000	0	1983	138.2299347	high	86.37807467	153.2175293	0.024957553	0.798473681	-0.79837552	1.88E-35
LINF_120013100	0	3457	191.9352163	high	55.88077667	139.51992	-0.51407662	1.62E-05	-1.900837178	4.59E-102
LINF_120013400	0	1901	99.699534	high	71.16687233	114.0735907	0.048121113	0.593830256	-0.606361014	2.42E-23
LINF_120013600	0	1983	108.4805603	high	76.48119633	126.0409593	0.059611966	0.532678387	-0.624452115	9.52E-27
LINF_120013700	0	2096	176.0874737	high	65.747758	129.2589673	-0.627553199	1.71E-14	-1.541593485	7.79E-122
LINF_120013900	0	1915	105.3729963	high	69.97127267	123.5487873	0.096542851	0.27642999	-0.711240358	3.36E-38
LINF_120014000	0	1051	203.159505	high	107.4702023	224.849996	0.005360972	0.967295548	-1.039013207	3.91E-53
LINF_120014100	0	ND	95.91522233	high	71.66389433	118.659861	0.105676842	0.447649515	-0.541502077	1.24E-15
LINF_120014300	0	1834	99.829061	high	70.80941767	114.673566	0.061457371	0.492533969	-0.615731078	6.23E-25
LINF_120014400	0	1370	682.9857587	high	292.486674	486.5637107	-0.602387171	1.36E-11	-1.344619672	1.65E-171
LINF_120014500	0	ND	149.3487197	high	174.5244953	198.6698303	0.332181477	0.000977288	0.104728386	0.17163263
LINF_120014600	0	40	216.3303833	high	225.4570007	284.4290363	0.238040674	0.041998009	-0.059137238	0.518889605
LINF_120014700	0	1370	755.2261757	high	243.431778	488.308085	-0.751974613	1.69E-16	-1.754138042	2.68E-259
LINF_120014900	0	1950	144.0564117	high	88.871849	176.982722	0.133068111	0.138819815	-0.817246335	5.40E-49
LINF_120015000	0	5883	139.520017	high	71.26574967	141.198967	-0.139681186	0.258974248	-1.089546745	2.26E-52
LINF_120015100	0	43	88.34781633	high	71.77923833	119.409017	0.292478639	1.35E-05	-0.421141927	2.79E-13
LINF_120015200	0	1392	117.9795533	high	116.4306793	152.7168883	0.223163447	0.002186729	-0.141293197	0.040110127
LINF_120015300	0	6347	41.576735	medium	40.428772	44.01258733	-0.101470813	0.45791446	-0.158884044	0.111605795
LINF_120015400	0	371	2.652978333	low	1.574034	3.034128333	0.031802631	0.953815933	-0.861921356	0.015225763
LINF_120015600	0	4500	25.75243	medium	17.17530667	25.850811	-0.055191614	0.698540959	-0.701978826	1.28E-10
LINF_120015700	0	976	31.76427667	medium	42.11129733	38.750309	0.195936001	0.057853931	0.285479875	0.000142915
LINF_120015900	0	587	42.03624867	medium	43.60667933	57.96181	0.212361357	0.106996706	-0.069498857	0.314187548
LINF_120016000	0	690	60.75317767	high	44.83183033	53.64133067	-0.315655981	0.000702498	-0.560406382	3.16E-15
LINF_120016100	0	1460	43.85028467	medium	35.30227367	49.19594067	-0.006668472	0.945610991	-0.434039056	6.97E-09
LINF_120016300	0	1226	30.19915167	medium	22.15837767	34.70191433	0.070929466	0.50014645	-0.568226919	3.07E-16
LINF_120016400	0	2359	37.297698	medium	30.66046267	31.68354	-0.342630464	1.30E-05	-0.404418037	1.15E-08
LINF_120016500	0	161	50.854603	medium	69.05239633	70.242737	0.340496735	0.000585895	0.321217323	1.83E-06
LINF_120016600	0	1059	63.19002667	high	69.26785033	80.44635267	0.208228853	0.015702874	0.00893691	0.923687325
LINF_120016700	0	630	34.65673467	medium	33.83143433	48.907182	0.374324343	9.17E-07	-0.154957435	0.03322415
LINF_120016900	0	1088	156.6317903	high	100.209188	158.4392447	-0.158295783	0.081037373	-0.766563243	9.80E-33
LINF_120017000	0	376	34.45773567	medium	28.679337	41.21832433	0.205488921	0.02958661	-0.385822124	5.10E-09
LINF_120017100	0	ND	50.59620133	medium	54.99725367	63.10330833	0.168370608	0.100846842	-0.001101548	0.99211028
LINF_120017200	0	549	88.15491467	high	72.21542867	100.9773537	0.041785992	0.672244017	-0.410401336	6.21E-10
LINF_120017300	0	171	116.1282473	high	213.6690013	193.2967837	0.701900032	7.41E-13	0.758170483	1.33E-21
LINF_120017400	0	213	32.49360533	medium	46.80711	52.77475867	0.653277984	9.65E-15	0.406156431	1.61E-08
LINF_120017500	0	367	54.91648467	medium	54.39041267	71.857867	0.203132886	0.016705174	-0.13432697	0.020643994
LINF_120017700	0	ND	30.76351133	medium	37.78008133	33.99313667	-0.08841915	0.426689252	0.173899123	0.051626989
LINF_130005000	0	ND	29.55973367	medium	35.23023367	38.14085	0.220139415	0.012799154	0.132631018	0.076778098
LINF_130005100	0	1062	47.06225467	medium	75.98509967	55.50866933	0.099957648	0.426744494	0.5702695	1.11E-12
LINF_130005200	0	242	95.083804	high	177.5437673	125.427882	0.230556238	0.131374879	0.77662917	9.06E-11
LINF_130005300	0	46	106.333481	high	78.194885	82.886284	-0.416010611	0.000226168	-0.567439541	3.65E-11
LINF_130005400	0	134	75.13437867	high	114.9102373	106.7483167	0.354898023	0.000562106	0.491435546	3.82E-09
LINF_130005500	0	11	39.973325	medium	65.24914567	43.56735067	0.030793095	0.803406736	0.585046211	1.69E-18
LINF_130005600	0	280	93.45553367	high	72.899325	91.58548967	-0.172179449	0.139159647	-0.48206578	3.70E-08
LINF_130005700	0	162	53.05813833	medium	60.524676	48.332195	-0.280051187	0.001002824	0.069969221	0.378840232
LINF_130005800	0	2227	319.0540467	high	330.2030637	328.2474367	-0.062907081	0.587952195	-0.071752914	0.315811636
LINF_130006000	0	493	66.71591333	high	80.571396	82.020218	0.170014932	0.061748243	0.152035336	0.028473552
LINF_130006100	0	626	41.79411067	medium	62.81771867	48.874434	-0.041316198	0.822788354	0.465808782	7.58E-05
LINF_130006200	0	3103	41.38840633	medium	21.60478667	28.43654367	-0.665127313	1.15E-08	-1.05785163	2.07E-21
LINF_130006300	0	493	115.6071977	high	137.0938363	113.3420717	-0.14732175	0.183989286	0.123165806	0.134081908
LINF_130006400	0	227	45.92731367	medium	61.698341	42.13652567	-0.17638181	0.046667012	0.305744055	8.24E-06
LINF_130006500	0	1022	136.5690077	high	60.76272967	73.65527733	-1.025374398	4.05E-15	-1.288592458	1.84E-67
LINF_130006600	0	615	87.235072	high	154.0266117	134.2050553	0.488661692	2.17E-09	0.69882513	3.74E-43
LINF_130006700	0	252	28.03230233	medium	42.581806	23.40011267	-0.372293497	0.000725197	0.483891791	4.51E-08
LINF_130006800	0	3989	30.71350567	medium	15.60593933	23.92888133	-0.527541799	0.001942993	-1.097517349	3.16E-15
LINF_130007100	0	757	114.411087	high	91.82861333	93.24407167	-0.368806274	7.92E-05	-0.438393083	6.35E-10
LINF_130007200	0	998	22.619084	low	31.45442333	43.47471133	0.775159528	3.68E-11	0.354452141	2.41E-05
LINF_130007300	0	782	95.40507233	high	88.24624867	93.50932333	-0.128582977	0.300119647	-0.235160057	0.002809361
LINF_130007400	0	1977	49.74120067	medium	58.97246567	46.97443767	-0.293673711	0.000799707	0.124913102	0.104660252
LINF_130007500	0	212	94.405248	high	114.144737	116.993627	0.200906492	0.030891565	0.151191677	0.057905521
LINF_130007600	0	2483	45.33653867	medium	44.99344767	43.38519033	-0.187379137	0.051373676	-0.130709769	0.12944712
LINF_130007700	0	437	1685.850423	high	2999.286947	1927.62854	0.048848515	0.688767785	0.707559234	1.28E-14
LINF_130007800	0	437	1664.131022	high	2966.525391	1905.494629	0.058783853	0.624891217	0.710396516	1.18E-14
LINF_130007900	0	437	1665.874674	high	2965.543783	1912.22758	0.056895916	0.641695512	0.708393968	1.64E-14
LINF_130008000	0	437	1578.705892	high	2766.704509	1786.243815	0.038722985	0.754704735	0.685835226	8.60E-14
LINF_130008100	0	437	1668.218547	high	2964.957031	1906.774455	0.050389314	0.681868136	0.706017871	2.22E-14
LINF_130008200	0	437	1664.890137	high	2963.415853	1908.265788	0.054866918	0.654726492	0.708108534	2.84E-14
LINF_130008300	0	437	1665.38265	high	2961.700928	1904.046224	0.050708657	0.677489509	0.706967817	1.39E-14
LINF_130008400	0	438	1681.038004	high	2996.49764	1930.735474	0.058885627	0.624326667	0.710343948	9.12E-15
LINF_130008500	0	437	1663.621134	high	2962.063965	1907.264241	0.055808936	0.644355018	0.70863967	1.27E-14
LINF_130008600	0	437	1666.000244	high	2973.022542	1906.57072	0.051382217	0.674527757	0.711913684	9.85E-15
LINF_130008700	0	437	1747.404134	high	3119.881673	2001.171916	0.056616691	0.637570369	0.712636317	1.26E-14
LINF_130008800	0	438	1696.499837	high	3026.144775	1950.843221	0.059930906	0.615646525	0.711336466	1.06E-14
LINF_130008900	0	381	29.140231	medium	28.677742	28.910584	-0.175643291	0.034003747	-0.14318148	0.043461165
LINF_130009000	0	120	41.17132033	medium	44.97255567	52.01244867	0.195977881	0.018591307	0.006371461	0.917286819
LINF_130009100	0	70	87.69389867	high	116.5760623	99.02419033	0.032299999	0.73752971	0.28831021	4.17E-06
LINF_130009200	0	290	84.54251333	high	59.11187	66.883232	-0.447663598	8.01E-08	-0.636920192	1.70E-28
LINF_130009400	0	1506	2157.747396	high	1931.693278	1449.377604	-0.705404335	3.34E-11	-0.283491709	0.005283012
LINF_130009600	0	480	36.966984	medium	42.83651867	39.76861567	-0.026582189	0.87023996	0.092634121	0.301957967
LINF_130009700	0	643	83.78863267	high	111.088674	90.91512267	-0.003301146	0.969451179	0.285581697	2.32E-07
LINF_130009800	0	1435	94.35728467	high	116.453817	121.2896553	0.162934497	0.080877904	0.180536389	0.012080376
LINF_130009900	0	124	55.70341967	medium	51.43204767	58.801932	-0.039238046	0.759189607	-0.234937293	0.003121077
LINF_130010000	0	86	116.800537	high	203.473745	161.5662587	0.372028103	0.002024108	0.676281831	8.83E-12
LINF_130010100	0	2572	142.5213267	high	215.8500773	134.8872653	-0.20827551	0.074810394	0.479065006	1.69E-14
LINF_130010200	0	60	37.102987	medium	48.70507667	25.665452	-0.631208344	6.10E-16	0.270910289	2.07E-06
LINF_130010300	0	281	94.918022	high	137.7164207	118.8128587	0.162167751	0.123942754	0.414704312	4.74E-07
LINF_130010400	0	830	70.10981	high	57.28368367	74.90993	-0.049919013	0.571343338	-0.412644436	1.34E-12
LINF_130010500	0	641	1193.271403	high	1004.262309	989.4079793	-0.43557922	1.23E-06	-0.371513303	3.19E-06
LINF_130010600	0	2031	3105.683349	high	2141.752278	2043.01648	-0.744391306	9.64E-26	-0.658139076	4.11E-26
LINF_130010700	0	606	45.75202033	medium	37.15004467	42.13172167	-0.254371624	0.03512757	-0.420170865	2.02E-08
LINF_130010800	0	238	100.5991567	high	215.6226703	189.706014	0.695559488	1.07E-17	0.978500206	8.70E-45
LINF_130010900	0	413	66.40297833	high	75.716227	60.85605733	-0.2516677	0.014482506	0.067345135	0.39802071
LINF_130011000	0	1966	88.07844767	high	114.984118	92.64257033	-0.105607534	0.276077448	0.263357011	0.00018543
LINF_130011100	0	1012	47.134537	medium	61.273402	42.240458	-0.238404421	0.023866219	0.257038678	0.000139129
LINF_130011200	0	73	43.34937267	medium	68.33056633	69.681989	0.566774333	2.93E-06	0.535063325	4.34E-11
LINF_130011300	0	634	69.013845	high	73.16596733	82.14981333	0.090887978	0.241411662	-0.03711919	0.542849522
LINF_130011400	0	810	60.76968	high	84.50234233	66.24035133	0.040331866	0.680288001	0.35422063	1.19E-08
LINF_130011600	0	217	135.4282353	high	189.9830017	154.5965777	0.059721269	0.572304491	0.365728592	4.92E-08
LINF_130011700	0	996	73.09336867	high	67.18854	79.79409767	-6.27E-05	0.999506805	-0.241621507	0.000101733
LINF_130011800	0	2555	25.06218567	medium	31.44133767	12.04043	-1.213643498	6.25E-29	0.207700739	0.024916758
LINF_130012000	0	ND	56.45471433	medium	69.646019	57.12853633	-0.170833444	0.076494137	0.181511441	0.005395334
LINF_130012100	0	333	32.35867433	medium	59.008531	52.944509	0.476963981	6.32E-05	0.746272482	1.53E-22
LINF_130012200	0	124	90.737432	high	115.1305287	122.1412683	0.297583841	7.40E-05	0.221642856	2.13E-05
LINF_130012300	0	636	39.16375833	medium	56.048668	59.288718	0.433582679	7.98E-10	0.395396228	2.33E-11
LINF_130012400	0	812	52.34046667	medium	59.62099067	68.839526	0.194802867	0.083734032	0.066726385	0.401750838
LINF_130012500	0	474	42.36439367	medium	43.82807933	46.84978467	-0.007685604	0.947995347	-0.071904527	0.33264807
LINF_130012600	0	337	31.273346	medium	48.50459167	48.74578367	0.44174684	1.55E-06	0.511385941	3.26E-16
LINF_130012700	0	663	73.36811333	high	86.900088	73.12444833	-0.119578443	0.138365927	0.121907418	0.085583785
LINF_130012800	0	198	47.31876233	medium	50.31573867	55.774188	0.118433775	0.310203193	-0.033345464	0.641961481
LINF_130012900	0	129	45.11135233	medium	44.75392633	50.345328	0.010107519	0.946272177	-0.133272499	0.173573027
LINF_130013000	0	1532	24.54847167	low	19.50032733	24.23179533	-0.192168316	0.133576294	-0.451299171	2.11E-05
LINF_130013100	0	1566	81.76763633	high	114.1777853	100.9715117	0.083993093	0.434913377	0.35971021	1.27E-05
LINF_130013200	0	372	43.258268	medium	33.714375	37.13311633	-0.242750762	0.016062343	-0.480486324	5.26E-12
LINF_130013300	0	190	37.70915733	medium	61.37133433	69.461441	0.775264195	5.60E-20	0.581203271	5.93E-24
LINF_130013400	0	ND	29.380316	medium	23.88079833	25.17868867	-0.290052123	0.007102008	-0.42094962	2.26E-05
LINF_130013500	0	6040	48.59382867	medium	69.44285067	73.54990867	0.415498869	5.40E-05	0.392556387	3.75E-07
LINF_130013600	0	777	163.4682057	high	179.059204	143.4884443	-0.335622927	0.000102721	0.009576531	0.876597305
LINF_130013700	0	3611	114.498202	high	102.9664153	111.326449	-0.19284592	0.049080897	-0.274565528	0.000216772
LINF_130013800	0	512	52.84064	medium	56.44693233	56.343956	0.005314257	0.964976575	-0.025527422	0.770468546
LINF_130013900	0	88	89.85762533	high	102.629463	105.3822047	0.078291189	0.407866162	0.069757581	0.309177199
LINF_130014000	0	711	58.68523933	medium	62.244226	59.559939	-0.052759503	0.625752787	-0.037255739	0.594729371
LINF_130014100	0	868	39.940034	medium	28.30228533	36.60583633	-0.279081509	0.000124544	-0.618423832	1.90E-20
LINF_130014200	0	275	70.24563833	high	123.3436937	98.129725	0.396681909	4.68E-05	0.690347462	8.88E-24
LINF_130014300	0	400	62.83838133	high	64.82036333	82.25365433	0.2291223	0.00317236	-0.077081342	0.212081352
LINF_130014400	0	165	44.33597033	medium	40.362022	38.83937967	-0.330961011	0.000266762	-0.256071273	5.76E-05
LINF_130014500	0	65	50.680744	medium	62.12998067	63.83108367	0.263397217	0.000844653	0.172624658	0.008567281
LINF_130014600	0	739	78.175367	high	92.976209	103.0584797	0.26803349	0.000785814	0.12804019	0.034694883
LINF_130014700	0	253	57.80605433	medium	62.879617	88.69517767	0.493686867	3.57E-12	7.08E-05	0.999246457
LINF_130014800	0	426	69.07123833	high	51.99028	60.07423033	-0.282526643	0.003504734	-0.530112764	3.15E-15
LINF_130014900	0	389	53.76347	medium	52.566663	76.318021	0.267371605	0.000907473	-0.153444164	0.034694883
LINF_130015000	0	98	32.35386367	medium	77.82720467	44.664355	0.216008941	0.132676299	1.144552728	8.39E-53
LINF_130015100	0	447	42.09612533	medium	34.46176133	43.47942867	-0.101324523	0.286149187	-0.409796317	7.25E-09
LINF_130015200	0	445	54.14212033	medium	65.60109467	63.80355933	0.058186213	0.623448252	0.156757233	0.05416093
LINF_130015300	0	402	36.78581867	medium	63.83393467	65.737414	0.696104454	8.56E-24	0.67369435	6.08E-31
LINF_130015400	0	595	22.216339	low	39.07471333	43.23691567	0.746759846	1.42E-07	0.6956998	1.90E-08
LINF_130015500	0	218	86.93454267	high	54.756148	53.69883867	-0.926156299	3.78E-18	-0.788256578	5.61E-23
LINF_130015700	0	2358	48.73524633	medium	20.24779967	42.51767867	-0.362307081	0.036980785	-1.386567286	1.82E-41
LINF_130015800	0	115	36.088811	medium	29.551744	43.12364067	0.126135083	0.218246008	-0.409034357	7.00E-08
LINF_130015900	0	3390	131.0463993	high	130.9951327	115.183731	-0.370297178	6.42E-06	-0.123257529	0.059486448
LINF_130016000	0	1578	119.9175847	high	101.1671753	115.295812	-0.191343149	0.055167158	-0.366054536	1.61E-05
LINF_130016100	0	1097	77.87424733	high	50.96362167	50.350548	-0.709828695	8.98E-17	-0.732494895	4.41E-28
LINF_130016200	0	470	67.300317	high	100.2368747	69.894773	-0.023733557	0.889258307	0.45269106	5.58E-05
LINF_130016300	0	712	80.484698	high	111.5435767	92.58099867	0.055432677	0.539585925	0.349321507	1.91E-10
LINF_130016400	0	319	81.54449967	high	100.2921573	88.621648	0.014105476	0.904394436	0.176760974	0.01449646
LINF_130016500	0	365	70.071327	high	115.3302207	96.41539	0.369657334	2.38E-05	0.596243602	4.06E-15
LINF_130016600	0	2	115.6012417	high	80.006823	80.434532	-0.687619906	7.92E-13	-0.653151874	4.68E-18
LINF_130016700	0	214	67.024714	high	89.03698233	86.586479	0.222408999	0.004581956	0.287570336	1.32E-06
LINF_130016800	0	722	92.74570467	high	77.977221	56.51693367	-0.890370442	5.24E-12	-0.373809431	5.49E-05
LINF_130016900	0	2335	80.40479033	high	53.503282	62.968558	-0.451584922	2.10E-06	-0.708208576	8.14E-25
LINF_130017100	0	4504	155.660497	high	41.555383	140.1386057	-0.274916124	0.430630927	-2.023221121	4.65E-69
LINF_130017200	0	576	1831.7441	high	1320.629679	1256.839111	-0.691684087	1.64E-17	-0.594723797	1.36E-13
LINF_130017300	0	1274	1718.480103	high	1256.268799	1243.955485	-0.615914066	7.90E-16	-0.574445623	8.05E-16
LINF_130017400	0	737	38.822464	medium	54.21583533	43.090013	-0.001309171	0.989314117	0.360435276	4.01E-10
LINF_130017500	0	ND	0	low	0	0	NA	NA	NA	NA
LINF_130017600	0	277	92.80173233	high	62.11694467	67.47070333	-0.466364293	8.95E-05	-0.701793739	1.77E-14
LINF_130017700	0	1813	40.814891	medium	37.21652433	39.69818267	-0.119058432	0.342364145	-0.255612404	0.010871454
LINF_130017800	0	1887	23.096282	low	12.639674	17.171801	-0.602782184	0.001006593	-0.990916697	1.43E-11
LINF_130017900	0	362	26.64754433	medium	35.87707633	27.36934867	-0.127484797	0.332217295	0.310230696	0.001275634
LINF_130018000	0	2015	64.961768	high	90.67699933	75.81228367	0.024668243	0.846879329	0.358973412	9.93E-05
LINF_130018100	0	310	35.58370733	medium	34.23075267	36.200601	-0.142449711	0.127292245	-0.17674407	0.012990256
LINF_130018200	0	948	32.577132	medium	43.48545833	37.45354567	0.066864072	0.688767785	0.296224053	0.008041857
LINF_130018300	0	2520	38.912145	medium	14.12810333	30.819741	-0.451626045	0.012269833	-1.582632415	7.59E-60
LINF_130018400	0	5665	22.428839	low	8.131211667	10.169374	-1.23719693	6.35E-16	-1.584968075	1.47E-54
LINF_130018500	0	1020	151.3457643	high	106.736842	124.4633303	-0.409234989	2.18E-05	-0.625711609	6.57E-31
LINF_130018600	0	280	51.14891667	medium	58.80645333	56.337711	-0.049932957	0.576785657	0.079478148	0.193063612
LINF_130018700	0	424	55.82025633	medium	38.52843833	42.20157367	-0.560858859	1.12E-10	-0.655230251	2.14E-29
LINF_130018800	0	2525	55.18528733	medium	103.5221407	46.35102967	-0.455109418	6.87E-05	0.787725443	6.37E-21
LINF_130019000	0	646	82.31532533	high	66.93476133	70.24458067	-0.355055148	3.50E-05	-0.418287918	5.92E-11
LINF_130019200	0	62	45.462686	medium	70.448397	70.014094	0.524406893	6.21E-06	0.511144812	3.40E-20
LINF_130019300	0	3445	19.87119833	low	12.40747933	26.20215667	0.34894536	0.089473104	-0.797506688	1.07E-06
LINF_130019400	0	341	17.13392233	low	9.163588333	21.660248	0.190830049	0.243948342	-1.022660039	7.04E-19
LINF_130019600	0	654	41.26980467	medium	70.176595	66.014777	0.597028474	0.000231538	0.641916034	3.79E-07
LINF_130019700	0	203	64.66292333	high	71.42336533	77.10738367	0.116734788	0.152763759	0.022084684	0.718490055
LINF_130019800	0	213	49.30115233	medium	49.003876	56.131527	0.051583328	0.586257163	-0.130815316	0.023959781
LINF_130019900	0	896	33.76947833	medium	57.055556	64.35456967	0.858239056	2.18E-08	0.635859697	5.00E-07
LINF_130020000	0	768	86.92029533	high	96.20445233	94.506279	-0.025198449	0.83683573	0.023719013	0.818000855
LINF_130020100	0	630	31.68377567	medium	20.96339167	23.262666	-0.570944619	2.87E-06	-0.715637576	2.84E-13
LINF_130020200	0	2706	218.6701407	high	280.8602297	250.0978143	0.053331536	0.607528122	0.238492374	0.003390134
LINF_130020300	0	200	29.63313433	medium	47.575859	30.39772367	-0.056572976	0.61530879	0.561315009	1.10E-10
LINF_130020400	0	1006	34.64485067	medium	40.338207	48.16349533	0.411948244	6.71E-06	0.099256143	0.259549142
LINF_130020600	0	1334	96.870921	high	178.735194	140.1808573	0.400417574	0.000596935	0.761678877	7.58E-20
LINF_130020700	0	397	71.32832367	high	48.00877133	51.42862833	-0.646891694	4.30E-13	-0.691832303	1.95E-37
LINF_130020900	0	905	92.59618633	high	148.2868247	124.3060887	0.23014552	0.021063645	0.557485616	8.13E-16
LINF_130021100	0	607	265.535075	high	357.567871	393.5683493	0.40475631	1.77E-07	0.306963896	1.37E-06
LINF_130021300	0	7456	176.058182	high	156.149597	158.5734403	-0.295859248	0.014342551	-0.295483804	0.000114001
LINF_130021500	0	1154	24.90690567	medium	26.22062067	14.19411067	-0.889143416	2.18E-17	-0.046052545	0.568674322
LINF_130021600	0	2807	30.08966833	medium	32.16445433	32.33263933	0.046485736	0.735798526	-0.023521029	0.830980616
LINF_130021700	0	1054	57.028347	medium	53.63699067	58.60366333	-0.12822195	0.228206228	-0.207800003	0.010860488
LINF_130021800	0	1521	50.290273	medium	52.30588	34.247701	-0.679615237	4.27E-15	-0.063682031	0.468215165
LINF_130021900	0	337	65.63701367	high	84.89152233	70.45173867	-0.015788427	0.866788498	0.248902666	8.32E-05
LINF_130022100	0	450	210.848109	high	191.372401	161.9357963	-0.516812287	6.11E-11	-0.261125663	1.16E-05
LINF_130022200	0	17	2217.414632	high	1783.748698	1387.131754	-0.817256027	1.15E-14	-0.43800217	6.91E-05
LINF_130022300	0	277	326.8206077	high	279.5670167	260.8911233	-0.458842914	6.92E-08	-0.347113283	3.96E-07
LINF_130022400	0	1335	27.74110333	medium	54.51746	41.50898633	0.424678296	3.84E-05	0.853006416	8.86E-21
LINF_130022500	0	ND	45.48381167	medium	27.53605133	31.13421933	-0.653646455	1.81E-11	-0.844802298	1.73E-38
LINF_140005000	0	181	58.43984133	medium	49.76758833	46.19951	-0.422523725	6.79E-05	-0.352351831	0.00012988
LINF_140005100	0	164	36.62377033	medium	53.068994	36.45687867	-0.099298519	0.294491437	0.413877171	1.18E-09
LINF_140005200	0	237	71.08298533	high	72.28529367	74.51579767	-0.017716778	0.886817454	-0.09900404	0.270807796
LINF_140005300	0	312	25.418564	medium	25.10950567	38.83870567	0.458827597	2.43E-07	-0.138867194	0.153423996
LINF_140005400	0	10	26.79907567	medium	33.12279767	27.94182533	-0.102842147	0.259697718	0.185634442	0.009303452
LINF_140005500	0	222	55.16346633	medium	84.176239	66.93252967	0.145399189	0.270364223	0.489379683	9.47E-08
LINF_140005700	0	279	63.93581533	high	67.04819333	61.19052267	-0.121152916	0.283310463	-0.052470585	0.647394961
LINF_140005800	0	268	39.50072867	medium	44.56843833	41.64061233	-0.06687834	0.576235164	0.053556503	0.514669921
LINF_140005900	0	601	33.01172267	medium	26.203744	28.273399	-0.339361459	8.91E-05	-0.454704112	4.40E-12
LINF_140006000	0	577	49.735367	medium	69.61774433	62.55425633	0.160078397	0.076044051	0.363468315	6.45E-09
LINF_140006100	0	454	18.542679	low	24.33250933	17.503038	-0.193799024	0.200524991	0.271418601	0.000790215
LINF_140006200	0	1489	60.95195633	high	48.87105167	52.34865567	-0.331060195	0.0018462	-0.439444504	2.80E-12
LINF_140006300	0	491	38.085407	medium	49.65842933	41.052995	0.052655808	0.655571577	0.259900708	0.00234785
LINF_140006400	0	162	69.069574	high	88.41832733	59.07919567	-0.318156957	0.010713206	0.232188184	0.04197961
LINF_140006600	0	32	10.59147433	low	11.65851633	17.033205	0.47402415	1.34E-05	0.01817655	0.903293218
LINF_140006700	0	570	167.1885937	high	126.9217733	108.3680193	-0.715587355	3.22E-20	-0.519653831	9.38E-22
LINF_140006800	0	948	385.3737287	high	362.9472353	390.2090353	-0.144756418	0.244262561	-0.21028308	0.008232542
LINF_140006900	0	687	20.84578967	low	34.69728067	32.04246	0.651743149	9.64E-05	0.614607003	4.18E-08
LINF_140007000	0	1016	52.304044	medium	47.19501467	47.982703	-0.306171703	0.001564881	-0.270737598	0.004068218
LINF_140007100	0	1654	20.63130967	low	23.718544	26.08927967	0.199262533	0.208664722	0.082059126	0.555092299
LINF_140007200	0	1331	13.568956	low	40.485302	31.90521467	1.160261922	1.05E-10	1.455696717	6.11E-23
LINF_140007300	0	565	28.64082333	medium	27.48134467	29.46155633	-0.059715394	0.454999823	-0.180911195	0.001257552
LINF_140007400	0	68	67.38871133	high	88.13993067	73.34036	-0.118825002	0.410007445	0.264872346	0.01136343
LINF_140007500	0	1356	94.44929033	high	127.821144	114.011548	0.064611707	0.573386501	0.313329351	3.99E-05
LINF_140007600	0	766	30.62511467	medium	22.06771733	30.81450333	-0.242254817	0.011094923	-0.594033686	3.05E-15
LINF_140007700	0	266	20.82582867	low	30.422081	31.49498667	0.529147734	4.76E-06	0.425949476	3.54E-08
LINF_140007800	0	439	48.42943933	medium	44.378779	48.00781133	-0.129175037	0.140267271	-0.248122051	8.33E-05
LINF_140007900	0	131	89.18218267	high	117.4610773	90.86636367	-0.174664183	0.068836803	0.27470911	0.000754477
LINF_140008000	0	281	31.35840167	medium	32.35665033	35.27198267	0.034323928	0.846963299	-0.075795857	0.5005381
LINF_140008100	0	1822	110.619611	high	107.784111	86.30650333	-0.479397483	3.29E-09	-0.161121575	0.038546554
LINF_140008200	0	1059	64.19513433	high	59.19214233	100.6838377	0.519060323	0.000179659	-0.237397731	0.005469889
LINF_140008600	0	358	34.35741033	medium	46.82899967	46.10422033	0.312686231	0.000184848	0.324835528	4.17E-09
LINF_140008700	0	709	16.09925933	low	18.79202167	18.455569	0.086762044	0.335468488	0.101952382	0.183372594
LINF_140009300	0	217	44.851466	medium	72.11069467	60.281728	0.351741197	0.00094787	0.563049615	3.62E-11
LINF_140009400	0	354	38.865345	medium	34.32089767	47.162238	0.147251178	0.084771636	-0.301901473	4.00E-06
LINF_140009500	0	878	15.509338	low	15.95494233	14.62189767	-0.253390304	0.065992328	-0.080126833	0.453421299
LINF_140009600	0	331	24.38392667	low	30.60591367	24.27585867	-0.009274072	0.948938081	0.206302045	0.009608204
LINF_140009700	0	85	20.16289133	low	29.89780867	25.861459	0.268749816	0.017190254	0.447935731	6.16E-09
LINF_140009800	0	766	26.92204133	medium	49.40400433	31.949141	0.092892829	0.650952606	0.755669086	8.46E-17
LINF_140009900	0	115	183.2666167	high	180.6506957	172.5076093	-0.16793086	0.105231759	-0.144255605	0.054035662
LINF_140010200	0	ND	19.79126233	low	35.19631067	30.36456367	0.550514983	3.11E-05	0.711760428	1.61E-11
LINF_140010300	0	4191	25.92839767	medium	20.641464	27.18112	0.112568346	0.547005446	-0.448893292	1.62E-05
LINF_140010400	0	3865	86.565554	high	116.550321	102.8744377	0.147192016	0.077529141	0.306773906	3.29E-06
LINF_140010500	0	3364	6.459001	low	6.958813333	7.995393333	0.068896346	0.762934157	-0.014324446	0.932179636
LINF_140010600	0	813	91.29821767	high	129.1820907	143.0641327	0.576510781	2.01E-05	0.377452389	0.002731915
LINF_140010700	0	394	45.11056267	medium	66.72388233	55.48115533	0.164373626	0.120419968	0.44227694	1.88E-09
LINF_140010800	0	1088	52.53439433	medium	56.30305733	48.92906933	-0.188987083	0.033408429	-0.021568335	0.75056898
LINF_140010900	0	2702	11.61290433	low	7.940796	12.70164333	-0.057445743	0.742380197	-0.669934954	6.17E-06
LINF_140011000	0	3893	7.348575667	low	4.139453667	7.824165333	-0.25372287	0.261646198	-0.947331229	1.96E-09
LINF_140011100	0	358	44.184114	medium	84.96927633	59.79564767	0.331605762	0.004606445	0.821633168	1.19E-26
LINF_140011200	0	408	51.74627433	medium	50.12168233	79.30549133	0.505242298	2.07E-12	-0.167774442	0.002416988
LINF_140011300	0	550	80.81034867	high	112.381401	91.548584	-0.065785793	0.623078631	0.353639851	2.10E-05
LINF_140011400	0	152	24.054355	low	35.56436833	33.04246133	0.297982168	0.000158653	0.444258398	2.22E-12
LINF_140011500	0	351	47.05262	medium	55.266997	55.777508	0.221201229	0.010224338	0.109153378	0.138751738
LINF_140011600	0	320	31.69042967	medium	40.01882433	32.822509	-0.147652126	0.164898498	0.216481574	0.013710026
LINF_140011700	0	347	43.12135833	medium	54.774858	55.20710867	0.198687444	0.038392964	0.223852887	0.002178471
LINF_140011800	0	650	67.02580267	high	73.592842	61.368393	-0.242003727	0.031669397	0.012440667	0.89318606
LINF_140011900	0	2933	9.246187333	low	4.795343333	7.817024667	-0.343331249	0.098333921	-1.067847277	1.49E-13
LINF_140012000	0	1512	82.808263	high	72.01006833	93.61542	0.04102469	0.782324941	-0.323354359	0.000153456
LINF_140012100	0	2655	72.48406367	high	43.47603967	64.41950633	-0.241661655	0.155598337	-0.855439784	3.66E-15
LINF_140012200	0	812	111.1140873	high	136.5467837	98.29383867	-0.34395176	4.64E-05	0.175005625	0.018763256
LINF_140012250	0	ND	40.531807	medium	55.85116433	54.94125333	0.339223945	0.000606236	0.340501264	4.35E-06
LINF_140012300	0	4946	81.15019233	high	35.08102533	166.1962993	0.883137942	2.08E-10	-1.330045155	2.03E-59
LINF_140012700	0	3570	20.270028	low	9.186514667	15.38291667	-0.445629898	0.075441646	-1.264078403	1.68E-35
LINF_140013000	0	1622	16.28420933	low	8.026900333	12.70936367	-0.589288536	0.002405675	-1.141022385	2.01E-26
LINF_140013100	0	2444	14.97325967	low	7.233360333	16.99341567	-0.039981742	0.832164887	-1.169493457	1.70E-21
LINF_140013200	0	5699	31.79974933	medium	24.03432133	35.58394033	-0.042002246	0.814924125	-0.522886741	2.21E-06
LINF_140013300	0	937	27.16269033	medium	23.57330333	29.584199	-0.014746659	0.891119438	-0.325506648	2.58E-06
LINF_140013400	0	462	59.47106933	medium	81.57897433	68.85553467	0.019270233	0.857497358	0.334204306	3.07E-05
LINF_140013600	0	436	46.09720867	medium	53.70352933	40.31646333	-0.275894489	0.021924753	0.100547427	0.349288607
LINF_140013700	0	97	25.490656	medium	22.05398433	19.416401	-0.529986181	9.82E-08	-0.328861878	8.66E-05
LINF_140013800	0	1884	49.64151133	medium	40.009697	50.28902833	-0.109574493	0.37372716	-0.431613705	5.08E-10
LINF_140013900	0	1653	17.722312	low	11.69387333	16.406375	-0.179437202	0.067229414	-0.720323087	1.36E-13
LINF_140014000	0	398	46.20924867	medium	33.59884133	28.10097167	-0.817839612	2.04E-17	-0.58178095	7.90E-16
LINF_140014100	0	843	12.15572633	low	13.06311367	13.08506567	-0.038492576	0.789601544	-0.015372337	0.886437727
LINF_140014300	0	1019	67.35210933	high	63.28429567	64.94265867	-0.200464239	0.01559469	-0.210849339	0.000170361
LINF_140014400	0	2004	442.048309	high	244.2845307	259.4609833	-0.912083429	7.29E-12	-0.978571766	1.21E-46
LINF_140014500	0	1791	487.1350913	high	343.769216	292.993581	-0.888504506	7.59E-14	-0.625555525	2.23E-24
LINF_140014600	0	1333	39.13462867	medium	64.12376267	58.627528	0.437565939	1.06E-05	0.591984391	1.29E-12
LINF_140014700	0	ND	36.631096	medium	64.398708	51.15494533	0.308200262	0.003855502	0.693620959	5.34E-24
LINF_140014800	0	406	39.72076933	medium	43.25229	44.893697	0.038114424	0.715139787	0.001428822	0.982969809
LINF_140014900	0	581	37.34450167	medium	42.94650133	48.52307767	0.202140274	0.022923168	0.079846191	0.268336117
LINF_140015100	0	1992	57.30554967	medium	62.360948	59.46286267	-0.059653899	0.743890557	0.000575342	0.996677945
LINF_140015200	0	3435	165.2993977	high	83.13667767	92.66178133	-0.996407662	7.80E-48	-1.112702204	5.66E-96
LINF_140015300	0	385	21.82074	low	19.78990167	12.69854733	-0.916509171	1.12E-09	-0.260296422	0.001278573
LINF_140015400	0	1872	34.05246433	medium	33.92051167	31.15801033	-0.180221208	0.120913169	-0.125064036	0.087506891
LINF_140015600	0	993	52.559498	medium	63.25104533	49.23340333	-0.225215867	0.088984953	0.14694549	0.085616433
LINF_140015700	0	522	37.415764	medium	41.61285367	50.24285367	0.240124478	0.003071194	0.032103286	0.63708212
LINF_140015800	0	1638	76.21589167	high	63.077128	71.08234133	-0.235961561	0.022078257	-0.395866092	8.61E-07
LINF_140015900	0	5717	14.132926	low	13.73077267	20.224412	0.35048022	0.024910186	-0.159987339	0.24943404
LINF_140016000	0	556	39.722612	medium	24.420555	45.66561733	0.028413407	0.840955805	-0.821324389	4.62E-20
LINF_140016200	0	81	27.27183467	medium	28.13913533	31.91728567	0.003237136	0.975068041	-0.075437914	0.24774299
LINF_140016300	0	784	60.247809	medium	34.80250133	38.26747133	-0.83185002	8.19E-17	-0.91174429	1.34E-24
LINF_140016400	0	270	62.04484433	high	105.9518153	83.92327633	0.34261194	0.000305347	0.650228657	5.03E-22
LINF_140016500	0	2155	72.55868767	high	80.97923033	86.65127567	0.017215442	0.91479432	0.035621742	0.710426448
LINF_140016600	0	279	56.35645667	medium	49.325316	48.953228	-0.361992217	0.001162413	-0.316163549	0.000994115
LINF_140016700	0	1793	80.42292533	high	81.22089133	75.54728967	-0.241628324	0.083587675	-0.10914487	0.343832895
LINF_140016800	0	1728	13.44056	low	6.967497	8.686378667	-0.705972638	8.71E-06	-1.065325431	1.71E-15
LINF_140016900	0	1717	9.499356667	low	8.228240667	9.271537333	-0.188647869	0.150346211	-0.32612088	0.002383349
LINF_140017000	0	387	45.09210967	medium	67.05919367	48.47572833	-0.102714114	0.398321262	0.448927638	7.54E-07
LINF_140017100	0	3468	47.01161833	medium	51.8669	48.81073767	-0.002635801	0.981956521	0.019605641	0.848699654
LINF_140017150	0	72	26.82858067	medium	36.59630733	36.50285067	0.322042366	0.001697987	0.326942531	0.000134957
LINF_140017200	0	353	34.65888733	medium	42.612952	43.500665	0.155766936	0.109444543	0.175720343	0.01549106
LINF_140017300	0	1319	17.64162867	low	26.60316933	21.52029367	0.113409026	0.240871636	0.473947133	4.83E-10
LINF_140017400	0	2216	26.84858233	medium	33.23385033	22.58021167	-0.353690482	0.000311837	0.18837782	0.008895421
LINF_140017500	0	1912	34.87635233	medium	48.92363133	31.10877767	-0.271397844	0.085483034	0.370953248	9.55E-05
LINF_140017600	0	1423	26.10780833	medium	28.206465	28.05194067	-0.105666598	0.231067929	-0.010217641	0.88821767
LINF_140017700	0	424	47.44026967	medium	41.92266467	49.43376133	-0.124757082	0.18186461	-0.299451554	2.44E-05
LINF_140017800	0	1869	17.96837633	low	17.48385533	18.38553633	-0.113343182	0.461916524	-0.159313586	0.137914397
LINF_140017900	0	270	60.85688633	high	54.51365667	53.77784333	-0.329763478	0.000937497	-0.281244933	0.000130847
LINF_140018000	0	1613	730.347107	high	623.4691977	340.8710227	-1.219596943	8.77E-33	-0.350745068	2.58E-10
LINF_140018100	0	577	21.38666233	low	23.793921	27.05966633	0.22322278	0.011804824	0.033348344	0.732365299
LINF_140018200	0	99	45.09842433	medium	42.88733167	45.51646567	-0.162957141	0.073048079	-0.194808681	0.005369133
LINF_140018300	0	722	56.71236667	medium	95.53965267	69.11475367	0.139226821	0.260974014	0.630561544	1.67E-20
LINF_140018500	0	255	50.9176	medium	93.18114967	81.26257567	0.600839469	1.59E-07	0.748840342	5.43E-12
LINF_140018700	0	1118	26.33626933	medium	30.906298	27.68679167	-0.087784708	0.391675668	0.109618371	0.128190382
LINF_140018800	0	328	51.57622567	medium	62.23418067	42.48978667	-0.344427269	0.001165515	0.150703737	0.027686286
LINF_140018900	0	1413	74.212214	high	76.864746	67.90677167	-0.33970726	0.001908215	-0.070847411	0.356199969
LINF_140019000	0	662	45.17580533	medium	51.07783133	37.684625	-0.382757112	0.001259883	0.054410439	0.629640673
LINF_140019100	0	313	1282.001424	high	952.3134563	791.208069	-0.844545303	3.79E-21	-0.551906594	1.69E-10
LINF_140019200	0	294	29.44269	medium	28.43894833	23.833285	-0.46839172	1.60E-06	-0.170845168	0.02654683
LINF_140019300	0	937	16.13042067	low	14.39023367	15.28037667	-0.210130111	0.035681299	-0.284836275	0.00020308
LINF_140019600	0	1465	92.12183367	high	156.4932913	104.738678	0.071307838	0.451256531	0.642906926	4.74E-30
LINF_140019700	0	1343	77.31012967	high	78.24609867	59.10635733	-0.558007445	5.16E-14	-0.103852065	0.134191276
LINF_140019800	0	584	41.52451833	medium	60.18237033	46.59627167	0.090032149	0.602203663	0.414439326	3.30E-09
LINF_140019900	0	2152	30.59426667	medium	43.48103833	35.56954067	0.031400369	0.784680872	0.385533162	1.08E-10
LINF_140019950	0	ND	36.285216	medium	49.59244433	40.92312867	0.070714829	0.642203193	0.326747584	0.00115463
LINF_140020000	0	2269	59.62932333	medium	414.433543	255.1697233	1.962058012	3.62E-50	2.67534353	0
LINF_140020100	0	339	59.859848	medium	63.82185367	72.444481	0.187682823	0.028780751	-0.028605809	0.681704888
LINF_140020200	0	549	40.59152133	medium	40.36998867	28.22264233	-0.72125945	3.04E-12	-0.128844221	0.095285569
LINF_140020300	0	364	128.281095	high	138.554713	106.9086763	-0.382635361	0.000911194	-0.012486165	0.91454936
LINF_140020600	0	465	15.72938433	low	7.018736333	9.864949	-0.843637611	1.41E-10	-1.282548462	7.28E-40
LINF_140020700	0	67	24.55818033	low	28.80445933	24.90839433	-0.105325648	0.345550868	0.10840551	0.177981366
LINF_140020800	0	725	38.928083	medium	28.370298	29.54084467	-0.506064819	7.07E-07	-0.576984498	2.67E-18
LINF_140020900	0	1348	61.53733433	high	68.01386633	42.89767333	-0.617883699	5.87E-07	0.024222473	0.762435611
LINF_140021000	0	318	50.61829633	medium	88.10536933	102.3571497	0.833954313	1.73E-21	0.677160738	1.13E-27
LINF_140021100	0	960	110.8333383	high	136.0021463	128.7983983	0.079477363	0.497976358	0.172116258	0.025912386
LINF_140021200	0	107	48.30919533	medium	44.48903533	46.65469367	-0.173067063	0.056677711	-0.242018641	0.003780195
LINF_140021300	0	540	66.206337	high	60.36208867	58.31961933	-0.343011433	0.000716642	-0.254757695	0.000208649
LINF_140021400	0	ND	30.357518	medium	29.52745567	28.45855467	-0.252531459	0.014293234	-0.161100461	0.005668366
LINF_150005000	0	ND	789.6846313	high	822.2845663	515.8288983	-0.758608183	1.41E-12	-0.065949295	0.548816492
LINF_150005100	0	200	43.86567033	medium	51.39530833	63.50848367	0.348208308	0.000331302	0.105926985	0.118465381
LINF_150005200	0	219	29.66203067	medium	46.156915	49.97700767	0.603830866	1.32E-09	0.516065533	1.88E-12
LINF_150005300	0	426	92.55463667	high	89.22111233	86.28347767	-0.224784207	0.006071578	-0.174761494	0.002946968
LINF_150005700	0	546	35.32324867	medium	53.867724	47.697797	0.281242109	0.010486879	0.488305822	5.78E-09
LINF_150005800	0	1093	48.378779	medium	53.11044433	49.38517267	-0.18656455	0.046451275	0.012111241	0.883062305
LINF_150005900	0	920	29.462207	medium	36.92174033	33.61131433	0.045947518	0.727928426	0.203720099	0.009809361
LINF_150006000	0	625	23.442328	low	22.02770867	22.481719	-0.112598858	0.275867718	-0.212079166	0.002699041
LINF_150006100	0	510	46.93470133	medium	55.36929967	66.74790467	0.392353165	0.000148223	0.115174111	0.258896159
LINF_150006200	0	3010	27.69405567	medium	25.212325	40.05646867	0.413064048	0.000141816	-0.254546231	0.001493946
LINF_150006400	0	3855	25.887006	medium	29.80848667	40.35750967	0.528361752	0.000110109	0.083308069	0.48463606
LINF_150006500	0	1552	26.142919	medium	22.90434367	31.99595933	0.16826227	0.066782918	-0.312224407	3.94E-05
LINF_150006600	0	1990	95.45234433	high	64.14767733	57.59715667	-0.932547205	1.35E-24	-0.694885947	7.12E-35
LINF_150006700	0	285	28.75154067	medium	29.652062	32.57419533	0.110329094	0.22863563	-0.076186846	0.350145992
LINF_150006800	0	2543	18.256043	low	21.37796667	20.02992067	-0.12275261	0.32226632	0.106274916	0.252585049
LINF_150006900	0	602	50.62777333	medium	110.0533803	71.94526167	0.387051537	0.009988959	0.998527736	7.45E-47
LINF_150007100	0	298	1023.824463	high	788.318258	735.560547	-0.593684688	1.10E-12	-0.499160101	1.68E-08
LINF_150007300	0	197	28.323065	medium	24.53014	25.59873	-0.272927131	0.063658602	-0.329664714	1.41E-05
LINF_150007400	0	90	40.42633467	medium	41.58955267	42.89658367	-0.053815018	0.738732659	-0.08164534	0.464316075
LINF_150007500	0	4	9.017829	low	17.78316967	16.889592	0.817560347	1.40E-08	0.861211177	2.33E-10
LINF_150007600	0	396	94.94658933	high	78.49010967	86.24768067	-0.246990094	0.016346274	-0.396576304	1.28E-12
LINF_150007700	0	27	56.69824333	medium	81.65781167	67.31533333	0.028791278	0.813792118	0.40534239	3.23E-09
LINF_150007800	0	986	27.42774333	medium	17.10842733	18.64391967	-0.749084873	1.21E-14	-0.802109205	2.89E-24
LINF_150007900	0	638	50.53436667	medium	33.81819	36.96229333	-0.560958712	5.05E-10	-0.702532209	1.19E-22
LINF_150008100	0	1125	265.9229433	high	317.300578	217.2576293	-0.407660861	1.64E-05	0.133148563	0.050923275
LINF_150008200	0	1239	218.6220853	high	279.9910583	184.0863547	-0.415673487	8.39E-06	0.234946228	0.000163613
LINF_150008300	0	118	28.30924467	medium	31.746553	37.419126	0.300220957	0.00076022	0.044013188	0.517251104
LINF_150008400	0	1060	58.14784233	medium	72.66690067	87.19208533	0.423583279	0.000169379	0.20058569	0.008970193
LINF_150008500	0	591	36.75881967	medium	46.47642267	45.003001	0.103526147	0.318045778	0.217095707	0.000215946
LINF_150008600	0	3796	66.12428533	high	77.41025267	102.6992087	0.434110022	5.39E-05	0.106047858	0.147824677
LINF_150008700	0	387	24.36293867	low	27.19574733	37.31032833	0.510001181	1.52E-10	0.037541212	0.573379238
LINF_150008800	0	50	38.17737567	medium	50.01257967	45.573625	0.128511479	0.205832074	0.267526304	0.00025505
LINF_150008900	0	234	59.055345	medium	104.973732	73.80262233	0.195772284	0.029432932	0.708620751	2.94E-31
LINF_150009000	0	219	24.845295	low	32.97419333	34.93817133	0.306316939	0.0009381	0.286988028	6.30E-07
LINF_150009100	0	178	944.634623	high	746.936381	631.3265177	-0.732800782	1.42E-13	-0.461439847	3.87E-06
LINF_150009200	0	261	863.0000203	high	699.473755	565.3878987	-0.73019047	9.25E-14	-0.426302852	2.62E-05
LINF_150009300	0	391	35.62330367	medium	47.535249	30.35066	-0.357175808	0.000673007	0.294593196	1.18E-05
LINF_150009400	0	308	20.02730833	low	21.88948667	23.933121	0.096920106	0.332364377	0.006377432	0.937870643
LINF_150009500	0	210	35.90579233	medium	39.011513	38.472314	-0.003403354	0.974869709	-0.00128694	0.986271674
LINF_150009600	0	1049	38.19978333	medium	72.18920533	58.88572567	0.326012858	0.030648351	0.795784115	2.28E-12
LINF_150009700	0	2903	26.33417567	medium	31.082695	35.59778867	0.366664615	0.006092348	0.114414163	0.300990081
LINF_150009800	0	ND	0.665277667	low	1.018034333	0.984544	0.754884877	0.003933712	0.499291119	0.020902435
LINF_150009900	0	ND	4.97764	low	5.314322667	6.595844667	0.125474364	0.602264091	-0.022788578	0.909377993
LINF_150010000	0	44	5.797379667	low	6.132568	6.927494667	0.112889222	0.31087573	-0.035364576	0.810353314
LINF_150010100	0	ND	3.436645333	low	3.767291667	4.595161667	0.24762949	0.376450915	0.016427495	0.950146176
LINF_150010200	0	ND	3.847638	low	3.817156667	4.363940333	0.150756505	0.482962701	-0.126298336	0.508259649
LINF_150010300	0	ND	5.600902333	low	5.926404667	6.583132333	0.109373265	0.37568275	-0.03513352	0.807890418
LINF_150010400	0	ND	1.876695	low	1.929672667	2.343751667	0.229847818	0.555976955	-0.07175961	0.816058347
LINF_150010500	0	ND	5.442281667	low	5.136996667	6.206491333	-0.070726801	0.70016672	-0.201619304	0.180866634
LINF_150010600	0	ND	5.061397333	low	3.770522	4.862384	-0.010049445	0.97219156	-0.541809904	0.004193186
LINF_150010700	0	ND	6.780569333	low	5.255997333	6.274529667	-0.274633913	0.223147124	-0.486191774	0.000848571
LINF_150010800	0	232	4.735443667	low	3.840467667	4.693444	-0.139516832	0.626926831	-0.422022431	0.022846642
LINF_150010900	0	ND	6.684148667	low	4.91971	6.039998333	-0.2986843	0.156200445	-0.559354769	0.000586612
LINF_150011000	0	232	4.806312667	low	3.641630667	4.643975333	-0.186047218	0.503929274	-0.518204565	0.004810224
LINF_150011100	0	ND	6.710975	low	4.873122333	6.367389667	-0.11895204	0.59799633	-0.577863958	0.000214951
LINF_150011200	0	232	4.819996667	low	3.676423333	4.776863667	-0.145979921	0.606087679	-0.509985087	0.006025235
LINF_150011300	0	ND	6.643643	low	4.752714333	6.326492333	-0.207201625	0.318395712	-0.600641324	0.000231635
LINF_150011400	0	232	4.72887	low	3.434884667	4.512733	-0.197829119	0.475923993	-0.57721855	0.003520759
LINF_150011500	0	ND	6.602548333	low	4.994373	6.270174667	-0.259970196	0.240058211	-0.520426179	0.000559053
LINF_150011600	0	232	4.856499333	low	3.705706667	4.542838	-0.182913188	0.528184889	-0.508421616	0.014113374
LINF_150011700	0	ND	6.71078	low	4.890505667	6.355718667	-0.224436465	0.295603789	-0.575159929	1.00E-04
LINF_150011800	0	232	4.952996667	low	3.818789333	4.673847	-0.15374156	0.585918974	-0.491744933	0.009133829
LINF_150011900	0	ND	6.829704	low	4.884198667	6.351705	-0.274698562	0.177621063	-0.601930352	7.43E-05
LINF_150012000	0	232	5.025625667	low	3.721422	4.924659	-0.066254658	0.80255289	-0.546953706	0.005998002
LINF_150012100	0	360	9.782947	low	6.588467333	8.351866	-0.359864449	0.000157214	-0.689188271	1.49E-19
LINF_150012200	0	10	21.791949	low	23.481274	26.14666067	0.105495223	0.319306786	-0.01383461	0.87731202
LINF_150012300	0	2	30.54226433	medium	34.268435	29.97858233	-0.127656273	0.180746826	0.044568813	0.572748027
LINF_150012400	0	623	53.50120433	medium	60.21139633	58.81064867	0.017616025	0.91626346	0.047983286	0.677986367
LINF_150012500	0	2584	21.00832667	low	13.31305067	25.20016267	0.104557397	0.519490004	-0.78067316	2.04E-11
LINF_150012600	0	749	19.282631	low	19.17004667	23.82877133	0.103518957	0.417446411	-0.130986775	0.145587025
LINF_150012700	0	413	57.131804	medium	45.90188333	62.76713433	0.006406714	0.956994846	-0.43817982	1.68E-12
LINF_150012800	0	272	18.42327433	low	25.720811	24.87780767	0.303389525	0.000246577	0.36019222	9.80E-08
LINF_150012900	0	919	27.46728133	medium	43.67790867	46.076805	0.580869393	1.08E-06	0.546634504	1.82E-08
LINF_150013100	0	7	58.35308467	medium	95.037506	72.19813533	0.063694651	0.562306783	0.580417081	2.90E-09
LINF_150013200	0	198	51.6149	medium	66.429001	64.450404	0.189837182	0.151042115	0.241649275	0.012015344
LINF_150013300	0	1110	17.58479067	low	28.42122133	19.16117933	0.059550665	0.523997809	0.570880287	3.98E-18
LINF_150013400	0	1475	21.24809467	low	21.20124433	24.43713367	0.05319986	0.665145115	-0.123168297	0.170093549
LINF_150013600	0	4179	27.27608167	medium	29.55908033	29.45677233	0.0041794	0.974785034	-0.004038901	0.973089781
LINF_150013700	0	3783	23.581228	low	29.44762367	23.53365767	-0.10864507	0.345287895	0.200902749	0.043422947
LINF_150013900	0	3720	8.125149	low	6.741676333	10.40160867	0.25235282	0.1131076	-0.388924961	0.000118152
LINF_150014000	0	2215	80.70178733	high	65.1808	80.91748033	-0.154001831	0.156176145	-0.430044471	1.13E-09
LINF_150014100	0	198	15.86903667	low	16.03762167	22.26174967	0.462437522	7.18E-05	-0.105882364	0.150972606
LINF_150014200	0	104	55.21825033	medium	56.88340133	56.01190333	-0.204097435	0.17253478	-0.079937724	0.436664622
LINF_150014300	0	611	48.99449267	medium	51.09437967	44.05594533	-0.301684694	0.00160145	-0.060299655	0.409811594
LINF_150014400	0	576	28.33470467	medium	36.47541433	39.991796	0.344833137	7.51E-05	0.241932081	0.000958437
LINF_150014500	0	254	23.05659267	low	23.00265967	25.84701167	0.004670111	0.967323351	-0.124227679	0.143216369
LINF_150014600	0	385	29.31840267	medium	42.41819033	51.16386167	0.630519166	2.80E-14	0.411705931	2.67E-10
LINF_150014700	0	542	27.38121233	medium	35.05181367	39.38902767	0.430364615	0.000328529	0.234978189	0.010041715
LINF_150014800	0	ND	40.91742333	medium	61.452137	49.05966833	0.065285186	0.751712856	0.46152723	0.002462368
LINF_150014900	0	ND	102.9429783	high	92.099744	67.412397	-0.73849417	3.81E-09	-0.283410868	0.00609667
LINF_150015000	0	ND	2.792350333	low	7.535452667	4.922636	0.908218701	0.348956151	1.292011981	0.023370617
LINF_150015100	0	ND	0.473573667	low	3.889772	2.823706	1.994639881	0.124488643	2.838753367	0.002266655
LINF_150015200	0	ND	4.268839667	low	14.776441	6.479192333	1.110849768	0.065620565	1.658914595	0.000105156
LINF_150015300	0	ND	7.081167333	low	8.998269667	10.34701	0.410808107	0.004505442	0.225865038	0.046173725
LINF_150015500	0	3785	43.750257	medium	44.250984	45.65506767	-0.07939096	0.565389589	-0.105696578	0.323473556
LINF_150015600	0	528	24.464031	low	43.82405733	20.932234	-0.425606733	0.004139122	0.718295795	3.52E-13
LINF_150015700	0	236	48.522606	medium	49.81991467	46.21372233	-0.250180711	0.007086241	-0.084113928	0.224971714
LINF_150015800	0	264	23.34899433	low	26.89348133	30.17016633	0.229689335	0.007022085	0.081963169	0.196211232
LINF_150015900	0	ND	39.609057	medium	31.76853567	34.83489833	-0.324406121	0.001722971	-0.438479505	1.21E-13
LINF_150016000	0	709	60.72079567	high	67.73894733	66.312473	-0.030849542	0.751172736	0.035807091	0.609913874
LINF_150016100	0	134	45.32352167	medium	89.55649333	67.02158367	0.492453198	0.000567581	0.860898466	3.42E-12
LINF_150016200	0	337	33.73264067	medium	41.488115	52.54335167	0.504309268	2.31E-12	0.176870448	0.007487532
LINF_150016300	0	181	37.67889267	medium	80.124331	64.336436	0.572754404	1.23E-08	0.966493355	1.99E-46
LINF_150016400	0	29	23.311835	low	29.515478	30.59525233	0.234456128	0.021422015	0.220608009	0.006344569
LINF_150016500	0	46	20.076759	low	25.21372833	21.62460633	0.084237831	0.547726986	0.208225122	0.004980002
LINF_150016700	0	2004	25.790917	medium	40.54086567	31.97767533	0.25264002	0.02719268	0.529289801	1.22E-07
LINF_150016800	0	51	41.926833	medium	57.71871833	59.63081867	0.441318844	2.87E-07	0.339806251	1.96E-07
LINF_150016900	0	500	19.968211	low	25.80737767	28.582108	0.367617457	0.000874243	0.249895171	0.002147138
LINF_150017100	0	ND	23.50877233	low	35.85370133	31.690408	0.308235817	0.002629601	0.487801693	2.15E-07
LINF_150017200	0	3290	19.55603567	low	23.205689	22.76649667	0.093260377	0.401066759	0.126717875	0.124701849
LINF_150017300	0	ND	26.090166	medium	24.38820467	29.49860167	-0.030746027	0.754383528	-0.218646822	0.000682529
LINF_150017400	0	1886	91.22853567	high	69.596474	68.49668867	-0.458526748	2.23E-05	-0.513014256	3.50E-10
LINF_150017500	0	208	20.02263667	low	24.91393567	23.138407	0.024125388	0.847886005	0.19495454	0.040522182
LINF_150017600	0	432	1129.869954	high	774.121073	754.081726	-0.734580424	7.16E-22	-0.667852154	6.37E-20
LINF_150017700	0	1976	21.35226233	low	24.881084	24.31164333	0.020452902	0.902858902	0.097277454	0.363306787
LINF_150017800	0	381	141.682195	high	153.809016	170.587265	0.127849226	0.20575706	-0.004295083	0.958434699
LINF_150017900	0	249	29.76213667	medium	36.51028533	40.86190567	0.253777976	0.028205234	0.172445187	0.020448954
LINF_150018000	0	1040	124.291013	high	147.8693133	97.92301433	-0.415859834	1.16E-05	0.127032915	0.207890447
LINF_150018200	0	154	1083.491394	high	839.3350423	901.677368	-0.393842614	3.07E-06	-0.490996798	5.95E-10
LINF_150018300	0	2215	72.56108833	high	35.40792467	64.40686533	-0.31841847	0.038686131	-1.156256489	1.52E-27
LINF_150018400	0	2587	52.15378933	medium	49.41772067	45.26233767	-0.362338613	0.000299946	-0.198545934	0.003953293
LINF_150018500	0	389	24.37647567	low	42.91427133	34.59210333	0.333824072	0.001791782	0.69580109	6.32E-22
LINF_150018600	0	1103	348.5841167	high	454.95282	363.3125103	-0.055556603	0.636979505	0.261459404	1.13E-05
LINF_150018700	0	142	26.67061367	medium	78.67525233	62.24693433	1.09165289	1.64E-14	1.438186243	1.44E-36
LINF_150018800	0	554	276.488159	high	696.0424807	385.1579693	0.335116156	1.17E-05	1.209479436	2.47E-96
LINF_150018900	0	142	29.22399467	medium	78.42471833	61.59517433	0.98637891	3.75E-11	1.302350732	6.51E-39
LINF_150019000	0	822	542.5538943	high	608.2788083	605.2948407	0.048824738	0.707507283	0.042372506	0.509964508
LINF_150019100	0	575	70.86287167	high	93.74081667	96.13178233	0.322182805	0.000414305	0.282243135	1.30E-05
LINF_150019200	0	518	23.55766233	low	23.62938433	25.617518	-0.052909745	0.645005686	-0.115867467	0.198649964
LINF_150019300	0	629	38.46060467	medium	36.08547333	40.47049467	-0.080092881	0.463045622	-0.213050629	0.000410322
LINF_150019400	0	334	26.610899	medium	23.949453	31.254106	0.095137157	0.446649977	-0.272208771	0.00047958
LINF_150019500	0	1693	1114.104126	high	891.992025	727.7464193	-0.74683252	1.42E-13	-0.444146003	7.18E-06
LINF_150019600	0	637	411.446706	high	502.515218	410.300232	-0.170058338	0.169666527	0.16418888	0.114437397
LINF_150019700	0	483	21.67838433	low	28.737054	30.477122	0.457181294	1.08E-06	0.283664323	0.000160176
LINF_150019800	0	712	24.70867067	low	34.85868733	38.64348867	0.440779378	2.02E-06	0.376164695	1.02E-06
LINF_150020000	0	1194	105.972234	high	37.543958	83.108738	-0.506671518	0.002535395	-1.617909613	4.00E-102
LINF_150020100	0	1196	130.3706537	high	40.64041667	100.747673	-0.547116568	0.059630685	-1.802614318	5.24E-127
LINF_150020200	0	1196	200.9452107	high	51.646689	149.0866597	-0.574898432	0.062281559	-2.081333425	1.45E-157
LINF_150020300	0	263	65.75065233	high	85.44292733	68.39010367	-0.045615647	0.768964823	0.255209274	0.01449646
LINF_150020500	0	1739	33.86489933	medium	54.61483633	65.42229833	0.791299003	7.27E-14	0.566700989	3.15E-14
LINF_150020600	0	545	30.18188167	medium	23.23267833	26.99824467	-0.298733239	0.000637705	-0.497866156	9.11E-15
LINF_150020700	0	662	46.385811	medium	48.74094033	28.81446033	-0.842308274	4.26E-23	-0.049120012	0.49217913
LINF_150020800	0	913	26.36938267	medium	27.89835167	33.49140833	0.229161698	0.068798438	-0.039453572	0.671901261
LINF_150021000	0	203	28.395396	medium	25.41656767	29.13945067	-0.032046602	0.80664943	-0.279560237	4.65E-05
LINF_150021100	0	3044	56.47085933	medium	57.20958467	50.65408567	-0.357473457	0.001693493	-0.103873997	0.184252816
LINF_150021200	0	194	17.09303833	low	15.98144967	17.43310133	-0.042529969	0.80386623	-0.216714614	0.024724492
LINF_150021300	0	80	25.12134267	medium	34.01239167	30.53313133	0.191499955	0.122378044	0.317488048	0.001548388
LINF_150021400	0	213	30.29138433	medium	48.04228467	40.22091167	0.23854765	0.090583675	0.544114992	2.72E-09
LINF_150021500	0	139	26.379738	medium	37.832573	43.232938	0.565384999	3.90E-11	0.399670161	2.48E-08
LINF_150021600	0	140	40.41292067	medium	82.662043	60.97808567	0.558149086	2.72E-07	0.910233086	7.36E-27
LINF_150021700	0	221	38.097251	medium	83.72463	73.79352067	0.758839999	2.39E-13	1.014924678	3.17E-58
LINF_150021800	0	700	32.14330867	medium	75.448512	65.66218067	0.898386133	7.17E-20	1.110906741	1.57E-59
LINF_150021900	0	ND	95.93750267	high	77.678513	111.5320077	0.015874546	0.875389352	-0.426249267	4.21E-11
LINF_150022000	0	3373	37.803758	medium	55.569926	61.150618	0.52980891	1.17E-06	0.435381521	8.39E-09
LINF_150022100	0	198	62.79008633	high	92.67714933	104.50429	0.547134503	2.07E-08	0.438585218	2.87E-07
LINF_150022200	0	339	63.08563367	high	94.813342	72.213379	0.050105108	0.637570369	0.465584557	3.21E-10
LINF_150022300	0	502	34.52916467	medium	47.42326867	39.57280733	0.046180434	0.676055331	0.336104339	1.16E-09
LINF_150022400	0	1348	26.78090433	medium	24.50304667	29.40490433	0.044630588	0.833642276	-0.252987897	0.135523121
LINF_150022500	0	746	74.133461	high	76.14086133	78.09678133	-0.000253094	0.997799767	-0.083418733	0.150331007
LINF_150022600	0	1228	68.696621	high	117.5966287	29.414718	-1.268111275	7.89E-30	0.655010141	1.96E-12
LINF_150022700	0	329	38.65022433	medium	70.38288867	37.153914	-0.184910123	0.101219171	0.742682624	4.66E-19
LINF_150022750	0	535	43.230816	medium	88.51154333	66.804981	0.516799651	4.81E-05	0.915047855	3.46E-15
LINF_150022800	0	765	222.4046327	high	182.8336793	196.4090937	-0.333508647	0.007602516	-0.404408887	0.000119546
LINF_150022900	0	2213	23.07099533	low	10.224895	19.03137667	-0.352133864	0.014480949	-1.294452034	1.16E-26
LINF_150023100	0	925	36.62473933	medium	42.66057833	15.91412367	-1.364460673	3.40E-37	0.100188118	0.29990126
LINF_150023200	0	157	34.94729967	medium	45.318555	47.369962	0.205891469	0.091471257	0.255389492	0.003224717
LINF_150023300	0	181	58.21754967	medium	83.55470033	53.021941	-0.340237737	0.002511502	0.400723144	4.04E-08
LINF_150023400	0	2545	42.19425467	medium	57.07866933	43.05665467	-0.054500321	0.597895415	0.314389172	9.68E-06
LINF_150023500	0	233	40.59430833	medium	47.50806933	33.76330833	-0.36989268	0.004892866	0.105119	0.288626308
LINF_150023600	0	171	53.81012333	medium	67.78549733	59.321826	0.046746519	0.669450056	0.210806261	0.008659418
LINF_150023700	0	185	20.36388467	low	21.21023433	12.60629867	-0.820326979	4.58E-17	-0.061040924	0.50929444
LINF_150023800	0	ND	14.123841	low	22.751595	14.41302867	-0.103006977	0.507085104	0.565597515	2.84E-12
LINF_160005000	0	ND	30.64615667	medium	48.81914767	36.44233067	0.061107675	0.679602775	0.550123643	2.69E-10
LINF_160005100	0	160	52.08108533	medium	88.15719867	78.82425933	0.472779978	1.32E-06	0.637341245	1.16E-14
LINF_160005200	0	68	48.84193667	medium	37.20915733	28.361288	-0.811276501	8.36E-12	-0.514535654	2.57E-11
LINF_160005300	0	31	26.79335167	medium	39.186695	45.59995167	0.644906191	7.28E-09	0.426699995	5.83E-09
LINF_160005400	0	286	34.21388133	medium	45.20769633	51.544918	0.383674604	0.005489906	0.281361713	0.000333678
LINF_160005500	0	155	27.76601567	medium	35.40465833	47.93565	0.685420841	1.26E-14	0.227854535	0.019337875
LINF_160005600	0	487	38.86990333	medium	45.082701	50.74968833	0.211493256	0.005010392	0.091739592	0.139958362
LINF_160005700	0	135	33.458124	medium	63.46645633	55.241655	0.637059353	3.47E-05	0.800872951	1.23E-16
LINF_160006000	0	253	22.80859867	low	38.253049	68.95070633	1.525584003	5.70E-33	0.62247076	9.62E-10
LINF_160006100	0	591	26.94653133	medium	34.44366067	40.53375867	0.473302703	7.88E-09	0.233202459	0.000178123
LINF_160006200	0	1562	38.60408533	medium	40.09865467	53.18539933	0.315409743	0.000222177	-0.067288561	0.401420593
LINF_160006300	0	403	32.83479933	medium	39.97779333	46.95533633	0.336484881	3.77E-05	0.163426703	0.00998609
LINF_160006400	0	354	36.84251533	medium	72.70568867	57.342331	0.429184604	0.00013726	0.860500675	9.42E-21
LINF_160006500	0	1820	215.928843	high	154.155767	167.224528	-0.491341722	6.78E-07	-0.60866306	8.09E-21
LINF_160006700	0	324	65.01964933	high	93.329722	85.57237767	0.309519366	0.007422447	0.398309933	3.61E-07
LINF_160006800	0	200	26.715047	medium	21.86027167	26.17541833	-0.127408157	0.287760136	-0.409349958	5.74E-05
LINF_160006900	0	1808	59.65138	medium	90.251452	103.4686457	0.648646465	2.67E-06	0.474632544	2.78E-07
LINF_160007000	0	1697	51.71753033	medium	62.31754933	64.15076967	0.140081877	0.160545355	0.147467105	0.020466768
LINF_160007200	0	2963	26.557214	medium	36.75488533	40.60980233	0.448505967	0.000120585	0.349392593	0.000737762
LINF_160007300	0	273	65.45426833	high	88.627045	62.97723	-0.169619317	0.23429347	0.315729128	0.009843795
LINF_160007400	0	699	126.129776	high	84.688723	127.6896387	-0.150413188	0.201591715	-0.69456291	4.31E-25
LINF_160007500	0	1573	41.983045	medium	49.08066567	42.23789867	-0.154101361	0.075846609	0.103934431	0.121068849
LINF_160007700	0	1382	57.35935567	medium	65.59538533	67.97510533	0.154790806	0.099258654	0.07092627	0.347607065
LINF_160007800	0	216	16.03724033	low	27.50972233	25.00584867	0.450907718	0.000275516	0.656294975	7.99E-19
LINF_160007900	0	551	11.416041	low	14.799738	14.90024233	0.279126685	0.007796299	0.253550906	0.000784192
LINF_160008000	0	674	71.44544733	high	133.034208	103.2002513	0.341631115	0.008457653	0.774354523	1.56E-20
LINF_160008100	0	57	48.640306	medium	62.41977167	59.51289867	0.257452391	0.007138394	0.237155674	0.002771686
LINF_160008200	0	1731	31.03239033	medium	37.873581	45.183534	0.350044338	0.00029668	0.165987894	0.010209782
LINF_160008300	0	1289	20.32681033	low	25.321024	23.406568	0.139620599	0.18085826	0.195895504	0.01409202
LINF_160008400	0	555	28.73682433	medium	42.38417667	52.21887867	0.767460003	1.38E-13	0.438607954	1.00E-08
LINF_160008500	0	188	39.19430667	medium	74.99862967	56.681872	0.303217388	0.00404206	0.814483647	1.71E-19
LINF_160008600	0	285	23.10140433	low	31.39285267	29.77724833	0.220841055	0.061281582	0.320821195	0.004087777
LINF_160008700	0	1545	44.27324167	medium	40.64605967	39.715014	-0.2926412	0.000564159	-0.24611	0.002412419
LINF_160008800	0	261	16.545808	low	36.37451933	27.40183267	0.570364201	8.07E-08	1.014857932	1.81E-49
LINF_160008900	0	1711	35.00242333	medium	29.312693	40.273192	0.134798811	0.162728179	-0.376439512	1.07E-07
LINF_160009000	0	850	36.971523	medium	37.38793967	46.665958	0.192733039	0.015866399	-0.106815881	0.132943885
LINF_160009100	0	493	54.015279	medium	81.03099567	72.94129933	0.319146795	0.016326505	0.461870498	1.37E-08
LINF_160009200	0	950	34.55664667	medium	41.06643533	43.66695267	0.26707258	0.015616194	0.127022392	0.104765224
LINF_160009400	0	1432	43.190474	medium	65.543751	63.212781	0.481030349	0.000153915	0.477934227	4.08E-06
LINF_160009700	0	507	1229.699259	high	1033.954732	1020.982584	-0.402258929	1.19E-05	-0.372749559	2.17E-05
LINF_160009800	0	2378	16.529673	low	7.907515333	18.220094	-0.167780106	0.436993339	-1.18295459	4.85E-14
LINF_160009900	0	830	21.362023	low	27.014178	29.44973833	0.349404103	0.002135527	0.219200902	0.002287987
LINF_160010200	0	1555	37.76151433	medium	40.15422467	48.79923633	0.218704945	0.004591532	-0.032409538	0.598202968
LINF_160010300	0	1751	74.12238567	high	77.096377	77.401133	-0.032633794	0.75864533	-0.065565629	0.412314178
LINF_160010500	0	646	110.2002993	high	101.377149	109.0679523	-0.134897684	0.090025328	-0.24189057	6.57E-05
LINF_160010600	0	358	26.17870267	medium	56.220104	56.13220233	0.935003778	8.08E-11	0.981064809	3.03E-18
LINF_160010700	0	541	123.941602	high	109.083341	110.2684227	-0.280013902	0.000269918	-0.305962409	6.77E-07
LINF_160010800	0	202	48.228475	medium	87.96760067	68.53645567	0.418263384	1.84E-06	0.74501501	1.90E-38
LINF_160010900	0	565	1216.448201	high	1762.196289	603.6673583	-1.127930793	1.34E-31	0.41134341	2.41E-06
LINF_160011000	0	192	1764.740682	high	2187.612223	985.3289593	-0.956990082	1.96E-23	0.186008683	0.048344647
LINF_160011200	0	1141	57.78217567	medium	50.99976467	66.31433733	0.073165795	0.450032389	-0.301524446	1.35E-05
LINF_160011300	0	1667	1216.290487	high	1762.160237	601.503235	-1.132698951	5.22E-32	0.411526271	2.31E-06
LINF_160011400	0	192	1769.102213	high	2192.628092	986.70697	-0.957625833	1.62E-23	0.185763018	0.048276902
LINF_160011500	0	231	32.47696167	medium	55.24911633	46.39917633	0.379387842	4.43E-06	0.643370682	5.58E-15
LINF_160011600	0	200	11.011255	low	18.77857467	21.681645	0.800664234	1.02E-08	0.647994574	1.35E-11
LINF_160011700	0	87	25.18830367	medium	31.916972	27.68713967	0.04336192	0.716244111	0.219813661	0.003196652
LINF_160011800	0	708	30.956923	medium	73.24951667	59.24556367	0.753391066	3.81E-07	1.120984306	1.37E-34
LINF_160011900	0	316	26.836902	medium	32.30252833	39.81138867	0.477692944	0.000642576	0.147106888	0.142846293
LINF_160012000	0	217	17.96534733	low	29.25825067	15.41708633	-0.412084376	0.001510268	0.581574457	1.90E-09
LINF_160012100	0	835	16.41938633	low	23.851155	25.742873	0.441996484	0.000281213	0.419244875	2.09E-08
LINF_160012200	0	1053	31.45090133	medium	45.30207333	29.900133	-0.310164034	0.002252395	0.405338856	6.25E-11
LINF_160012300	0	489	53.153698	medium	82.12113433	96.16726433	0.728130572	1.55E-14	0.505350934	1.88E-14
LINF_160012400	0	200	19.83368367	low	23.15762067	19.99361833	-0.095780173	0.396823364	0.101971661	0.251031631
LINF_160012500	0	537	15.38303567	low	21.945701	28.27943333	0.702236862	1.47E-12	0.391411041	4.34E-10
LINF_160012600	0	141	17.399383	low	25.90757867	18.29786333	-0.181098478	0.134679623	0.45169185	3.68E-06
LINF_160012700	0	192	26.20123033	medium	29.23489067	33.91903033	0.219367169	0.008721842	0.036879323	0.628379797
LINF_160012800	0	995	25.00398933	medium	28.865855	37.98621633	0.498912862	1.14E-06	0.085671764	0.212516475
LINF_160012900	0	357	19.99773267	low	24.225089	23.86082967	0.242022886	0.020782977	0.155936406	0.035026447
LINF_160013100	0	1686	25.02399	medium	15.22638133	28.60067933	0.026903004	0.891972	-0.84073753	1.78E-10
LINF_160013200	0	ND	24.46913767	low	12.331383	26.41677867	-0.153150252	0.272192344	-1.108998246	8.74E-54
LINF_160013300	0	2880	20.483324	low	15.04120633	19.24161467	-0.203223987	0.064583269	-0.564598145	6.96E-08
LINF_160013400	0	1443	32.305649	medium	52.589118	34.82684367	-0.068214236	0.617807081	0.581577865	6.04E-12
LINF_160013500	0	709	54.79653667	medium	82.54743433	70.813263	0.211570872	0.014342568	0.470093254	4.06E-18
LINF_160013600	0	425	37.87443267	medium	49.86766567	45.56967533	0.11118529	0.376272152	0.274709172	0.000127449
LINF_160013700	0	363	17.601595	low	26.58078133	26.454078	0.383502612	0.0001903	0.473217925	4.23E-11
LINF_160013800	0	674	37.906629	medium	30.49928733	38.80747867	-0.161116262	0.160082308	-0.437699886	1.37E-05
LINF_160013900	0	465	29.78710667	medium	27.551591	37.49741233	0.246896456	0.005021703	-0.234020358	0.002571814
LINF_160014000	0	438	28.69611133	medium	42.13891333	42.668785	0.512925617	5.24E-08	0.432865147	7.35E-09
LINF_160014100	0	297	68.79088067	high	66.43855533	109.942342	0.498580198	2.70E-06	-0.171540635	0.014915761
LINF_160014200	0	390	22.14547233	low	17.29106267	23.180214	-0.068514533	0.59799633	-0.475736838	1.74E-06
LINF_160014300	0	902	30.587005	medium	38.48413467	46.69179133	0.453294939	0.003320271	0.211596748	0.144117369
LINF_160014400	0	494	61.09247433	high	39.68197867	62.10987333	-0.072966635	0.396409007	-0.743066762	3.52E-41
LINF_160014500	0	730	40.72582033	medium	41.82977433	39.35764433	-0.187288908	0.172738232	-0.083093068	0.364293397
LINF_160014600	0	573	24.37556533	low	13.36051533	16.11968033	-0.748866182	3.40E-13	-0.989433327	2.62E-29
LINF_160014700	0	743	37.53718067	medium	19.87100867	18.44780167	-1.286280043	4.72E-10	-1.04060433	3.63E-20
LINF_160014800	0	100	55.152935	medium	19.10606767	18.59352333	-1.711292166	8.57E-34	-1.653572428	3.43E-34
LINF_160014900	0	119	31.93883167	medium	43.22358933	42.77279433	0.325062089	0.025579083	0.313221833	0.018933294
LINF_160015000	0	98	97.42468	high	61.77126033	61.71683	-0.802060519	8.33E-07	-0.778190359	5.31E-10
LINF_160015100	0	67	112.185697	high	76.14563233	82.015625	-0.557499337	2.12E-10	-0.681598666	7.94E-25
LINF_160015200	0	330	36.397078	medium	37.17213433	37.39764433	-0.068423426	0.544668143	-0.089123334	0.307256912
LINF_160015400	0	2112	32.43358167	medium	42.502271	29.58770267	-0.228480262	0.02191224	0.269393445	3.29E-05
LINF_160015500	0	1142	20.245	low	12.83124267	23.40296833	-0.074086149	0.688767785	-0.775943359	1.19E-12
LINF_160015600	0	4584	26.78226367	medium	26.16053133	21.261804	-0.482971971	4.36E-07	-0.154486394	0.040247032
LINF_160015700	0	625	22.499369	low	26.57892733	24.06721567	-0.090624076	0.337578302	0.119064732	0.072154278
LINF_160015850	0	3095	20.75351067	low	21.023534	16.51906533	-0.4476133	1.59E-05	-0.101435547	0.143948984
LINF_160015900	0	763	21.670128	low	23.864212	17.744948	-0.424622302	0.000188358	0.018431874	0.787939662
LINF_160016000	0	451	36.91262433	medium	49.18252933	40.18556967	-0.048813089	0.589254656	0.292854828	2.38E-06
LINF_160016100	0	351	85.77362833	high	118.3798573	86.45357767	-0.154067443	0.336351407	0.34161723	0.002945604
LINF_160016200	0	4397	18.01698633	low	22.10373367	20.732709	-0.007508772	0.957223471	0.172280625	0.028575268
LINF_160016300	0	1376	18.29397367	low	18.22807	19.85302033	-0.034827588	0.784680872	-0.126055047	0.142742686
LINF_160016500	0	ND	14.32821767	low	16.89443733	21.85358133	0.495521316	6.83E-05	0.117229807	0.211056218
LINF_160016600	0	2341	33.68518967	medium	18.21513333	23.129207	-0.682752703	1.52E-10	-1.008249233	2.14E-49
LINF_160016700	0	3395	41.89381167	medium	33.59881067	48.586581	0.058593372	0.6090797	-0.440890455	2.25E-08
LINF_160016800	0	220	28.88655167	medium	57.75900267	44.426538	0.548372683	5.58E-05	0.877837206	7.52E-17
LINF_160016900	0	857	66.957222	high	89.802205	84.52586867	0.075729668	0.561655457	0.300201533	0.000432998
LINF_160017000	0	ND	0.975471667	low	2.524686333	0.761742667	-0.257564948	0.868715112	1.173916411	0.19686654
LINF_160017100	0	ND	19.74457367	low	21.729268	21.09901	-0.096546533	0.52609183	0.018501384	0.828735705
LINF_160017200	0	583	98.881213	high	122.6328913	113.3996837	0.056628732	0.66265795	0.18787692	0.134209714
LINF_160017300	0	20	86.39117167	high	56.64555233	58.68915933	-0.675445137	6.47E-11	-0.731262847	7.19E-26
LINF_160017500	0	560	897.8064983	high	773.3069457	748.7249147	-0.365523752	6.77E-05	-0.338153008	8.85E-06
LINF_160017600	0	638	66.83848833	high	80.83274833	69.83185333	-0.060196331	0.587676691	0.152349726	0.011032433
LINF_160017700	0	352	32.209521	medium	35.026957	43.943902	0.292998569	0.00725367	0.000264706	0.997144465
LINF_160017800	0	766	36.243997	medium	35.14843233	39.34483867	-0.055965538	0.609573115	-0.16670303	0.033714086
LINF_160017900	0	508	35.503568	medium	46.96273933	47.42032733	0.227368041	0.003350981	0.282414177	1.92E-06
LINF_160018000	0	727	27.45017933	medium	27.77413733	32.24818667	0.12254351	0.159805593	-0.104513456	0.208089747
LINF_160018100	0	1208	53.222739	medium	45.602838	51.29079033	-0.186425077	0.022012947	-0.344448123	8.07E-10
LINF_160018200	0	398	15.32277433	low	17.198552	24.235559	0.6061993	5.40E-10	0.046510992	0.63859035
LINF_160018300	0	1628	45.41656133	medium	99.091227	49.607731	-0.018778605	0.903489159	1.004436293	5.28E-40
LINF_160018400	0	664	16.775298	low	12.785971	17.78054733	-0.06799966	0.56370466	-0.511723545	1.42E-07
LINF_160018500	0	385	36.18220267	medium	31.94643333	36.63361233	-0.09728525	0.325300257	-0.300213299	6.96E-05
LINF_160018600	0	126	64.500234	high	110.178922	95.41793067	0.484022197	0.001524101	0.64994515	4.01E-09
LINF_160018700	0	195	26.03835	medium	26.28682333	30.80056067	0.181259951	0.056850141	-0.108457562	0.113730444
LINF_160018800	0	579	40.678398	medium	46.26352567	49.30924367	0.153556576	0.052217607	0.063886671	0.260868307
LINF_160018900	0	2367	134.2991813	high	95.461108	94.93201467	-0.663660129	1.03E-09	-0.613772366	5.91E-12
LINF_160019000	0	1937	164.0426583	high	155.8998417	175.730591	-0.033397486	0.787455752	-0.193948824	0.005692853
LINF_160019100	0	1607	16.428557	low	15.875226	22.12266533	0.255022712	0.012380661	-0.17052363	0.115867932
LINF_160019200	0	1338	37.89709867	medium	31.91578467	45.53834533	0.128658724	0.273116691	-0.367489557	2.41E-05
LINF_160019300	0	787	39.617335	medium	35.55595633	51.206679	0.23801461	0.031267999	-0.276171037	0.000254106
LINF_160019400	0	1419	40.31578467	medium	45.483153	45.19549933	0.083536873	0.401171639	0.052027315	0.52163106
LINF_160019500	0	1300	64.12614567	high	58.32338233	67.50803367	-0.076720029	0.627743446	-0.259539799	0.008551537
LINF_160019600	0	1070	65.09621833	high	62.452586	60.786078	-0.314709539	0.003865369	-0.182887211	0.036467499
LINF_160019800	0	1130	36.267811	medium	44.53295033	77.263959	0.935532598	1.83E-21	0.174905247	0.011395474
LINF_160019900	0	611	46.04448333	medium	61.21280667	50.429194	0.013002368	0.923084197	0.287676063	0.001873276
LINF_160020000	0	517	42.12629567	medium	42.390775	45.150257	-0.030606001	0.798370433	-0.112682874	0.151500363
LINF_160020100	0	1573	71.52807633	high	115.745201	76.33977767	0.032527242	0.810897681	0.574080133	2.62E-12
[truncated: 6,751 more rows]

## Sheet: Table S4-Only SIDER2
TriTrypDB Gene ID	Number SIDER2	3'UTR length	Pro FPKM mean	Pro FPKM mean group	Axe Ama FPKM mean	Macro Ama FPKM mean	DE.Macro Ama vs. Pro.Log2FC	DE.Macro Ama vs. Pro.padjust	DE.Axe Ama vs. Pro.Log2FC	DE.Axe Ama vs. Pro.padjust	DE.Axe Ama vs. Macro.Log2FC	DE.Axe Ama vs. Macro.padjust	DE.Axe Ama vs. Pro.Log2FC	DE.Axe Ama vs. Pro.padjust	Diff
LINF_180006900	0	14528	1.4081	low	0.261914	0.532056	-1.95575	0.00024286	-2.52754	2.13e-06	0.132591	0.888714	-2.12148	1.81e-05	0.406055
LINF_010005100	0	537	20.4572	low	34.4459	31.0612	0.547003	8.66e-07	0.632388	7.33e-14	-0.140687	0.215439	0.658805	1.22e-16	0.0264165
LINF_010005200	0	1069	22.5411	low	28.1119	19.8007	-0.282192	0.0546332	0.197076	0.0930315	-0.474673	0.000344674	0.1641	0.17412	0.0329754
LINF_010005300	0	450	39.2513	medium	63.53	49.6862	0.260584	0.0549932	0.574372	7.04e-07	-0.227639	0.0724033	0.459204	2.81e-05	0.115168
LINF_220021000	2	3614	0	low	0.00686433	0	NA	NA	NA	NA	NA	NA	NA	NA	#VALUE!
LINF_010005500	0	498	37.8112	medium	49.0246	36.824	-0.140335	0.26097	0.253009	0.00763309	-0.447515	6.44e-05	0.278812	0.00366025	0.0258031
LINF_010005600	0	400	21.1247	low	25.1587	24.9165	0.152671	0.258215	0.131359	0.138894	-0.0743028	0.521036	0.197541	0.0830147	0.0661812
LINF_010005700	0	299	33.9372	medium	48.5602	38.0717	-0.0930596	0.480938	0.395921	5.22e-08	-0.403669	0.000526257	0.282082	0.0087258	0.113839
LINF_310022500	1	10177	5.28226	low	0.647697	2.06522	-1.50171	3.75e-13	-3.13867	3.25e-74	1.90831	2.24e-13	-3.43759	8.74e-54	0.298927
LINF_010005900	0	485	12.9889	low	23.9725	21.147	0.55113	0.000130009	0.763971	3.66e-17	-0.209097	0.0890509	0.731417	1.62e-09	0.0325544
LINF_010006000	0	332	50.409	medium	75.8854	64.0901	0.16747	0.151581	0.468115	5.87e-08	-0.37941	0.000654717	0.518119	1.65e-09	0.0500035
LINF_010006100	0	468	38.1845	medium	46.0475	42.9653	0.0396013	0.733405	0.147604	0.0249669	-0.140487	0.16448	0.15035	0.0355369	0.00274565
LINF_010006200	0	591	26.6663	medium	27.2736	21.3814	-0.474199	0.000457614	-0.0883308	0.380161	-0.379317	0.00301045	-0.125121	0.238534	0.0367898
LINF_340030800	1	8554	3.20908	low	0.523174	0.54117	-2.28896	2.37e-11	-2.72434	3.36e-25	0.558759	0.355554	-2.87739	1.2e-20	0.153047
LINF_010006400	0	215	43.0708	medium	50.4414	62.3698	0.419635	0.000459768	0.107439	0.460143	0.347112	0.0195488	0.0437651	0.767746	0.0636738
LINF_010006500	0	306	45.0236	medium	81.3865	61.811	0.336529	0.0150304	0.732654	1.63e-12	-0.404719	0.00249052	0.712767	1.5e-09	0.0198875
LINF_010006600	0	1839	45.7162	medium	51.3865	44.6171	-0.0787293	0.452435	0.0470477	0.570016	-0.180981	0.0934629	0.0732738	0.379011	0.0262262
LINF_010006700	0	203	34.4926	medium	27.4969	38.0504	-0.0533602	0.642947	-0.448282	7.42e-12	0.42042	6.71e-05	-0.502094	5.93e-11	0.0538115
LINF_010006800	0	759	45.5337	medium	66.3255	53.5429	0.191979	0.175689	0.420931	4.67e-06	-0.391457	0.00188241	0.553981	8.61e-08	0.13305
LINF_010006900	0	189	32.2431	medium	57.7173	52.0631	0.53064	3.23e-06	0.719471	7.42e-17	-0.132474	0.326215	0.634185	9.03e-09	0.0852865
LINF_010007000	0	458	38.6014	medium	46.2492	51.256	0.251389	0.00462832	0.138993	0.0299568	0.0583586	0.563149	0.16313	0.0163375	0.0241377
LINF_230018500	1	4988	281.32	high	51.1243	126.265	-1.28589	8.88e-19	-2.58125	4.35e-155	1.26578	9.49e-15	-2.58067	3e-159	0.00057985
LINF_010007200	0	2813	32.6046	medium	51.2607	47.3314	0.445522	0.00121489	0.530379	1.33e-07	-0.209863	0.124443	0.626181	4.46e-08	0.0958025
LINF_010007300	0	385	24.6012	low	32.4295	35.5325	0.329202	0.000468862	0.27742	2.1e-06	0.0364003	0.739613	0.263613	0.000302394	0.0138069
LINF_010007400	0	356	12.9812	low	17.779	15.2729	0.141831	0.267579	0.332443	1.66e-05	-0.13045	0.312654	0.242948	0.00669621	0.0894957
LINF_010007500	0	233	41.3132	medium	73.3777	34.6439	-0.342525	0.0199517	0.707066	5e-26	-1.14901	2.96e-18	0.7757	5.87e-19	0.0686342
LINF_010007600	0	750	47.519	medium	65.8154	38.3212	-0.483683	0.000770773	0.347941	0.000313869	-0.738612	6.07e-08	0.225541	0.0330782	0.122401
LINF_010007700	0	407	51.3133	medium	74.5023	108.598	0.983936	3.29e-26	0.414569	2.55e-07	0.487285	1.5e-08	0.467387	1.48e-09	0.0528181
LINF_180006700	1	7932	5.71007	low	1.10324	2.5455	-1.41539	1.64e-07	-2.4818	1.01e-15	0.825257	0.0452782	-2.26567	3.08e-14	0.216131
LINF_010007900	0	481	604.142	high	830.226	642.692	-0.0392133	0.769627	0.335405	0.000251425	-0.390397	9.39e-05	0.322	0.0004341	0.0134047
LINF_010008000	0	128	68.2419	high	50.2381	42.6592	-0.72635	1.38e-12	-0.563276	9.1e-16	-0.221801	0.0582395	-0.533286	3.07e-11	0.0299903
LINF_010008100	0	207	19.3216	low	21.8356	23.734	0.105137	0.668794	0.0562647	0.724768	-0.0470436	0.825784	0.124419	0.504338	0.0681539
LINF_010008200	0	443	37.6954	medium	52.8277	29.458	-0.410352	0.00194063	0.364729	0.000230349	-0.732142	4.37e-11	0.292974	0.00205743	0.0717554
LINF_010008300	0	206	74.9794	high	71.5864	91.5633	0.175052	0.144299	-0.188614	0.00516185	0.347229	0.000943509	-0.20139	0.0252209	0.0127765
LINF_270010700	0	ND	1.88319	low	0.557136	1.1871	-0.619765	0.396815	-1.86449	0.000284981	1.07378	0.251396	-1.72077	0.00936634	0.143716
LINF_010008500	0	527	36.0725	medium	61.6067	34.5743	-0.207258	0.152416	0.651371	1.93e-13	-0.822794	1.84e-11	0.585965	8.03e-12	0.0654053
LINF_010008600	0	556	30.8022	medium	36.3515	26.528	-0.320637	0.000906375	0.117594	0.11934	-0.465478	2.31e-06	0.116477	0.112311	0.00111712
LINF_010008700	0	239	48.6075	medium	216.502	246.793	2.16014	1.76e-88	2.03353	1.04e-117	0.0801626	0.483019	2.05089	1.25e-120	0.017361
LINF_010008800	0	320	49.8439	medium	127.604	110.748	0.966977	7.04e-21	1.23549	1.33e-66	-0.187783	0.0689236	1.12504	6.59e-53	0.11045
LINF_010008900	0	563	35.5854	medium	50.1264	55.1474	0.468657	4.61e-09	0.373051	6.49e-10	0.0764352	0.404658	0.363318	2.66e-08	0.00973327
LINF_010009000	0	600	34.0567	medium	28.4188	32.9913	-0.173307	0.0763865	-0.381997	2e-08	0.223506	0.010216	-0.426603	2.05e-08	0.0446061
LINF_010009100	0	40	15.2056	low	18.715	25.9969	0.633092	7.17e-06	0.178116	0.0947611	0.48823	0.000323584	0.115076	0.296156	0.0630397
LINF_010009200	0	571	1025.28	high	750.61	642.975	-0.794082	1.14e-16	-0.573279	1.36e-09	-0.247194	0.0066132	-0.575359	2.78e-10	0.00208013
LINF_010009300	0	215	922.96	high	704.825	601.328	-0.73805	1.21e-14	-0.512421	6.74e-08	-0.243773	0.00855724	-0.522619	1.82e-08	0.0101979
LINF_010009400	0	366	18.7593	low	22.4543	25.4042	0.28654	0.00970392	0.139513	0.0980679	0.181418	0.0826555	0.0752342	0.47141	0.0642788
LINF_010009500	0	2317	36.9495	medium	38.1525	37.0198	-0.0494969	0.670205	-0.0741224	0.368474	-0.090908	0.435705	0.011745	0.913009	0.0858674
LINF_010009600	0	1116	61.9845	high	85.1018	63.7743	-0.080661	0.524218	0.333757	0.000134632	-0.264457	0.00607757	0.154741	0.103442	0.179016
LINF_010009700	0	3323	26.0767	medium	21.9872	27.251	0.0317858	0.849384	-0.364228	0.00737756	0.317513	0.0223982	-0.314868	0.0122957	0.0493594
LINF_010009800	0	176	87.157	high	96.4901	92.2293	-0.0757237	0.414548	0.0256966	0.657797	-0.065088	0.493511	-0.0398864	0.53846	0.0655829
LINF_330038500	3	24037	72.9029	high	14.3499	53.2645	-0.629491	0.000233379	-2.46443	4.12e-148	1.84062	3.39e-22	-2.49843	7.34e-104	0.0340029
LINF_010010000	0	619	48.553	medium	51.0308	56.0249	0.0332136	0.752139	-0.0482851	0.58798	0.13399	0.132596	-0.13032	0.115452	0.0820351
LINF_050017500	1	16606	47.5483	medium	9.51645	18.0271	-1.53915	1.28e-16	-2.43987	1.37e-149	0.788414	0.000444388	-2.3551	1.63e-99	0.0847653
LINF_010010200	0	238	56.662	medium	115.483	92.6476	0.501285	0.00148689	0.904504	8.24e-13	-0.37837	0.00556512	0.850842	2.35e-10	0.0536627
LINF_010010300	0	3332	51.4938	medium	39.7344	62.9295	0.192042	0.0813802	-0.495454	8.65e-09	0.655052	1.95e-07	-0.492012	2.63e-07	0.00344135
LINF_010010400	0	352	17.4299	low	23.832	20.9183	0.133488	0.192244	0.330239	3.13e-06	-0.194478	0.0624599	0.299403	2.02e-05	0.0308357
LINF_310020100	0	13368	2.01352	low	0.995575	0.975535	-1.17852	0.00235316	-1.12353	0.000862822	-0.365868	0.428585	-0.836293	0.010867	0.287236
LINF_010010600	0	579	33.4178	medium	37.4657	44.415	0.266664	0.0197101	0.0420399	0.662784	0.170261	0.0888098	0.0670073	0.519631	0.0249674
LINF_010010700	0	38	28.9464	medium	42.0028	45.621	0.442849	4.35e-06	0.415459	1.05e-10	-0.00386901	0.974157	0.41726	2.47e-07	0.00180072
LINF_010010800	0	31	72.5612	high	108.254	84.6851	0.127441	0.285845	0.454872	1.03e-06	-0.362863	0.000578997	0.460981	2.69e-08	0.00610952
LINF_010010900	0	459	20.4321	low	30.4189	31.4485	0.462583	6.83e-08	0.45326	4.06e-12	0.0191195	0.84848	0.413968	2.72e-09	0.0392926
LINF_010011000	0	291	93.1783	high	251.333	183.683	0.843986	1.81e-18	1.30836	5.31e-61	-0.486291	1.1e-07	1.30103	8.68e-67	0.00732945
LINF_010011100	0	197	21.9635	low	22.5061	26.0158	0.0704516	0.530155	-0.0844035	0.335199	0.145562	0.108345	-0.104515	0.235205	0.0201118
LINF_010011200	0	52	40.7466	medium	50.68	45.6667	-0.032145	0.822409	0.190234	0.0925388	-0.203963	0.0580421	0.142969	0.190141	0.0472651
LINF_360064500	0	5061	2.09371	low	1.18003	1.85277	-0.516041	0.117767	-0.929617	0.0106987	0.569151	0.161146	-1.11037	9.6e-05	0.180756
LINF_010011400	0	725	49.3349	medium	60.5504	50.8889	-0.0454206	0.6032	0.174319	0.00812601	-0.215294	0.0103692	0.140671	0.0372626	0.0336484
LINF_010011500	0	583	45.3038	medium	58.2147	57.0645	0.180042	0.0396998	0.240014	1.2e-05	-0.091414	0.366494	0.24267	0.000115736	0.0026557
LINF_010011600	0	451	62.1251	high	75.2221	74.6512	0.124707	0.174967	0.15416	0.0292361	-0.0712335	0.403864	0.167038	0.0231973	0.0128778
LINF_010011700	0	496	26.4836	medium	34.2406	37.9631	0.379306	6.4e-07	0.249813	0.00116625	0.159043	0.090224	0.190757	0.0137726	0.0590558
LINF_010011800	0	3063	20.9412	low	24.8398	23.8278	0.0420015	0.782664	0.124767	0.269265	-0.2159	0.166232	0.227963	0.0993489	0.103196
LINF_350014900	1	14046	6.25178	low	1.26751	2.74829	-1.29099	1.74e-08	-2.41184	1.34e-24	1.44186	4.55e-06	-2.75876	1.64e-31	0.34692
LINF_010012000	0	1938	44.9596	medium	70.1569	69.5038	0.523448	5.87e-08	0.520197	8.74e-09	-0.039423	0.763778	0.533393	3.62e-08	0.0131967
LINF_010012100	0	1565	21.1237	low	22.4072	20.0096	-0.080833	0.657132	-0.0347166	0.760564	-0.0647862	0.717809	-0.0458716	0.686662	0.011155
LINF_010012200	0	239	28.628	medium	66.8974	51.663	0.817554	2.78e-14	1.1022	6.41e-48	-0.342607	0.000428937	1.13072	1.08e-54	0.0285198
LINF_010012300	0	129	26.0609	medium	26.7445	28.9095	0.0447497	0.60908	-0.0841622	0.169331	0.107027	0.211657	-0.0915365	0.174805	0.00737428
LINF_010012400	0	303	23.9098	low	25.643	23.9789	-0.0808386	0.360713	-0.0195618	0.813079	-0.132006	0.22338	0.0214413	0.825732	0.0410031
LINF_010012500	0	1051	29.9773	medium	41.6851	42.863	0.360464	0.000538123	0.354599	6.79e-05	-0.0778134	0.45629	0.408229	8.16e-07	0.05363
LINF_010012600	0	297	25.2817	medium	29.6368	32.4878	0.19917	0.0295495	0.107555	0.076393	0.112662	0.227763	0.0570333	0.409753	0.0505212
LINF_010012700	0	324	32.1836	medium	58.8004	37.434	0.218709	0.134779	0.748719	2.38e-25	-0.602967	1.43e-06	0.791809	1.91e-23	0.0430898
LINF_010012800	0	1698	315.688	high	236.517	320.76	-0.103671	0.312392	-0.539005	8.23e-18	0.432432	4.88e-05	-0.564895	2.16e-14	0.0258901
LINF_010012900	0	1555	310.884	high	233.11	309.742	-0.131338	0.178494	-0.537731	1.04e-18	0.403059	0.000113227	-0.563212	8.43e-15	0.0254805
LINF_010013000	0	1764	38.9739	medium	60.7194	46.538	0.0836511	0.435671	0.517464	6e-13	-0.431639	3.85e-06	0.485964	6.67e-09	0.0315003
LINF_010013100	0	463	28.3702	medium	37.3464	37.7245	0.316199	0.00326913	0.274525	0.00288555	-0.0339565	0.776941	0.320918	0.000364157	0.0463925
LINF_010013200	0	1061	22.3613	low	28.935	36.9447	0.620736	1.54e-10	0.252657	0.00846936	0.415964	2.22e-06	0.175159	0.0661321	0.0774984
LINF_010013300	0	ND	14.1258	low	30.6964	21.6218	0.465049	8.19e-05	0.998993	8.09e-37	-0.589742	1e-06	1.02441	1.5e-34	0.025417
LINF_010013400	0	ND	0.386128	low	0.562479	0.564722	-0.175634	0.817412	0.417268	0.465686	-0.480934	0.453351	0.276855	0.635701	0.140413
LINF_020005000	0	ND	6.54728	low	10.4377	11.0166	0.667642	9.2e-06	0.551024	4.53e-06	0.0541368	0.754829	0.582738	2.73e-06	0.0317136
LINF_020005100	0	1482	971.099	high	1220.72	360.136	-1.58401	2.32e-50	0.20597	0.0520931	-1.82447	3.17e-120	0.212249	0.0310605	0.006279
LINF_020005200	0	420	24.9019	medium	39.6977	35.7349	0.420228	0.00386028	0.550634	5.6e-08	-0.172165	0.227804	0.563452	2.75e-06	0.0128188
LINF_020005300	0	379	46.5295	medium	47.3843	58.42	0.137244	0.0928118	-0.0949675	0.109097	0.199837	0.0154849	-0.091603	0.185566	0.00336444
LINF_130009500	1	1757	215.094	high	46.4155	113.453	-1.03013	0.000165746	-2.33592	2.35e-195	1.30505	1.59e-15	-2.36324	1.26e-186	0.0273171
LINF_020005500	0	67	21.0007	low	31.7831	29.9488	0.343478	0.0225333	0.473394	1.4e-05	-0.071601	0.674999	0.386321	0.00310181	0.0870728
LINF_020005600	0	225	25.4797	medium	33.9695	30.845	0.190226	0.129011	0.292115	0.00640944	-0.139264	0.220473	0.300904	0.00400324	0.00878893
LINF_020005700	0	987	24.1615	low	27.0531	40.3837	0.562365	1.01e-10	0.0418393	0.518999	0.521508	1.16e-09	0.0116309	0.897552	0.0302084
LINF_090005900	1	10250	14.9384	low	3.26644	6.3577	-1.32342	8.99e-08	-2.30924	3.63e-37	0.826585	0.00539938	-2.17643	2.01e-27	0.132815
LINF_020005900	0	945	43.1272	medium	43.0001	42.6722	-0.151618	0.197674	-0.126181	0.076619	-0.0436622	0.723162	-0.137158	0.11797	0.0109766
LINF_300011100	1	6914	4.48968	low	1.0825	1.03678	-2.13109	1.03e-23	-2.16889	5.52e-37	-0.287444	0.422387	-1.87043	2.81e-20	0.298457
LINF_020006100	0	1104	14.5455	low	16.7055	20.0018	0.29903	0.00325754	0.0810826	0.463356	0.171993	0.147692	0.0978561	0.319232	0.0167735
LINF_020006200	0	1258	16.8884	low	12.924	15.1862	-0.285892	0.0236679	-0.504916	4.92e-07	0.172073	0.190076	-0.486671	3.81e-07	0.0182442
LINF_020006300	0	717	67.9736	high	106.761	93.8636	0.378216	0.00349062	0.5277	3.96e-06	-0.165532	0.129899	0.515201	1.03e-05	0.0124984
LINF_020006400	0	371	17.8127	low	18.359	24.8771	0.31297	0.00259089	-0.0793415	0.345234	0.449333	1.05e-05	-0.166012	0.0998899	0.08667
LINF_020006500	0	379	23.1319	low	22.3632	23.5791	-0.116401	0.194004	-0.170125	0.00530938	0.0223732	0.821954	-0.16791	0.0159211	0.00221496
LINF_020006700	0	6675	11.0726	low	10.0229	8.30843	-0.572154	1.55e-06	-0.262338	0.0138102	-0.345388	0.00390666	-0.255945	0.0123125	0.00639283
LINF_020006800	0	3322	28.0087	medium	30.0755	26.3142	-0.222527	0.0167815	-0.0187279	0.832615	-0.268523	0.00687615	0.0164273	0.867207	0.0351552
LINF_180006800	2	8144	2.36813	low	0.570209	0.999254	-1.85462	3.69e-05	-2.15426	1.16e-10	0.456847	0.513314	-2.34169	5.09e-11	0.187425
LINF_020007000	0	5750	61.1567	high	49.7907	55.7838	-0.28621	0.0313076	-0.416198	7.82e-05	0.0984803	0.516725	-0.413857	7.57e-05	0.00234079
LINF_330039900	1	4783	3.44668	low	0.868683	1.69758	-1.20754	2.89e-11	-2.10541	6.34e-47	1.07449	1.96e-05	-2.31048	2.9e-43	0.205069
LINF_020007200	0	2977	12.1214	low	13.0569	23.0875	0.911664	6.09e-21	-0.0139091	0.887398	0.876903	2.01e-19	0.00550922	0.960061	0.0194183
LINF_020007300	0	799	28.2197	medium	22.5648	31.3977	-0.0517082	0.674672	-0.443003	2.29e-10	0.40393	0.000639194	-0.484749	2.49e-09	0.0417461
LINF_020007400	0	1731	35.8053	medium	30.8259	30.2218	-0.348729	5.6e-05	-0.337096	2.39e-09	-0.0532859	0.57965	-0.324931	5.63e-06	0.0121646
LINF_020007500	0	845	30.9947	medium	45.0228	45.0206	0.41607	4.45e-06	0.416593	5.71e-09	0.0158623	0.884633	0.370392	2.02e-07	0.0462002
LINF_020007600	0	828	34.9719	medium	46.1136	46.8389	0.222204	0.0373888	0.277696	0.0131143	0.0316722	0.811175	0.161931	0.11788	0.115765
LINF_020007700	0	759	68.2108	high	85.3089	79.022	0.0574404	0.74996	0.200655	0.0947611	-0.149626	0.351213	0.178764	0.243956	0.0218909
LINF_020007800	0	1147	36.1401	medium	56.9662	60.4815	0.591618	5.43e-05	0.533431	3.74e-10	0.0604643	0.701986	0.501065	4.12e-07	0.0323654
LINF_020007900	0	247	27.1508	medium	36.8145	29.0776	-0.00371962	0.974785	0.316866	0.000188898	-0.332136	0.000416414	0.299214	0.000139341	0.0176517
LINF_290020000	0	18595	2.13874	low	0.623833	0.755822	-1.45028	7.31e-06	-1.90033	4.52e-13	0.367989	0.467254	-1.84935	3.5e-08	0.0509733
LINF_200015400	0	7663	2.56542	low	1.04215	1.87632	-0.655303	0.00184092	-1.41788	3.37e-12	0.860458	0.00111178	-1.54644	1.04e-12	0.128555
LINF_020008200	0	670	51.6284	medium	52.8587	47.7172	-0.279317	0.00513308	-0.0860303	0.366853	-0.23595	0.0397492	-0.0724979	0.450016	0.0135324
LINF_020008300	0	45	10.4624	low	18.0853	20.0993	0.768053	2.82e-10	0.667859	5.59e-14	0.090781	0.504806	0.647546	1.94e-18	0.020313
LINF_020008400	0	573	15.5334	low	26.6778	27.6373	0.68799	1.01e-14	0.659604	1.04e-17	0.0560691	0.596267	0.601992	3.7e-15	0.057612
LINF_020008500	0	525	21.2973	low	30.7753	34.8027	0.638547	7.63e-13	0.408744	1.64e-10	0.173129	0.075247	0.435806	3.32e-10	0.0270621
LINF_020008600	0	1435	57.1847	medium	58.9272	56.5785	-0.152526	0.104623	-0.079601	0.312113	-0.0648276	0.539575	-0.116667	0.170319	0.0370657
LINF_020008700	0	1058	54.2921	medium	61.1554	49.5116	-0.195012	0.0279639	0.0497487	0.42903	-0.282353	0.00284447	0.05795	0.450055	0.00820133
LINF_020008800	0	193	29.7894	medium	40.9995	41.6883	0.278563	0.0115265	0.340131	5.85e-05	-0.0201377	0.869883	0.269559	0.0028151	0.0705719
LINF_020008900	0	630	30.5648	medium	46.4518	43.0279	0.438521	0.0011635	0.483145	4.92e-06	-0.00400944	0.979996	0.413241	0.000220235	0.0699041
LINF_020009100	0	578	20.0526	low	21.6871	25.2904	0.239802	0.00406963	-0.0085597	0.900791	0.186674	0.0358823	0.0239787	0.767136	0.0325384
LINF_020009200	0	2245	23.865	low	28.2832	32.5644	0.338864	0.000656502	0.125732	0.193914	0.217112	0.0265933	0.0922081	0.353712	0.0335235
LINF_020009300	0	3535	30.2204	medium	58.6325	41.5203	0.327828	0.0128007	0.833802	1.07e-22	-0.479217	3.17e-05	0.77756	4.25e-21	0.056242
LINF_230014900	2	7301	1.52454	low	0.386184	1.27753	-0.0202062	0.962905	-2.08778	2.36e-14	1.02679	0.0155599	-1.07491	0.00241814	1.01287
LINF_020009700	0	5885	68.148	high	132.175	108.322	0.493928	3.02e-06	0.832284	2.28e-30	-0.269344	0.00266993	0.734618	1.74e-16	0.097666
LINF_220013400	1	7272	8.10445	low	2.10887	2.78828	-1.62702	5.39e-21	-2.05681	5.61e-37	0.282352	0.226826	-1.93693	3.6e-29	0.119882
LINF_020009900	0	699	25.3534	medium	22.4754	26.5684	-0.0782563	0.451153	-0.294332	0.00157447	0.197412	0.102013	-0.304756	0.00104124	0.0104233
LINF_020010000	0	2454	33.7827	medium	41.0338	41.9943	0.184459	0.151528	0.158065	0.124382	0.00744252	0.958654	0.147996	0.172356	0.010069
LINF_020010100	0	337	21.5194	low	20.9708	24.9722	0.192693	0.0776105	-0.158332	0.0187774	0.217829	0.0453313	-0.0546537	0.559586	0.103678
LINF_020010200	0	1409	24.0999	low	37.5617	36.0212	0.396221	5.34e-05	0.519488	1.58e-20	-0.129977	0.210675	0.496401	4.81e-13	0.0230868
LINF_020010300	0	642	10.8166	low	15.9929	18.2893	0.67263	0.000194185	0.437893	0.0035295	0.419292	0.0190429	0.223403	0.201192	0.21449
LINF_020010400	0	897	17.0116	low	14.5175	20.2439	0.112127	0.32783	-0.348963	0.000201012	0.376269	0.000492218	-0.292952	0.000114164	0.0560104
LINF_020010500	0	ND	0	low	0	0	NA	NA	NA	NA	NA	NA	NA	NA	#VALUE!
LINF_330022800	0	16372	2.62078	low	1.61994	1.46635	-0.817828	0.0644478	-0.807709	0.0470775	-0.620685	0.209623	-0.223546	0.543433	0.584163
LINF_310020000	0	8812	2.64717	low	0.895964	1.02964	-1.2396	3.62e-15	-1.67448	1.19e-05	0.414114	0.103775	-1.6812	2.86e-20	0.0067201
LINF_120015400	0	371	2.65298	low	1.57403	3.03413	0.0318026	0.953816	-0.861921	0.0152258	1.11282	0.0454412	-1.11327	0.0159678	0.251348
LINF_020010900	0	525	32.0332	medium	28.1656	33.4289	-0.0724589	0.516105	-0.307717	1.31e-05	0.233775	0.0271362	-0.336375	7e-06	0.0286586
LINF_200016730	2	5268	25.443	medium	6.72717	13.0694	-1.04566	9.55e-11	-2.03787	8.31e-83	0.906332	2.75e-06	-1.97869	9.9e-72	0.0591879
LINF_020011100	0	448	14.1088	low	17.6387	20.8835	0.46195	1.39e-05	0.201559	0.0342583	0.246284	0.0322973	0.186555	0.0431346	0.0150041
LINF_020011200	0	513	32.0944	medium	30.9619	35.9146	0.0187395	0.873791	-0.171794	0.0172099	0.0478111	0.677065	-0.0587777	0.531913	0.113016
LINF_100020300	1	1290	75.6063	high	20.3049	38.5038	-1.0059	2.68e-15	-2.02013	2.45e-97	1.01287	5.32e-12	-2.046	1.74e-128	0.0258705
LINF_020011400	0	607	23.9709	low	40.3288	13.382	-0.945504	7.92e-10	0.630998	4.65e-09	-1.61203	9.1e-38	0.638371	8.66e-10	0.00737306
LINF_020011500	0	511	24.2342	low	45.6401	38.7144	0.603022	6.56e-09	0.79004	1.79e-18	-0.225736	0.0472169	0.799038	1.14e-21	0.0089973
LINF_020011600	0	746	13.4083	low	17.2312	18.2027	0.299192	0.0189112	0.241745	0.00733811	0.159651	0.231593	0.109436	0.306618	0.13231
LINF_020011700	0	116	17.9834	low	17.6355	19.9113	0.0920101	0.300728	-0.148835	0.0179343	0.170916	0.043697	-0.10796	0.133101	0.0408753
LINF_020011800	0	313	33.1023	medium	47.1942	33.8431	-0.202707	0.0673865	0.389373	1.48e-06	-0.626696	1.03e-08	0.395568	4.46e-05	0.00619541
LINF_020011900	0	470	25.1814	medium	27.698	42.6936	0.651607	2.27e-15	0.0178872	0.826543	0.622781	1.27e-16	-0.000482547	0.995596	0.0183698
LINF_020012000	0	1437	57.446	medium	77.9765	73.8064	0.179757	0.0878193	0.320307	3.24e-05	-0.125553	0.175596	0.276329	0.00148867	0.0439778
LINF_020012100	0	431	39.2719	medium	69.2607	56.5566	0.427713	0.00099054	0.696239	3.45e-15	-0.307296	0.00836862	0.706014	4.07e-11	0.00977534
LINF_020012200	0	224	32.8236	medium	26.9868	30.2153	-0.288503	0.0182976	-0.405373	3.77e-06	0.0913091	0.429704	-0.409019	3.96e-05	0.00364556
LINF_360027700	1	3470	40.2098	medium	11.2528	20.7686	-1.06049	7.06e-13	-1.95798	1.83e-132	0.850005	1.05e-06	-1.93781	5.28e-81	0.020171
LINF_020012400	0	540	30.8439	medium	44.0597	35.8989	0.0698238	0.434834	0.393575	1.8e-08	-0.398927	9.42e-07	0.439624	1.5e-11	0.0460493
LINF_270010800	0	172	2.67046	low	0.720432	1.59094	-0.705348	0.176586	-1.98955	3.2e-06	1.23118	0.0753854	-1.9621	0.00014314	0.0274412
LINF_020012460	0	ND	12.5	low	31.6442	35.8009	1.36348	3.97e-20	1.21815	1.02e-32	0.160809	0.291831	1.17317	2.48e-19	0.0449787
LINF_020012500	0	ND	27.0034	medium	60.952	37.6152	0.376766	2.66e-05	1.05317	9.96e-60	-0.693274	3.4e-15	1.04021	1.44e-45	0.0129601
LINF_110016400	0	3263	2.96425	low	1.28102	3.9114	0.29123	0.310739	-1.32287	5.5e-08	1.38003	2.4e-05	-1.11736	3.11e-05	0.20551
LINF_030005100	0	123	25.7773	medium	30.6197	20.1565	-0.415139	0.0035705	0.125218	0.266027	-0.591716	1.63e-05	0.146531	0.150635	0.0213124
LINF_030005200	0	631	44.047	medium	32.0823	35.1479	-0.516751	5.64e-07	-0.577971	1.52e-19	0.051439	0.694819	-0.596691	1.1e-15	0.0187204
LINF_030005300	0	1904	32.0165	medium	29.28	30.7071	-0.0805983	0.571485	-0.247946	0.0126842	0.0264935	0.856137	-0.136003	0.168508	0.111943
LINF_030005400	0	320	40.7712	medium	45.8134	57.9391	0.30383	0.00125136	0.0474319	0.494392	0.31306	0.00117062	-0.0380806	0.652052	0.0855125
LINF_030005500	0	25	19.3662	low	26.5096	28.3777	0.528278	7.2e-07	0.330799	3.19e-07	0.0784843	0.513575	0.420316	5.24e-08	0.0895163
LINF_030005600	0	387	65.0165	high	77.4677	88.8251	0.325129	1.23e-05	0.13164	0.0295333	0.187231	0.0139553	0.10864	0.0963882	0.0229995
LINF_030005700	0	1217	32.2311	medium	43.1788	18.5774	-0.846238	1.87e-16	0.301485	1.7e-05	-1.13696	4.82e-32	0.262159	0.00107739	0.0393255
LINF_030005800	0	603	55.4199	medium	67.5517	71.5665	0.228423	0.0545916	0.164369	0.0878741	-0.0454435	0.736616	0.245174	0.0127338	0.0808049
LINF_030005900	0	35	25.4161	medium	34.5541	27.1854	-0.0397248	0.729163	0.321238	1.54e-05	-0.388012	5.98e-06	0.319302	1.74e-05	0.00193606
LINF_030006000	0	335	29.9959	medium	35.2097	24.2117	-0.438922	1.36e-06	0.110213	0.106397	-0.562889	4.23e-10	0.0948068	0.1726	0.0154058
LINF_030006100	0	433	53.9732	medium	89.6986	65.5083	0.212869	0.124996	0.611431	5.53e-16	-0.487395	5.26e-06	0.672561	1.92e-11	0.0611293
LINF_030006200	0	930	58.6384	medium	60.0993	74.8705	0.0435207	0.729453	-0.0870598	0.328399	0.0914325	0.470495	-0.0773026	0.461677	0.00975723
LINF_030006300	0	444	79.5893	high	112.4	93.4865	0.104731	0.389378	0.374798	7.24e-05	-0.349472	0.00129485	0.424441	4.01e-08	0.0496429
LINF_030006400	0	358	38.7199	medium	45.5972	45.8969	0.0507194	0.601499	0.11428	0.0802942	-0.0861468	0.343849	0.107494	0.154754	0.00678578
LINF_030006500	0	26	44.0394	medium	56.0724	53.8788	0.172945	0.18798	0.226596	0.0233438	-0.0208312	0.879604	0.16479	0.130852	0.0618058
LINF_030006600	0	417	18.3948	low	29.6717	14.0202	-0.385288	0.000640062	0.570869	5.43e-12	-1.02195	8.57e-24	0.607399	1.12e-15	0.0365301
LINF_320013700	1	3802	7.42836	low	2.13999	6.88398	-0.319747	0.396226	-1.90401	9.43e-13	1.34397	0.000204321	-1.69148	1.83e-07	0.212526
LINF_030006800	0	1198	192.718	high	141.899	169.938	-0.306049	0.00884759	-0.562837	4.37e-28	0.247543	0.0477116	-0.582176	4.75e-22	0.0193389
LINF_030006900	0	224	54.4791	medium	59.7364	62.7874	0.039768	0.720755	0.0114543	0.873516	0.0390611	0.723662	-0.028866	0.731816	0.0403203
LINF_030007000	0	304	35.3253	medium	55.6207	47.59	0.322897	0.00374995	0.533748	3.22e-11	-0.244833	0.0295747	0.539605	1.15e-10	0.0058566
LINF_310016400	1	6980	6.61429	low	1.92116	3.68269	-0.923721	5.55e-07	-1.89825	1.88e-42	0.71707	0.00015219	-1.67072	2.72e-21	0.227535
LINF_030007200	0	276	58.3252	medium	86.9677	76.5894	0.245678	0.0522075	0.452888	9.98e-06	-0.124108	0.355067	0.340302	0.000306732	0.112586
LINF_330039600	0	5592	2.96875	low	0.697731	1.73915	-0.774613	0.00320731	-2.19792	6.07e-26	1.59328	6.77e-10	-2.39615	4.15e-26	0.198231
LINF_030007400	0	513	30.1846	medium	42.3178	38.9223	0.304215	0.0174886	0.364942	1.41e-06	-0.0883497	0.509439	0.362288	5.89e-05	0.00265454
LINF_030007500	0	214	21.1909	low	21.5892	25.2306	0.0932402	0.363399	-0.0925783	0.337945	0.220296	0.0481336	-0.156238	0.108233	0.0636598
LINF_190014400	1	3736	31.6868	medium	9.27104	23.8938	-0.59497	0.0991986	-1.8923	1.44e-55	1.27313	0.000572529	-1.89602	9.84e-60	0.00371718
LINF_310020200	0	4962	3.10946	low	0.604823	2.04251	-0.922601	0.00044374	-2.47021	5.42e-22	1.4598	7.97e-05	-2.40635	3.77e-19	0.0638642
LINF_030007900	0	474	14.3428	low	14.0568	18.1427	0.196359	0.0269149	-0.149544	0.0346932	0.319037	0.000529046	-0.151889	0.033753	0.00234482
LINF_030008000	0	752	44.5115	medium	38.1021	38.2718	-0.35213	2.49e-05	-0.345005	5.22e-08	0.00984726	0.923497	-0.391033	2.28e-09	0.0460286
LINF_030008100	0	380	23.4332	low	31.7381	37.4598	0.429163	0.000110098	0.316615	1.41e-06	0.191749	0.0812271	0.20789	0.00966126	0.108724
LINF_030008200	0	542	38.026	medium	53.7542	54.0066	0.349371	0.0012253	0.375929	0.000225391	-0.0316705	0.807907	0.352048	0.000715056	0.023881
LINF_030008300	0	2877	23.2709	low	18.9117	23.0503	-0.16355	0.115464	-0.420139	1.57e-09	0.195596	0.0670579	-0.388085	3.1e-07	0.0320532
LINF_030008400	0	2652	8.64222	low	7.00122	8.61356	-0.102687	0.633271	-0.42086	0.120806	0.286495	0.158868	-0.41814	0.00797667	0.00272022
LINF_030008500	0	1970	26.556	medium	22.7627	33.4682	0.236581	0.12089	-0.342655	0.003355	0.555804	0.000265094	-0.348546	0.00881049	0.00589058
LINF_200012300	0	13743	3.15136	low	0.977224	2.90277	-0.1286	0.661728	-1.79658	2.69e-15	1.5762	1.4e-08	-1.73073	3.76e-15	0.0658553
LINF_030008650	0	133	25.8061	medium	73.301	52.4543	0.845814	8.91e-11	1.38566	6.64e-64	-0.510527	4.89e-05	1.32623	1.04e-50	0.0594336
LINF_030008700	0	2283	44.0343	medium	35.4898	53.1552	0.178839	0.0756847	-0.433625	6.39e-08	0.561325	9.86e-08	-0.411707	4.1e-06	0.0219179
LINF_030008800	0	2249	48.045	medium	51.256	72.5804	0.38916	9.57e-05	-0.0259715	0.791263	0.42406	1.51e-05	-0.0642259	0.501416	0.0382544
LINF_030008900	0	430	25.7806	medium	33.8896	26.5935	-0.0740383	0.375385	0.27338	8.73e-05	-0.402852	1.31e-06	0.299637	5.78e-06	0.0262567
LINF_030009000	0	533	687.66	high	529.753	506.351	-0.543483	2.49e-12	-0.498269	2.33e-10	-0.0556416	0.566146	-0.516356	2.54e-12	0.0180864
LINF_030009100	0	246	793.196	high	640.118	583.21	-0.595447	7.78e-11	-0.431824	7.18e-08	-0.171782	0.0564676	-0.452404	1.43e-08	0.0205799
LINF_030009200	0	5768	26.8012	medium	29.6638	34.8154	0.281022	0.0011048	0.0248738	0.7504	0.230214	0.020389	0.0218348	0.783179	0.00303909
LINF_350023500	0	5726	3.3052	low	1.28694	2.72509	-0.202021	0.470767	-1.46312	1.5e-05	1.02941	0.000420161	-1.25833	5.92e-07	0.204787
LINF_030009400	0	2191	39.2241	medium	88.3048	62.3029	0.537515	0.00096872	1.04934	2.4e-28	-0.486189	0.00048034	0.994028	4.42e-16	0.0553085
LINF_030009500	0	697	24.084	low	29.7194	31.5651	0.278143	0.0106096	0.182732	0.0179568	0.0743455	0.527361	0.174441	0.0537474	0.00829097
LINF_120010300	1	11986	31.2972	medium	9.48526	13.8297	-1.32719	5.24e-13	-1.84179	6.92e-32	0.377321	0.110317	-1.73252	2.76e-27	0.109267
LINF_030009700	0	823	29.8592	medium	44.5823	39.383	0.299212	0.00131898	0.456587	8.18e-09	-0.181283	0.0962759	0.450232	2.21e-07	0.00635475
LINF_030009800	0	2582	24.6649	low	44.2598	35.2385	0.275021	0.0131082	0.721623	1.6e-24	-0.337423	0.00128706	0.583089	4.91e-11	0.138534
LINF_030009900	0	235	19.7686	low	19.9257	21.9697	-0.00345911	0.975068	-0.109329	0.23044	0.0948832	0.364761	-0.12764	0.144383	0.0183115
LINF_030010000	0	1222	39.8214	medium	42.3993	51.5368	0.263107	0.00253315	-0.0290936	0.708006	0.203293	0.0281296	0.0310656	0.690132	0.0601592
LINF_030010100	0	709	30.8832	medium	27.1178	32.3438	-0.0783416	0.455266	-0.308597	5.88e-08	0.227123	0.0225796	-0.334124	1.27e-07	0.0255271
LINF_030010200	0	788	66.1007	high	82.6597	70.5684	-0.0697331	0.449242	0.199803	0.00929528	-0.175098	0.0671437	0.0762348	0.318836	0.123568
LINF_030010300	0	904	29.2399	medium	41.728	44.7191	0.460442	1.92e-07	0.391679	5.38e-10	0.0616658	0.561975	0.368852	1.15e-07	0.0228265
LINF_030010400	0	2414	17.8816	low	16.6927	20.5059	0.118614	0.365932	-0.218834	0.01298	0.304791	0.00550579	-0.215704	0.0616171	0.00313011
LINF_030010500	0	53	53.5421	medium	82.5473	66.1188	0.185525	0.0905837	0.503573	3.82e-10	-0.326126	0.00375892	0.482827	8.05e-07	0.0207462
LINF_030010600	0	859	79.8587	high	98.0284	93.7728	0.093141	0.463876	0.173588	0.0568318	-0.0215466	0.861759	0.0860218	0.409386	0.087566
LINF_030010700	0	220	26.4746	medium	28.9504	32.0827	0.14201	0.111539	0.00748083	0.913322	0.129583	0.126912	-0.0172481	0.815347	0.0247289
LINF_030010800	0	466	69.2863	high	78.2176	84.3587	0.214522	0.0319646	0.0551185	0.457499	0.141017	0.186832	0.0446964	0.552879	0.010422
LINF_030010900	0	180	63.286	high	96.3475	83.7568	0.291397	0.00501285	0.483484	1.9e-09	-0.25275	0.00742785	0.515145	1.95e-09	0.031661
LINF_030011000	0	1104	21.5635	low	25.0242	25.5022	0.0666256	0.573091	0.0920326	0.227694	-0.0108571	0.9298	0.048567	0.578265	0.0434657
LINF_030011200	0	388	60.5789	high	95.8838	88.832	0.450872	0.000137757	0.538891	1.12e-08	-0.121638	0.213819	0.54337	1.97e-08	0.00447857
LINF_330026700	2	6667	11.5595	low	3.50686	5.58074	-1.19649	1.01e-11	-1.84018	1.06e-69	0.628339	0.00117002	-1.85367	3.67e-45	0.0134937
LINF_030011400	0	1091	33.6143	medium	39.1958	41.3976	0.1651	0.124308	0.100873	0.194902	0.076217	0.539136	0.0597912	0.522212	0.0410818
LINF_030011500	0	499	28.0963	medium	33.0831	37.3862	0.332882	0.000157483	0.115701	0.176739	0.254476	0.00761223	0.0491926	0.583473	0.0665088
LINF_350048000	1	3194	5.00338	low	1.51845	2.4158	-1.1492	7.49e-10	-1.83353	2.19e-24	0.757997	0.00598815	-1.93404	3.32e-22	0.100513
LINF_270012800	1	1851	603.259	high	185.535	357.04	-0.894701	0.00178338	-1.82184	4.85e-73	0.928703	0.00285964	-1.85167	2.84e-76	0.0298296
LINF_030011800	0	ND	0.0578127	low	0	0	NA	NA	NA	NA	NA	NA	NA	NA	#VALUE!
LINF_030011900	0	ND	48.6286	medium	48.1506	38.5691	-0.467605	5.9e-07	-0.135524	0.0573419	-0.339657	0.00120554	-0.156703	0.0253385	0.0211788
LINF_030012000	0	374	19.7393	low	18.6521	20.9219	-0.0595133	0.557866	-0.202177	0.00300744	0.156021	0.101717	-0.244919	0.000976409	0.0427418
LINF_030012100	0	267	63.6675	high	121.738	119.48	0.794152	5.07e-15	0.812695	4.03e-31	-0.0218198	0.855363	0.786643	2.43e-23	0.0260521
LINF_030012200	0	30	32.0471	medium	37.6814	40.0774	0.231801	0.0157082	0.112884	0.154354	0.0720588	0.521254	0.130398	0.140796	0.0175145
LINF_030012300	0	1363	28.0316	medium	36.2423	31.9821	0.0230556	0.887994	0.250949	0.00265687	-0.249901	0.0395115	0.243669	0.0119332	0.00728003
LINF_030012400	0	ND	95.7087	high	103.062	117.834	0.0612276	0.624948	-0.0145833	0.867703	0.1376	0.246599	-0.104912	0.300897	0.0903284
LINF_030012500	0	171	42.6832	medium	48.9004	48.1596	0.0692732	0.456819	0.0745316	0.267277	-0.0253515	0.795837	0.0656508	0.359998	0.00888075
LINF_030012600	0	237	26.7708	medium	34.4414	35.2475	0.211447	0.048198	0.242355	0.00381951	-0.0254977	0.856043	0.208041	0.0523921	0.0343148
LINF_030012700	0	384	25.5014	medium	29.0753	31.6258	0.322135	0.00236135	0.0669619	0.457875	0.226982	0.0295787	0.0660914	0.520512	0.000870516
LINF_030012800	0	402	25.817	medium	22.0291	25.4079	-0.177344	0.108465	-0.349774	1.11e-05	0.150959	0.215094	-0.357246	5.21e-05	0.00747261
LINF_030012900	0	724	40.7751	medium	47.5835	47.8222	0.186401	0.0682944	0.102232	0.232979	0.017872	0.882575	0.139231	0.076893	0.0369995
LINF_030013000	0	437	22.2565	low	22.0956	29.6169	0.294569	0.00107733	-0.131486	0.0766615	0.426791	3.45e-05	-0.161215	0.0558124	0.0297286
LINF_030013100	0	356	20.8718	low	31.7572	19.5181	-0.398164	0.00012257	0.483442	1.03e-14	-0.844694	2.31e-18	0.417222	3.12e-10	0.0662198
LINF_030013200	0	42	16.0711	low	18.3484	20.0984	0.239991	0.0316239	0.0719944	0.49833	0.115841	0.337775	0.0948532	0.383863	0.0228588
LINF_030013300	0	374	26.7244	medium	67.5842	39.63	0.375107	0.0049466	1.21736	3.31e-92	-0.825379	5.01e-12	1.17056	7.45e-67	0.0468015
LINF_030013400	0	1902	14.1717	low	19.3257	23.9666	0.70863	8.72e-10	0.324705	0.00123163	0.253892	0.0419065	0.424894	0.00014039	0.100189
LINF_030013500	0	588	24.2628	low	22.765	34.7719	0.391558	4.04e-05	-0.211638	0.0034096	0.567718	1.47e-09	-0.205204	0.00573841	0.00643373
LINF_030013600	0	293	19.1227	low	22.785	22.6781	0.0865359	0.5262	0.13325	0.212825	-0.0356056	0.819815	0.0931034	0.433257	0.0401462
LINF_280026600	1	10829	4.93114	low	1.53153	3.29645	-0.633109	0.00216495	-1.80322	3.9e-29	1.15671	1.44e-07	-1.81779	3.63e-21	0.0145761
LINF_030013800	0	190	20.2381	low	21.524	12.0599	-0.927101	6.84e-30	-0.0326847	0.607439	-0.92819	1.52e-30	-0.0283131	0.706915	0.00437161
LINF_030013900	0	264	21.5865	low	20.3562	22.7521	-0.0866641	0.316055	-0.204714	0.00157049	0.137717	0.129045	-0.253528	0.000173784	0.0488138
LINF_030014000	0	63	30.5846	medium	41.7088	36.3548	0.101864	0.354292	0.326393	2.75e-06	-0.275525	0.00560504	0.347901	1.26e-06	0.0215088
LINF_030014100	0	1310	40.3077	medium	45.3397	62.4897	0.513646	6.06e-09	0.0485998	0.57023	0.479912	1.71e-08	0.00478227	0.958499	0.0438175
LINF_030014200	0	381	74.9637	high	128.461	101.787	0.289664	0.00541786	0.653417	4.75e-14	-0.390387	7.97e-06	0.651248	3.18e-14	0.00216828
LINF_030014300	0	75	41.5859	medium	73.1566	56.057	0.340189	0.000600151	0.691909	9.21e-16	-0.360158	0.000131882	0.671387	1.27e-16	0.0205221
LINF_030014400	0	105	42.0135	medium	49.4611	46.114	0.000927418	0.993966	0.113095	0.128969	-0.12023	0.206275	0.0918175	0.308477	0.0212774
LINF_030014500	0	228	33.2902	medium	35.0658	41.3542	0.0778366	0.591641	-0.0496776	0.678751	0.136574	0.266024	-0.0880252	0.436326	0.0383476
LINF_030014600	0	1045	33.9463	medium	39.6859	41.2231	0.129877	0.23061	0.105444	0.163517	0.0347795	0.776941	0.0656184	0.493681	0.0398251
LINF_030014700	0	285	288.576	high	490.01	241.1	-0.432062	8.55e-05	0.639963	5.54e-09	-1.08289	2.63e-28	0.6228	9.25e-10	0.0171636
LINF_260019300	0	6315	3.56475	low	1.70818	2.97146	-0.420969	0.153965	-1.17815	3.96e-09	0.704185	0.0320934	-1.15193	1.57e-06	0.0262153
LINF_030014900	0	340	210.849	high	155.255	200.763	-0.211436	0.0106405	-0.56399	2.23e-14	0.343756	0.000155088	-0.583718	1.84e-13	0.0197278
LINF_290029900	1	2273	34.6895	medium	10.8858	36.5204	-0.086496	0.608469	-1.79111	3.91e-80	1.66684	3.25e-27	-1.78154	9.6e-80	0.00957676
LINF_270011000	0	ND	3.5916	low	0.875772	2.10636	-0.926438	0.0369637	-2.13137	6.76e-10	1.41606	0.0255588	-2.36828	5.28e-08	0.236911
LINF_290021600	0	5081	3.61008	low	2.33345	2.64711	-0.579969	0.00627501	-0.745355	6.84e-07	0.187318	0.463904	-0.795325	7.65e-06	0.0499699
LINF_040005300	0	116	101.734	high	185.341	210.769	0.835528	3.67e-09	0.742107	1.69e-12	0.271692	0.0923748	0.534954	4.86e-05	0.207153
LINF_310010700	1	5343	9.84825	low	3.1403	4.38292	-1.19016	6.09e-10	-1.76629	3.42e-40	0.477709	0.0220101	-1.69535	1.19e-23	0.0709318
LINF_040005500	0	222	43.6719	medium	54.8102	46.4914	-0.0956352	0.616155	0.20655	0.0783703	-0.105923	0.579637	-0.0201825	0.8616	0.226732
LINF_040005600	0	1525	73.3379	high	59.6511	41.0154	-0.961176	7.32e-30	-0.418775	6.95e-08	-0.446024	1.22e-06	-0.544816	2.13e-13	0.126042
LINF_040005700	0	179	38.6734	medium	45.2514	65.2253	0.536538	0.000208269	0.106294	0.331312	0.451955	0.00143121	0.0541183	0.589836	0.0521755
LINF_040005800	0	375	49.6326	medium	76.3678	59.9535	0.176962	0.330791	0.498683	7.04e-08	-0.336503	0.0440925	0.483427	4.86e-06	0.0152558
LINF_040005900	0	86	74.395	high	130.861	92.8621	0.267313	0.0726954	0.691555	2.07e-09	-0.454038	0.00164921	0.691671	1.54e-11	0.000115252
LINF_040008300	1	903	80.741	high	26.5832	130.107	0.582982	0.000403013	-1.72623	1.85e-86	2.25693	3.86e-45	-1.70318	1.18e-75	0.023052
LINF_040006100	0	500	20.3343	low	33.6147	57.3503	1.36011	6.79e-22	0.60397	5.36e-20	0.734734	5.55e-08	0.595317	4.27e-13	0.00865293
LINF_040006200	0	224	45.292	medium	72.4721	69.3304	0.500257	0.000203501	0.555738	1.55e-12	-0.0742277	0.633823	0.544984	4.99e-09	0.0107537
LINF_040006300	0	382	50.9747	medium	54.0664	72.2741	0.295219	0.00731565	-0.0339635	0.710456	0.429216	0.00013505	-0.163468	0.0574613	0.129504
LINF_040006400	0	412	63.6326	high	87.9635	91.5659	0.393371	0.000991102	0.344016	0.00021836	0.0143056	0.912603	0.349883	0.00032307	0.00586673
LINF_040006500	0	89	50.3552	medium	56.8011	48.6751	-0.180353	0.107918	0.051472	0.51121	-0.22989	0.0266105	0.0202698	0.825101	0.0312021
LINF_040006600	0	433	11.0246	low	8.15789	10.1273	-0.233917	0.0963892	-0.55438	1.4e-08	0.388039	0.0176847	-0.651859	3.52e-06	0.0974788
LINF_040006700	0	433	10.8963	low	8.10011	10.058	-0.231141	0.101601	-0.547566	3.5e-08	0.390068	0.0177679	-0.651046	4.24e-06	0.10348
LINF_040006800	0	1513	10.9366	low	8.1276	10.0816	-0.23091	0.101389	-0.548012	2.97e-08	0.386516	0.0191073	-0.64727	4.74e-06	0.0992585
LINF_040006900	0	384	13.5503	low	12.3501	16.7083	0.0845155	0.616496	-0.25404	0.00787212	0.383122	0.00983376	-0.328404	0.00135599	0.0743639
LINF_040007000	0	95	19.634	low	17.0812	25.2711	0.201256	0.0910632	-0.31874	0.00743933	0.539185	2.37e-06	-0.368101	0.000271098	0.0493614
LINF_290019800	0	11907	3.61451	low	0.981798	1.05658	-1.74364	9e-15	-1.99134	1.86e-21	0.0707293	0.832014	-1.8419	1.89e-18	0.149443
LINF_040007200	0	2266	15.8712	low	17.8494	20.1425	0.166406	0.310517	0.0510406	0.723431	0.237265	0.130014	-0.100443	0.518729	0.151484
LINF_290021700	0	5074	3.64946	low	2.3575	2.67897	-0.592539	0.00515125	-0.747178	6.66e-07	0.187021	0.466233	-0.807615	4.82e-06	0.0604378
LINF_340026700	0	3609	3.6551	low	2.4187	3.5976	-0.209863	0.174696	-0.713325	2.69e-08	0.487634	0.000419423	-0.727138	7.2e-08	0.0138134
LINF_040007500	0	1602	89.1392	high	130.277	120.115	0.368209	8.68e-05	0.425945	9.3e-11	-0.0584138	0.62575	0.396635	1.16e-06	0.0293098
LINF_040007600	0	173	16.3054	low	24.6136	30.1017	0.705814	3.02e-10	0.474625	8.39e-09	0.255351	0.0283759	0.420079	1.17e-06	0.0545456
LINF_040007700	0	187	59.5212	medium	100.897	91.0196	0.454654	0.000876126	0.639127	5.87e-12	-0.186422	0.156723	0.61115	1.9e-11	0.0279764
LINF_040007800	0	239	60.9556	high	68.1869	60.4373	-0.148176	0.203432	0.0399124	0.587468	-0.163448	0.13211	-0.0143513	0.861991	0.0542637
LINF_330038900	0	4847	3.69661	low	1.14001	1.76599	-1.1186	5.61e-08	-1.81441	4.99e-40	0.658456	0.00463162	-1.80398	4.13e-34	0.0104278
LINF_040008000	0	673	44.2456	medium	58.9884	52.419	0.109872	0.470026	0.292796	0.000514398	-0.211445	0.115224	0.291246	0.000148891	0.00155009
LINF_040008100	0	28	45.1237	medium	61.0413	63.4567	0.310127	0.0209103	0.313979	3.81e-05	0.0387943	0.799778	0.241448	0.0050915	0.0725311
LINF_350055000	0	3076	3.83403	low	2.69133	4.64078	0.128101	0.592685	-0.6243	0.00126297	0.805394	2.97e-05	-0.707152	0.000430801	0.0828525
LINF_250020700	1	4643	4.11209	low	1.34645	4.6913	-0.0569817	0.884756	-1.71828	6.77e-12	1.65878	3.61e-06	-1.74394	3.81e-07	0.0256639
LINF_040008400	0	384	33.1221	medium	48.0424	59.9448	0.729682	2.16e-08	0.414824	1.44e-12	0.264864	0.0442642	0.434685	2.1e-10	0.0198605
LINF_040008500	0	784	63.3206	high	98.7847	103.038	0.547253	0.000265029	0.519357	3.58e-09	-0.0161674	0.927201	0.533197	2.29e-09	0.01384
LINF_290017100	0	3617	3.88267	low	1.26168	3.26932	-0.604168	0.000657418	-1.73526	6.73e-26	1.01467	1.63e-07	-1.64835	5.08e-23	0.0869115
LINF_040008700	0	464	50.2279	medium	56.1911	80.2789	0.526407	6.62e-06	0.0417056	0.673452	0.491531	4.71e-06	0.00562673	0.959314	0.0360788
LINF_360012900	1	15409	13.6204	low	4.63051	3.90762	-1.78643	1.02e-18	-1.67008	4.99e-17	-0.172564	0.603122	-1.64421	2.07e-05	0.0258695
LINF_110011800	0	3133	3.91549	low	1.30047	3.07919	-0.418067	0.0145359	-1.70149	5.99e-14	1.23711	7.29e-08	-1.68248	1.44e-17	0.0190026
LINF_040009000	0	3247	53.0822	medium	92.3835	68.8344	0.23874	0.0551972	0.678872	7.03e-29	-0.442331	9.23e-05	0.651592	8.22e-21	0.0272805
LINF_040009100	0	188	26.6998	medium	27.2946	31.3304	0.105848	0.305558	-0.0896181	0.297759	0.158357	0.115197	-0.0825383	0.265025	0.00707985
LINF_040009200	0	1544	57.0121	medium	62.372	61.7874	-0.0188565	0.864719	0.00881047	0.902586	0.0539266	0.617701	-0.10255	0.206786	0.111361
LINF_040009300	0	832	19.3089	low	17.0537	25.988	0.270952	0.0082215	-0.299735	0.00949443	0.542035	1.4e-05	-0.301022	0.00991576	0.00128674
LINF_040009400	0	2608	16.7663	low	13.6528	18.652	-0.0241542	0.849077	-0.415792	5.06e-05	0.38237	0.00218952	-0.436543	5.53e-05	0.0207512
LINF_290021800	0	5077	4.00514	low	2.33142	2.87502	-0.562054	0.0103909	-0.897456	1.08e-08	0.340943	0.196611	-0.930446	3.87e-07	0.0329903
LINF_040009600	0	3568	66.8009	high	57.0149	65.3757	-0.20472	0.0482497	-0.351981	1.59e-06	0.117759	0.256092	-0.352025	3.11e-06	4.418e-05
LINF_040009650	0	368	11.8537	low	22.8658	26.7083	1.03287	1.07e-11	0.826415	4.28e-36	0.110723	0.515166	0.890977	2.91e-31	0.0645619
LINF_040009700	0	710	1055.98	high	824.708	729.013	-0.679491	6.74e-10	-0.480553	8.35e-08	-0.190931	0.0646683	-0.517791	2.54e-09	0.0372376
LINF_040009800	0	86	46.5521	medium	69.0127	63.3811	0.393459	0.000334952	0.447098	2.52e-08	-0.133702	0.23583	0.497855	8.12e-09	0.0507572
LINF_040009900	0	745	50.9162	medium	51.0372	62.9222	0.133357	0.262466	-0.117123	0.106877	0.202339	0.0770643	-0.0987619	0.216628	0.0183609
LINF_040010000	0	451	16.0218	low	14.233	13.9813	-0.332299	0.00423142	-0.290269	0.00352	-0.0163286	0.918255	-0.345119	0.00165178	0.0548493
LINF_040010100	0	2506	27.8296	medium	24.285	35.9186	0.271571	0.00400122	-0.316475	0.000264572	0.52122	3.74e-08	-0.279697	0.00141874	0.0367784
LINF_040010200	0	1018	36.6916	medium	40.2345	49.4858	0.252341	0.0219122	0.0108194	0.871533	0.237656	0.0270408	-0.0153345	0.831614	0.0261539
LINF_310025700	1	4074	25.6469	medium	8.92307	24.8945	-0.17575	0.164819	-1.6431	1.19e-79	1.43859	7.88e-34	-1.6434	1.17e-69	0.000303385
LINF_040010400	0	2022	19.1105	low	28.9419	29.0494	0.444054	0.00426972	0.478608	2.29e-12	-0.07478	0.662453	0.48861	6.36e-10	0.0100012
LINF_040010500	0	252	24.4355	low	21.6862	19.4944	-0.397181	0.000526306	-0.293828	2.34e-06	-0.204865	0.0940985	-0.222855	0.00545416	0.0709724
LINF_040010600	0	6411	44.1836	medium	49.6928	52.7924	0.109807	0.488022	0.0475858	0.548271	-0.0422009	0.797051	0.122009	0.157362	0.0744237
LINF_040010700	0	65	23.3351	low	25.3724	26.5945	0.0568708	0.593725	-0.0007463	0.991421	0.0455009	0.671638	-0.0183509	0.80274	0.0176046
LINF_040010800	0	1412	99.1383	high	117.694	137.833	0.31536	0.00132492	0.126237	0.0292472	0.147102	0.142745	0.138433	0.0378679	0.0121958
LINF_040010900	0	181	51.5921	medium	42.997	42.2597	-0.426522	5.49e-05	-0.383585	1.97e-05	0.0221913	0.869883	-0.477615	4.87e-07	0.0940302
LINF_040011000	0	214	17.5864	low	15.9924	18.9793	-0.0114053	0.908459	-0.258057	0.00133022	0.237839	0.0207497	-0.279	0.00136134	0.0209424
LINF_040011100	0	1258	22.1543	low	28.9015	31.7158	0.514788	0.0039979	0.258229	0.0658959	0.0874996	0.645795	0.397017	0.00197518	0.138788
LINF_040011200	0	311	17.7742	low	20.6544	23.5649	0.269728	0.0116478	0.0958267	0.254317	0.163702	0.143099	0.0755812	0.367527	0.0202455
LINF_120010000	0	6846	4.07008	low	1.51363	3.25816	-0.516166	0.00912606	-1.54107	1.29e-15	1.03532	0.000116706	-1.57885	5.18e-13	0.0377794
LINF_040011400	0	72	324.818	high	335.604	271.546	-0.376469	0.0090567	-0.0766298	0.465347	-0.337656	0.00795441	-0.0684428	0.539788	0.00818701
LINF_040011500	0	1089	26.3895	medium	30.3048	26.6578	-0.212875	0.160418	0.0812837	0.431878	-0.263554	0.0713503	0.0200981	0.865046	0.0611856
LINF_040011600	0	638	27.8923	medium	37.215	37.0274	0.24689	0.0399705	0.294551	4.43e-08	-0.0420575	0.745727	0.25893	0.000242068	0.0356211
LINF_040011700	0	469	57.6449	medium	94.0272	62.5459	0.0294022	0.889258	0.583193	1.75e-12	-0.667256	5.16e-05	0.666142	3.12e-12	0.0829497
LINF_040011800	0	759	234.669	high	313.624	251.36	-0.0529857	0.655836	0.295219	0.000449735	-0.279635	0.000164166	0.197807	0.0226602	0.0974122
LINF_040011900	0	703	77.7989	high	92.97	83.878	0.0172455	0.914737	0.135598	0.125736	-0.140796	0.183543	0.129502	0.284946	0.00609674
LINF_040012000	0	1051	44.3957	medium	34.7872	45.6208	-0.111729	0.345551	-0.47303	9.69e-17	0.312298	0.00504266	-0.454297	3.52e-11	0.0187331
LINF_040012100	0	359	9.97584	low	14.8565	19.2241	0.814763	2.35e-10	0.453712	1.31e-11	0.321258	0.0085994	0.462964	2.53e-07	0.00925232
LINF_040012200	0	371	23.848	low	35.8043	23.3997	-0.122454	0.33982	0.466777	3.34e-09	-0.691411	3.57e-10	0.538592	1.52e-13	0.0718151
LINF_330022700	1	6599	3.95885	low	1.37398	3.95812	-0.141011	0.549159	-1.6414	1.32e-16	1.39406	1.06e-09	-1.56382	9.53e-14	0.0775806
LINF_040012400	0	207	29.4106	medium	30.9471	37.3638	0.151247	0.200525	-0.0467012	0.57704	0.232656	0.0306695	-0.110724	0.190683	0.0640225
LINF_040012500	0	437	24.9953	medium	25.7774	33.5115	0.258067	0.0374599	-0.0774487	0.343814	0.288335	0.0203059	-0.0606123	0.456618	0.0168364
LINF_040012600	0	284	834.726	high	723.422	773.229	-0.262353	0.00723971	-0.328999	2.35e-05	0.0867521	0.351142	-0.377911	5.77e-07	0.0489111
LINF_040012700	0	714	771.589	high	631.694	621.576	-0.45201	1.14e-06	-0.411475	5.93e-08	-0.0734982	0.406895	-0.407583	2.18e-08	0.00389155
LINF_040012800	0	826	540.399	high	464.759	489.66	-0.301948	0.0013186	-0.3407	8.37e-07	0.0146161	0.873291	-0.345727	1.56e-06	0.00502691
LINF_040012900	0	360	36.631	medium	53.7689	54.7137	0.462082	2.54e-06	0.431553	1.97e-07	0.0100765	0.930385	0.422239	8.74e-09	0.00931471
LINF_040013000	0	439	23.4753	low	25.9416	22.9571	-0.128655	0.161182	0.0216369	0.775937	-0.1564	0.0863311	-0.00143036	0.985115	0.0230672
LINF_040013050	0	908	57.7796	medium	44.7635	54.7553	-0.184389	0.13399	-0.491331	4.4e-08	0.323664	0.00158572	-0.537298	7.08e-09	0.0459672
LINF_040013100	0	644	81.5361	high	70.0082	113.21	0.348821	6.99e-06	-0.340746	1.52e-06	0.639756	1.19e-16	-0.319804	6.88e-06	0.0209425
LINF_040013200	0	325	32.1402	medium	50.9362	48.6283	0.483204	0.000204771	0.542242	2.96e-10	-0.0738433	0.642045	0.527512	1.51e-07	0.0147301
LINF_040013300	0	ND	24.2512	low	21.3793	27.1602	-0.00149955	0.98836	-0.302716	4.33e-06	0.281696	0.00194595	-0.312736	8.56e-06	0.0100198
LINF_040013400	0	509	37.2744	medium	40.2746	43.4261	0.0891903	0.5234	-0.0109403	0.90791	0.00709938	0.961752	0.0525937	0.531198	0.063534
LINF_040013500	0	656	47.8539	medium	50.3275	65.6779	0.352292	0.000287854	-0.048401	0.497502	0.39917	3.36e-05	-0.0766674	0.353712	0.0282664
LINF_040013600	0	258	66.1418	high	107.465	96.0893	0.351626	0.0592472	0.576668	1.46e-08	-0.182615	0.313012	0.504248	8.38e-06	0.0724201
LINF_360051800	1	14367	1.52645	low	0.527963	1.18072	-0.409982	0.214281	-1.633	9.98e-06	0.782906	0.0168605	-1.22093	9.39e-05	0.412069
LINF_040013800	0	959	46.6323	medium	66.234	60.2344	0.261148	0.0583585	0.384764	1.77e-05	-0.0970505	0.495566	0.328204	0.000203726	0.0565595
LINF_040013900	0	1337	28.6324	medium	28.7741	30.1857	-0.0935079	0.351638	-0.113491	0.176995	0.048205	0.68914	-0.171603	0.0647187	0.0581123
LINF_040014000	0	1022	27.4006	medium	40.8632	43.3176	0.498858	2.96e-08	0.454961	6.36e-09	0.0385899	0.757306	0.430074	2.43e-07	0.0248863
LINF_040014100	0	1570	36.261	medium	48.8427	49.4453	0.375413	0.0268001	0.306769	0.000604534	0.0372629	0.841668	0.307853	0.00134476	0.00108397
LINF_040014200	0	1121	30.3189	medium	29.6131	44.2856	0.441551	1.57e-05	-0.151757	0.172357	0.492368	2.23e-08	-0.0805592	0.405496	0.0711978
LINF_040014300	0	1591	78.5579	high	102.665	77.4395	-0.14878	0.320819	0.265278	0.000357525	-0.388868	0.0043784	0.210351	0.0204239	0.0549269
LINF_340037800	2	4373	64.7851	high	22.7084	39.8742	-0.76879	1.9e-07	-1.63298	6.32e-133	0.796151	5.13e-07	-1.59294	4.23e-89	0.0400365
LINF_040014500	0	905	860.796	high	762.404	813.481	-0.242115	0.018573	-0.297672	9.41e-05	0.0648561	0.526161	-0.335916	9.59e-06	0.0382448
LINF_040014600	0	11	107.376	high	137.401	114.986	0.000259911	0.997955	0.234081	0.00693576	-0.257415	0.00722557	0.228457	0.00419073	0.00562389
LINF_040014700	0	580	37.1081	medium	38.9435	42.1631	-0.00872747	0.954923	-0.0527781	0.507105	0.0274912	0.852361	-0.0658375	0.425221	0.0130595
LINF_040014800	0	52	24.3083	low	26.8445	27.4662	-0.0344947	0.782717	0.0245649	0.807263	-0.0407323	0.756489	-0.0224175	0.837268	0.0469823
LINF_040014900	0	78	19.3563	low	26.4217	27.9113	0.327526	0.0173498	0.327837	2.59e-08	0.0305701	0.847226	0.266499	7.63e-05	0.0613388
LINF_040015000	0	56	131.056	high	208.92	179.253	0.3042	0.00396045	0.550032	6.13e-10	-0.229739	0.0329495	0.504485	6.95e-11	0.0455466
LINF_040015100	0	264	19.7053	low	27.1862	28.8937	0.42546	4.7e-05	0.344541	0.000132658	0.0924062	0.418154	0.303171	1.26e-05	0.0413696
LINF_040015200	0	836	63.9084	high	89.218	99.6869	0.493821	8.29e-06	0.359379	0.000183871	0.134751	0.300044	0.329897	0.00140076	0.0294821
LINF_350045300	0	7507	4.08382	low	1.83775	3.55118	-0.244156	0.227788	-1.26278	8.72e-10	0.855257	5.52e-06	-1.12935	6.54e-10	0.133426
LINF_040015500	0	965	61.183	high	99.7172	72.2819	0.0760223	0.590602	0.581712	5.92e-17	-0.505935	5.07e-06	0.552083	6.04e-12	0.0296284
LINF_300027200	2	8116	10.9002	low	3.9093	5.5114	-1.23095	2.46e-13	-1.59994	2e-30	0.400426	0.0778459	-1.66022	4.54e-27	0.0602853
LINF_310036700	1	3941	16.3339	low	5.92097	12.1486	-0.585548	7.48e-05	-1.584	3.88e-32	0.707489	9.01e-05	-1.32262	1.34e-19	0.261376
LINF_040015800	0	84	77.7195	high	107.58	107.021	0.317415	0.0450907	0.344792	0.00445625	0.0166927	0.930392	0.271514	0.0372982	0.073278
LINF_040015900	0	265	40.5205	medium	46.3767	54.937	0.291436	0.0120061	0.073166	0.251348	0.231981	0.0398832	0.0291494	0.723498	0.0440166
LINF_040016000	0	69	27.1941	medium	32.5795	19.7415	-0.555114	3.48e-10	0.140522	0.0248761	-0.702326	3.26e-16	0.118076	0.0617465	0.0224463
LINF_040016100	0	1554	59.5548	medium	123.088	83.5821	0.258091	0.168066	0.923216	6.02e-20	-0.657687	2.47e-05	0.885937	1.19e-18	0.0372796
LINF_040016200	0	114	36.9201	medium	56.483	46.154	0.154262	0.282595	0.492537	1.56e-14	-0.335623	0.00836966	0.459717	5.22e-12	0.03282
LINF_040016300	0	1005	37.1545	medium	39.0056	34.2562	-0.278167	0.00754581	-0.0507478	0.535563	-0.195108	0.04891	-0.112768	0.186494	0.0620197
LINF_040016400	0	279	63.4689	high	90.0665	97.9491	0.471551	1.01e-05	0.382363	1.94e-06	0.0630824	0.597785	0.378944	1.27e-06	0.00341841
LINF_040016500	0	184	24.8722	low	29.7271	35.4349	0.411645	0.00427635	0.136095	0.261449	0.292999	0.0430459	0.0889131	0.437567	0.0471821
LINF_040016600	0	24	53.2664	medium	99.0314	84.3199	0.569672	0.000440465	0.773458	2.23e-12	-0.158265	0.377029	0.698179	1.74e-12	0.075279
LINF_040016700	0	1674	79.5265	high	100.817	104.16	0.245111	0.0128075	0.221007	0.00990845	-0.0542689	0.672515	0.269235	0.00161127	0.048228
LINF_040016800	0	449	45.3977	medium	52.1534	58.0457	0.233321	0.0737838	0.0784744	0.272306	0.0919369	0.513297	0.11149	0.16797	0.0330153
LINF_190010200	1	3095	12.1819	low	4.42902	6.53346	-1.05473	9.25e-13	-1.57749	4.98e-35	0.510653	0.0056799	-1.59464	2.1e-32	0.0171508
LINF_190010500	1	5584	32.079	medium	11.9886	18.2713	-0.919914	3.18e-08	-1.53983	3.61e-32	0.586496	0.00308621	-1.53544	3.77e-28	0.00439519
LINF_040017100	0	790	46.9126	medium	50.9035	55.2243	0.139073	0.157968	-0.00395682	0.959924	0.0720972	0.491349	0.0378473	0.639064	0.0418041
LINF_040017200	0	270	29.2404	medium	34.861	29.2254	-0.143349	0.323253	0.132513	0.140227	-0.315332	0.0220625	0.143086	0.204108	0.0105729
LINF_310029800	0	4149	4.09906	low	1.04465	0.883137	-2.54342	2.32e-26	-2.08345	1.33e-21	-0.325978	0.398822	-2.24702	2.08e-24	0.16357
LINF_040017400	0	186	35.7015	medium	34.3786	27.2331	-0.575282	1.39e-11	-0.175072	0.00724655	-0.411563	5.86e-06	-0.193459	0.0102469	0.0183866
LINF_040017600	0	621	445.154	high	356.823	342.386	-0.533188	3.35e-12	-0.441107	2.26e-11	-0.129528	0.131745	-0.432693	4.1e-10	0.00841416
LINF_050005000	0	14	34.9453	medium	38.1511	30.7727	-0.318577	0.00454036	0.00702635	0.935119	-0.401614	0.000371514	0.0548765	0.467693	0.0478501
LINF_050005100	0	138	84.4382	high	104.916	99.5103	0.109431	0.460903	0.189147	0.149639	-0.117315	0.456923	0.19804	0.142294	0.00889313
LINF_050005200	0	137	273.458	high	220.302	191.669	-0.622833	2.54e-07	-0.433996	1.77e-06	-0.215982	0.0869047	-0.434716	1.34e-06	0.000719586
LINF_350029600	0	1225	4.24203	low	2.21036	4.10459	-0.405568	0.0671558	-1.05764	5.01e-11	0.413419	0.0571801	-0.848019	3.53e-06	0.209617
LINF_050005400	0	658	54.0665	medium	69.4366	41.8711	-0.482316	2.59e-08	0.240263	0.0018659	-0.751595	3.04e-15	0.2405	0.00108884	0.000237214
LINF_290007500	1	3040	269.191	high	100.857	271.79	-0.115078	0.337168	-1.53754	1.06e-149	1.40257	5.61e-37	-1.54644	3.59e-107	0.00890554
LINF_050005600	0	360	106.3	high	94.2924	64.867	-0.767252	1.44e-09	-0.296569	0.0117163	-0.515079	9.88e-05	-0.280409	0.00662852	0.0161597
LINF_050005700	0	793	98.9176	high	98.4284	105.266	-0.0489669	0.635385	-0.128314	0.182416	-0.00381355	0.975447	-0.0740963	0.418998	0.0542181
LINF_050005800	0	1349	49.5313	medium	86.6779	43.0724	-0.426594	0.000208247	0.686833	6.94e-21	-1.11989	1.34e-27	0.66483	2.74e-13	0.0220031
LINF_230005000	1	1004	61.87	high	23.4568	37.2622	-0.884786	4.06e-19	-1.52018	4.52e-110	0.596225	2.05e-08	-1.51053	2.06e-95	0.00965329
LINF_050006000	0	336	89.3753	high	161.722	134.671	0.385323	0.000863814	0.734836	5.22e-18	-0.311244	0.00730615	0.667079	2.82e-15	0.0677572
LINF_050006100	0	1187	66.3772	high	116.67	105.674	0.571597	8.8e-09	0.692145	8.45e-20	-0.12224	0.219715	0.664479	9.19e-20	0.0276653
LINF_200017300	1	1965	43.5778	medium	16.786	35.316	-0.522386	0.00412819	-1.49741	1.12e-33	0.914531	1.58e-05	-1.46429	5.89e-27	0.033124
LINF_050006300	0	ND	53.9615	medium	54.6171	67.0019	0.175446	0.232342	-0.100795	0.333604	0.290275	0.0138726	-0.14386	0.191885	0.0430648
LINF_050006400	0	555	57.4944	medium	51.5555	43.5638	-0.467529	2.45e-05	-0.279922	0.000823191	-0.21256	0.075247	-0.283088	8.07e-05	0.00316622
LINF_050006500	0	211	30.5306	medium	63.5821	27.1377	-0.304025	0.0066836	0.935786	3.89e-50	-1.27507	2.01e-51	0.942349	1.25e-31	0.0065633
LINF_050006600	0	933	25.0438	medium	46.4712	26.2342	-0.0436276	0.731987	0.772673	2.81e-27	-0.8114	2.14e-18	0.738148	1.58e-21	0.0345249
LINF_050006700	0	969	49.8544	medium	66.0711	65.0889	0.237233	0.0059314	0.284645	1.25e-05	-0.0676083	0.543052	0.275778	0.000376824	0.00886673
LINF_050006800	0	326	78.3463	high	109.669	84.0358	-0.0096995	0.92463	0.364983	2.09e-09	-0.364134	2.22e-06	0.325128	2.6e-06	0.0398542
LINF_050006900	0	238	56.4899	medium	58.6803	66.76	0.105973	0.330991	-0.0651899	0.37332	0.105757	0.319249	-0.0286805	0.730319	0.0365094
LINF_050007000	0	603	41.9973	medium	32.1945	32.8589	-0.503439	8.37e-12	-0.505262	1.21e-21	-0.0466754	0.627555	-0.485803	1.6e-15	0.0194584
LINF_050007100	0	3450	23.9324	low	19.505	23.8866	-0.0385345	0.856675	-0.415004	0.00566299	0.390428	0.0491954	-0.457913	0.00165416	0.0429088
LINF_050007200	0	7369	54.5762	medium	58.8164	43.4697	-0.453477	4.55e-07	-0.0144121	0.857488	-0.445981	1.44e-06	-0.0365592	0.644461	0.0221471
LINF_050007300	0	ND	43.4771	medium	50.6718	45.4387	-0.0874414	0.415239	0.100862	0.245555	-0.204326	0.0340371	0.0875135	0.343032	0.0133483
LINF_050007400	0	71	89.0431	high	141.516	85.3427	-0.0802109	0.563943	0.546951	4.62e-12	-0.705873	7.82e-13	0.596891	8.41e-10	0.0499396
LINF_050007500	0	512	82.4157	high	73.8325	49.3235	-0.781748	8.94e-15	-0.281382	0.000857484	-0.538079	3.94e-09	-0.272121	0.00223043	0.00926072
LINF_050007600	0	204	76.7081	high	93.4704	69.8166	-0.224763	0.0215228	0.162962	0.0189244	-0.405715	1.61e-06	0.152113	0.0660497	0.0108481
LINF_050007700	0	875	262.149	high	206.944	200.602	-0.526406	5.51e-06	-0.463653	1.25e-11	-0.0461891	0.738353	-0.508115	7.73e-14	0.0444628
LINF_050007800	0	920	108.27	high	172.379	172.812	0.551634	1.24e-06	0.548489	1.69e-12	-0.0499742	0.681842	0.572101	7.6e-13	0.0236117
LINF_050007900	0	253	97.9381	high	115.25	86.7825	-0.32847	0.000389988	0.113438	0.142386	-0.410522	7.7e-06	0.0529927	0.486899	0.0604456
LINF_050008000	0	232	56.3829	medium	76.6006	70.7559	0.190738	0.0895224	0.320227	4.76e-06	-0.154634	0.162544	0.315257	2.2e-07	0.00496991
LINF_050008100	0	813	55.5368	medium	83.0118	71.822	0.272761	0.0147495	0.457733	7.04e-08	-0.234736	0.0270545	0.478998	1.19e-07	0.0212652
LINF_050008300	0	359	37.9331	medium	67.6842	47.7588	0.186857	0.15208	0.712378	8.33e-30	-0.513058	1.26e-05	0.669792	5.24e-22	0.0425855
LINF_050008400	0	708	58.2234	medium	67.9615	63.8523	-0.0447425	0.704	0.10163	0.20633	-0.132325	0.190035	0.0580004	0.505492	0.0436299
LINF_050008500	0	269	322.166	high	552.364	260.484	-0.431056	8.18e-09	0.655753	6.61e-39	-1.12048	9.4e-61	0.660587	1.27e-31	0.00483403
LINF_050008600	0	267	44.0688	medium	63.3438	75.5615	0.671273	2.77e-14	0.403786	5.74e-08	0.198263	0.0300434	0.443406	1.07e-09	0.0396201
LINF_110018700	0	2036	4.35921	low	2.91341	5.40425	0.274089	0.121685	-0.697807	5.53e-08	0.877951	8.48e-13	-0.6337	1.87e-05	0.0641076
LINF_340005600	1	1466	123.334	high	48.2167	112.513	-0.303492	0.00402496	-1.47602	8.24e-83	1.21583	8.29e-29	-1.54886	4.66e-72	0.0728478
LINF_050008900	0	1395	39.9157	medium	36.9445	40.6894	0.0221665	0.882638	-0.230432	0.0183995	0.188057	0.1632	-0.194636	0.0451282	0.0357963
LINF_040005400	1	3553	34.5434	medium	13.5556	31.5245	-0.289375	0.0828546	-1.47028	4.21e-62	1.2361	1.94e-13	-1.55361	4.26e-57	0.0833222
LINF_050009100	0	128	41.534	medium	57.3391	27.3866	-0.766803	5.47e-18	0.34332	1.45e-09	-1.10552	3.15e-42	0.309953	1.03e-05	0.0333666
LINF_050009200	0	1993	49.3514	medium	50.532	30.8236	-0.758151	6.08e-08	-0.0854359	0.550584	-0.826537	1.17e-08	0.0391241	0.76144	0.12456
LINF_050009300	0	276	34.8117	medium	71.5941	50.0412	0.378156	0.00189986	0.919148	6.73e-38	-0.542048	1.13e-06	0.890528	7.94e-35	0.0286197
LINF_240021200	1	9218	5.80706	low	2.29424	3.7128	-0.762565	0.00340472	-1.45698	1.71e-13	0.612072	0.0207539	-1.40125	3.05e-11	0.0557287
LINF_050009500	0	284	475.702	high	417.722	512.959	-0.0239954	0.837022	-0.310718	0.000801831	0.273984	0.00464165	-0.326566	0.000389982	0.0158476
LINF_230016300	1	6456	31.4996	medium	12.4955	25.4981	-0.504702	0.00260115	-1.45457	3.51e-12	0.900266	2.28e-05	-1.43515	7.05e-17	0.019413
LINF_050009700	0	349	41.7781	medium	49.5027	47.2012	0.092999	0.533824	0.122051	0.16487	-0.0538147	0.720185	0.117829	0.25764	0.00422278
LINF_050009800	0	2942	24.6246	low	22.6857	36.8001	0.512071	2.08e-05	-0.238192	0.0252655	0.689376	1.22e-07	-0.207081	0.0994801	0.0311106
LINF_050009900	0	1371	108.444	high	153.983	101.803	-0.249961	0.00967433	0.383685	3.23e-06	-0.578893	1.01e-09	0.299955	0.000326074	0.0837304
LINF_050010000	0	980	176.659	high	265.707	172.469	-0.18932	0.022894	0.46729	8.45e-19	-0.672601	3.78e-18	0.454707	1.1e-16	0.0125831
LINF_050010100	0	977	177.626	high	267.14	173.307	-0.187356	0.023804	0.467164	5.57e-19	-0.669666	5.37e-18	0.453732	6.82e-17	0.0134318
LINF_050010200	0	2058	177.576	high	260.896	170.411	-0.21272	0.0107234	0.433553	5.98e-17	-0.662372	3.89e-17	0.421053	2.02e-14	0.0125
LINF_050010300	0	534	54.2095	medium	71.4603	63.434	0.120331	0.37631	0.276554	0.000549899	-0.201082	0.0922345	0.291523	0.000323064	0.0149688
LINF_050010400	0	255	44.6125	medium	41.0298	41.9624	-0.216658	0.00356554	-0.242858	2.2e-05	-0.0210467	0.82261	-0.224548	8.55e-05	0.0183104
LINF_050010500	0	299	55.6549	medium	96.5041	76.5823	0.356133	0.00676264	0.669483	6.06e-09	-0.280923	0.0248875	0.607661	1.37e-08	0.0618219
LINF_050010600	0	743	49.7959	medium	81.9047	49.965	-0.0834147	0.552186	0.596193	9.17e-23	-0.677976	3e-09	0.564362	3.71e-16	0.0318306
LINF_050010700	0	1896	37.8811	medium	50.8726	41.2439	-0.0860976	0.398011	0.304524	0.000556789	-0.398159	0.000705347	0.282232	0.00562081	0.0222922
LINF_050010800	0	491	87.9705	high	111.099	97.8952	0.017881	0.886817	0.213911	0.0132812	-0.184971	0.0346513	0.173862	0.0450103	0.0400492
LINF_050010900	0	1544	67.1526	high	108.775	67.7049	-0.106041	0.367045	0.575395	4.25e-15	-0.696952	8.02e-11	0.561612	7.45e-11	0.0137827
LINF_050011000	0	268	42.0635	medium	49.0791	47.6213	0.081011	0.366994	0.100176	0.10506	-0.0688335	0.436689	0.120461	0.0512589	0.0202845
LINF_050011100	0	254	31.9637	medium	43.5808	41.2708	0.264593	0.00364718	0.32502	4.73e-06	-0.0360045	0.717393	0.271565	0.000197508	0.0534549
LINF_050011200	0	446	33.359	medium	28.9999	32.4289	-0.099147	0.300508	-0.323794	6.69e-08	0.113085	0.230211	-0.241451	0.000505754	0.0823426
LINF_050011300	0	217	30.9233	medium	50.721	29.8074	-0.229622	0.0269436	0.593817	1.05e-22	-0.816461	5.02e-20	0.557851	6.1e-17	0.0359659
LINF_050011400	0	368	56.1884	medium	72.0639	63.4726	0.0711922	0.366269	0.23734	1.8e-05	-0.188726	0.0166678	0.230737	0.00026673	0.00660302
LINF_050011500	0	581	42.0655	medium	31.4593	38.2527	-0.26708	0.00673164	-0.539516	3.82e-10	0.234515	0.0589187	-0.530682	2.38e-08	0.00883414
LINF_340043400	1	3354	33.881	medium	13.4907	25.1352	-0.585097	2.54e-05	-1.44857	5.02e-28	0.786437	4.83e-06	-1.40028	2.9e-32	0.0482915
LINF_050011700	0	252	46.549	medium	81.2036	69.5073	0.369079	0.00163282	0.680922	5.88e-18	-0.384924	0.00071275	0.724611	1.36e-17	0.0436887
LINF_050011800	0	1653	31.1606	medium	30.9188	35.2705	0.0904357	0.420489	-0.132074	0.189125	0.171393	0.157249	-0.110228	0.281494	0.0218463
LINF_050011900	0	1	41.4949	medium	52.7691	53.7692	0.266748	0.0221956	0.224688	0.00129446	0.041225	0.742265	0.196135	0.0213534	0.028553
LINF_050012000	0	1697	30.5565	medium	28.6726	18.3168	-0.853407	4.73e-15	-0.211777	0.00819393	-0.695155	5.01e-09	-0.186989	0.0394702	0.0247883
LINF_050012200	0	2435	28.4233	medium	30.2273	31.8961	0.0883294	0.329927	-0.0315754	0.716359	0.106657	0.370964	-0.0479986	0.644047	0.0164232
LINF_050012300	0	ND	76.3098	high	70.8409	126.585	0.589684	3.06e-15	-0.227618	0.00620491	0.797285	2.19e-16	-0.237282	0.00814496	0.00966409
LINF_050012400	0	355	39.3597	medium	39.0895	46.8149	0.11491	0.22334	-0.130918	0.0947611	0.20309	0.0378313	-0.117374	0.146263	0.0135442
LINF_050012500	0	1086	38.2651	medium	52.1358	43.6377	0.03759	0.755402	0.325604	2.32e-05	-0.343425	0.000734157	0.351112	4.29e-05	0.0255077
LINF_050012600	0	352	69.9796	high	92.6885	99.399	0.366382	2.36e-06	0.283446	1.69e-05	0.0609399	0.517808	0.276186	9.88e-05	0.00725946
LINF_050012700	0	674	60.7751	high	56.2908	73.7332	0.119511	0.159542	-0.23203	0.000148165	0.360842	2.97e-05	-0.270416	3.14e-05	0.0383863
LINF_330040800	0	37	4.42921	low	2.61453	2.60457	-0.921465	3e-11	-0.880227	2.56e-25	0.0405839	0.82248	-0.990375	9.17e-34	0.110148
LINF_050012900	0	591	25.5441	medium	25.2945	28.7177	0.0922342	0.427163	-0.135045	0.0954543	0.190986	0.109622	-0.127699	0.157368	0.00734647
LINF_050013000	0	1477	227.642	high	260.472	153.695	-0.697023	1.26e-16	0.0718065	0.298663	-0.774705	2.2e-23	0.0486197	0.529867	0.0231868
LINF_050013100	0	65	75.6626	high	127.422	111.561	0.399035	5.1e-05	0.629253	5.63e-15	-0.224292	0.00724505	0.594155	9.45e-15	0.0350976
LINF_050013200	0	805	53.1004	medium	49.4031	72.6195	0.240781	0.00994372	-0.224193	0.00448723	0.524625	8.26e-09	-0.312794	0.000102134	0.088601
LINF_050013300	0	339	81.2728	high	104.796	101.317	0.304544	0.0090265	0.243135	0.00849877	-0.0576437	0.610123	0.332995	0.000224808	0.0898599
LINF_050013400	0	655	40.6477	medium	36.4026	50.3296	0.214789	0.0200055	-0.279526	3.82e-05	0.430764	1.62e-05	-0.245117	0.00148419	0.0344089
LINF_050013500	0	1744	337.872	high	279.642	295.947	-0.327575	0.000700762	-0.395969	6.53e-08	0.0482735	0.589776	-0.404561	3.01e-07	0.00859251
LINF_050013600	0	701	42.4868	medium	31.4591	43.3857	-0.125868	0.200029	-0.554772	2.12e-15	0.398937	8.16e-05	-0.553734	7.71e-15	0.00103806
LINF_050013700	0	434	46.022	medium	53.7189	49.4287	-0.0697542	0.425033	0.102671	0.142118	-0.187592	0.0224925	0.0884741	0.196164	0.0141968
LINF_050013800	0	270	50.8898	medium	93.8489	68.6989	0.365577	0.0229909	0.76022	2.26e-15	-0.534126	1.12e-05	0.871881	5.18e-11	0.111661
LINF_050013900	0	363	22.9149	low	28.017	31.8632	0.336278	0.00012359	0.169731	0.0490997	0.111089	0.312317	0.195696	0.0354666	0.025965
LINF_050014000	0	214	99.9287	high	152.573	184.063	0.719711	5.47e-18	0.487728	8.51e-10	0.175404	0.0278292	0.515192	2.55e-13	0.0274641
LINF_050014100	0	690	58.3876	medium	53.3189	56.5338	-0.179858	0.0584783	-0.252238	0.000334596	0.0499533	0.662932	-0.258925	0.000729173	0.00668728
LINF_050014200	0	1102	67.0957	high	56.5281	65.5883	-0.137529	0.301691	-0.369008	5.75e-08	0.0998086	0.476672	-0.266798	0.00100479	0.10221
LINF_050014300	0	100	42.8411	medium	55.5583	60.1763	0.34232	5.31e-05	0.253559	9.07e-05	0.081302	0.368487	0.231562	0.0023024	0.0219974
LINF_320015400	0	11011	4.44272	low	1.07048	2.12052	-1.35266	3.87e-07	-2.16175	2.44e-22	0.483077	0.303894	-1.86178	0.000662165	0.299976
LINF_050014500	0	564	29.7312	medium	42.7014	38.7333	0.220474	0.0249102	0.398881	2.9e-07	-0.192113	0.0461474	0.383127	2.99e-06	0.0157536
LINF_050014600	0	1444	39.8519	medium	32.2927	41.8553	-0.0130623	0.906294	-0.425229	1.48e-07	0.356456	0.00148442	-0.399022	5.31e-06	0.0262077
LINF_340047300	1	2909	75.817	high	30.1627	82.9495	0.0425234	0.762934	-1.44711	1.05e-33	1.42321	5.27e-25	-1.40953	2.73e-32	0.0375824
LINF_050014800	0	ND	111.828	high	128.18	106.014	-0.24262	0.00450466	0.0750318	0.215572	-0.341339	1.82e-05	0.0701424	0.287331	0.00488939
LINF_050014900	0	ND	0.139641	low	0.095894	0	NA	NA	NA	NA	NA	NA	NA	NA	#VALUE!
LINF_090017000	1	3676	46.8182	medium	18.7144	39.4252	-0.405068	0.0604934	-1.44401	9.13e-27	1.12032	5.07e-07	-1.554	1.32e-23	0.109988
LINF_050015100	0	ND	45.2663	medium	89.8747	48.5764	-0.0782486	0.455786	0.867507	1.74e-38	-0.926169	1.97e-28	0.818709	2.58e-32	0.0487984
LINF_050015200	0	520	85.3045	high	107.698	65.6482	-0.483147	2e-07	0.213741	0.000476913	-0.768883	1.55e-20	0.256215	8.82e-05	0.042474
LINF_050015300	0	136	52.3472	medium	84.811	43.8093	-0.340798	0.0201114	0.573932	1.11e-07	-0.940161	2.17e-13	0.570253	2.63e-06	0.00367975
LINF_050015400	0	1303	52.2807	medium	94.2377	61.2339	0.0678153	0.670849	0.727463	3.9e-18	-0.647067	5.65e-07	0.685966	1.17e-10	0.041497
LINF_050015500	0	426	30.367	medium	37.7974	56.6312	0.794546	1.34e-23	0.194314	0.00347627	0.547018	8.24e-12	0.218103	0.0039522	0.0237898
LINF_050015600	0	528	36.2704	medium	27.4805	28.0419	-0.522867	8.57e-06	-0.520625	8.44e-14	-0.0478183	0.721993	-0.504067	3.79e-10	0.0165578
LINF_050015700	0	241	114.987	high	140.729	87.6032	-0.49601	8.69e-06	0.16962	0.021478	-0.618126	1.56e-09	0.0927243	0.329984	0.0768961
LINF_050015800	0	173	98.2596	high	115.77	77.8843	-0.436622	9.96e-07	0.114187	0.102572	-0.557115	8.97e-12	0.0913639	0.222662	0.0228236
LINF_320039700	1	8509	3.43274	low	1.3962	3.27217	-0.139031	0.616746	-1.40561	6.21e-09	1.10116	0.000699169	-1.26694	8.92e-06	0.138679
LINF_050015900	0	327	45.2916	medium	55.1205	52.8545	0.084359	0.420054	0.161935	0.026723	-0.107511	0.250591	0.162511	0.0271485	0.000575643
LINF_310030150	0	7115	4.45533	low	2.54191	6.38725	0.234791	0.251144	-0.923975	9.12e-06	1.1784	4.67e-10	-0.972158	1.18e-07	0.0481832
LINF_050016100	0	1622	60.4451	medium	49.2082	42.1279	-0.703905	1.35e-18	-0.418118	3.77e-12	-0.287457	0.00238138	-0.446124	1.63e-09	0.0280062
LINF_050016200	0	1675	26.2758	medium	60.9714	12.7626	-1.08804	8.24e-17	1.09338	2.29e-35	-2.18141	5.38e-98	1.06349	1.83e-24	0.0298915
LINF_050016300	0	3257	71.2239	high	77.5494	39.9509	-1.00973	6.56e-16	0.00147106	0.987907	-0.967758	5.12e-22	-0.0710226	0.517075	0.0724937
LINF_050016400	0	2853	74.2315	high	78.684	50.094	-0.700263	3.85e-09	-0.0346635	0.77833	-0.654306	1.05e-10	-0.074776	0.510246	0.0401125
LINF_050016500	0	5148	17.2668	low	45.4082	32.3832	0.801947	7.7e-06	1.27519	1.84e-23	-0.613797	4.15e-05	1.38569	6.02e-27	0.110498
LINF_340041000	0	655	4.45548	low	3.0935	3.73033	-0.22135	0.406651	-0.645723	0.00292525	0.0860342	0.766335	-0.335592	0.147832	0.31013
LINF_050016700	0	ND	70.0748	high	103.756	83.8037	0.11688	0.203862	0.444213	2.52e-13	-0.292898	0.000151259	0.380725	2.76e-08	0.0634877
LINF_050016800	0	266	21.5281	low	34.5148	36.966	0.721627	2.3e-15	0.557861	2.29e-14	0.0881407	0.386503	0.603727	1.34e-18	0.0458664
LINF_050016900	0	597	54.7538	medium	126.558	122.243	0.921162	8.84e-14	1.08506	4.88e-23	-0.0569672	0.663023	0.949352	9.83e-18	0.135705
LINF_050017000	0	573	60.0029	medium	102.233	80.7627	0.373491	3.53e-05	0.64683	1.46e-20	-0.35205	3.41e-05	0.696655	1.88e-20	0.0498241
LINF_050017100	0	263	56.5632	medium	73.667	61.518	-0.0404318	0.665346	0.260019	0.000950551	-0.282319	0.00103768	0.212955	0.00436267	0.0470638
LINF_050017200	0	1147	27.2762	medium	30.1356	29.3583	-0.068447	0.461639	0.023818	0.80933	-0.0706956	0.512498	-0.0270277	0.764017	0.0508457
LINF_050017300	0	153	111.32	high	138.328	92.1681	-0.402834	0.000234851	0.188827	0.103544	-0.625836	2.03e-09	0.194106	0.0453086	0.00527925
LINF_170015800	1	2165	122.994	high	50.5732	62.3918	-1.05269	1.84e-19	-1.40314	1.06e-129	0.333475	0.0105624	-1.41538	3.44e-97	0.0122458
LINF_150019900	1	2152	93.4836	high	38.5903	74.1163	-0.503575	0.00137141	-1.39722	7.73e-75	0.885281	2.81e-08	-1.41736	3.23e-72	0.0201471
LINF_330023000	0	6863	4.65263	low	2.45901	3.72319	-0.196726	0.669301	-1.03237	0.000782083	0.477859	0.291378	-0.702374	0.0765722	0.329997
LINF_290020300	0	9475	4.66379	low	0.833838	2.57112	-1.13484	3.66e-05	-2.60053	4.56e-29	2.00755	6.05e-10	-3.1678	1.1e-35	0.567277
LINF_180018900	0	14805	4.67881	low	0.8068	2.16561	-1.32609	2.99e-10	-2.64902	4.24e-49	1.12508	0.000100987	-2.48175	8.54e-31	0.167263
LINF_360079600	0	8818	4.73637	low	2.29746	1.77344	-1.32244	3.28e-05	-1.15895	0.000666087	0.121424	0.833066	-1.47115	1.77e-05	0.312195
LINF_270010400	0	ND	4.78492	low	1.21402	2.91857	-0.827992	0.00380109	-2.09225	3.54e-21	1.15346	0.00200188	-2.00993	1.55e-14	0.0823172
LINF_330022900	0	20121	4.87209	low	1.19117	2.13368	-1.24769	3.41e-06	-2.14445	6.37e-23	0.959187	0.0399489	-2.22828	4.35e-13	0.0838323
LINF_350037100	0	1865	4.91478	low	2.1393	4.93534	-0.0728753	0.615998	-1.31939	4.58e-33	1.08871	2.86e-16	-1.19058	3.91e-23	0.128806
LINF_360053000	0	346	5.10817	low	3.14913	5.86754	0.00961081	0.945611	-0.816518	2.6e-16	0.783136	2.93e-12	-0.80249	2.52e-15	0.0140278
LINF_360011300	0	3541	5.13196	low	3.11433	3.25815	-0.697268	0.000366742	-0.839757	6.55e-09	0.406469	0.0917596	-1.13279	5.46e-11	0.293038
LINF_270010500	0	ND	5.31605	low	1.35758	3.29895	-0.812036	0.000152888	-2.08112	8.87e-36	1.17142	9.39e-06	-2.01233	1.04e-25	0.0687836
LINF_270010300	0	ND	5.35373	low	1.57541	3.29409	-0.812695	5.08e-06	-1.88238	1.44e-59	1.10804	3.31e-10	-1.94824	4.37e-65	0.0658582
LINF_120010100	0	24904	5.40942	low	1.55344	3.58113	-0.749465	0.0157718	-1.91082	4.28e-08	1.24692	0.00179257	-2.02397	1.01e-08	0.11315
LINF_050018800	0	ND	17.3581	low	12.7283	8.32463	-1.40304	0.00295178	-0.572552	0.0694923	-0.804184	0.146909	-0.626978	0.104462	0.0544261
LINF_050018900	0	ND	18.9132	low	13.8395	8.51593	-1.18855	0.00435283	-0.569661	0.0307869	-0.714743	0.132308	-0.50298	0.144694	0.0666808
LINF_050019600	0	ND	5.45522	low	3.07828	1.85171	-1.72717	0.000313619	-0.944062	0.00128872	-0.972004	0.0979439	-0.784798	0.0366313	0.159264
LINF_050019100	0	ND	16.9493	low	12.6832	8.16831	-1.35901	0.00345618	-0.54053	0.0794473	-0.754206	0.173629	-0.633048	0.0967276	0.0925182
LINF_050019200	0	ND	17.1776	low	13.3385	8.0711	-1.14961	0.00721714	-0.481575	0.0733516	-0.687146	0.159226	-0.491775	0.160398	0.0101997
LINF_050019300	0	ND	5.4629	low	3.11023	1.90079	-1.72978	0.000390499	-0.935947	0.00209327	-0.991955	0.0931441	-0.767962	0.0397219	0.167985
LINF_340045000	0	2376	5.49876	low	3.46463	6.19648	-0.252125	0.324985	-0.782971	1.69e-07	0.567911	0.00647264	-0.849415	0.000139625	0.066444
LINF_050019500	0	ND	16.876	low	13.2543	8.27581	-1.17423	0.00823161	-0.469871	0.0874067	-0.732904	0.147139	-0.468832	0.190359	0.00103876
LINF_290019300	0	17051	5.5723	low	1.40215	1.93372	-1.77882	6.03e-20	-2.10265	2.59e-34	0.388508	0.202639	-2.19843	3.57e-29	0.0957826
LINF_360030000	0	11243	5.62948	low	1.20941	1.19055	-2.39091	5.43e-17	-2.32659	1.18e-21	-0.340727	0.461637	-2.077	3.14e-21	0.24959
LINF_050019800	0	ND	34.9084	medium	37.8761	25.4688	-0.650158	0.0245859	-8.6e-05	0.999602	-0.615884	0.0331563	-0.0626581	0.81001	0.0625721
LINF_050019900	0	ND	10.7702	low	19.5812	20.1227	0.68656	6.11e-11	0.743193	2.02e-13	-0.0537946	0.701432	0.710616	3.95e-11	0.0325768
LINF_060005000	0	ND	4164.31	high	4308.53	3721.99	-0.289315	0.00795118	-0.0737883	0.379696	-0.227604	0.0356293	-0.0896984	0.286113	0.0159101
LINF_060005100	0	1707	11.9508	low	17.8772	19.0161	0.347168	0.0120087	0.459498	4.52e-06	0.0870841	0.563554	0.229995	0.0707509	0.229503
LINF_320028800	1	6174	8.99355	low	3.73135	7.75722	-0.26634	0.162235	-1.38593	8.21e-15	1.2573	1.68e-07	-1.55149	2.74e-13	0.165568
LINF_060005300	0	300	48.826	medium	67.6977	54.9449	0.0258721	0.86524	0.348739	0.000328939	-0.344631	0.000482307	0.341477	0.000697021	0.00726195
LINF_350007400	1	2539	18.1092	low	7.51985	7.99805	-1.32418	4.6e-13	-1.38491	5.6e-17	-0.0478585	0.811899	-1.30596	3.18e-16	0.0789478
LINF_060005500	0	3028	28.8544	medium	32.0364	34.8157	0.13416	0.232728	0.0284156	0.773137	0.203143	0.103342	-0.0987398	0.383863	0.127155
LINF_350014400	1	2635	68.8991	high	29.0229	60.2734	-0.307901	0.00063409	-1.3707	2.66e-69	1.03668	1.47e-23	-1.37377	1.49e-60	0.00307145
LINF_060005800	0	4241	13.3539	low	15.4621	19.1434	0.348103	0.00499564	0.0921658	0.288988	0.219705	0.0819911	0.0987864	0.288556	0.00662064
LINF_060005900	0	3000	19.5583	low	18.3294	23.5313	0.152994	0.25117	-0.212033	0.0168223	0.301719	0.00321731	-0.178043	0.104731	0.03399
LINF_060006000	0	740	16.1027	low	18.4679	21.8326	0.28286	0.0310821	0.0777577	0.398333	0.160835	0.192522	0.0924543	0.425221	0.0146966
LINF_060006100	0	740	15.8104	low	18.9143	21.7961	0.311067	0.0397612	0.139767	0.182062	0.146317	0.327428	0.135059	0.297784	0.0047076
LINF_060006200	0	589	45.8127	medium	61.5506	54.4635	0.0915751	0.402935	0.304795	6.79e-06	-0.247471	0.0117445	0.309248	5.09e-06	0.00445379
LINF_060006300	0	118	184.646	high	182.512	171.209	-0.253834	0.0106405	-0.138448	0.0492535	-0.132115	0.225763	-0.150139	0.033214	0.0116913
LINF_060006400	0	445	48.533	medium	41.5618	41.7057	-0.330715	0.00435199	-0.345455	5.92e-06	0.0311065	0.82911	-0.390278	0.000183071	0.0448232
LINF_060006500	0	842	89.4317	high	91.4789	81.3791	-0.294389	0.00295313	-0.0893799	0.246796	-0.243423	0.0125465	-0.0801085	0.377375	0.0092714
LINF_060006600	0	340	53.4596	medium	100.342	82.991	0.413353	0.0115443	0.785913	3.89e-16	-0.39582	0.0101662	0.779929	2.11e-11	0.00598408
LINF_060006700	0	247	24.4085	low	48.3602	44.9873	0.760637	7.25e-16	0.864021	6.81e-27	-0.147234	0.144645	0.878541	2.5e-27	0.01452
LINF_060006800	0	562	33.2859	medium	46.6956	48.4006	0.335854	0.00946111	0.36523	0.000115752	-0.0732834	0.635364	0.380152	0.00195356	0.0149218
LINF_060006900	0	40	31.5088	medium	41.8328	42.6364	0.305722	0.00364518	0.287045	0.00021691	-0.0403721	0.720845	0.316716	0.00020454	0.0296703
LINF_060007000	0	558	31.8262	medium	27.0594	30.8247	-0.191545	0.123989	-0.355377	9.51e-07	0.0602742	0.654279	-0.281033	0.00100564	0.0743441
LINF_060007100	0	856	23.0092	low	32.139	16.9577	-0.472523	8.35e-05	0.361121	1.61e-06	-0.91641	8.93e-21	0.415059	1.85e-05	0.0539378
LINF_060007200	0	315	36.8464	medium	64.268	60.0824	0.577939	0.000839646	0.678284	1.47e-06	-0.109134	0.525392	0.658272	2.16e-05	0.0200127
LINF_270010600	0	221	5.71152	low	1.5337	3.25768	-0.861187	0.000356081	-2.00928	2.68e-29	1.06254	0.000292295	-1.94995	1.33e-22	0.0593355
LINF_060007400	0	801	21.6382	low	36.7702	18.8364	-0.433828	5.75e-05	0.645675	3.5e-15	-1.09504	1.11e-31	0.632201	9.98e-17	0.0134741
LINF_060007500	0	377	48.8846	medium	41.0567	37.2624	-0.622015	3.21e-07	-0.375066	0.000170635	-0.0892476	0.473645	-0.561368	3.65e-07	0.186301
LINF_060007600	0	345	42.1667	medium	60.6357	53.3968	0.0406859	0.77397	0.403216	3.25e-06	-0.262756	0.046259	0.273982	0.00543937	0.129234
LINF_060007700	0	597	41.7756	medium	46.4358	58.5833	0.341507	6.77e-05	0.0308915	0.616474	0.314911	7.86e-05	-0.00204791	0.978545	0.0329394
LINF_060007800	0	1019	71.7198	high	124.701	85.9828	0.113793	0.255528	0.676062	7.67e-21	-0.502269	3.61e-09	0.586966	1.93e-15	0.089096
LINF_060007900	0	1012	24.5887	low	22.9615	29.0994	0.137567	0.282688	-0.21838	0.0136337	0.350697	0.00311064	-0.241998	0.00626624	0.0236184
LINF_330039800	0	5101	5.72339	low	3.05958	2.74004	-1.23499	1.09e-09	-1.02132	1.52e-14	-0.275237	0.22016	-0.987762	8.92e-12	0.0335591
LINF_060008100	0	102	25.0966	medium	36.9547	22.9963	-0.263773	0.0216056	0.436759	1.16e-09	-0.705984	7.08e-14	0.41296	1.19e-07	0.0237989
LINF_060008200	0	1606	42.4582	medium	67.7658	70.442	0.639111	2.19e-09	0.551742	7.1e-09	-0.0411619	0.736616	0.651264	2.91e-12	0.099522
LINF_060008300	0	1336	54.1433	medium	105.198	86.2706	0.508544	1.14e-06	0.83711	1.76e-19	-0.322337	0.00119236	0.801372	2.42e-24	0.0357382
LINF_200017800	1	1529	37.4615	medium	15.8123	31.5019	-0.366799	0.0164135	-1.36521	1.61e-66	0.948558	6.67e-10	-1.34451	6.79e-50	0.0206973
LINF_060008500	0	220	28.3587	medium	33.8122	40.1899	0.388117	2.88e-06	0.133061	0.0319419	0.277326	0.000413178	0.0813856	0.30204	0.0516758
LINF_060008600	0	749	19.1188	low	24.8663	16.2041	-0.368844	7.48e-05	0.258496	0.000267417	-0.624187	1.45e-14	0.226127	0.00224568	0.0323688
LINF_060008700	0	187	35.9295	medium	37.5734	33.7455	-0.181832	0.0496948	-0.0572327	0.374285	-0.162565	0.0861068	-0.0485228	0.542924	0.00870996
LINF_060008800	0	194	53.5078	medium	53.3787	47.8559	-0.232491	0.0503757	-0.123822	0.0526744	-0.113016	0.39642	-0.147356	0.0988803	0.0235338
LINF_060008900	0	123	39.8041	medium	35.1278	41.1628	-0.0848503	0.513589	-0.30098	1.25e-05	0.214156	0.108863	-0.327412	0.000235628	0.0264322
LINF_060009000	0	246	143.349	high	130.35	164.058	0.100684	0.291356	-0.258669	0.000813864	0.354197	1.56e-05	-0.282659	8.27e-05	0.0239899
LINF_060009100	0	308	45.4771	medium	51.751	52.7867	0.0909459	0.384583	0.0663703	0.393175	-0.0566473	0.604817	0.118756	0.19018	0.0523859
LINF_060009200	0	124	33.5549	medium	38.8222	31.798	-0.182862	0.039812	0.0895376	0.19301	-0.375183	1.76e-06	0.163318	0.0185309	0.0737809
LINF_340027100	1	6499	3.65485	low	1.54161	2.34208	-0.917119	4.09e-09	-1.36191	7.74e-15	0.472063	0.0230488	-1.41769	2.73e-20	0.0557832
LINF_060009400	0	876	1218.24	high	998.396	902.939	-0.577826	1.1e-11	-0.40959	4.91e-06	-0.188807	0.0356688	-0.417563	6.29e-07	0.00797324
LINF_060009500	0	380	62.448	high	48.8112	52.4344	-0.454268	6.16e-05	-0.477041	2.07e-06	0.0114995	0.934097	-0.49439	2.18e-07	0.0173495
LINF_060009600	0	1046	1070.44	high	865.314	775.002	-0.599859	1.31e-11	-0.429859	1.38e-06	-0.210086	0.0169932	-0.418364	3.93e-07	0.0114952
LINF_060009700	0	1218	26.3389	medium	27.3318	31.9729	0.111956	0.297135	-0.0695679	0.462844	0.222501	0.0196828	-0.139236	0.103637	0.0696678
LINF_060009800	0	49	28.0685	medium	28.2526	32.7797	0.063817	0.629208	-0.111701	0.21394	0.131934	0.2773	-0.0963109	0.270148	0.0153898
LINF_360013000	0	16730	5.78709	low	2.21842	2.7064	-1.05001	0.000135842	-1.50041	1.08e-17	0.656939	0.0381718	-1.7331	1.44e-17	0.232684
LINF_060010000	0	1460	55.4678	medium	103.967	71.9509	0.199875	0.055301	0.785556	2.48e-34	-0.55747	2.46e-09	0.728024	6e-27	0.057532
LINF_060010100	0	174	32.1147	medium	30.2457	40.4221	0.16134	0.0415748	-0.208403	0.00193515	0.337782	4.88e-05	-0.205468	0.00236772	0.00293504
LINF_060010200	0	468	22.3877	low	25.3633	16.6814	-0.558112	9.64e-10	0.059375	0.399311	-0.593498	1.42e-14	0.00624737	0.943666	0.0531276
LINF_060010400	0	348	40.8091	medium	89.7553	73.4338	0.643911	4.16e-08	1.01515	3.15e-34	-0.376646	6.84e-05	0.991528	8.54e-27	0.0236236
LINF_060010500	0	2963	52.5831	medium	78.3458	69.1317	0.214696	0.0291217	0.452895	2.6e-12	-0.225913	0.0165796	0.410777	1.37e-10	0.0421172
LINF_060010600	0	ND	16.9233	low	21.2939	28.7707	0.553012	5.23e-09	0.210461	0.0158629	-0.0465107	0.968074	0.296965	0.384058	0.0865041
LINF_320037800	1	1777	96.6094	high	41.7073	72.16	-0.519529	3.02e-07	-1.33459	2.7e-70	0.823089	1.03e-14	-1.37164	7.65e-86	0.0370458
LINF_060010800	0	133	30.9564	medium	23.6794	27.6018	-0.304351	0.00195589	-0.506869	3.82e-13	0.191178	0.0740957	-0.524438	1.08e-12	0.0175688
LINF_200015500	1	2199	9.98046	low	4.32038	8.88912	-0.277326	0.0282729	-1.32926	1.04e-29	1.02484	2.29e-12	-1.33152	4.35e-33	0.00226448
LINF_060011000	0	288	33.5672	medium	35.9692	28.4558	-0.351145	0.000817533	-0.0225428	0.789489	-0.375715	7.77e-05	-0.00500031	0.955846	0.0175425
LINF_060011100	0	683	23.0306	low	25.4361	20.5413	-0.214666	0.049206	0.0222359	0.736906	-0.291657	0.00637347	0.046864	0.528323	0.0246281
LINF_060011200	0	412	202.715	high	212.535	172.197	-0.368116	1.78e-05	-0.0547943	0.461369	-0.302389	0.000363553	-0.0947221	0.231169	0.0399278
LINF_060011300	0	108	849.074	high	671.088	658.984	-0.4774	1.33e-06	-0.462348	1.45e-06	-0.0576017	0.593295	-0.447892	2.56e-06	0.0144561
LINF_060011400	0	1202	957.913	high	756.921	768.285	-0.440527	2.38e-06	-0.46314	1.46e-07	-0.0193829	0.859112	-0.449243	9.33e-08	0.0138971
LINF_060011500	0	121	24.1968	low	29.0727	35.0723	0.447166	5.04e-09	0.143337	0.0133534	0.23536	0.00873362	0.182036	0.0158963	0.0386983
LINF_060011600	0	172	20.8556	low	24.6829	26.9105	0.265393	0.00125699	0.1222	0.110681	0.0681413	0.48641	0.167753	0.0267853	0.0455528
LINF_280010000	1	9107	9.79748	low	4.26752	5.94766	-0.909793	2.24e-06	-1.31787	2.87e-27	0.340891	0.139947	-1.27952	2.24e-22	0.0383532
LINF_060011800	0	1184	47.5058	medium	49.3263	45.9424	-0.184159	0.0161634	-0.0679045	0.263518	-0.154426	0.0843473	-0.059162	0.421169	0.00874255
LINF_060011900	0	1233	33.0763	medium	37.1069	39.4197	0.122402	0.167929	0.0447316	0.644312	0.0709959	0.56077	0.0221615	0.822647	0.0225701
LINF_060012000	0	613	19.4817	low	18.3004	19.4283	-0.173297	0.0952304	-0.211938	0.0130315	0.0567967	0.691431	-0.259081	0.00578578	0.0471424
LINF_270007450	1	1415	48.6804	medium	21.4655	35.357	-0.576524	0.0344829	-1.29412	3.41e-10	0.756714	0.0119035	-1.36191	3.45e-08	0.0677851
LINF_060012200	0	1504	25.8661	medium	25.813	25.1857	-0.246213	0.0233134	-0.123843	0.0805603	-0.0110054	0.939791	-0.264426	0.00321182	0.140583
LINF_060012300	0	1136	21.2742	low	18.6003	30.888	0.384005	0.00033981	-0.313271	0.00208623	0.679263	4.04e-09	-0.324416	0.000836781	0.0111453
LINF_060012400	0	232	33.9392	medium	43.5334	42.2826	0.272158	0.0109224	0.236057	0.0243289	0.10402	0.460873	0.139434	0.244834	0.0966236
LINF_060012500	0	1699	33.9602	medium	35.0823	35.7345	-0.174239	0.167125	-0.0757494	0.507105	-0.0746638	0.546255	-0.128674	0.187434	0.0529243
LINF_060012600	0	2034	33.5401	medium	29.9904	42.2571	0.205589	0.0616423	-0.281941	0.00046527	0.473914	4.61e-05	-0.297034	0.000415225	0.0150929
LINF_060012700	0	5685	18.6752	low	15.8217	21.92	0.141617	0.242659	-0.359483	0.000626601	0.428893	0.00229577	-0.317057	0.0165205	0.0424255
LINF_060012800	0	2142	16.4677	low	27.7733	22.5909	0.424525	0.00758642	0.631282	8.81e-09	-0.31322	0.041122	0.708095	4.48e-08	0.0768133
LINF_060012900	0	208	35.5032	medium	34.9595	36.1395	-0.0943247	0.271103	-0.143699	0.0184097	0.0498223	0.581235	-0.173486	0.00924425	0.0297864
LINF_210007900	1	1700	338.003	high	152.106	361.543	-0.026979	0.856107	-1.27333	9.6e-91	1.20524	2.85e-22	-1.26085	5.89e-76	0.0124824
LINF_060013100	0	155	28.0524	medium	34.0471	13.0572	-1.25109	4.09e-49	0.158067	0.0186948	-1.3859	2.96e-58	0.105753	0.152854	0.0523147
LINF_060013200	0	771	18.4207	low	40.6931	37.185	0.917627	8.84e-18	1.02162	8.86e-46	-0.129976	0.231678	1.01792	2.75e-43	0.00369415
LINF_060013300	0	3352	20.5454	low	25.9384	20.6298	-0.0411291	0.721686	0.216387	0.00106608	-0.280773	0.00393596	0.20999	0.00587491	0.00639687
LINF_060013400	0	4332	10.63	low	8.53514	12.0921	0.138593	0.412173	-0.434308	6.61e-05	0.538345	0.000116219	-0.428672	0.00105692	0.00563609
LINF_190010900	0	5109	5.96311	low	2.7836	3.91637	-0.634902	0.00385677	-1.21372	2.92e-14	0.664753	0.00376284	-1.32703	2.92e-16	0.113318
LINF_220011700	0	1165	5.99096	low	3.61883	6.5802	0.099667	0.507109	-0.848714	9.08e-17	0.869495	4.24e-11	-0.798986	1.05e-11	0.0497279
LINF_060013700	0	2282	20.6877	low	18.2448	23.3658	0.068014	0.513952	-0.30232	0.00035068	0.294754	0.00101004	-0.256508	0.00169328	0.0458121
LINF_060013800	0	310	24.5571	low	21.076	23.2258	-0.162084	0.180074	-0.340335	6.26e-07	0.147189	0.243616	-0.337775	6.22e-06	0.00256004
LINF_060013900	0	1946	15.208	low	21.5778	27.1393	0.680407	4.46e-07	0.382119	3.85e-05	0.371355	0.00548126	0.278452	0.00738529	0.103667
LINF_060014000	0	983	25.0056	medium	24.4432	30.7308	0.174807	0.0428527	-0.153365	0.0277955	0.272004	0.00546479	-0.126746	0.136544	0.0266194
LINF_060014100	0	1297	56.656	medium	54.0518	77.3089	0.361075	0.000637705	-0.190881	0.0827342	0.559938	2.41e-07	-0.228157	0.0208952	0.0372757
LINF_060014200	0	556	30.633	medium	29.2201	31.6124	-0.0872695	0.495371	-0.18844	0.0328704	0.0737329	0.609412	-0.189828	0.0472479	0.00138788
LINF_060014300	0	1038	63.1144	high	171.259	42.6387	-0.712342	6.8e-13	1.31906	1.59e-61	-2.01066	7.89e-175	1.26935	4e-60	0.0497165
LINF_060014400	0	1098	47.4996	medium	49.2332	71.8128	0.43897	1.93e-07	-0.0678638	0.361488	0.525936	5.57e-10	-0.116254	0.120318	0.0483903
LINF_060014500	0	2020	56.44	medium	52.7292	54.5643	-0.188095	0.0375618	-0.218951	0.0122829	0.0240443	0.854721	-0.241587	0.0136817	0.022636
LINF_060014600	0	140	34.7022	medium	35.6313	39.7993	0.128735	0.205832	-0.0840166	0.254694	0.169055	0.0543879	-0.069458	0.419131	0.0145586
LINF_060014700	0	388	24.0777	low	28.6281	29.6185	0.183543	0.0401363	0.129627	0.0655463	-0.0013828	0.990214	0.155773	0.0472646	0.0261458
LINF_060014800	0	525	51.0398	medium	75.9015	51.1656	-0.158522	0.215486	0.45254	9.68e-05	-0.604283	2.2e-06	0.416781	0.000206963	0.0357597
LINF_150015400	2	2456	39.7758	medium	18.1549	31.0108	-0.488594	0.000215784	-1.25175	8.14e-50	0.7023	2.31e-07	-1.21971	1.36e-50	0.0320385
LINF_060015000	0	1058	32.4933	medium	37.9069	35.3861	-0.0332517	0.758568	0.098726	0.224972	-0.137387	0.13308	0.0746936	0.324196	0.0240325
LINF_060015100	0	375	18.1531	low	22.4828	24.7176	0.322375	0.00335907	0.188978	0.0243075	0.20481	0.0449082	0.0879716	0.361747	0.101006
LINF_060015200	0	455	26.2145	medium	30.2078	33.301	0.240867	0.00698889	0.0833237	0.326822	0.131332	0.190467	0.0797933	0.336012	0.00353039
LINF_060015300	0	654	68.6817	high	100.027	73.2139	-0.0248646	0.833569	0.420966	1.09e-09	-0.533422	3.93e-09	0.479459	5.19e-10	0.0584928
LINF_060015400	0	212	23.9425	low	23.6682	33.0164	0.33791	0.00219525	-0.136807	0.112293	0.427626	1.69e-05	-0.118971	0.206077	0.0178369
LINF_060015500	0	1742	30.3242	medium	37.148	28.9615	-0.139561	0.146469	0.172578	0.011733	-0.405291	1.11e-05	0.236513	0.00181984	0.0639354
LINF_060015600	0	509	25.2136	medium	29.3705	25.9857	-0.100446	0.240426	0.0984657	0.108619	-0.180988	0.0442819	0.0509006	0.51641	0.0475652
LINF_060015700	0	170	32.9277	medium	69.9305	65.5357	0.785243	1.5e-07	0.965299	1.08e-25	-0.193593	0.193816	0.949867	8.28e-14	0.0154323
LINF_060015800	0	248	20.4932	low	33.0487	30.6316	0.403407	4.19e-05	0.567712	2.82e-15	-0.18782	0.0856791	0.562548	2.36e-09	0.00516367
LINF_060015900	0	255	20.0044	low	33.4446	31.6985	0.477677	5.04e-05	0.620543	1.05e-17	-0.187155	0.12174	0.635202	7.48e-19	0.0146585
LINF_060016000	0	626	69.1759	high	90.981	117.277	0.669444	4.64e-10	0.272693	0.000418924	0.355622	5.48e-05	0.284418	0.00213182	0.0117244
LINF_060016100	0	27	27.9509	medium	46.2574	24.9178	-0.23708	0.110778	0.605157	2.28e-15	-0.870905	2.79e-11	0.60373	2.97e-16	0.00142733
LINF_060016200	0	452	38.1836	medium	36.6769	35.1781	-0.264049	0.00649425	-0.179719	0.00238054	-0.135841	0.175675	-0.157597	0.0238306	0.022122
LINF_060016300	0	1470	243.565	high	227.846	225.232	-0.244541	0.025262	-0.219924	0.0102346	-0.100789	0.336775	-0.171997	0.0374819	0.0479274
LINF_280008300	3	8851	3.59731	low	1.63492	2.27203	-0.589344	0.0323148	-1.24373	2.44e-05	0.5306	0.0786876	-1.1473	3.32e-05	0.0964294
LINF_060016500	0	1122	68.8631	high	99.3576	81.5698	0.040083	0.699667	0.406264	1.11e-08	-0.362026	2.94e-05	0.372775	9.15e-07	0.033489
LINF_180010900	1	6885	6.41283	low	2.94516	3.38476	-1.07249	6.53e-07	-1.23912	1.12e-15	0.351482	0.201749	-1.45115	2.53e-14	0.21203
LINF_060016700	0	640	17.4986	low	24.8071	16.3655	-0.2352	0.040691	0.381664	7.66e-07	-0.743444	2e-13	0.478243	6.41e-09	0.0965792
LINF_320025500	1	1753	64.112	high	29.6438	69.7776	-0.00445951	0.978833	-1.23209	3.99e-56	1.20294	6.94e-17	-1.23609	2.89e-39	0.00400091
LINF_260022000	1	1478	207.446	high	96.1044	155.529	-0.526962	4.92e-07	-1.2317	5.15e-94	0.691824	5.19e-11	-1.24735	1e-91	0.0156471
LINF_060017000	0	195	35.0299	medium	79.3485	67.6877	0.729849	1.33e-08	1.05596	7.9e-32	-0.283751	0.0179179	0.984492	2.58e-22	0.0714665
LINF_060017100	0	127	43.6905	medium	81.134	76.7757	0.51781	2.84e-05	0.769892	8.4e-23	-0.170534	0.152134	0.658613	2.48e-17	0.111279
LINF_060017200	0	299	38.3833	medium	57.9261	47.3805	0.245491	0.0180102	0.471499	5.73e-15	-0.278071	0.00402396	0.493956	3.04e-13	0.0224576
LINF_060017300	0	34	39.8225	medium	65.6732	72.345	0.741897	1.14e-12	0.602058	1.97e-12	0.0752161	0.528969	0.636494	3.52e-19	0.0344359
LINF_060017400	0	222	35.989	medium	45.0455	52.8564	0.395864	0.000307023	0.201923	0.000645023	0.185324	0.105103	0.180763	0.00781979	0.0211596
LINF_060017500	0	637	214.183	high	217.494	281.949	0.194756	0.0360252	-0.100907	0.285645	0.300931	0.000415625	-0.134858	0.116268	0.0339513
LINF_060017600	0	63	75.7193	high	101.691	112.761	0.434176	6.03e-08	0.301912	2.91e-05	0.150544	0.0921341	0.25456	0.000274266	0.0473523
LINF_060017700	0	250	91.016	high	94.4947	84.4421	-0.222064	0.0521523	-0.0677027	0.548606	-0.238703	0.0517933	-0.0121666	0.92166	0.0555361
LINF_120009800	0	5762	6.04293	low	1.65308	3.7228	-0.76563	5.87e-05	-1.98775	8.92e-31	1.0839	8.98e-08	-1.87772	1.73e-26	0.110032
LINF_310022700	0	6536	6.06183	low	1.74896	7.27774	0.0441793	0.853375	-1.90228	3.68e-17	1.95392	1.66e-17	-1.93832	9.24e-22	0.0360398
LINF_060018000	0	76	19.2424	low	30.67	11.2501	-0.833433	1.38e-07	0.553036	1.51e-10	-1.54268	2.85e-33	0.679086	3.47e-11	0.12605
LINF_210020600	1	2534	99.8583	high	46.6547	76.4772	-0.473093	0.000776587	-1.21989	1.05e-84	0.667861	4.93e-06	-1.16963	5.5e-53	0.0502528
LINF_060018200	0	370	47.2805	medium	45.6376	60.6837	0.233983	0.00626315	-0.172323	0.0151318	0.35716	4.96e-05	-0.15266	0.0401009	0.0196626
LINF_060018300	0	70	69.4298	high	81.1998	91.0527	0.346212	0.00033877	0.104073	0.141838	0.163979	0.109523	0.152901	0.067409	0.0488276
LINF_150023000	1	1793	26.429	medium	12.3998	20.8041	-0.540625	0.000120285	-1.21161	2.14e-41	0.602111	2.81e-05	-1.17207	1.84e-33	0.0395416
LINF_060018500	0	173	88.3839	high	138.387	135.544	0.484294	0.000240366	0.52396	2.26e-06	0.0353059	0.798538	0.420126	0.000184549	0.103834
LINF_060018600	0	355	73.1579	high	114.764	119.655	0.590104	7.55e-11	0.527093	1.51e-10	0.0892442	0.350504	0.471982	5.91e-09	0.0551119
LINF_060018700	0	1141	98.3208	high	112.538	115.11	0.124904	0.266867	0.0739909	0.361666	-0.00976635	0.942432	0.105345	0.225574	0.0313544
LINF_060018800	0	ND	193.075	high	303.41	414.16	0.963446	7.12e-13	0.530631	2.23e-14	0.4126	0.00353934	0.523182	4.38e-14	0.00744926
LINF_360040000	0	3354	6.40319	low	2.33161	5.35322	-0.446048	0.039553	-1.57366	7.7e-40	1.14945	1.22e-07	-1.62215	1.45e-35	0.0484881
LINF_310020900	1	8355	6.51924	low	3.05437	7.76143	0.141146	0.406372	-1.21079	1.34e-19	1.50202	1.62e-26	-1.39037	1.23e-21	0.17958
LINF_060005200	2	5345	40.4384	medium	51.0431	62.7812	0.567266	7.65e-05	0.216804	0.0713897	0.283054	0.0654117	0.255046	0.0350944	0.038242
LINF_060019200	0	ND	90.6224	high	74.2507	93.982	-0.0709537	0.649793	-0.409873	1.98e-08	0.334596	0.0129225	-0.436507	1.13e-09	0.0266343
LINF_070005000	0	ND	16.7693	low	18.2757	13.3373	-0.537235	4.1e-07	0.00382556	0.966893	-0.508094	8.11e-07	-0.0587779	0.535059	0.0626035
LINF_070005100	0	121	56.752	medium	52.4064	56.9618	-0.121515	0.30754	-0.238051	0.0286524	0.00225899	0.988215	-0.152494	0.194438	0.0855578
LINF_070005200	0	534	122.694	high	109.185	47.0917	-1.49191	3.39e-37	-0.28901	0.00111962	-1.25829	2.91e-32	-0.262134	0.00176539	0.026876
LINF_070005300	0	89	89.2903	high	101.069	60.5972	-0.749022	8.48e-11	0.0564005	0.489339	-0.738712	7.36e-11	-0.0382043	0.685412	0.0946048
LINF_070005400	0	165	25.1458	medium	43.8634	12.3652	-1.20054	1.05e-12	0.681473	1.09e-11	-1.83922	2.75e-36	0.611671	8.48e-09	0.0698022
LINF_340020200	1	1363	36.1383	medium	17.0218	24.1304	-0.690339	2.16e-07	-1.20839	1.27e-33	0.51601	0.000550899	-1.23531	1.3e-44	0.0269131
LINF_070005600	0	494	152.397	high	170.872	148.04	-0.1642	0.0561463	0.0425516	0.589139	-0.220258	0.00494604	0.0271964	0.712421	0.0153552
LINF_070005700	0	248	71.8167	high	78.2733	75.2465	-0.114049	0.319162	0.00183506	0.987145	-0.126633	0.296284	-0.0160098	0.875804	0.0178449
LINF_330029000	1	7069	11.0962	low	5.30523	9.90204	-0.223908	0.190632	-1.18334	7.06e-24	0.954917	4.32e-13	-1.2085	1.7e-15	0.0251635
LINF_070005900	0	1393	59.5634	medium	81.3477	60.8937	-0.125129	0.113393	0.328647	2.62e-06	-0.453524	2.45e-08	0.299025	2.06e-05	0.0296218
LINF_070006000	0	2285	38.1688	medium	40.1801	45.088	0.0877894	0.325857	-0.0473735	0.495996	0.145973	0.103338	-0.0875852	0.248456	0.0402116
LINF_070006100	0	629	37.3527	medium	39.0305	40.0399	0.000248539	0.998302	-0.0555242	0.553652	-0.0232801	0.854268	-0.00584839	0.955709	0.0496758
LINF_070006200	0	450	25.999	medium	18.9509	24.0793	-0.255036	0.0184153	-0.576616	3.09e-20	0.317149	0.0049414	-0.60092	1.95e-15	0.0243035
LINF_070006300	0	154	8.39295	low	13.0477	13.2708	0.613569	4e-07	0.516929	2.66e-07	-0.114575	0.39657	0.699222	2.93e-10	0.182293
LINF_070006400	0	261	43.0933	medium	71.5877	51.7806	0.20127	0.05229	0.610578	1.62e-12	-0.459996	4.91e-08	0.632081	1.78e-16	0.0215033
LINF_070006500	0	7	23.9135	low	38.3697	25.0654	-0.0107972	0.929579	0.561737	2.34e-13	-0.631856	6.23e-13	0.5916	1.84e-12	0.0298623
LINF_070006600	0	ND	37.6187	medium	53.8306	50.3743	0.192148	0.219186	0.39463	0.000292635	-0.244855	0.113381	0.408956	0.00139631	0.0143258
LINF_070006700	0	ND	20.6046	low	23.4619	24.1786	-0.0150906	0.904394	0.0644716	0.455108	-0.153923	0.159197	0.108891	0.169711	0.0444193
LINF_070006800	0	3710	33.0234	medium	29.5996	37.2436	0.162482	0.323959	-0.279686	0.03166	0.388087	0.0169835	-0.255319	0.0930563	0.0243663
LINF_070006900	0	94	25.5253	medium	22.49	27.6552	-0.0122797	0.912376	-0.303201	0.00167735	0.318907	0.00945244	-0.360967	0.000814582	0.0577659
LINF_070007000	0	162	6.49502	low	4.76519	6.51492	-0.130903	0.248146	-0.566331	9.99e-14	0.28316	0.00725628	-0.443555	9.35e-07	0.122776
LINF_070007100	0	1764	28.9128	medium	45.4417	41.1683	0.40744	9.84e-05	0.530125	4.21e-12	-0.18506	0.105137	0.563706	8.66e-12	0.0335802
LINF_070007200	0	702	28.0735	medium	35.0583	36.7628	0.266818	0.0014334	0.199623	0.00222681	0.013029	0.892834	0.224415	0.00141415	0.0247929
LINF_070007300	0	344	14.7453	low	28.5752	21.9619	0.256872	0.13876	0.831619	2.09e-17	-0.464774	0.00173398	0.691452	1.86e-07	0.140168
LINF_070007400	0	512	57.0577	medium	69.9629	70.7867	0.202299	0.0217725	0.172948	0.00414241	0.0686494	0.501237	0.105212	0.135116	0.0677361
LINF_070007500	0	20	158.669	high	320.636	306.062	0.826343	2.53e-14	0.89308	2.29e-22	-0.0742618	0.471445	0.872107	1.62e-20	0.0209731
LINF_070007600	0	129	30.8937	medium	40.749	41.164	0.259305	0.00673164	0.278288	7.93e-06	-0.0484528	0.626413	0.278672	0.00022341	0.000384166
LINF_070007700	0	565	20.5219	low	18.6071	21.2944	-0.045161	0.74238	-0.261024	0.00235301	0.158157	0.229761	-0.232227	0.0173372	0.0287971
LINF_070007800	0	2240	37.5951	medium	80.6786	70.617	0.774932	3.09e-11	0.978731	7.17e-48	-0.247729	0.0271362	0.992236	5.42e-41	0.013505
LINF_280019900	1	2183	4.73672	low	2.28887	4.73825	-0.203215	0.480623	-1.16931	4.62e-10	1.15901	0.000112162	-1.38795	8.84e-12	0.218643
LINF_110012200	0	3029	6.52135	low	3.0871	7.82482	-0.0808651	0.646472	-1.19708	2.14e-19	1.01093	1.69e-09	-1.11971	3.85e-14	0.0773683
LINF_070008100	0	2338	83.6391	high	84.3599	83.0601	-0.0959226	0.343732	-0.109642	0.289021	-0.040824	0.723222	-0.0839419	0.362584	0.0256996
LINF_070008200	0	887	27.9965	medium	25.5024	28.9052	-0.113168	0.207114	-0.255822	0.00159506	0.156368	0.114544	-0.299219	0.000106752	0.043397
LINF_220008300	0	1172	6.61343	low	2.74522	4.83788	-0.49768	0.000134789	-1.38475	1.01e-15	0.815881	1.39e-05	-1.34091	1.21e-17	0.0438392
LINF_150011300	0	ND	6.64364	low	4.75271	6.32649	-0.207202	0.318396	-0.600641	0.000231635	0.308833	0.175058	-0.544427	0.00274909	0.0562142
LINF_070008500	0	368	31.5703	medium	43.4608	42.4759	0.304304	0.000628668	0.340996	6.77e-08	-0.0962741	0.261923	0.37103	3.47e-07	0.0300344
LINF_070008600	0	434	21.8664	low	32.2573	32.0148	0.407608	0.000108882	0.438747	2.17e-10	-0.0271277	0.820404	0.405558	8.84e-07	0.0331891
LINF_280014700	0	5351	6.65272	low	3.89592	5.69667	-0.396734	0.001749	-0.890965	7.38e-14	0.517654	8.33e-05	-0.943086	3.85e-19	0.052121
LINF_070008900	0	332	35.4826	medium	41.6517	50.6951	0.374381	2.47e-05	0.109278	0.151847	0.227732	0.00629079	0.1178	0.135256	0.00852198
LINF_070009000	0	595	45.0888	medium	86.1034	61.9818	0.190275	0.157223	0.812016	1.02e-17	-0.519072	3.55e-05	0.680093	4.34e-10	0.131922
LINF_170012800	1	3287	11.2541	low	5.4331	11.2421	-0.0118853	0.956801	-1.16508	2.53e-13	1.09416	4.83e-11	-1.13579	3.83e-11	0.0292864
LINF_070009200	0	861	24.3768	low	22.0463	22.8114	-0.213268	0.0282561	-0.265613	0.000624984	0.0599398	0.581525	-0.302225	6.44e-05	0.0366129
LINF_070009300	0	366	20.3696	low	24.4984	24.897	0.184241	0.062478	0.145029	0.0349772	-0.0745315	0.461032	0.22916	0.00280122	0.084131
LINF_070009400	0	603	17.0703	low	26.0038	25.5124	0.530907	1.15e-07	0.485177	1.84e-10	-0.0331277	0.764174	0.535211	2.86e-10	0.0500341
LINF_350050300	1	4765	7.42497	low	3.59739	7.05598	-0.0569126	0.831313	-1.16221	6.14e-09	0.92683	0.000376508	-1.01193	1.84e-05	0.150273
LINF_070009600	0	836	76.2086	high	132.247	69.8654	-0.263959	0.0590541	0.672849	5.53e-12	-0.937119	1.96e-15	0.644078	5.19e-10	0.0287711
LINF_070009700	0	516	167.027	high	173.947	153.557	-0.232208	0.0138566	-0.0637826	0.458445	-0.223866	0.0232074	-0.0370576	0.685502	0.026725
LINF_070009800	0	406	37.6795	medium	50.9603	30.032	-0.419103	0.00197588	0.313591	0.000721073	-0.791697	1.61e-11	0.343886	0.0010976	0.0302955
LINF_070009900	0	138	69.7558	high	88.1245	78.6352	-0.0112738	0.942867	0.215388	0.0495481	-0.287785	0.0272857	0.248051	0.0590498	0.0326628
LINF_070010000	0	599	39.6994	medium	36.2543	38.673	-0.218436	0.0159218	-0.25154	7.3e-05	0.0552663	0.617126	-0.302431	3.91e-05	0.0508913
LINF_070010100	0	ND	37.9347	medium	34.0233	50.8873	0.295723	0.00884759	-0.276473	0.000140855	0.519795	1.64e-06	-0.253037	0.000476911	0.0234364
LINF_070010200	0	55	38.2413	medium	52.0287	28.4634	-0.427482	0.0072659	0.320891	0.0194653	-0.85021	8.32e-09	0.394177	0.00544101	0.073286
LINF_350055500	0	11710	6.72778	low	2.69692	3.96554	-2.64625	1.09e-15	-1.43856	5.18e-63	0.0473334	0.944723	-2.72207	7e-18	1.28351
LINF_070010400	0	1759	29.7732	medium	26.4496	34.0431	0.0362456	0.806041	-0.289797	0.0066835	0.242191	0.0659927	-0.235389	0.0527066	0.0544079
LINF_070010500	0	493	1407.68	high	1051.85	952.009	-0.709623	2.97e-21	-0.542432	5.36e-14	-0.181504	0.0275103	-0.556706	2.7e-15	0.014274
LINF_070010600	0	392	1364.84	high	1011.07	924.401	-0.710249	3.78e-21	-0.554814	2.52e-14	-0.172148	0.0404588	-0.566677	4.21e-16	0.0118632
LINF_070010700	0	1853	63.8747	high	78.0656	63.5476	-0.0813365	0.524879	0.165976	0.0666014	-0.323626	0.000460278	0.213812	0.0228895	0.0478366
LINF_350040600	1	6470	2.3141	low	1.83362	3.45992	0.136941	0.695914	-0.451338	0.0716784	1.03404	0.00144866	-0.926549	0.000567596	0.475211
LINF_070010900	0	6548	16.9569	low	21.9875	13.4444	-0.46845	1.75e-06	0.253639	0.00129431	-0.776255	3.22e-16	0.278507	0.00124415	0.0248676
LINF_150011900	0	ND	6.8297	low	4.8842	6.3517	-0.274699	0.177621	-0.60193	7.43e-05	0.230024	0.327993	-0.533012	0.00308315	0.068918
LINF_070011100	0	1167	51.7253	medium	70.9481	69.6299	0.248653	0.0298864	0.335363	4.43e-05	-0.10574	0.380893	0.32522	0.000274894	0.0101432
LINF_070011200	0	363	51.2851	medium	50.4783	74.5528	0.449883	2.93e-06	-0.143731	0.0159669	0.521574	4.41e-08	-0.100598	0.168355	0.0431332
LINF_070011300	0	310	49.4706	medium	40.4205	83.769	0.636671	1.76e-08	-0.410779	2.53e-08	1.02609	1.76e-22	-0.418214	1.86e-08	0.00743462
LINF_070011400	0	798	25.7776	medium	32.4372	33.404	0.270947	0.00223153	0.210623	0.000838808	0.000157693	0.998997	0.240957	0.00403305	0.030334
LINF_070011500	0	834	45.3921	medium	60.7952	66.6283	0.462698	1.29e-09	0.300117	4.04e-06	0.106096	0.214373	0.327409	1.02e-06	0.0272915
LINF_070011600	0	408	50.3114	medium	55.1936	73.4793	0.4573	6.62e-05	0.0119504	0.921269	0.397349	0.00045262	0.0311148	0.778529	0.0191644
LINF_070011700	0	307	52.592	medium	80.9376	74.9371	0.359256	0.00137331	0.501689	1.78e-07	-0.0630939	0.630465	0.393539	0.000298638	0.10815
LINF_070011800	0	584	50.0898	medium	42.4431	48.0481	-0.242071	0.0431475	-0.359612	3.1e-10	0.0990868	0.460863	-0.369333	5.46e-09	0.00972085
LINF_070011900	0	1290	51.4715	medium	58.8397	55.9783	-0.0429854	0.671451	0.0730495	0.402418	-0.0988274	0.349377	0.0264798	0.77486	0.0465697
LINF_070012000	0	545	97.8028	high	104.364	100.839	-0.0340019	0.768965	-0.0282882	0.679928	-0.070273	0.492425	0.00780412	0.927545	0.0360923
LINF_310021500	1	10208	12.4924	low	6.09154	12.6564	-0.150892	0.327997	-1.15514	9.48e-28	1.02019	9.3e-12	-1.20076	3.52e-17	0.0456175
LINF_070012150	0	ND	15.9813	low	16.4576	24.9162	0.523494	0.00713839	-0.0770141	0.634563	0.580625	0.00274027	-0.0855281	0.668311	0.00851405
LINF_070012200	0	697	40.5258	medium	46.0414	48.8419	0.231967	0.00713839	0.0620233	0.360334	0.0856865	0.377624	0.117082	0.151169	0.0550591
LINF_070012300	0	683	49.8013	medium	56.56	54.6951	0.0527741	0.718237	0.0617327	0.51396	-0.138568	0.288774	0.161984	0.10907	0.100251
LINF_070012400	0	1873	988.341	high	774.214	749.628	-0.531454	4.8e-08	-0.475441	3.07e-08	-0.090644	0.331521	-0.469202	1.46e-08	0.00623891
LINF_070012500	0	1392	25.9263	medium	21.2325	23.711	-0.1894	0.0786739	-0.40855	6.42e-08	0.163231	0.129045	-0.381524	1.54e-06	0.0270258
LINF_070012600	0	364	32.8369	medium	30.8274	35.3284	-0.0167714	0.888933	-0.212053	0.00163048	0.194168	0.0552346	-0.239298	0.00139164	0.0272457
LINF_070012700	0	417	89.1073	high	74.5148	99.1928	0.0440105	0.691372	-0.379773	5.41e-07	0.40643	8.21e-06	-0.391676	5.48e-07	0.0119027
LINF_070012800	0	1559	34.2825	medium	48.3079	30.4386	-0.240588	0.0321762	0.373214	3.96e-05	-0.621913	1.65e-10	0.352357	0.000117959	0.0208569
LINF_070012900	0	238	52.0729	medium	45.296	58.8517	0.0164081	0.87116	-0.321907	4.31e-09	0.381788	5.73e-06	-0.394162	2.78e-11	0.0722554
LINF_170007400	1	7548	18.054	low	8.84266	16.6432	-0.273618	0.00114889	-1.15026	1.56e-38	0.888722	7.13e-19	-1.19207	2.43e-45	0.0418092
LINF_320018400	0	4881	7.03095	low	3.92562	8.47674	0.0763341	0.650387	-0.957501	1.31e-09	1.26715	1.43e-17	-1.22044	6.37e-17	0.262942
LINF_070013200	0	2839	45.9718	medium	61.8101	64.0879	0.334202	0.00389009	0.305795	0.000157861	-0.00447407	0.974331	0.30931	0.00234422	0.0035151
LINF_320013600	0	7477	7.11852	low	3.00264	7.09109	-0.132507	0.479225	-1.36244	4.87e-26	1.15466	7.29e-14	-1.31505	1.58e-23	0.0473871
LINF_070013400	0	685	40.8059	medium	40.0719	45.0472	0.0163137	0.89129	-0.148578	0.144773	0.197123	0.0868904	-0.209612	0.0340683	0.0610336
LINF_070013500	0	2846	22.9742	low	19.6618	27.37	0.0786733	0.387338	-0.346066	3.6e-06	0.421851	4.33e-05	-0.372728	2.51e-05	0.0266623
LINF_270016000	2	6422	13.845	low	6.80647	11.7969	-0.310504	0.0449943	-1.14326	1.12e-25	0.777985	1.54e-07	-1.11742	4.34e-20	0.0258384
LINF_070013700	0	37	33.4677	medium	36.1821	47.4365	0.347323	0.00234696	-0.00868498	0.93071	0.336353	0.00248721	-0.0175469	0.864288	0.00886194
LINF_070013800	0	973	29.6179	medium	39.1998	18.445	-0.667607	6.3e-06	0.282602	0.0018147	-1.07375	3.38e-19	0.378313	0.000664139	0.0957104
LINF_140011000	0	3893	7.34858	low	4.13945	7.82417	-0.253723	0.261646	-0.947331	1.96e-09	0.753759	0.000215928	-1.03679	2.58e-08	0.089459
LINF_260021900	1	1478	218.401	high	108.076	168.049	-0.487717	2.75e-06	-1.13638	1.79e-71	0.636131	9.85e-10	-1.15244	1.09e-75	0.0160601
LINF_070014100	0	465	33.7929	medium	43.9286	41.7486	0.183135	0.148242	0.2569	0.00108484	-0.0624309	0.69445	0.216481	0.0377955	0.0404182
LINF_070014200	0	902	43.4774	medium	37.3337	38.0214	-0.349713	0.00106963	-0.340503	2.92e-08	-0.0765015	0.521036	-0.302278	0.000141057	0.0382245
LINF_070014300	0	3106	113.481	high	109.097	129.672	0.00978023	0.959497	-0.179749	0.143954	0.126383	0.487529	-0.145483	0.315518	0.034266
LINF_330039100	0	2606	7.43074	low	2.7045	5.15187	-0.799323	1.1e-06	-1.57574	3.24e-52	0.926979	2.96e-07	-1.75416	1.18e-57	0.17842
LINF_230015000	0	10957	7.59823	low	3.85874	2.984	-1.20992	6.84e-10	-1.09466	2.17e-12	-0.266265	0.283439	-0.970871	3.09e-08	0.123786
LINF_290020500	0	4400	7.92364	low	4.65885	5.74687	-0.641053	3.04e-05	-0.884487	3.12e-14	0.238622	0.218921	-0.908979	1.92e-11	0.024492
LINF_070014700	0	9169	93.726	high	96.1904	99.485	-0.0368425	0.769447	-0.0860398	0.387806	-0.0306188	0.796357	-0.0349478	0.732968	0.0510921
LINF_070014800	0	574	8.90465	low	7.96518	10.6753	0.0449285	0.758257	-0.278883	0.0123653	0.35547	0.00332919	-0.338996	0.000778972	0.0601129
LINF_070014900	0	4361	52.1472	medium	43.9636	39.9412	-0.579771	1.18e-05	-0.364899	0.000180257	-0.184742	0.192175	-0.42377	0.000101231	0.0588716
LINF_070015000	0	4664	13.0324	low	9.57647	13.4627	-0.109941	0.493634	-0.563859	1.03e-09	0.360917	0.00821611	-0.498803	1.55e-06	0.0650555
LINF_340016100	1	8198	10.2511	low	5.03515	7.79136	-0.56294	0.0325174	-1.13321	3.68e-05	0.767903	0.0303507	-1.35496	1.2e-07	0.221746
LINF_120009900	0	11809	7.94576	low	2.67302	5.23835	-0.749607	3.93e-06	-1.68891	9.5e-39	0.995525	3.06e-05	-1.77095	1.62e-22	0.0820384
LINF_070015300	0	323	21.5208	low	26.7582	31.5449	0.391393	3.83e-06	0.193669	0.00655101	0.156427	0.0902248	0.205661	0.00866469	0.0119915
LINF_070015400	0	1594	23.6205	low	38.2103	39.7761	0.640179	2.53e-08	0.571976	1.77e-09	0.0978841	0.380893	0.513402	3.58e-07	0.0585748
LINF_070015500	0	160	34.146	medium	29.0304	30.4274	-0.278038	0.000510923	-0.355863	3.09e-07	0.0711489	0.496015	-0.378381	3.31e-07	0.0225187
LINF_070015600	0	938	55.5863	medium	49.6021	56.4963	-0.12435	0.207863	-0.287859	0.000539786	0.0802896	0.508427	-0.233527	0.0143032	0.054332
LINF_070015700	0	3172	27.3084	medium	25.6053	31.514	0.0650431	0.477362	-0.213348	0.000650551	0.302189	0.00150327	-0.266327	0.000571794	0.0529787
LINF_160010000	2	3543	17.2957	low	8.6286	20.0552	-0.0616489	0.839799	-1.12518	3.61e-12	1.00777	0.000225795	-1.0964	2.13e-11	0.0287799
LINF_070015900	0	1054	22.8309	low	27.4832	23.8262	-0.0413305	0.727397	0.146997	0.057908	-0.250773	0.0066213	0.179583	0.039554	0.0325857
LINF_070016000	0	478	28.9861	medium	31.71	33.1313	0.0989777	0.247119	0.00714539	0.921944	0.0617802	0.50201	0.0080785	0.916552	0.000933108
LINF_070016100	0	4357	53.2488	medium	86.6048	56.3482	-0.0301862	0.837768	0.57892	3.41e-09	-0.671116	2.97e-09	0.612238	1.07e-09	0.0333185
LINF_330041000	0	1319	8.06404	low	4.32773	7.95675	-0.122113	0.399259	-1.01814	2.34e-25	0.778347	9.5e-09	-0.929141	7.18e-18	0.0889963
LINF_070016300	0	1129	112.248	high	99.173	123.285	-0.00999257	0.941763	-0.300297	4.39e-07	0.235065	0.047527	-0.273626	0.000127439	0.0266716
LINF_070016400	0	362	60.3331	medium	98.6896	62.5901	-0.0990311	0.449491	0.587414	6.24e-11	-0.687629	2.6e-13	0.559679	7.7e-10	0.0277346
LINF_070016500	0	557	29.2906	medium	37.1539	39.5106	0.35375	2.53e-06	0.221898	0.000869372	0.142562	0.115043	0.18201	0.0129674	0.0398878
LINF_320024700	1	2697	7.43701	low	3.71429	10.8445	0.470562	0.00114889	-1.12177	8.87e-21	1.48781	2.06e-23	-1.04656	7.14e-13	0.0752112
LINF_070016700	0	44	34.7612	medium	75.1777	68.419	0.761578	7.91e-12	0.99147	1.33e-54	-0.20692	0.0502936	0.939104	5.64e-35	0.0523662
LINF_070016800	0	228	36.7628	medium	77.35	59.3763	0.516448	5.67e-05	0.951075	3.52e-23	-0.492653	1.17e-05	0.979626	2.77e-24	0.0285505
LINF_070016900	0	482	31.3768	medium	40.8687	45.0218	0.453437	0.000711198	0.257078	0.00700011	0.110099	0.431663	0.314011	0.00571008	0.0569324
LINF_070017000	0	1344	46.3242	medium	44.8776	50.2466	0.0220275	0.848643	-0.165756	0.0419011	0.175985	0.0860113	-0.182975	0.0100143	0.0172194
LINF_070017100	0	353	75.3724	high	108.399	103.433	0.298243	0.0238217	0.399753	0.00066014	-0.0658776	0.605938	0.334804	0.000883067	0.0649494
LINF_070017200	0	120	33.6389	medium	46.749	35.3117	-0.119406	0.372155	0.351719	5.6e-05	-0.437433	1.02e-05	0.289792	0.00437307	0.0619268
LINF_070017300	0	715	29.4515	medium	30.4561	32.0616	-0.0240115	0.836836	-0.0726959	0.310208	0.140987	0.187064	-0.193852	0.0207541	0.121156
LINF_070017400	0	1097	42.3187	medium	49.2443	28.0258	-0.694055	4.42e-12	0.0978916	0.197171	-0.798186	3.27e-17	0.0756022	0.329044	0.0222894
LINF_070017500	0	1305	37.2941	medium	63.2921	54.8047	0.418363	0.000169379	0.643028	3.24e-21	-0.279786	0.0127246	0.668833	1.12e-17	0.0258056
LINF_070017600	0	258	34.8509	medium	56.7098	54.0118	0.577479	0.000343673	0.5786	2.7e-08	-0.120809	0.419904	0.669052	1.35e-09	0.0904514
LINF_070017700	0	118	73.7712	high	118.008	131.743	0.656063	5.04e-08	0.555418	3.35e-06	0.123485	0.367803	0.503102	1.18e-06	0.0523163
LINF_070017800	0	886	198.938	high	248.737	173.809	-0.336357	0.000829915	0.20068	0.018434	-0.543249	6.37e-09	0.178557	0.0289875	0.0221225
LINF_350028500	1	2317	14.8248	low	7.41655	14.7697	-0.0776014	0.579707	-1.12005	5.18e-25	1.0725	9.65e-16	-1.17924	6.23e-28	0.0591824
LINF_140012600	1	1170	29.2723	medium	14.6795	36.7729	0.2148	0.169537	-1.11505	4.29e-23	1.27112	1.35e-16	-1.08491	9.67e-22	0.0301481
LINF_070018100	0	349	54.423	medium	65.2618	43.608	-0.482442	2.25e-06	0.139825	0.0331533	-0.620792	9.5e-10	0.108764	0.141326	0.0310602
LINF_350012900	2	4179	80.2601	high	40.3117	61.4201	-0.5954	5.23e-07	-1.11393	3.18e-35	0.546855	3.19e-05	-1.17126	1.87e-43	0.0573345
LINF_070018300	0	93	31.4142	medium	29.1693	30.6216	-0.184407	0.0484108	-0.227534	0.000634187	0.0287353	0.804462	-0.241989	0.000396241	0.0144543
LINF_270013100	0	2642	8.06839	low	4.8177	9.37842	0.0507635	0.866653	-0.861652	5.92e-11	0.703023	0.00418473	-0.678163	0.000132434	0.183489
LINF_080005000	0	103	53.3787	medium	52.2733	19.5991	-1.61687	4.07e-75	-0.14974	0.0564079	-1.49348	1.61e-77	-0.153065	0.0572873	0.00332487
LINF_080005100	0	186	51.6085	medium	52.2745	31.2158	-0.897388	1.59e-09	-0.101174	0.290633	-0.703126	3.95e-06	-0.221944	0.00986419	0.12077
LINF_080005200	0	460	68.7675	high	53.8274	44.0692	-0.751881	1.51e-15	-0.474069	1.12e-09	-0.294335	0.00621794	-0.486408	1.72e-09	0.0123394
LINF_070014400	0	6415	8.08553	low	4.40222	5.41602	-0.684604	2.18e-07	-0.994686	2.96e-17	0.281394	0.0403723	-0.994937	4.22e-19	0.000250602
LINF_080005400	0	602	128.946	high	103.066	80.6124	-0.836378	1.21e-10	-0.445924	6.41e-06	-0.429909	0.001359	-0.434322	0.00014395	0.011602
LINF_080005500	0	187	62.595	high	101.122	74.2772	0.14394	0.162728	0.571878	1.16e-12	-0.513961	3.22e-08	0.629008	5.21e-14	0.0571307
LINF_080005600	0	330	46.3166	medium	46.3475	46.2968	-0.125158	0.150802	-0.120006	0.101461	-0.119913	0.19188	-0.0344775	0.668645	0.0855283
LINF_080005700	0	436	53.7231	medium	57.0017	55.9395	-0.100596	0.29023	-0.0351951	0.599236	-0.0795174	0.414873	-0.0499949	0.488165	0.0147998
LINF_080005800	0	1079	43.2707	medium	41.5848	46.1706	-0.0596591	0.503256	-0.178971	0.00316323	0.064644	0.482207	-0.153436	0.018806	0.0255352
LINF_080005900	0	450	31.9438	medium	31.4685	33.4777	-0.0415654	0.703519	-0.142914	0.0851352	0.0368169	0.751494	-0.10737	0.215702	0.0355436
LINF_310021200	1	7011	16.8915	low	8.49084	18.1879	-0.0696675	0.646472	-1.10976	5.72e-25	1.01683	2.45e-16	-1.11599	2.5e-18	0.00623038
LINF_080006100	0	361	55.1055	medium	71.4647	69	0.260301	0.0284749	0.251197	0.00844612	-0.0711564	0.509393	0.303034	0.00265524	0.0518368
LINF_080006200	0	2321	24.3527	low	20.5491	22.1342	-0.332186	0.00310476	-0.365043	0.00020398	-0.00767011	0.960811	-0.353706	0.000473371	0.0113367
LINF_080006300	0	402	55.4902	medium	58.7439	50.6864	-0.294457	0.00115256	-0.0400381	0.650457	-0.273408	0.00110851	-0.0501162	0.500543	0.010078
LINF_080006400	0	255	29.5227	medium	42.7679	34.5824	0.0455719	0.595362	0.414192	1.69e-10	-0.333247	4.99e-06	0.349459	3.5e-09	0.0647332
LINF_080006500	0	580	36.2074	medium	42.7825	39.0353	-0.0105493	0.928254	0.1183	0.127542	-0.144173	0.142745	0.104888	0.215877	0.0134119
LINF_080006600	0	5029	268.923	high	265.288	282.271	-0.0377482	0.726284	-0.141628	0.0925924	0.0746672	0.428552	-0.140857	0.0879954	0.000771245
LINF_340009800	0	3840	8.13856	low	4.66937	9.21233	0.0977703	0.512226	-0.920552	1.78e-11	1.01655	4.88e-13	-0.948042	1.33e-14	0.0274894
LINF_080006800	0	385	72.598	high	93.7811	86.0588	0.0411707	0.696131	0.247007	0.000995796	-0.163545	0.0787494	0.176	0.0341821	0.071007
LINF_080006900	0	703	23.7174	low	37.6274	38.5872	0.598026	4.53e-11	0.546045	1.93e-16	0.00307664	0.975261	0.565606	8.31e-13	0.0195608
LINF_320007300	1	1145	42.322	medium	21.3569	47.2356	0.0325083	0.740302	-1.10754	5.48e-31	1.11876	7.31e-29	-1.11567	8.88e-38	0.00812953
LINF_080007100	0	200	19.0909	low	28.7131	26.5724	0.374661	0.00332027	0.467927	2.43e-08	-0.101996	0.452088	0.447523	4.84e-07	0.0204045
LINF_080007200	0	374	23.2831	low	23.8934	27.124	0.0833995	0.36753	-0.0846921	0.205559	0.150159	0.128272	-0.0958154	0.225338	0.0111233
LINF_080007300	0	902	48.9385	medium	64.8344	50.8009	-0.0631769	0.530184	0.284848	2.57e-06	-0.35966	2.24e-05	0.267807	0.000192164	0.0170418
LINF_080007400	0	119	42.211	medium	59.4177	48.7152	0.0375603	0.759878	0.372193	3.7e-06	-0.366132	0.000709825	0.375258	2.65e-05	0.00306527
LINF_080007500	0	614	86.3136	high	149.368	89.5041	-0.047213	0.739294	0.671387	1.41e-10	-0.765177	8.97e-11	0.689963	4.98e-10	0.0185756
LINF_080007600	0	823	33.0518	medium	58.8749	50.5924	0.399001	0.000219679	0.70968	1.25e-14	-0.301601	0.00153777	0.671584	6.96e-17	0.0380955
LINF_080007700	0	2330	24.3525	low	23.0106	22.893	-0.173122	0.199555	-0.204064	0.0287387	-0.0570107	0.710504	-0.144954	0.140694	0.0591098
LINF_080007800	0	376	33.6185	medium	36.758	34.7709	0.086435	0.441767	0.007698	0.927465	-0.0113357	0.92955	0.0688362	0.441755	0.0611382
LINF_080007900	0	1420	174.1	high	218.406	160.171	-0.249116	0.0207593	0.205378	0.0163698	-0.456861	5.27e-06	0.17941	0.0152348	0.0259683
LINF_080008000	0	739	32.5712	medium	80.4287	56.3341	0.655509	5.16e-07	1.18231	3.02e-57	-0.598411	1.2e-07	1.22357	9.43e-47	0.0412561
LINF_080008100	0	258	38.0022	medium	65.6115	55.1558	0.332495	0.00254713	0.664419	2.77e-12	-0.357157	0.000412382	0.660488	1.22e-14	0.00393131
LINF_080008200	0	717	125.673	high	216.524	132.47	-0.0851349	0.44368	0.66155	8e-16	-0.803967	6.77e-25	0.690033	2.33e-17	0.0284828
LINF_080008300	0	536	90.0145	high	111.706	93.1447	0.0694926	0.604227	0.189585	0.137508	-0.246403	0.0796372	0.287499	0.0214868	0.0979135
LINF_080014400	0	ND	8.20224	low	4.27666	6.04629	-0.62358	0.000872928	-1.0597	5.03e-11	0.433012	0.0401557	-1.08594	4.21e-15	0.0262364
LINF_080008500	0	ND	13.5938	low	14.6727	12.8603	-0.194746	0.11346	-0.0111518	0.924178	-0.214998	0.100262	-0.00902216	0.938812	0.0021296
LINF_080008600	0	1938	20.8529	low	22.1043	21.5428	-0.233376	0.131747	-0.0347731	0.808534	-0.138029	0.398003	-0.124944	0.333745	0.0901707
LINF_080008700	0	697	20.4161	low	27.0689	24.5582	0.0733466	0.572281	0.287087	0.00112351	-0.140892	0.179504	0.185281	0.0496405	0.101805
LINF_080008800	0	118	53.0981	medium	78.5373	77.4415	0.43199	2.99e-05	0.442845	2.32e-11	-0.0842435	0.474397	0.487318	2.67e-08	0.0444732
LINF_290032100	0	4760	8.29751	low	3.6465	5.94485	-0.388817	0.0614809	-1.30504	5.03e-26	0.771247	0.000222336	-1.18835	8.86e-19	0.116691
LINF_080009000	0	86	32.2353	medium	34.2965	34.8974	-0.00291139	0.976923	-0.0319422	0.579944	-0.0118346	0.913697	-0.0199337	0.770328	0.0120085
LINF_080009100	0	600	24.019	low	25.8763	29.1762	0.182251	0.0623722	-0.0127661	0.87157	0.150285	0.119136	0.00282154	0.97273	0.0155877
LINF_080009200	0	1964	29.7969	medium	39.3627	29.0847	-0.197953	0.087284	0.281696	0.00790784	-0.473414	0.000237571	0.24655	0.0155052	0.0351457
LINF_080009300	0	628	35.0035	medium	34.0411	37.9405	0.0113891	0.916906	-0.16167	0.00527079	0.10959	0.317142	-0.126878	0.0647187	0.0347921
LINF_080009400	0	627	41.2082	medium	44.1255	51.735	0.237654	0.00328382	-0.0233561	0.716092	0.163474	0.0467504	0.045329	0.510828	0.0686851
LINF_080009500	0	383	34.7587	medium	30.91	37.0511	-0.0374969	0.740676	-0.289849	0.000229251	0.210498	0.0500086	-0.276915	0.00040835	0.0129335
LINF_080009600	0	526	67.4656	high	111.856	71.4765	-0.0090044	0.947995	0.60725	1.41e-14	-0.584511	5.34e-10	0.54688	1.26e-08	0.0603706
LINF_080009700	0	2371	52.5983	medium	61.8308	59.7433	0.0992119	0.42637	0.111156	0.163949	-0.0601503	0.658787	0.1307	0.120452	0.0195445
LINF_200015300	1	4255	7.64893	low	3.87784	5.73016	-0.402987	0.168221	-1.09786	2.32e-12	0.517801	0.0940985	-0.948761	5.16e-06	0.149097
LINF_080009900	0	83	39.9735	medium	89.6473	82.0253	0.83761	9e-14	1.04168	7.07e-43	-0.235208	0.0260079	1.04331	1.86e-40	0.00162695
LINF_080010000	0	414	25.5864	medium	28.364	30.3231	0.200217	0.0965906	0.026123	0.775937	0.136317	0.242852	0.0343753	0.749321	0.00825239
LINF_080010100	0	394	25.1344	medium	31.0786	34.7161	0.30749	0.0134406	0.183497	0.0426749	0.0771111	0.548549	0.201428	0.0440836	0.0179307
LINF_080010200	0	1740	49.9478	medium	43.139	56.7662	0.0388834	0.693945	-0.332494	2.74e-07	0.371054	5.28e-06	-0.361369	5.81e-07	0.0288754
LINF_080010300	0	461	22.1906	low	25.2631	24.4612	0.0235779	0.841101	0.0664225	0.279318	-0.121879	0.245794	0.116771	0.0807781	0.0503484
LINF_080010400	0	141	20.6768	low	22.5675	25.9217	0.212758	0.0433685	0.0048335	0.960628	0.200547	0.0604791	-0.0165884	0.834914	0.0214219
LINF_270016100	1	4597	13.3212	low	6.77638	12.352	-0.220263	0.164814	-1.09389	2.34e-28	0.814334	1.1e-07	-1.06332	1.17e-20	0.0305651
LINF_030009300	0	1117	8.4267	low	5.72632	5.33512	-0.838612	1.07e-07	-0.674781	3.34e-09	-0.208033	0.247725	-0.658979	1.3e-09	0.015802
LINF_320005200	0	2534	8.44797	low	4.60068	8.35235	-0.0755567	0.787752	-0.996829	3.08e-10	0.914371	0.000182378	-1.02018	4.63e-07	0.0233515
LINF_080010800	0	847	59.3939	medium	85.1131	65.7997	0.0493841	0.688768	0.397245	2.56e-05	-0.437434	1.32e-05	0.458437	1.07e-06	0.0611921
LINF_080010900	0	1933	22.9755	low	16.9193	21.3004	-0.210391	0.221494	-0.561019	4.02e-06	0.405304	0.0336839	-0.643457	6.3e-06	0.0824381
LINF_200017000	0	3118	8.66164	low	4.18472	6.48054	-0.620019	0.00096872	-1.17023	4.05e-28	0.408357	0.0645415	-1.05758	5.76e-13	0.112646
LINF_310027700	0	ND	8.72066	low	5.2364	10.3703	0.264905	0.0489961	-0.856027	1.81e-10	0.899	2.79e-12	-0.630538	0.610276	0.225489
LINF_280011200	0	1479	8.79388	low	4.19709	6.05496	-0.649963	9.69e-07	-1.18559	3.83e-23	0.515053	1.57e-05	-1.19442	2.42e-23	0.00883015
LINF_310029600	1	2371	10.6773	low	5.47885	13.6798	0.223538	0.146744	-1.08253	8.5e-16	1.30735	2.28e-20	-1.11206	2.19e-24	0.02953
LINF_080011400	0	2350	9.73942	low	9.11368	11.0857	0.0654728	0.700303	-0.2143	0.0448013	0.26807	0.0734706	-0.231455	0.0656293	0.0171551
LINF_080011500	0	1565	27.4418	medium	23.0257	23.9664	-0.301462	0.00970392	-0.372342	0.000399392	0.0469272	0.777564	-0.377443	0.000920822	0.00510081
LINF_080011600	0	4647	367.708	high	544.046	617.662	0.586167	3.83e-11	0.444697	4.46e-09	0.141775	0.178119	0.415386	8.38e-09	0.0293107
LINF_340011100	1	7090	15.4349	low	7.92281	9.74111	-0.629079	1.33e-05	-1.08131	6.48e-19	0.439927	0.00446845	-1.09822	1.26e-19	0.0169098
LINF_310018700	2	4374	194.495	high	101.03	158.587	-0.457921	1.06e-05	-1.0646	9.21e-24	0.587816	1.27e-06	-1.0751	4.28e-26	0.0105039
LINF_080011900	0	4369	71.248	high	826.901	338.189	2.13254	2.47e-05	3.41302	0	-1.28705	0.0121106	3.38717	0	0.0258572
LINF_080012000	0	3841	41.1028	medium	202.858	134.887	1.52317	7.02e-05	2.18007	2.34e-184	-0.617818	0.150087	2.10911	1.29e-172	0.07096
LINF_080012100	0	3838	75.5645	high	249.508	195.197	1.2081	0.00100583	1.6012	5.71e-169	-0.401257	0.275633	1.57721	4.17e-125	0.023986
LINF_080012200	0	3797	75.8594	high	250.614	196.085	1.20884	0.00106219	1.60189	2.12e-167	-0.403266	0.275613	1.57993	1.41e-126	0.0219557
LINF_080012300	0	3273	76.6926	high	253.167	198.215	1.20007	0.00109336	1.60103	1.63e-172	-0.404506	0.272806	1.57242	1.2e-127	0.0286053
LINF_080012400	0	3737	36.1914	medium	414.64	169.434	2.09658	7.89e-06	3.39378	0	-1.31219	0.00916502	3.37554	0	0.0182456
LINF_080012500	0	493	26.1835	medium	33.2487	32.3307	0.145156	0.190326	0.224384	0.0019698	-0.0114912	0.927474	0.127108	0.133707	0.0972762
LINF_080012600	0	756	34.2735	medium	39.8697	39.3446	0.073763	0.524822	0.0955024	0.29707	-0.0482952	0.636341	0.0930328	0.307431	0.00246963
LINF_080012700	0	688	67.781	high	126.464	78.3383	0.111743	0.294808	0.778389	1.11e-26	-0.659754	4.21e-13	0.741945	3.61e-28	0.0364445
LINF_080012800	0	9596	29.9749	medium	75.4582	41.5923	0.319495	0.0838071	1.20981	1.2e-52	-0.88554	1.32e-08	1.1751	5.29e-36	0.0347132
LINF_080012900	0	4215	17.7218	low	44.9298	38.7916	0.955752	1.14e-05	1.21927	2.05e-39	-0.2365	0.289738	1.16091	4.46e-25	0.0583665
LINF_080012950	0	4017	24.2205	low	51.9254	48.8177	0.993607	7.22e-08	0.978757	1.81e-21	-0.101061	0.619896	1.0633	6.42e-24	0.0845415
LINF_080013000	0	3426	141.777	high	183.035	176.145	0.180288	0.0491106	0.248612	0.000336693	-0.0681312	0.528719	0.219078	0.00923498	0.0295338
LINF_080013100	0	ND	49.5121	medium	56.835	59.7918	0.162352	0.153379	0.0769638	0.405308	0.0548302	0.701716	0.0784657	0.450025	0.00150184
LINF_080013200	0	509	21.1559	low	37.2986	35.1758	0.561438	5.07e-08	0.696028	2.55e-23	-0.158292	0.108886	0.690295	8.77e-19	0.00573345
LINF_080013300	0	905	23.7119	low	41.2573	14.5597	-0.877417	3.72e-10	0.67879	1.32e-11	-1.66232	7.2e-50	0.756036	3.42e-11	0.0772453
LINF_080013400	0	455	23.3619	low	26.8629	20.0656	-0.368501	0.000240702	0.0816148	0.319794	-0.508578	2.68e-06	0.1114	0.269795	0.0297854
LINF_080013500	0	3803	14.8351	low	15.0135	24.5581	0.624882	1.61e-07	-0.101428	0.251223	0.718681	5.96e-12	-0.122708	0.207642	0.0212807
LINF_080013600	0	419	39.1045	medium	60.8927	47.805	0.0421915	0.762934	0.518541	7.47e-08	-0.487058	1.81e-05	0.501096	6.05e-09	0.0174458
LINF_080013700	0	381	35.9308	medium	57.2778	39.7437	-0.0150052	0.930329	0.552125	3.51e-07	-0.374071	0.0174613	0.33045	0.0101784	0.221675
LINF_080013800	0	2026	17.1359	low	22.7626	20.1109	0.160155	0.182194	0.289257	0.000351494	-0.196304	0.0933412	0.327095	0.000451254	0.0378386
LINF_080013900	0	298	31.9574	medium	67.4315	50.6121	0.526947	0.000156393	0.955104	3.36e-23	-0.446773	0.000663339	0.943414	2.03e-21	0.0116906
LINF_080014000	0	297	47.0512	medium	115.944	93.8013	0.866714	4.92e-11	1.17926	1.44e-35	-0.361069	0.00236784	1.19849	6.3e-33	0.0192319
LINF_080014100	0	968	55.0146	medium	47.2706	48.2749	-0.366013	9.97e-05	-0.339537	1.22e-07	-0.044343	0.695386	-0.350873	7.3e-07	0.0113365
LINF_080014200	0	971	19.7524	low	25.4599	24.2738	0.185715	0.0398118	0.245319	0.00283229	-0.131889	0.202636	0.288036	0.000469397	0.0427168
LINF_350048200	1	8649	6.82186	low	3.54089	5.7171	-0.386144	0.155817	-1.06195	4.4e-07	0.302545	0.332915	-0.719104	0.00607685	0.342846
LINF_080006700	0	4998	8.98672	low	4.6667	8.93497	-0.242088	0.0864789	-1.06244	8.76e-14	0.756034	1.82e-05	-1.02613	4.67e-13	0.0363143
LINF_200015700	1	4064	7.75665	low	4.04591	7.12037	-0.227056	0.29321	-1.05975	2.3e-20	0.73247	0.000431242	-0.988016	3.86e-13	0.0717361
LINF_080014600	0	216	36.3605	medium	39.4433	42.4439	0.0574436	0.59424	-0.00295819	0.972178	0.0150129	0.896862	0.0138373	0.872021	0.0167954
LINF_080014700	0	7988	57.8009	medium	83.0912	65.1793	-0.014883	0.891658	0.402242	6.77e-12	-0.400851	7.48e-07	0.356801	1.46e-06	0.0454405
LINF_080014800	0	875	54.5693	medium	138.728	76.0655	0.341893	9.03e-05	1.22439	1.03e-101	-0.917355	4.62e-35	1.22995	1.05e-88	0.00556797
LINF_080014900	0	875	61.5894	high	153.633	87.4238	0.391265	3.54e-05	1.19663	1.8e-66	-0.833894	1.22e-25	1.19583	4.32e-66	0.00079467
LINF_080015000	0	ND	42.1157	medium	92.5259	52.8192	0.181143	0.107674	1.01364	1.23e-52	-0.799257	1.46e-17	0.951237	1.35e-32	0.0623996
LINF_080015100	0	878	52.394	medium	132.84	72.5599	0.284904	0.00104674	1.22073	3.22e-95	-0.934373	3.07e-36	1.19	4.38e-82	0.0307358
LINF_080015200	0	880	55.0348	medium	137.833	76.4482	0.339372	0.000155202	1.2033	1.43e-100	-0.903739	3.64e-32	1.21371	5.41e-88	0.0104165
LINF_080015300	0	874	54.8116	medium	138.041	75.2663	0.33668	0.000148436	1.21086	1.48e-103	-0.902823	1.61e-32	1.21011	1.36e-85	0.00074649
LINF_080015400	0	874	54.6527	medium	138.954	76.2284	0.346348	0.000108341	1.22446	8.7e-97	-0.90426	1.94e-33	1.22133	1.8e-83	0.00312646
LINF_080015500	0	872	55.916	medium	138.512	77.1418	0.34162	0.000156834	1.18667	1.24e-89	-0.882481	2.41e-31	1.19476	2.14e-81	0.00809658
LINF_080015600	0	438	18.1264	low	27.7689	23.0857	0.267542	0.0136438	0.493228	1.8e-11	-0.226822	0.0329099	0.464464	1.39e-09	0.0287642
LINF_110015400	1	1984	41.0223	medium	21.4389	35.0924	-0.383506	2.26e-06	-1.05711	3.55e-66	0.708726	2.24e-15	-1.12167	5.08e-56	0.0645533
LINF_080015800	0	499	277.305	high	324.043	230.674	-0.341268	0.000605595	0.102152	0.135909	-0.501675	2.46e-09	0.131953	0.0886177	0.0298007
LINF_080016000	0	1256	148.926	high	141.513	140.314	-0.211485	0.00701081	-0.195346	0.00160462	-0.0293767	0.770544	-0.211456	0.000986202	0.01611
LINF_350047900	0	1637	9.11779	low	3.8668	7.52089	-0.325854	0.0285372	-1.35585	3.17e-40	0.795456	3.1e-06	-1.15106	4.86e-19	0.204791
LINF_080016200	0	1126	90.6407	high	85.9948	119.778	0.244297	0.00735244	-0.197582	0.000859715	0.449264	3.06e-07	-0.233806	0.000923152	0.0362236
LINF_080016300	0	320	16.2223	low	22.6921	17.2589	-0.0057759	0.962178	0.362212	1.92e-07	-0.410825	3.29e-06	0.376016	6.17e-06	0.0138041
LINF_080016400	0	120	20.3272	low	26.9188	26.9703	0.2818	0.00115385	0.283619	7.9e-06	-0.0257977	0.795444	0.278111	4.1e-05	0.00550882
LINF_080016500	0	514	46.0454	medium	60.9002	54.9295	0.172703	0.0812645	0.282643	0.000294547	-0.14659	0.164296	0.290578	0.00153287	0.00793482
LINF_080016600	0	688	25.2551	medium	31.1804	31.7172	0.0913414	0.420054	0.184064	0.0685806	-0.0232251	0.859101	0.0856901	0.384029	0.0983738
LINF_080016700	0	157	24.5856	low	35.816	32.5988	0.181718	0.175011	0.420312	1.25e-08	-0.234166	0.0399031	0.386078	5.59e-05	0.0342338
LINF_080016800	0	422	46.5513	medium	40.1886	40.5584	-0.313787	0.000183488	-0.333047	2.54e-09	0.0344981	0.742041	-0.377418	6.62e-08	0.0443713
LINF_360014100	4	5330	5.15975	low	2.69994	2.91419	-1.08442	1.61e-09	-1.05402	2.62e-16	0.14209	0.520565	-1.25526	4.12e-16	0.201245
LINF_080017000	0	916	30.7894	medium	59.7608	55.7492	0.762303	1.21e-10	0.834166	3.68e-34	-0.142709	0.24567	0.874992	3.73e-31	0.0408261
LINF_080017100	0	624	71.845	high	113.512	96.0121	0.311115	0.000808147	0.537725	1.33e-15	-0.297647	0.00027978	0.579343	6.13e-18	0.0416181
LINF_080017200	0	800	47.3371	medium	92.2116	80.1172	0.609952	6.82e-10	0.840423	4.24e-49	-0.244572	0.0124788	0.825126	5.26e-38	0.015297
LINF_080017300	0	954	381.34	high	476.504	242.689	-0.769381	1.41e-16	0.198664	0.0048337	-0.99775	3.49e-35	0.199833	0.0135168	0.00116965
LINF_080017400	0	108	30.4711	medium	57.0343	49.1496	0.353642	0.000121473	0.782866	3.38e-23	-0.303678	0.000602855	0.62806	4.17e-18	0.154806
LINF_360026000	2	3247	922.644	high	487.979	1004.68	-0.0206602	0.893292	-1.03911	2.1e-61	1.00743	3.47e-16	-1.05622	6.08e-59	0.0171138
LINF_080017600	0	225	37.2236	medium	32.2495	59.5274	0.520717	7.23e-07	-0.327483	1.31e-05	0.834615	2.17e-16	-0.342715	1.27e-05	0.0152322
LINF_080017700	0	3626	661.025	high	704.858	742.247	0.027334	0.758746	-0.0299299	0.663107	0.0521676	0.479882	-0.0539141	0.403681	0.0239842
LINF_080017800	0	ND	23.7742	low	38.2005	30.0247	0.281811	0.0890381	0.562417	1.08e-07	-0.325189	0.0401557	0.577409	1.52e-05	0.0149921
LINF_090005000	0	25	39.8073	medium	90.2175	47.8685	0.15151	0.260324	1.0602	3.04e-28	-0.89774	1.04e-17	1.01997	5.91e-26	0.0402293
LINF_090005100	0	211	89.302	high	100.746	121.79	0.261984	0.00645452	0.0540382	0.509603	0.209039	0.0379682	0.0239937	0.768289	0.0300445
LINF_090005200	0	1012	572.869	high	618.431	397.57	-0.67459	4.2e-13	-0.0127441	0.904521	-0.69806	9.69e-16	-0.00500305	0.957236	0.00774106
LINF_090005300	0	229	58.5858	medium	73.8911	56.9561	-0.223376	0.0081034	0.213985	0.00416994	-0.421993	4.93e-07	0.169542	0.0105908	0.0444422
LINF_090005400	0	119	55.9734	medium	63.9593	56.6238	-0.123154	0.200436	0.0717737	0.422708	-0.171477	0.126028	0.0197311	0.848289	0.0520426
LINF_090005500	0	1167	82.1626	high	89.4615	98.2384	0.149122	0.159902	0.00056119	0.994645	0.10228	0.366879	0.018053	0.837865	0.0174918
LINF_090005600	0	83	99.7767	high	159.851	122.877	0.172834	0.0794838	0.55755	4.09e-15	-0.413052	5.23e-07	0.557219	3.01e-13	0.000330828
LINF_090005700	0	1171	264.327	high	573.328	841.905	1.52213	3.85e-70	0.993532	8.4e-43	0.513023	1.1e-08	0.980325	7.95e-41	0.0132065
LINF_090005800	0	643	39.3505	medium	37.6612	47.3989	0.129366	0.152764	-0.183371	0.0069917	0.261147	0.00101004	-0.161202	0.0369259	0.0221684
LINF_350042200	2	4670	21.538	low	11.4529	20.7644	-0.119501	0.476451	-1.03131	2.8e-13	1.0258	2.87e-11	-1.17434	3e-16	0.143028
LINF_090006000	0	11674	5.95065	low	4.7067	4.89237	-0.299591	0.32783	-0.452206	0.0477544	0.15121	0.625403	-0.478112	0.0346338	0.025906
LINF_090006100	0	1980	75.1384	high	98.7043	51.8158	-0.64723	3.34e-14	0.273258	4.5e-06	-0.907208	2.12e-29	0.231388	0.000342347	0.0418705
LINF_090006200	0	378	40.606	medium	47.9802	49.9813	0.222373	0.0682317	0.120651	0.252125	0.0075806	0.959503	0.18649	0.0873624	0.0658399
LINF_090006300	0	483	51.872	medium	76.5703	60.8524	0.120751	0.311909	0.439678	1.04e-09	-0.370478	0.000198656	0.462085	8.31e-10	0.022407
LINF_090006400	0	1313	18.2446	low	28.0118	26.0085	0.377339	0.00286726	0.49792	4.57e-10	-0.110415	0.423829	0.457247	1.17e-06	0.040673
LINF_090006500	0	298	44.8898	medium	62.2046	72.0591	0.55103	7.56e-09	0.347988	1.2e-06	0.267327	0.00753393	0.254463	0.000633764	0.0935245
LINF_090006600	0	589	42.9637	medium	41.0133	40.2008	-0.23054	0.0894582	-0.189328	0.0835107	-0.102353	0.485265	-0.157254	0.177872	0.0320743
LINF_090006700	0	565	46.5782	medium	43.5341	43.3713	-0.29161	0.0248776	-0.218786	0.0156539	-0.0233995	0.887354	-0.297172	0.0058676	0.0783859
LINF_090006800	0	589	39.964	medium	39.7004	37.0774	-0.252342	0.0727333	-0.131659	0.219197	-0.101675	0.52058	-0.179832	0.125529	0.0481725
LINF_090006900	0	565	46.657	medium	43.5974	43.6101	-0.281761	0.0278882	-0.21956	0.0163512	-0.00715221	0.966146	-0.303534	0.00466223	0.0839743
LINF_090007000	0	589	39.573	medium	40.0429	37.221	-0.233779	0.0970723	-0.104265	0.342671	-0.103398	0.508171	-0.159652	0.176142	0.0553877
LINF_090007100	0	589	38.9971	medium	38.6014	35.6798	-0.254027	0.0807192	-0.137136	0.229807	-0.0924889	0.577109	-0.190512	0.10826	0.0533759
LINF_090007200	0	565	51.1267	medium	43.4334	43.7149	-0.320314	0.0086137	-0.355962	0.000960119	-0.0234767	0.882451	-0.32536	0.00245913	0.0306021
LINF_090007300	0	589	39.9511	medium	38.6923	37.198	-0.272361	0.0506774	-0.168478	0.13814	-0.112803	0.455273	-0.188734	0.109442	0.0202557
LINF_090007400	0	393	39.81	medium	45.9289	39.5853	-0.0933835	0.529429	0.0848125	0.436495	-0.138993	0.372287	0.016632	0.904139	0.0681805
LINF_090007500	0	717	50.3272	medium	136.435	89.2416	0.670997	3.36e-08	1.31819	2.2e-57	-0.734741	8.77e-14	1.37651	1e-47	0.0583196
LINF_090007600	0	60	45.4897	medium	69.0268	53.1801	0.112249	0.355081	0.479715	9.18e-12	-0.389705	2.58e-05	0.47288	1.12e-08	0.00683468
LINF_290028200	1	3957	5.31813	low	2.85264	5.31052	-0.314613	0.0406575	-1.01671	1.42e-12	0.812008	1.25e-05	-1.15543	3.78e-13	0.138719
LINF_090007800	0	657	76.8381	high	94.3461	104.902	0.322907	1.21e-05	0.17418	0.00485489	0.121685	0.150778	0.17197	0.00955665	0.00220998
LINF_090007900	0	1025	88.9907	high	84.0908	92.9507	-0.101619	0.235655	-0.204453	0.00128367	0.0733523	0.374364	-0.203966	0.0020925	0.000486899
LINF_090008000	0	366	48.5375	medium	54.9513	63.9916	0.321672	1.49e-05	0.0569952	0.329861	0.257913	0.00238052	0.0346952	0.635088	0.0223
LINF_090008100	0	202	36.8436	medium	42.3922	22.8779	-0.787186	5.05e-20	0.0801829	0.277766	-0.915845	3.72e-30	0.0995024	0.181159	0.0193195
LINF_090008200	0	1740	70.289	high	102.913	93.4795	0.30707	0.00284385	0.428204	1.08e-05	-0.166291	0.131745	0.444154	3.78e-07	0.0159499
LINF_190008500	1	5017	22.4795	low	12.0693	22.1105	-0.124408	0.382855	-1.01657	6.27e-32	0.886254	5.62e-11	-1.03944	2.91e-26	0.0228629
LINF_090008400	0	352	33.186	medium	55.0005	60.8714	0.720556	1.08e-12	0.606386	2.1e-18	0.112425	0.300336	0.57789	4.2e-16	0.0284961
LINF_090008500	0	205	27.5943	medium	29.2837	19.8794	-0.630232	4.86e-16	-0.0347728	0.604605	-0.569427	6.16e-12	-0.0899498	0.219035	0.0551769
LINF_090008600	0	89	55.081	medium	80.3078	73.0042	0.228574	0.0534756	0.423605	1.15e-07	-0.192267	0.0595224	0.392098	2.13e-05	0.0315074
LINF_090008700	0	691	46.9326	medium	46.2822	52.8181	0.0518823	0.583196	-0.142579	0.0306203	0.154584	0.0720946	-0.131999	0.0571345	0.0105798
LINF_230017200	1	2251	50.2155	medium	27.063	48.4719	-0.21192	0.0504799	-1.01302	7.83e-58	0.750426	1.88e-12	-0.990726	3.44e-45	0.0222925
LINF_090008900	0	1411	25.9968	medium	34.36	44.0281	0.633481	4.48e-10	0.279856	0.000369533	0.361361	0.00364648	0.242913	0.0109325	0.0369432
LINF_090009000	0	64	57.3243	medium	42.8524	59.7971	-0.0668579	0.475924	-0.540604	3.08e-11	0.45348	1.19e-05	-0.549929	9.88e-10	0.00932422
LINF_090009100	0	599	36.1217	medium	50.6148	52.2454	0.196383	0.139465	0.365331	0.000334177	-0.00582532	0.969107	0.172742	0.112662	0.19259
LINF_090009200	0	395	30.3013	medium	30.6517	41.1373	0.311592	0.000328363	-0.105043	0.127434	0.393412	0.000149648	-0.111027	0.198525	0.00598396
LINF_090009300	0	181	44.5752	medium	46.6745	58.3783	0.257643	0.000872204	-0.0548223	0.401751	0.30935	9.8e-05	-0.080737	0.284946	0.0259147
LINF_090009400	0	489	49.3337	medium	39.7524	51.7797	-0.0451223	0.732241	-0.432743	2.59e-08	0.286992	0.00944074	-0.361524	0.000507213	0.0712184
LINF_090009500	0	372	74.5786	high	128.757	84.8772	-0.00122156	0.99324	0.667627	4.17e-11	-0.724483	1.58e-10	0.694282	2.18e-11	0.0266542
LINF_090009600	0	384	40.2575	medium	53.5525	53.646	0.265943	0.0509739	0.292347	0.011727	-0.0785376	0.638952	0.315353	0.0109924	0.0230059
LINF_090009700	0	1399	46.8218	medium	59.5861	51.0912	0.0760402	0.447388	0.227061	0.00345116	-0.178291	0.0531009	0.225117	0.00396604	0.00194429
LINF_090009800	0	516	19.138	low	22.2398	27.9656	0.364736	0.00029668	0.0963765	0.255213	0.262361	0.0115022	0.0731241	0.442445	0.0232523
LINF_090009900	0	2137	37.1724	medium	51.4243	29.3234	-0.50304	5.52e-05	0.346698	0.00039807	-0.868423	1.51e-12	0.336576	0.00273406	0.0101224
LINF_090010000	0	1038	35.9805	medium	53.6302	32.149	-0.330708	0.00470003	0.454597	1.25e-06	-0.774095	1.82e-14	0.414784	1.44e-05	0.0398133
LINF_140011900	0	2933	9.24619	low	4.79534	7.81702	-0.343331	0.0983339	-1.06785	1.49e-13	0.556785	0.0236521	-0.92766	1.92e-07	0.140187
LINF_090010200	0	1067	57.1644	medium	65.5891	74.2869	0.238972	0.0024712	0.0780417	0.247416	0.134424	0.118896	0.0753993	0.28744	0.00264235
LINF_090010300	0	558	30.0899	medium	41.8284	41.8722	0.265588	0.0310314	0.353165	3.22e-07	-0.0645724	0.633047	0.300184	2.39e-05	0.0529807
LINF_090010400	0	616	35.0465	medium	42.085	40.3919	0.0984363	0.289129	0.142468	0.0191255	-0.067405	0.467144	0.136391	0.0343309	0.0060769
LINF_090010500	0	194	37.907	medium	31.8443	34.2612	-0.277424	0.00463224	-0.372805	8.99e-06	0.0639421	0.62828	-0.370416	4.67e-05	0.00238885
LINF_310032100	1	4412	7.81799	low	4.21017	9.62392	0.0407622	0.844166	-1.011	6.03e-12	1.24395	3.51e-08	-1.2322	3.31e-11	0.2212
LINF_090010700	0	316	39.1796	medium	51.0662	61.9115	0.565745	4.08e-12	0.261029	4.91e-06	0.278469	0.000814868	0.257719	0.000159528	0.00331051
LINF_090010800	0	209	59.252	medium	103.685	69.93	0.0651617	0.595571	0.686549	1.77e-19	-0.645313	1.92e-09	0.680943	3.56e-18	0.00560568
LINF_070014500	0	2808	9.36552	low	6.32912	9.07645	-0.202819	0.146828	-0.684396	1.79e-11	0.503872	0.000232855	-0.735855	3.67e-10	0.0514592
LINF_090011000	0	607	46.6419	medium	63.2875	62.3645	0.311124	0.00712252	0.31694	0.00021319	0.00333945	0.980193	0.278438	0.000506942	0.0385025
LINF_170008600	1	3369	20.7122	low	11.1801	15.8896	-0.492918	3.19e-05	-1.01071	6.31e-23	0.536747	4.43e-06	-1.05985	3.62e-22	0.0491433
LINF_320008500	1	776	54.3061	medium	29.3452	40.6556	-0.526923	1.85e-08	-1.00925	2.92e-53	0.477759	4.68e-08	-1.03404	3.61e-46	0.0247897
LINF_350015100	0	13295	9.38971	low	6.18062	10.0323	-0.0854206	0.657132	-0.721286	2.91e-05	0.66447	0.00162026	-0.777183	5.08e-06	0.0558973
LINF_090011400	0	609	50.1806	medium	64.8062	55.7888	-0.00178295	0.984886	0.248711	7.87e-05	-0.235462	0.00253743	0.204358	0.00315131	0.044353
LINF_090007700	1	1762	69.1787	high	37.4403	50.1071	-0.669522	3.17e-08	-1.00704	9.8e-32	0.29281	0.0330272	-0.991324	1.76e-31	0.0157167
LINF_090011600	0	2617	43.1706	medium	44.0047	50.248	0.0810765	0.416766	-0.0935651	0.297871	0.133251	0.206949	-0.0812828	0.316903	0.0122823
LINF_350033200	0	8212	9.40328	low	6.25295	13.9396	0.467068	0.021181	-0.70542	3.8e-05	0.868836	2.92e-08	-0.431362	0.0295449	0.274058
LINF_090011800	0	512	50.2595	medium	52.9155	66.7862	0.260887	0.00300706	-0.0474555	0.402418	0.308642	0.000652789	-0.0763243	0.215071	0.0288687
LINF_090011900	0	445	166.853	high	260.447	157.697	-0.202846	0.049712	0.519724	1.07e-08	-0.762552	3.33e-22	0.530954	1.2e-10	0.0112303
LINF_220007200	1	6109	35.6405	medium	19.3287	30.5034	-0.372166	0.00857405	-1.003	2.08e-18	0.647852	1.3e-05	-1.04919	5.94e-17	0.0461903
LINF_090012100	0	247	28.4653	medium	39.2053	38.1291	0.328985	0.000242591	0.340802	1.12e-07	-0.0435669	0.670235	0.343047	1.39e-06	0.00224564
LINF_090012200	0	567	28.3313	medium	27.1297	36.1572	0.246579	0.00789375	-0.183826	0.013176	0.369669	0.000122428	-0.152196	0.0455788	0.0316294
LINF_090012300	0	463	131.084	high	135.435	137.031	-0.0845987	0.326953	-0.0751799	0.226745	-0.0316444	0.718991	-0.082021	0.211929	0.00684108
LINF_090012400	0	80	33.6525	medium	36.0537	43.72	0.136368	0.149204	-0.0215684	0.791228	0.139602	0.173805	-0.0329167	0.714744	0.0113483
LINF_090012500	0	195	85.376	high	93.6563	111.139	0.25393	0.00998896	0.0116147	0.902099	0.269695	0.00146861	-0.0446416	0.644743	0.0562563
LINF_090012600	0	19	131.866	high	109.497	100.457	-0.500648	4.55e-05	-0.390261	1.53e-05	-0.224479	0.0632638	-0.304283	0.00261836	0.0859782
LINF_090012700	0	80	49.26	medium	80.1411	70.836	0.298719	0.0383162	0.580381	2.01e-08	-0.182107	0.246266	0.451299	3.84e-05	0.129082
LINF_330019100	1	7310	15.7671	low	8.61325	7.66704	-1.21722	8.45e-17	-0.992057	1.14e-17	-0.186216	0.31083	-1.06	1.4e-16	0.0679442
LINF_360010400	0	2727	9.41338	low	6.43814	9.21405	-0.0798963	0.682164	-0.664275	3.33e-05	0.608388	0.000102879	-0.717039	1.74e-07	0.0527644
LINF_090013000	0	ND	0.30163	low	0.154233	0.0417947	NA	NA	NA	NA	NA	NA	NA	NA	#VALUE!
LINF_090013100	0	ND	0.607671	low	0.631733	0.428731	0.170169	0.932563	-0.00974341	0.995107	0.0669511	0.976512	0.0726499	0.968258	0.0823934
LINF_090013200	0	ND	49.7979	medium	47.5187	41.6185	-0.352352	0.00012517	-0.188255	0.0130089	-0.126648	0.194297	-0.254749	0.000733845	0.0664932
LINF_090013300	0	993	44.9758	medium	45.174	39.1132	-0.337228	0.00173098	-0.113572	0.232008	-0.252827	0.00671304	-0.113312	0.254908	0.0002602
LINF_090013400	0	859	52.5736	medium	71.8762	61.4013	0.0852327	0.450032	0.329373	3.29e-06	-0.228013	0.019595	0.283913	0.00013926	0.0454606
LINF_090013500	0	186	30.6248	medium	40.2412	35.4574	0.149471	0.1189	0.272846	8.83e-06	-0.183678	0.0409525	0.30356	1.33e-05	0.0307138
LINF_090013600	0	318	30.9161	medium	29.4745	32.7335	-0.0386384	0.727397	-0.189051	0.014707	0.140129	0.18647	-0.207805	0.0105076	0.0187533
LINF_090013700	0	1189	38.0007	medium	47.1192	50.2395	0.316426	0.000621758	0.188444	0.00118162	0.121791	0.258534	0.164595	0.0286091	0.0238493
LINF_360059300	0	7587	9.59872	low	3.7651	7.28438	-0.804947	0.000476638	-1.46578	2.31e-16	0.894626	0.00153166	-1.7248	2.48e-26	0.259022
LINF_090013900	0	1117	99.1144	high	99.9625	96.4222	-0.154356	0.116531	-0.108878	0.0767898	-0.0339559	0.771981	-0.149298	0.0207541	0.0404203
LINF_090014000	0	596	56.2217	medium	48.6969	47.9184	-0.289045	0.0032098	-0.3298	9.26e-05	-0.0409073	0.760287	-0.276624	0.00437235	0.0531764
LINF_090014100	0	228	40.5342	medium	42.8464	48.5952	0.0920793	0.235655	-0.0414094	0.49135	0.135901	0.0832498	-0.0728199	0.253859	0.0314105
LINF_090014200	0	320	55.5232	medium	60.6355	49.6247	-0.348189	2.57e-06	0.00593245	0.9229	-0.379406	1.95e-07	0.00205625	0.975357	0.0038762
LINF_090014300	0	164	42.753	medium	78.081	49.3813	0.150243	0.303197	0.746491	7.73e-11	-0.630625	1.83e-06	0.751195	7.82e-15	0.00470399
LINF_090014400	0	162	59.7626	medium	101.627	89.1487	0.442559	1.74e-06	0.644213	8.68e-20	-0.208897	0.0166597	0.622377	2.14e-16	0.0218356
LINF_090014500	0	328	67.5371	high	96.7687	111.632	0.662354	5.13e-21	0.397793	1.27e-14	0.200855	0.00743511	0.432173	4.02e-14	0.0343799
LINF_090014600	0	294	86.3263	high	103.38	103.707	0.12171	0.190107	0.138684	0.101125	-0.00671458	0.953567	0.0996105	0.262195	0.0390739
LINF_090014700	0	367	51.6056	medium	94.5985	54.7601	-0.0718039	0.586629	0.754112	1.66e-17	-0.900095	3.39e-18	0.799601	5.85e-18	0.0454887
LINF_090014800	0	751	73.8776	high	175.037	123.093	0.518237	3.13e-05	1.12267	9.17e-61	-0.64278	4.78e-09	1.13127	7.8e-40	0.00860319
LINF_150012100	0	360	9.78295	low	6.58847	8.35187	-0.359864	0.000157214	-0.689188	1.49e-19	0.313567	0.00171237	-0.702115	1.95e-24	0.0129266
LINF_090015000	0	437	174.513	high	146.724	224.225	0.229276	0.00552894	-0.370579	5.73e-09	0.591458	2.07e-14	-0.390726	6.4e-09	0.020147
LINF_090015100	0	965	46.2789	medium	34.9967	47.5682	-0.125905	0.243631	-0.523999	1.58e-11	0.378758	0.000609354	-0.53348	4.03e-12	0.00948029
LINF_290015200	1	1783	73.5464	high	40.2781	63.4833	-0.336039	0.0019758	-0.989837	1.69e-35	0.709084	4.28e-10	-1.07353	1.86e-55	0.0836967
LINF_090015300	0	44	103.458	high	105.162	95.9702	-0.290871	0.0106096	-0.100756	0.285174	-0.188333	0.0848868	-0.131166	0.191912	0.03041
LINF_190007500	0	2919	9.79555	low	5.95852	8.82466	-0.318737	0.025197	-0.836455	4e-09	0.509024	0.000950444	-0.85709	6.04e-11	0.0206343
LINF_270011100	0	2252	10.01	low	3.13558	6.55392	-0.74336	1.73e-06	-1.79385	1.12e-94	1.05001	2.37e-11	-1.82218	5.65e-67	0.0283327
LINF_170017000	0	217	10.0974	low	7.26625	8.36556	-0.414788	0.000463215	-0.593321	2.98e-07	0.218247	0.0768146	-0.662613	5.72e-10	0.0692925
LINF_090015700	0	458	65.2617	high	71.57	78.8551	0.1195	0.115996	0.0109869	0.862311	0.115562	0.118019	-0.0254845	0.701824	0.0364714
LINF_090015800	0	97	39.5687	medium	63.449	58.4624	0.452726	0.000468639	0.558813	1.5e-11	-0.182191	0.161574	0.60514	7.83e-14	0.0463271
LINF_090015900	0	324	51.5519	medium	54.8958	45.4685	-0.354285	0.000218431	-0.0304521	0.682229	-0.268998	0.00305284	-0.114354	0.131922	0.0839024
LINF_090016000	0	1045	328.114	high	274.531	338.444	-0.0814457	0.318562	-0.379522	4.24e-12	0.269148	0.000158305	-0.379579	2.4e-11	5.7523e-05
LINF_090016050	0	727	302.955	high	253.705	304.403	-0.123475	0.114775	-0.378445	1.73e-11	0.227208	0.00136469	-0.379591	5.73e-11	0.00114508
LINF_090016100	0	1235	60.5333	high	56.9746	76.8411	0.205365	0.0504626	-0.207648	0.0206589	0.413239	0.000200001	-0.236972	0.00549711	0.029324
LINF_090016200	0	1140	27.2916	medium	26.8147	26.9527	-0.188893	0.0822526	-0.145087	0.147409	-0.0411385	0.766948	-0.177024	0.0950438	0.0319377
LINF_090016300	0	97	74.7872	high	88.5078	73.0818	-0.119067	0.345464	0.121188	0.207586	-0.191592	0.114182	0.043166	0.654906	0.0780219
LINF_090016400	0	ND	0	low	0.12845	0.177405	NA	NA	NA	NA	NA	NA	NA	NA	#VALUE!
LINF_270012600	1	3962	9.57952	low	5.27693	10.5183	-0.181921	0.215604	-0.979677	2.33e-12	0.979677	2.54e-09	-1.19071	3.41e-19	0.21103
LINF_090016600	0	ND	0	low	0.0611253	0.385649	NA	NA	NA	NA	NA	NA	NA	NA	#VALUE!
LINF_090016700	0	ND	0.0290053	low	0.09222	0.35984	NA	NA	NA	NA	NA	NA	NA	NA	#VALUE!
LINF_090016800	0	336	50.5982	medium	62.7261	38.9277	-0.539846	0.000443957	0.186064	0.079026	-0.760067	4.4e-08	0.191097	0.113717	0.00503368
LINF_310011400	1	4661	16.7371	low	20.7554	24.3892	0.476891	0.00118217	0.191156	0.130057	0.186861	0.212181	0.259097	0.0239341	0.067941
LINF_240018800	1	1366	27.3714	medium	15.1101	20.857	-0.559238	3.86e-05	-0.977157	6.75e-41	0.51794	0.000845542	-1.10628	3.09e-29	0.12912
LINF_090017100	0	ND	0.049462	low	0	0	NA	NA	NA	NA	NA	NA	NA	NA	#VALUE!
LINF_070008000	0	2	10.2778	low	5.98541	8.09558	-0.447878	0.00225353	-0.898413	1.52e-15	0.392477	0.00859864	-0.868971	1.54e-15	0.0294423
LINF_090017300	0	ND	0.0927677	low	0.28945	0.394451	NA	NA	1.23779	0.548303	NA	NA	NA	NA	#VALUE!
LINF_090017400	0	ND	1.36868	low	2.54193	1.73948	0.846949	0.652248	0.70616	0.497001	NA	NA	NA	NA	#VALUE!
LINF_090017500	0	ND	1.80262	low	2.81053	1.84917	0.133674	0.931795	0.504355	0.527018	NA	NA	NA	NA	#VALUE!
LINF_090017600	0	ND	58.974	medium	75.4339	83.683	0.308155	0.000180976	0.2331	7.94e-05	0.0632244	0.489484	0.21568	0.00348714	0.0174198
LINF_090017700	0	488	56.8456	medium	53.775	67.7578	0.11292	0.232975	-0.201691	0.0077389	0.240419	0.0140809	-0.156798	0.0597369	0.0448928
LINF_170017500	1	5376	10.4062	low	5.75448	11.5359	0.0194676	0.929567	-0.972093	3.09e-11	0.984325	1.54e-07	-0.994362	1.72e-09	0.0222687
LINF_310030300	1	3504	20.5467	low	11.4039	23.2797	0.0164752	0.922784	-0.970234	5.7e-25	1.09155	8.23e-16	-1.10379	8.16e-27	0.133559
LINF_090018000	0	326	49.3858	medium	72.8771	72.1582	0.401054	0.000763425	0.441496	2.93e-07	-0.0420478	0.74204	0.413318	5.2e-07	0.0281772
LINF_090018100	0	1062	207.346	high	187.924	174.997	-0.361936	4.14e-05	-0.263662	1.51e-06	-0.0901	0.363045	-0.300533	3.88e-07	0.0368705
LINF_090018200	0	359	47.3598	medium	49.2109	47.2655	-0.101478	0.30637	-0.066903	0.337945	-0.0426019	0.679832	-0.0875629	0.251703	0.0206599
LINF_090018300	0	712	74.1983	high	107.395	92.3121	0.141015	0.230412	0.412032	3.95e-10	-0.294959	0.0106136	0.406965	9.31e-08	0.00506735
LINF_340013800	1	4723	5.96492	low	3.31731	3.56768	-0.634528	0.0137715	-0.969791	6.24e-09	0.139325	0.677406	-0.802592	0.000263395	0.167199
LINF_090018500	0	492	151.317	high	213.85	142.588	-0.202353	0.0384306	0.376776	8.05e-08	-0.63068	1.34e-14	0.399228	5.06e-08	0.0224517
LINF_090018600	0	603	89.0991	high	119.312	119.016	0.261731	0.0392084	0.299448	9.96e-05	-0.0912591	0.473919	0.325211	0.000884118	0.0257625
LINF_090018700	0	510	103.906	high	107.814	93.8142	-0.339001	0.000443478	-0.0674127	0.343128	-0.262172	0.00340592	-0.106054	0.190411	0.0386417
LINF_090018800	0	266	63.8813	high	53.6689	68.705	0.0305427	0.846963	-0.372107	1.14e-08	0.334816	0.0108821	-0.332921	0.000216377	0.0391859
LINF_090018900	0	385	47.2713	medium	50.1211	45.0286	-0.230542	0.00251754	-0.0364191	0.59606	-0.161636	0.0443776	-0.0980699	0.133524	0.0616509
LINF_090019000	0	782	94.3126	high	118.28	84.5925	-0.339058	0.00491277	0.20533	0.00143675	-0.433966	0.000659102	0.0667137	0.442621	0.138616
LINF_090019100	0	616	32.203	medium	28.3058	29.9629	-0.211754	0.0424075	-0.30758	0.000315939	0.100706	0.401984	-0.341387	4.81e-06	0.0338067
LINF_090019200	0	1998	29.2752	medium	37.1065	34.0117	0.115479	0.329309	0.218378	0.00655947	-0.118199	0.259783	0.203689	0.0283963	0.0146892
LINF_090019300	0	199	21.8614	low	27.251	18.1243	-0.370986	1.04e-05	0.198236	0.00513955	-0.539128	4.75e-12	0.139022	0.0408519	0.0592144
LINF_090019400	0	87	77.5037	high	103.681	90.7518	0.097787	0.438336	0.296929	2.95e-05	-0.259229	0.0129221	0.327312	1.22e-05	0.0303822
LINF_090019500	0	946	65.0683	high	58.7014	75.0117	0.0897178	0.29733	-0.269176	2.73e-07	0.316196	8.45e-05	-0.255323	7.26e-06	0.0138526
LINF_090019600	0	58	43.6907	medium	71.9018	67.6209	0.459789	3.17e-05	0.595874	5.17e-13	-0.105742	0.269406	0.536801	3.71e-09	0.0590728
LINF_090019700	0	360	45.9224	medium	43.7058	45.8924	-0.16598	0.0698675	-0.192587	0.000353675	0.0211883	0.850673	-0.215985	0.000651714	0.0233973
LINF_090019800	0	534	37.3242	medium	38.5171	40.7271	-0.0311746	0.76968	-0.0755734	0.264534	0.0419827	0.71423	-0.102178	0.159637	0.0266043
LINF_180018700	2	9340	10.9823	low	6.0833	10.1822	-0.294112	0.0448711	-0.969171	3.04e-15	0.618538	1.35e-05	-0.941158	2.2e-13	0.0280129
LINF_090020000	0	174	39.311	medium	43.7027	46.5727	0.107957	0.255174	0.0314619	0.650623	0.00393467	0.970717	0.0744032	0.295106	0.0429413
LINF_090020100	0	800	77.851	high	137.336	90.9196	0.0875854	0.325657	0.697347	4.74e-25	-0.603483	1.7e-13	0.662043	5.31e-21	0.0353036
LINF_320027200	1	4389	21.9138	low	12.3009	20.3084	-0.183019	0.237509	-0.952663	4.19e-26	0.655321	1.87e-06	-0.867024	3.14e-18	0.0856393
LINF_090020300	0	559	46.1382	medium	48.4577	49.7686	-0.0207359	0.862617	-0.0513242	0.458332	0.00862679	0.93147	-0.0584789	0.519418	0.00715477
LINF_090020400	0	205	40.6656	medium	47.1149	42.0762	0.00228796	0.986275	0.0915411	0.317611	-0.149882	0.206853	0.122937	0.195956	0.0313959
LINF_240019300	1	1335	51.9351	medium	29.3006	46.3555	-0.315563	0.00189804	-0.948515	2.48e-30	0.676526	8.3e-09	-1.0213	1.53e-28	0.072786
LINF_090020600	0	473	70.9557	high	134.437	109.859	0.532826	7.37e-07	0.800675	8.69e-35	-0.314844	0.000960788	0.818113	5.4e-26	0.0174377
LINF_220006000	0	12646	10.3301	low	4.29549	6.61493	-0.916379	8.87e-05	-1.3822	3e-20	0.481979	0.127274	-1.42495	1.9e-09	0.0427432
LINF_100013850	1	804	149.433	high	84.4901	103.619	-0.686011	2.92e-11	-0.944043	9.23e-81	0.243192	0.0330037	-0.957868	4.81e-60	0.0138254
LINF_090020900	0	769	4779.75	high	4625.31	2181.17	-1.26667	2.7e-54	-0.170433	0.0317452	-1.10334	6.53e-54	-0.191823	0.00956705	0.0213902
LINF_100013900	1	845	147.951	high	83.7083	102.795	-0.680076	1.78e-10	-0.943055	3.48e-81	0.247812	0.0356439	-0.95655	3.66e-58	0.0134948
LINF_090021100	0	873	39.9223	medium	111.264	89.1585	1.08662	4.43e-21	1.35561	2.03e-45	-0.308949	0.00330361	1.36729	7.78e-44	0.0116743
LINF_090021200	0	426	53.6793	medium	79.7441	77.2687	0.389174	0.000234487	0.449531	4.8e-13	-0.158356	0.131486	0.517897	4.27e-10	0.0683659
LINF_090021300	0	1219	34.9947	medium	45.9348	49.9428	0.352384	0.00108794	0.273389	0.00131799	0.068586	0.495398	0.254199	0.0042027	0.01919
LINF_080015700	1	1224	35.1159	medium	19.9147	27.2132	-0.579281	0.00135162	-0.93929	3.29e-21	0.344907	0.0888168	-0.952587	9.57e-24	0.0132963
LINF_090021500	0	2042	14.0473	low	28.2369	21.5636	0.504176	0.0242855	0.884675	1.17e-06	-0.291712	0.155287	0.767263	2.64e-05	0.117412
LINF_090021600	0	1298	27.5494	medium	34.1669	28.0979	-0.135718	0.154305	0.189837	0.00360628	-0.33274	0.000702614	0.167784	0.0411467	0.0220527
LINF_090021700	0	500	180.855	high	217.237	234.435	0.24882	0.0139083	0.143456	0.0703827	0.0957853	0.344624	0.123549	0.10545	0.0199072
LINF_090021800	0	100	60.1246	medium	83.8713	64.8639	0.0391765	0.755402	0.359768	9.17e-05	-0.398197	0.00129048	0.408696	0.00012214	0.0489279
LINF_090021900	0	2364	52.6667	medium	99.309	66.358	0.281468	0.0123698	0.793057	1.02e-23	-0.578594	8.31e-09	0.830828	3.28e-22	0.0377711
LINF_090022000	0	1207	53.0864	medium	64.4233	71.7863	0.296853	0.00135162	0.15838	0.0296804	0.101561	0.290626	0.16621	0.0212578	0.00783016
LINF_090022100	0	391	84.79	high	114.283	84.909	-0.0429993	0.722859	0.309346	0.000382528	-0.371726	0.00019657	0.299746	0.000586761	0.0095996
LINF_090022200	0	155	127.807	high	260.697	210.735	0.547547	2.67e-09	0.906467	7.69e-24	-0.371467	1.07e-05	0.890323	9.5e-28	0.0161447
LINF_090022300	0	411	164.258	high	298.383	209.454	0.200628	0.0519193	0.738232	3.03e-18	-0.533421	7.84e-10	0.705684	7.49e-18	0.0325476
LINF_260012400	1	3913	25.8809	medium	14.682	27.1707	-0.0419715	0.739699	-0.937469	3.39e-37	0.841865	5.28e-18	-0.913051	1.29e-23	0.0244182
LINF_090022500	0	615	115.899	high	128.176	103.743	-0.294069	0.0490169	0.0221083	0.849274	-0.350214	0.0181702	0.0286727	0.804537	0.00656444
LINF_090022600	0	503	60.1298	medium	52.5431	54.5118	-0.219317	0.0726071	-0.316476	0.00260572	0.134262	0.30297	-0.382797	0.000149084	0.0663208
LINF_090022700	0	169	111.216	high	129.689	104.139	-0.311506	0.00385451	0.0999485	0.32964	-0.351063	0.0024189	0.0110709	0.926642	0.0888776
LINF_170012400	0	2296	10.4115	low	6.83979	10.797	-0.208806	0.103343	-0.728332	3.99e-07	0.929798	1.39e-10	-1.16829	6e-21	0.439961
LINF_090022900	0	32	86.3964	high	87.488	93.0981	-0.0621135	0.491357	-0.103114	0.140925	0.0562321	0.570844	-0.14739	0.0472986	0.0442759
LINF_300021200	0	2537	10.4849	low	7.03219	22.2915	0.981959	7.38e-11	-0.695759	1.07e-13	1.61485	1.19e-32	-0.661489	1.64e-08	0.0342701
LINF_090023100	0	7	32.301	medium	28.0704	39.6947	0.208006	0.0277419	-0.321912	9.05e-05	0.522981	1.65e-08	-0.344027	2.27e-05	0.0221148
LINF_090023200	0	257	65.1425	high	97.9647	57.2652	-0.35302	0.0012506	0.468914	3.13e-08	-0.848549	1.3e-15	0.466651	1.37e-07	0.00226253
LINF_100005000	0	ND	31.9888	medium	24.406	39.546	0.160102	0.346265	-0.507495	3.5e-05	0.623734	1.11e-05	-0.492285	8.8e-06	0.0152101
LINF_100005100	0	1746	17.1041	low	12.8295	23.8292	0.381511	0.0192456	-0.534668	9.96e-10	0.834652	9.51e-08	-0.481141	1.31e-06	0.0535277
LINF_100005200	0	1465	73.8907	high	58.6098	96.7174	0.23502	0.0740416	-0.453919	1.86e-08	0.693455	2.55e-08	-0.487222	1.53e-09	0.0333028
LINF_100005300	0	134	41.8214	medium	37.1747	33.7031	-0.47495	2.92e-08	-0.291761	2.46e-07	-0.200697	0.027114	-0.303405	1.16e-06	0.0116434
LINF_100005400	0	201	29.0036	medium	27.259	25.2869	-0.332927	0.000453549	-0.210322	0.00982977	-0.137439	0.160976	-0.224597	0.00513377	0.0142749
LINF_100005500	0	1406	40.2143	medium	61.7722	32.2304	-0.395264	0.000290708	0.499673	1.66e-07	-0.952266	3.59e-23	0.527008	4.76e-09	0.0273349
LINF_100005600	0	118	1220.08	high	953.186	822.555	-0.694795	5.17e-14	-0.479076	6.51e-07	-0.226176	0.0218872	-0.497063	1.36e-07	0.0179874
LINF_240008400	1	3921	45.051	medium	25.6029	46.6174	-0.0584743	0.701543	-0.935832	1.32e-18	0.836842	3.23e-09	-0.924457	3.99e-19	0.0113747
LINF_100005800	0	795	126.358	high	104.426	143.291	0.0193305	0.871342	-0.397157	1.03e-12	0.41021	3.06e-05	-0.419654	5.93e-12	0.0224967
LINF_100005900	0	441	48.8051	medium	43.7016	68.167	0.321835	0.0120028	-0.277904	0.00209373	0.592699	1.76e-08	-0.299726	0.0050031	0.0218223
LINF_100006000	0	412	71.191	high	98.0005	90.6921	0.235939	0.00819277	0.337939	0.000206768	-0.0826422	0.419127	0.289753	0.000591475	0.048186
LINF_100006100	0	5126	9.61666	low	7.37753	4.52882	-1.11802	4.29e-08	-0.499664	0.00545904	-0.629348	0.002572	-0.518523	0.00411636	0.0188594
LINF_100006200	0	1156	28.6212	medium	28.3467	29.1878	-0.0803523	0.425647	-0.136314	0.0625354	-0.0586054	0.656563	-0.0516445	0.639412	0.0846691
LINF_100006300	0	2888	35.4174	medium	51.6783	54.6217	0.516477	5.84e-09	0.422593	1.46e-08	0.0156635	0.871318	0.471267	3.07e-11	0.0486738
LINF_100006400	0	4091	73.1083	high	56.2757	101.77	0.371202	0.00288156	-0.498455	1.13e-06	0.81392	1.92e-08	-0.471881	2.51e-05	0.026574
LINF_100006500	0	3026	32.6273	medium	26.227	26.4291	-0.350615	0.000262338	-0.435407	1.16e-07	0.0853726	0.467196	-0.465339	9.64e-08	0.0299313
LINF_100006600	0	1114	72.8133	high	64.7636	63.8836	-0.285624	0.000204816	-0.290816	1.1e-07	-0.015345	0.864047	-0.299328	1.74e-06	0.00851128
LINF_360015300	0	2022	10.6317	low	6.40726	8.44316	-0.492857	0.00151372	-0.846612	1.18e-11	0.26182	0.0550888	-0.783731	1.47e-10	0.0628812
LINF_360054700	0	4916	10.7883	low	7.57699	11.0163	-0.33223	0.0585234	-0.625584	0.000193287	0.31849	0.0688111	-0.680437	2.76e-05	0.0548532
LINF_100006900	0	426	16.5763	low	22.2659	20.2925	0.171576	0.181476	0.306073	6.78e-05	-0.112491	0.329522	0.254937	0.0127469	0.0511355
LINF_100007000	0	1042	94.5405	high	105.507	87.9949	-0.133481	0.215221	0.0367183	0.624567	-0.264316	0.00743501	0.100979	0.193892	0.0642611
LINF_100007100	0	2125	48.8838	medium	37.0093	45.9267	-0.20155	0.0723574	-0.521896	5.43e-08	0.272	0.0362266	-0.502596	1.88e-07	0.0193002
LINF_190006600	1	4031	13.1534	low	7.50645	9.86719	-0.2917	0.128238	-0.926753	6.41e-11	0.368412	0.0433032	-0.690783	7.04e-05	0.23597
LINF_100007300	0	501	121.185	high	130.23	165.889	0.31186	3.98e-05	-0.0174012	0.790224	0.326118	1.64e-05	-0.043484	0.537361	0.0260828
LINF_100007400	0	141	26.5985	medium	42.7129	40.9073	0.53849	6.87e-07	0.560573	6.91e-11	-0.0982449	0.428411	0.607142	1.3e-13	0.0465694
LINF_100007500	0	2809	26.5776	medium	30.6659	29.875	0.0298496	0.875389	0.0883713	0.429492	-0.0570968	0.734126	0.058085	0.654425	0.0302863
LINF_100007600	0	2933	15.8727	low	13.1094	15.4136	-0.129449	0.469534	-0.396705	0.000271489	0.301523	0.0412804	-0.460451	0.000477334	0.0637455
LINF_100007700	0	1185	21.084	low	42.7317	32.5045	0.541556	0.000475437	0.89679	9.4e-38	-0.40289	0.00324864	0.914547	2.67e-20	0.017757
LINF_100007800	0	527	32.1512	medium	46.0543	46.7743	0.302809	0.00103693	0.395816	5.52e-08	0.00483159	0.964217	0.268485	0.000295649	0.127331
LINF_100007900	0	322	53.9897	medium	88.1247	118.603	0.999835	3.47e-19	0.583205	1.79e-10	0.397144	0.000187595	0.572926	5.72e-13	0.0102781
LINF_080011100	0	ND	11.046	low	7.30548	10.0965	-0.324696	0.0889668	-0.713226	1.18e-05	0.439508	0.00506492	-0.793614	5.44e-06	0.0803883
LINF_100008100	0	253	36.5171	medium	51.2718	58.3139	0.492801	5.19e-08	0.367619	3.76e-09	0.108256	0.245768	0.355196	1.56e-07	0.0124229
LINF_100008200	0	610	22.6428	low	17.2398	19.9532	-0.333371	0.00401154	-0.51221	4.41e-08	0.145206	0.239587	-0.507433	3.43e-08	0.00477662
LINF_100008300	0	2261	153.853	high	169.872	133.814	-0.371492	0.000439134	0.020268	0.767598	-0.358925	0.000974902	-0.0413833	0.535801	0.0616513
LINF_100008400	0	1470	20.9983	low	29.4962	18.1432	-0.397254	0.00200861	0.370397	3.73e-05	-0.794687	5.14e-15	0.368495	0.00134221	0.0019021
LINF_100008500	0	1168	24.5033	low	26.7275	34.6337	0.337432	0.000126835	0.00488402	0.964438	0.338728	0.00139378	-0.030636	0.758523	0.03552
LINF_100008600	0	1432	24.0411	low	23.9561	25.549	0.037321	0.707177	-0.125158	0.0914847	0.108165	0.304727	-0.100073	0.227853	0.0250855
LINF_100008700	0	469	54.0065	medium	53.5827	73.1839	0.305266	0.000123644	-0.132026	0.0568075	0.432372	3.61e-06	-0.15655	0.0592132	0.024524
LINF_320017100	1	1079	49.162	medium	28.7876	48.0177	-0.198146	0.0207016	-0.894256	1.97e-33	0.679244	1.58e-17	-0.906476	2.29e-35	0.0122202
LINF_080011300	1	5916	35.9324	medium	21.0684	24.4685	-0.881262	1.58e-07	-0.8911	2.51e-09	-0.0552264	0.793907	-0.856956	3.57e-09	0.0341441
LINF_320021650	0	413	11.3212	low	5.48146	11.2219	-0.0104472	0.93586	-1.16674	7.16e-35	1.00343	2.44e-17	-1.04372	4.01e-28	0.123021
LINF_100009100	0	ND	7.37162	low	8.77095	8.01974	0.0601849	0.701036	0.130285	0.347152	-0.113597	0.484451	0.143811	0.264057	0.0135256
LINF_100009200	0	5352	0.0228713	low	0.090271	0.016602	NA	NA	NA	NA	NA	NA	NA	NA	#VALUE!
LINF_090011200	2	1908	61.9031	high	36.4554	48.8472	-0.430825	0.000452135	-0.884171	3.04e-21	0.398858	0.00185309	-0.858508	1.44e-24	0.0256624
LINF_100009400	0	1328	23.4797	low	39.7189	35.821	0.485806	4.31e-07	0.63855	7.09e-15	-0.184079	0.0550053	0.640861	8.37e-17	0.00231096
LINF_100009500	0	1553	76.3135	high	68.9642	120.129	0.505487	2.2e-09	-0.267738	0.000124906	0.81629	1.65e-18	-0.339893	6.91e-06	0.0721556
LINF_100009600	0	1499	27.5856	medium	27.4334	30.4024	-0.035982	0.776286	-0.128688	0.203419	0.0439538	0.73936	-0.11025	0.266696	0.0184387
LINF_100009700	0	713	27.4313	medium	38.9816	41.9309	0.500194	6.31e-07	0.385271	3e-08	0.0577576	0.599934	0.412927	9.17e-08	0.0276558
LINF_100009800	0	2115	32.4831	medium	37.4546	28.6311	-0.163578	0.278592	0.0839607	0.39581	-0.347246	0.0135707	0.153556	0.190621	0.0695951
LINF_100009900	0	6370	56.4862	medium	51.3854	53.1083	-0.263474	0.0406979	-0.259968	0.00483698	-0.0449474	0.750059	-0.248237	0.0213915	0.0117314
LINF_100010000	0	2686	105.042	high	123.373	143.566	0.248754	0.0415748	0.111313	0.299052	0.255933	0.0456323	-0.0363169	0.75241	0.14763
LINF_100010100	0	1386	50.4994	medium	62.4149	43.7737	-0.325967	0.0010595	0.185597	0.0172099	-0.516698	4.1e-09	0.161203	0.0394185	0.024394
LINF_100010150	0	926	18.9987	low	42.9805	36.0715	0.731613	6.46e-08	1.05574	9e-44	-0.302311	0.025849	1.00411	7.7e-26	0.0516359
LINF_280025700	0	2302	11.4502	low	6.82448	6.28274	-1.00513	1.3e-06	-0.866301	4.95e-11	-0.154276	0.511953	-0.879474	8.78e-09	0.013173
LINF_280025800	0	10966	11.534	low	6.83401	6.31642	-1.00677	1.22e-06	-0.874149	3.38e-11	-0.151673	0.516987	-0.883752	9.58e-09	0.00960266
LINF_070014600	0	2720	11.5466	low	6.51506	9.79054	-0.394685	0.0181172	-0.94292	3.19e-11	0.536157	0.00075683	-0.959981	3.4e-12	0.0170609
LINF_330040700	0	ND	11.5551	low	7.26884	6.53707	-0.860489	1.79e-07	-0.783941	2.91e-08	-0.162893	0.231277	-0.726834	5.87e-07	0.0571067
LINF_140010900	0	2702	11.6129	low	7.9408	12.7016	-0.0574457	0.74238	-0.669935	6.17e-06	0.585914	0.00497223	-0.673937	0.00022037	0.00400195
LINF_060013500	0	2866	11.639	low	8.03592	13.7057	0.169598	0.263363	-0.654301	2.47e-07	0.814102	1.59e-08	-0.673759	8.03e-09	0.0194575
LINF_300023000	0	1229	11.8055	low	6.04196	8.67965	-0.605351	6.59e-05	-1.0837	2.14e-17	0.457584	0.00100977	-1.09209	4.72e-18	0.00839164
LINF_030005000	0	ND	12.0085	low	6.71774	5.44128	-1.28099	8.75e-29	-0.961464	8.98e-24	-0.364189	0.00737266	-0.945563	3.55e-23	0.015901
LINF_120010200	0	4672	12.0712	low	4.64157	11.3603	-0.217178	0.160498	-1.49652	1.78e-20	1.2007	1.14e-16	-1.44729	9.7e-22	0.0492338
LINF_360045900	0	7256	12.2581	low	7.2308	9.94046	-0.421235	0.0829829	-0.874563	3.89e-05	0.263125	0.324076	-0.713144	0.000787686	0.161419
LINF_100011200	0	1225	42.5876	medium	53.2907	60.0054	0.325376	0.000597742	0.201557	0.000845451	0.156347	0.108452	0.13961	0.0821646	0.0619473
LINF_360050500	0	2704	12.2695	low	4.22687	7.46038	-0.799064	0.000226379	-1.65409	1.22e-24	0.935632	0.000855374	-1.76411	8.35e-16	0.110014
LINF_100011350	0	4273	13.8874	low	27.0211	27.3263	0.734788	1.42e-08	0.840037	5e-22	-0.0919261	0.54249	0.796919	4.71e-12	0.0431177
LINF_100011400	0	28	47.6594	medium	98.7033	77.1932	0.531435	4.54e-05	0.928688	1.08e-30	-0.36252	0.00173398	0.864053	1.55e-19	0.064635
LINF_100011500	0	2471	36.1643	medium	78.3615	66.4695	0.803369	3.6e-08	0.990908	2.78e-18	-0.171903	0.23417	0.945492	3.75e-16	0.0454157
LINF_200012400	1	10088	2.16431	low	1.26985	1.54815	-0.520251	0.00889766	-0.881339	1e-05	0.374581	0.0985549	-0.921699	5.99e-08	0.0403607
LINF_330008300	0	2466	12.354	low	8.71881	6.8626	-1.00797	1.59e-11	-0.624246	4.68e-07	-0.390637	0.0320739	-0.646222	1.75e-08	0.0219763
LINF_350025900	1	1943	21.0403	low	12.4781	17.2794	-0.390896	0.00105754	-0.873194	6.46e-17	0.43051	7.39e-05	-0.850361	2.86e-16	0.0228331
LINF_310020800	1	2563	12.6713	low	7.53398	13.1836	-0.0729288	0.576235	-0.870061	1.15e-27	0.828649	1.37e-11	-0.929631	2.92e-22	0.0595698
LINF_100012000	0	379	17.8873	low	25.2916	26.4656	0.409005	1.73e-06	0.380811	1.41e-06	0.02348	0.820404	0.356454	7.3e-07	0.0243568
LINF_100012100	0	164	32.6876	medium	38.7654	42.56	0.287765	0.000315426	0.12347	0.050871	0.146076	0.0772617	0.112685	0.113394	0.0107847
LINF_330030400	0	4069	12.392	low	8.88942	13.59	0.0230789	0.892843	-0.599297	3.84e-07	0.569077	7.77e-05	-0.575869	1.52e-07	0.0234285
LINF_100012300	0	181	51.2981	medium	67.2851	68.629	0.273832	0.00987908	0.26892	0.000348981	-0.019758	0.862006	0.263848	0.000372873	0.0050727
LINF_100012400	0	329	57.0208	medium	75.2268	66.8693	0.038493	0.786551	0.278838	4.76e-06	-0.206194	0.101497	0.214116	0.00419373	0.0647227
LINF_100012500	0	303	22.8944	low	20.4175	21.9173	-0.165898	0.176095	-0.288387	0.00228051	0.0943108	0.46226	-0.289359	0.00340616	0.000972023
LINF_100012600	0	284	27.1712	medium	29.1549	26.4009	-0.170431	0.0975923	-0.0197066	0.830303	-0.16335	0.130584	-0.0355909	0.690403	0.0158843
LINF_310021400	0	ND	12.5751	low	6.14666	12.7448	-0.145383	0.349167	-1.15249	5.29e-27	1.02709	4.06e-12	-1.20214	2.77e-17	0.0496492
LINF_100012800	0	5	39.227	medium	40.9443	49.7747	0.240363	0.0290077	-0.0602634	0.405101	0.2806	0.010256	-0.068574	0.425073	0.00831063
LINF_100012900	0	6148	33.6362	medium	91.5448	53.8988	0.455699	0.000717658	1.32341	3.35e-59	-0.862237	1.2e-12	1.28819	8.45e-70	0.0352157
LINF_100013000	0	1260	26.434	medium	34.6008	36.2657	0.345367	4.72e-05	0.266251	0.00264411	0.11514	0.2983	0.200941	0.0213915	0.0653096
LINF_100013100	0	1015	16.9733	low	18.0519	20.2756	0.129467	0.346118	-0.0324701	0.792496	0.156279	0.301015	-0.0567624	0.680495	0.0242923
LINF_100013200	0	910	51.8731	medium	83.7309	74.5891	0.385721	0.000439521	0.568956	3.68e-10	-0.17257	0.0791974	0.529096	1.93e-10	0.0398597
LINF_100013300	0	176	28.8977	medium	53.3796	53.7844	0.677404	4.64e-10	0.763364	1.29e-15	-0.0151934	0.894087	0.663388	2.76e-14	0.0999762
LINF_100013400	0	671	16.1934	low	14.3058	17.3973	-0.0274236	0.825126	-0.298512	0.00775215	0.272901	0.0179575	-0.329463	0.000482725	0.0309513
LINF_100013500	0	2346	85.4812	high	106.776	119.678	0.321637	0.00409707	0.197644	0.0248322	0.125677	0.193232	0.167378	0.0845528	0.0302655
LINF_100013600	0	16	22.1866	low	36.4848	36.4228	0.558897	4.86e-07	0.593152	3.22e-11	-0.0294579	0.80386	0.558951	3.29e-09	0.0342011
LINF_100013700	0	354	20.2842	low	20.6426	19.8385	-0.165903	0.121269	-0.0964692	0.212702	-0.0814231	0.478492	-0.11378	0.216131	0.0173104
LINF_100013800	0	474	32.9194	medium	26.1851	33.8949	-0.028008	0.819703	-0.451686	2.76e-13	0.340945	0.00185858	-0.397108	6.68e-08	0.0545777
LINF_240008300	1	5891	17.6495	low	10.4996	19.003	-0.0749804	0.666971	-0.869262	1.03e-15	0.84796	1.97e-08	-0.952211	1.87e-14	0.082949
LINF_330039200	1	6286	8.49065	low	5.04684	2.60969	-1.91803	1.19e-26	-0.868913	7.19e-13	-1.21634	4.21e-10	-0.730666	3.8e-09	0.138246
LINF_100014000	0	1376	29.0785	medium	33.1426	37.446	0.19713	0.163939	0.0674044	0.573522	0.199668	0.137525	-0.0322429	0.786309	0.0996473
LINF_100014100	0	1608	117.451	high	96.0824	108.553	-0.216304	0.0595096	-0.41141	3.27e-08	0.0712263	0.615205	-0.317344	0.000387246	0.0940654
LINF_100014200	0	2503	10.0788	low	15.7602	14.8178	0.462057	0.000479511	0.525951	3.48e-05	-0.12645	0.416135	0.559154	1.35e-05	0.0332025
LINF_100014300	0	1521	34.2627	medium	42.6994	38.5137	0.0632455	0.51057	0.197109	0.00156526	-0.202469	0.0184811	0.236425	0.00137677	0.0393158
LINF_100014400	0	165	32.3418	medium	38.6263	37.231	0.0695481	0.623927	0.134748	0.150979	-0.120258	0.363808	0.15971	0.0646065	0.0249613
LINF_100014500	0	1480	34.3366	medium	31.3757	32.1078	-0.233343	0.0374324	-0.251027	0.000161122	0.0465949	0.699582	-0.308335	0.000732494	0.057308
LINF_100014600	0	997	129.502	high	143.014	114.871	-0.316953	0.000340071	0.0212869	0.809104	-0.349351	2.57e-05	0.00352879	0.967931	0.0177581
LINF_100014700	0	420	38.8891	medium	45.1991	23.6787	-0.844539	1.58e-16	0.0956839	0.240425	-0.912255	2.83e-18	0.0389339	0.679411	0.0567499
LINF_100014800	0	1197	16.7762	low	17.8037	11.4809	-0.700674	1.85e-12	-0.0350177	0.663189	-0.71025	1.26e-10	-0.0191445	0.837225	0.0158732
LINF_100014900	0	1354	39.4511	medium	54.3827	56.9893	0.456702	2.3e-05	0.340983	1.21e-05	0.0450836	0.711735	0.3825	1.75e-05	0.0415168
LINF_100015000	0	296	28.1566	medium	26.9291	32.0962	0.0402524	0.671343	-0.186045	0.00103839	0.214708	0.0212614	-0.203516	0.00402155	0.017471
LINF_100015100	0	733	23.4695	low	30.598	26.9181	0.0429944	0.710698	0.260052	0.00020778	-0.179993	0.063795	0.194021	0.0113902	0.066031
LINF_100015200	0	421	161.563	high	215.817	157.966	-0.155732	0.2368	0.295016	0.00019121	-0.535843	5.35e-06	0.352414	4.03e-06	0.0573975
LINF_100015300	0	512	34.9145	medium	41.6284	53.5265	0.458753	0.000148445	0.133796	0.120827	0.256012	0.0355548	0.173531	0.0827115	0.0397354
LINF_100015400	0	460	1207.6	high	1755.06	593.197	-1.15952	1.93e-30	0.415305	1.99e-06	-1.59013	1.36e-123	0.402159	5e-06	0.0131458
LINF_100015500	0	276	28.2037	medium	27.9246	31.5807	0.040323	0.669478	-0.136183	0.0739632	0.181381	0.0584168	-0.170299	0.0252326	0.0341165
LINF_100015600	0	516	135.221	high	146.384	118.019	-0.37038	0.000585895	-0.00864129	0.93366	-0.326461	0.00365646	-0.0722782	0.453585	0.0636369
LINF_340031300	0	2166	12.5921	low	9.11743	10.4754	-0.343804	0.064408	-0.585183	4.81e-08	0.0931564	0.645272	-0.465963	0.00025052	0.119221
LINF_100015800	0	1140	94.6161	high	120.582	88.9331	-0.16367	0.109767	0.227549	0.00123044	-0.430848	5.68e-07	0.238368	0.00218162	0.0108186
LINF_100015900	0	1417	52.4373	medium	66.0502	60.018	0.101517	0.462753	0.211385	0.0128711	-0.0993986	0.472775	0.172388	0.0559168	0.0389972
LINF_100016000	0	310	20.0837	low	39.9342	39.6592	0.834942	2.62e-14	0.870636	1.07e-28	-0.0465325	0.701986	0.851524	9.27e-22	0.0191117
LINF_100016100	0	50	18.5603	low	34.5355	32.9614	0.693764	1.89e-08	0.773668	4.65e-20	-0.18274	0.149367	0.846394	9.87e-16	0.0727256
LINF_100016200	0	ND	11.6375	low	23.2139	18.6562	0.689244	0.0127839	0.8786	0.000726848	-0.332845	0.143894	0.990988	9.22e-06	0.112389
LINF_100016300	0	ND	13.6875	low	29.9754	24.7915	0.579322	0.000343483	1.01331	4.06e-15	-0.351117	0.00950427	0.89936	6.72e-13	0.113946
LINF_100016400	0	1788	30.752	medium	37.3734	45.2393	0.420741	1.59e-05	0.161791	0.0773779	0.318862	0.000739025	0.0726368	0.436326	0.0891538
LINF_100016500	0	695	96.1074	high	88.0461	92.0998	-0.145416	0.258764	-0.245152	0.00597556	-0.0973825	0.478242	-0.0765378	0.408064	0.168615
LINF_100016600	0	315	36.4497	medium	41.1166	41.1859	-0.020486	0.855875	0.0516568	0.446949	-0.0755939	0.45293	0.0258885	0.758523	0.0257684
LINF_100016700	0	865	49.204	medium	36.3561	32.3276	-0.72989	1.48e-22	-0.558413	8.48e-20	-0.212947	0.0109573	-0.546266	7.56e-18	0.0121468
LINF_100016800	0	775	3182.14	high	3597.1	1675.61	-1.05591	9.92e-28	0.0530378	0.597671	-1.13572	7.4e-46	0.0512487	0.593639	0.00178908
LINF_100016900	0	1330	24.0177	low	24.9241	30.2811	0.192906	0.0450058	-0.0669593	0.42809	0.259279	0.00914919	-0.0954095	0.250877	0.0284502
LINF_100017000	0	614	1606.41	high	2205.77	815.098	-1.11058	3.58e-30	0.33369	0.000120584	-1.46545	1.41e-93	0.326532	0.000111891	0.00715718
LINF_100017100	0	121	19.7999	low	32.7809	28.2861	0.531353	0.000854849	0.606927	6e-09	-0.158014	0.311913	0.659834	3.54e-11	0.0529061
LINF_310030600	1	2976	78.7337	high	47.1333	65.1221	-0.424295	0.000176541	-0.864676	4.29e-16	0.416637	0.00032404	-0.869927	9.61e-21	0.00525119
LINF_100017300	0	945	28.6379	medium	33.8814	42.5426	0.27403	0.0152333	0.120448	0.143045	0.175537	0.12164	0.0701717	0.448696	0.0502759
LINF_100017400	0	1318	47.53	medium	47.1102	65.589	0.254331	0.00684785	-0.133332	0.0612357	0.385718	6.01e-05	-0.160509	0.0380556	0.027177
LINF_100017500	0	712	31.9445	medium	23.5625	24.3063	-0.545776	2.84e-12	-0.559916	1.36e-16	0.00261585	0.980099	-0.577792	3.75e-18	0.0178753
LINF_100017600	0	175	41.5209	medium	137.061	128.497	1.5027	1.09e-22	1.60154	8.41e-72	-0.0890814	0.595574	1.56192	1.02e-54	0.0396165
LINF_100017700	0	311	40.5009	medium	54.1529	45.7362	0.128355	0.249327	0.296279	0.00327681	-0.24231	0.0101049	0.341762	0.000114242	0.0454831
LINF_100017800	0	204	30.077	medium	51.6766	45.9598	0.533226	1.85e-06	0.659984	1.12e-18	-0.115713	0.304319	0.619057	9.13e-17	0.0409263
LINF_100017900	0	2306	21.0362	low	24.7937	23.0647	0.0479915	0.753181	0.118822	0.270264	-0.0791706	0.603122	0.0983652	0.365427	0.0204571
LINF_100018000	0	603	20.4018	low	16.7152	15.5441	-0.46709	1.53e-05	-0.4087	1.04e-05	-0.037443	0.817055	-0.458777	4.32e-05	0.0500765
LINF_100018100	0	730	102.447	high	148.311	127.022	0.0746909	0.530535	0.411614	2.91e-08	-0.30824	0.00216292	0.354718	4.15e-05	0.0568951
LINF_100018200	0	1134	48.0972	medium	53.2343	67.4217	0.442186	2.41e-05	0.0229868	0.808583	0.314437	0.00595943	0.0976096	0.316885	0.0746227
LINF_100018300	0	539	45.142	medium	79.7652	44.6443	-0.174038	0.319195	0.700339	4.9e-11	-0.957477	3.86e-12	0.754138	4.51e-10	0.0537996
LINF_100018400	0	786	57.8973	medium	59.4042	53.0524	-0.222529	0.0735166	-0.0831793	0.274105	-0.172518	0.189153	-0.0776948	0.284946	0.00548449
LINF_100018500	0	642	61.637	high	93.2735	92.6625	0.355892	0.000943791	0.475688	4.86e-07	-0.0176885	0.899262	0.344684	0.0010201	0.131005
LINF_100018600	0	613	30.2377	medium	25.3017	29.8312	-0.0774757	0.435623	-0.376411	1.88e-06	0.243551	0.00392166	-0.3503	4.15e-06	0.026111
LINF_100018700	0	1730	38.0249	medium	29.2994	30.0763	-0.543275	2.79e-08	-0.496548	6.86e-11	-0.0971146	0.449095	-0.475978	3.84e-07	0.0205703
LINF_100018800	0	346	69.6345	high	58.1402	45.6677	-0.654787	6.23e-12	-0.382155	1.88e-06	-0.277967	0.0112	-0.405103	2.95e-06	0.0229472
LINF_100018900	0	1800	51.1104	medium	46.1744	49.706	-0.161162	0.14756	-0.270048	0.00501554	0.0157132	0.913059	-0.206345	0.039985	0.0637025
LINF_100019000	0	1031	56.0366	medium	48.921	62.6977	0.0272147	0.812908	-0.317925	0.000247385	0.311972	0.00230444	-0.314341	0.000297731	0.00358414
LINF_320024500	1	1368	58.7318	medium	35.2107	53.6699	-0.328863	2.26e-05	-0.859674	1.53e-35	0.586367	1.09e-11	-0.944438	1.13e-38	0.0847644
LINF_320007700	0	2266	12.7868	low	7.83278	13.5682	-0.0314907	0.829854	-0.825029	2.25e-16	0.810993	4.06e-13	-0.871507	1.27e-18	0.046478
LINF_100019300	0	486	37.4866	medium	69.8362	55.054	0.394257	0.000300992	0.775763	5.69e-23	-0.388503	0.000127489	0.753843	3.11e-18	0.0219198
LINF_100019400	0	375	26.155	medium	31.265	24.9174	-0.222118	0.00577351	0.136551	0.0460741	-0.387291	9.32e-07	0.1359	0.0444228	0.000650601
LINF_100019500	0	444	48.0037	medium	51.8282	48.0684	-0.162742	0.0520123	-0.0105633	0.876251	-0.137374	0.10502	-0.0545399	0.451122	0.0439765
LINF_100011700	0	1367	12.787	low	8.66685	8.97897	-0.65368	7.78e-06	-0.678957	0.00180457	0.0425261	0.81964	-0.725112	0.000922717	0.0461551
LINF_100019700	0	209	110.594	high	121.324	146.225	0.282067	0.0040152	0.0112824	0.93218	0.203102	0.0663729	0.0504562	0.642883	0.0391738
LINF_100019800	0	1391	22.9511	low	41.4242	20.4658	-0.396886	0.0109912	0.729162	2.19e-11	-1.10315	3.18e-19	0.678484	3.78e-08	0.0506779
LINF_100019900	0	ND	0	low	0	0.11001	NA	NA	NA	NA	NA	NA	NA	NA	#VALUE!
LINF_100020000	0	ND	0	low	0	0.252638	NA	NA	NA	NA	NA	NA	NA	NA	#VALUE!
LINF_100020100	0	ND	0.00950333	low	0	0.107671	NA	NA	NA	NA	NA	NA	NA	NA	#VALUE!
LINF_100020200	0	8	18.2575	low	32.541	30.1623	0.692043	1.67e-06	0.710604	2.27e-12	-0.0630814	0.674972	0.725276	3.68e-11	0.0146725
LINF_300030800	2	8731	3.89636	low	2.31881	3.37938	-0.297516	0.319959	-0.857626	0.000769885	0.787459	0.0130014	-1.1135	4.15e-06	0.25587
LINF_100020400	0	1209	41.2866	medium	31.3989	40.9977	-0.117754	0.261001	-0.515136	3.97e-11	0.396552	0.000232861	-0.543441	4.06e-10	0.0283047
LINF_320046800	1	685	139.533	high	84.8881	146.685	-0.000602285	0.996462	-0.840972	4.42e-16	0.771427	1.71e-16	-0.800841	2.51e-16	0.0401301
LINF_100020600	0	646	16.8326	low	21.404	22.9072	0.486305	0.000184274	0.222556	0.0458715	0.14392	0.253073	0.313115	0.00685246	0.0905598
LINF_100020700	0	168	20.0358	low	20.9654	23.4118	-0.0183465	0.895455	-0.0553272	0.597907	0.0676971	0.623348	-0.114972	0.285306	0.0596449
LINF_310030100	0	3633	13.0425	low	7.44342	11.6515	-0.274762	0.153747	-0.931001	2.61e-19	0.523754	0.0114938	-0.826875	9.52e-12	0.104126
LINF_290030600	2	8780	2.87378	low	1.74236	2.45755	-0.179011	0.593424	-0.833219	0.00433742	0.606728	0.0658483	-0.813682	0.00404024	0.0195372
LINF_100021000	0	1464	73.3577	high	56.9292	96.0965	0.23585	0.0808806	-0.485596	4.71e-08	0.720024	1.59e-08	-0.512862	2.72e-10	0.0272653
LINF_100021100	0	1739	17.2291	low	13.1266	24.2512	0.3929	0.0163147	-0.512237	4.38e-09	0.825711	1.43e-07	-0.46076	3.8e-06	0.0514769
LINF_100021200	0	ND	27.2511	medium	20.5922	33.8505	0.186667	0.26107	-0.521301	2.26e-05	0.633454	7.48e-06	-0.475533	3.11e-05	0.0457687
LINF_110005000	0	34	26.8482	medium	56.0714	30.5029	0.0935961	0.644497	0.941632	5.99e-24	-0.850383	1.12e-07	0.913994	1.62e-17	0.0276373
LINF_110005100	0	94	46.4046	medium	50.7247	51.5717	-0.0336316	0.797278	0.00758958	0.92978	-0.00886257	0.951688	-0.0541931	0.591067	0.0617827
LINF_110005200	0	72	58.4891	medium	57.7792	50.9546	-0.276178	0.04638	-0.140562	0.0805818	-0.167927	0.230735	-0.138381	0.108044	0.00218174
LINF_110005300	0	319	79.3134	high	84.5912	104.045	0.215758	0.0805735	-0.0305352	0.762302	0.256823	0.0204838	-0.0709901	0.42901	0.0404549
LINF_110005400	0	238	48.7916	medium	67.5948	58.1436	0.12102	0.337079	0.348719	8.85e-11	-0.246009	0.0234501	0.336814	1.36e-06	0.0119049
LINF_110005500	0	47	38.0191	medium	33.4427	41.5026	-0.0276667	0.882638	-0.306492	3.02e-07	0.273708	0.0852057	-0.332427	3.55e-06	0.0259356
LINF_110005600	0	285	26.4104	medium	24.1737	27.9886	-0.0158917	0.888882	-0.249142	7.03e-05	0.188954	0.0607212	-0.234537	0.001896	0.0146056
LINF_110005700	0	607	43.5967	medium	47.3937	64.1083	0.508748	2.56e-06	0.000516081	0.99667	0.540156	3.23e-07	-0.0610787	0.523336	0.0615947
LINF_110005800	0	393	31.5893	medium	26.4299	29.4863	-0.199114	0.0789676	-0.377483	1.7e-06	0.125408	0.302682	-0.354124	0.000209915	0.0233587
LINF_110005900	0	911	107.364	high	89.3058	79.3391	-0.653428	1.54e-16	-0.38755	1.89e-12	-0.284013	0.000616972	-0.398951	4.27e-10	0.0114009
LINF_110006000	0	160	20.5809	low	41.0269	34.796	0.546288	0.00392989	0.874024	8.16e-28	-0.298422	0.114889	0.813638	1.42e-22	0.0603861
LINF_110006100	0	1426	32.5203	medium	50.859	58.5084	0.696094	4.38e-05	0.523184	1.23e-06	0.133428	0.472384	0.531183	2.99e-06	0.00799909
LINF_110006200	0	455	25.0874	medium	41.7219	22.2217	-0.183131	0.407617	0.611035	1.1e-13	-0.86663	4.37e-06	0.652858	1.75e-10	0.0418235
LINF_110006300	0	482	50.7574	medium	58.1582	48.5431	-0.146196	0.313196	0.0737052	0.363035	-0.247011	0.0661098	0.0712732	0.420507	0.00243203
LINF_100011600	1	4017	46.0983	medium	28.1448	41.046	-0.268072	0.101772	-0.831727	2.15e-26	0.459755	0.00672637	-0.756332	8.56e-15	0.0753945
LINF_110006500	0	294	26.0285	medium	30.5736	31.2496	0.146849	0.287935	0.109663	0.117835	0.017057	0.910078	0.0990654	0.179878	0.0105975
LINF_110006600	0	259	21.0335	low	32.8454	24.9889	0.131449	0.384752	0.521662	3.67e-13	-0.436945	0.000976126	0.538296	1.26e-12	0.0166339
LINF_110006700	0	488	48.9589	medium	51.6896	37.8587	-0.455364	0.000196726	-0.0449247	0.633655	-0.545044	6.47e-07	0.0605478	0.571768	0.105472
LINF_110006800	0	221	17.6731	low	25.469	22.7084	0.24959	0.106321	0.404211	6.2e-06	-0.185762	0.223657	0.405197	9.13e-07	0.000986346
LINF_110006900	0	150	37.5519	medium	63.7059	55.9006	0.494216	0.00627056	0.640983	3.78e-09	-0.17233	0.36233	0.636794	1.54e-09	0.00418887
LINF_330028600	2	5004	5.75989	low	3.51339	4.75892	-0.197019	0.33092	-0.831214	5.51e-06	0.829194	0.000136664	-1.05406	8.84e-10	0.222843
LINF_110007100	0	77	94.6589	high	148.317	110.205	0.0833635	0.606979	0.524953	1.55e-06	-0.467493	0.000435469	0.521122	1.12e-07	0.00383118
LINF_110007200	0	291	20.9975	low	35.7856	33.0233	0.583077	0.000628668	0.647659	5.2e-19	-0.121444	0.507542	0.674445	5.7e-17	0.0267867
LINF_110007300	0	450	154.449	high	169.334	123.42	-0.452975	8.3e-07	0.0105581	0.906209	-0.482021	2.77e-10	0.000372572	0.996861	0.0101855
LINF_110007400	0	1106	14.2102	low	11.4407	16.8196	0.167656	0.0873362	-0.434736	9.92e-10	0.498051	3.7e-08	-0.359844	1.02e-05	0.0748929
LINF_110007500	0	181	47.5883	medium	53.1441	38.6753	-0.473998	0.000740858	0.036649	0.636779	-0.539683	4.8e-05	0.0358631	0.653178	0.000785905
LINF_110007600	0	1876	22.2173	low	30.3453	27.1585	0.253248	0.0770929	0.327475	0.000138921	-0.150131	0.289149	0.372926	5.28e-05	0.0454515
LINF_110007700	0	2149	31.3432	medium	41.2486	40.7983	0.415244	0.019255	0.272008	0.0184886	0.0207033	0.923151	0.362995	0.0028025	0.0909867
LINF_110007750	0	ND	35.25	medium	47.4948	51.7442	0.364216	0.0148808	0.309016	3.36e-05	0.0790536	0.630287	0.254538	0.0010188	0.0544781
LINF_110007800	0	376	57.5134	medium	86.4962	39.135	-0.728137	1.07e-08	0.466622	2.81e-13	-1.20932	8.53e-26	0.451313	5.18e-10	0.0153094
LINF_110007900	0	214	18.28	low	30.4702	24.2612	0.383335	0.0660431	0.615131	3.84e-06	-0.210256	0.330231	0.56368	6.3e-05	0.0514513
LINF_330038600	0	4683	13.2198	low	6.37507	14.3456	-0.0756018	0.652098	-1.17041	1.25e-20	1.07186	2.67e-13	-1.17662	8.73e-22	0.00621306
LINF_110008100	0	2049	31.5144	medium	36.621	30.8708	-0.199476	0.05475	0.0958373	0.209099	-0.26832	0.00716445	0.0390415	0.614914	0.0567958
LINF_110008200	0	955	8.29693	low	10.44	4.55272	-0.912758	5.71e-07	0.213468	0.105643	-1.10762	2.48e-13	0.166545	0.233168	0.0469228
LINF_110008300	0	313	8.63675	low	13.0763	13.8469	0.534287	0.0123281	0.479239	5.93e-06	-0.015158	0.952259	0.519347	0.000404053	0.0401082
LINF_110008400	0	1503	188.332	high	148.834	109.646	-0.885943	1.18e-27	-0.461043	1.97e-15	-0.447649	2.25e-07	-0.467697	1.97e-11	0.00665336
LINF_110008500	0	696	38.952	medium	69.8371	64.4565	0.521915	0.00159048	0.718312	2.11e-14	-0.191081	0.243226	0.683029	5.01e-14	0.0352837
LINF_110008600	0	1050	44.7741	medium	65.4266	50.2412	-0.00356639	0.978924	0.424563	3.95e-09	-0.383338	0.000520571	0.349415	9.31e-08	0.075148
LINF_360073900	2	9622	29.0167	medium	17.7528	27.5559	-0.176829	0.330517	-0.829086	3.89e-10	0.592793	0.0016072	-0.79712	2.89e-12	0.0319668
LINF_050009600	1	777	26.7151	medium	25.7682	46.163	0.695699	1.02e-06	-0.168992	0.188431	0.842327	2.2e-11	-0.175462	0.139674	0.00646987
LINF_110008900	0	1514	13.5684	low	12.0664	17.9774	0.244876	0.0571599	-0.287733	0.00931687	0.466959	0.000372419	-0.250967	0.0163637	0.0367657
LINF_110009000	0	604	39.143	medium	34.0292	58.6518	0.427514	6.84e-07	-0.322124	2.37e-06	0.778303	9.59e-16	-0.380779	7.49e-06	0.058655
LINF_110009100	0	436	21.0141	low	28.8777	35.9645	0.580671	4.07e-08	0.338192	4.37e-05	0.309163	0.00416142	0.242157	0.0101807	0.0960348
LINF_110009200	0	241	22.0954	low	26.5407	29.8509	0.280691	0.00626582	0.142239	0.0528115	0.129699	0.1916	0.121832	0.153819	0.0204067
LINF_110009300	0	308	23.4765	low	25.4693	16.063	-0.689281	3.05e-08	-0.00151428	0.987336	-0.708296	2.37e-09	-0.0111157	0.905691	0.00960137
LINF_110009400	0	144	23.1042	low	36.0511	28.303	0.145828	0.208503	0.520139	1.63e-14	-0.33095	0.00160797	0.447121	2.86e-10	0.0730181
LINF_110009500	0	229	35.2921	medium	46.1876	42.9514	0.200272	0.106321	0.266099	1.06e-05	-0.0973232	0.442458	0.267631	8.29e-05	0.0015313
LINF_110009600	0	712	45.6718	medium	39.4713	47.2712	-0.046151	0.616746	-0.330235	5.54e-07	0.286873	0.004892	-0.361683	2.97e-05	0.031448
LINF_360014300	2	2527	5.65831	low	3.45219	4.06948	-0.265773	0.255005	-0.828534	6.5e-07	0.217207	0.396009	-0.511726	0.0111528	0.316808
LINF_310021800	0	4554	13.346	low	8.48537	16.1596	0.216235	0.190833	-0.775714	8.99e-13	1.1004	3.91e-10	-0.913644	1.11e-09	0.13793
LINF_110009900	0	ND	0.05746	low	0.28407	0.156899	NA	NA	NA	NA	NA	NA	NA	NA	#VALUE!
LINF_110010000	0	ND	0	low	0.07195	0	NA	NA	NA	NA	NA	NA	NA	NA	#VALUE!
LINF_110010100	0	ND	0	low	0	0	NA	NA	NA	NA	NA	NA	NA	NA	#VALUE!
LINF_110010200	0	ND	0	low	0	0	NA	NA	NA	NA	NA	NA	NA	NA	#VALUE!
LINF_110010300	0	ND	0.05746	low	0.28407	0.156899	NA	NA	NA	NA	NA	NA	NA	NA	#VALUE!
LINF_250012200	0	2550	13.3905	low	8.88697	12.5125	-0.208165	0.150838	-0.709704	9.5e-10	0.522984	0.000296162	-0.760172	4.5e-10	0.050468
LINF_110010500	0	599	30.6585	medium	28.2187	35.9953	0.107474	0.337621	-0.237073	0.0164116	0.373994	7.38e-06	-0.295842	0.00105096	0.0587692
LINF_140016800	0	1728	13.4406	low	6.9675	8.68638	-0.705973	8.71e-06	-1.06533	1.71e-15	0.269497	0.0731301	-1.00441	1.96e-06	0.0609131
LINF_110010700	0	2256	78.8124	high	73.8233	55.5833	-0.631458	0.000481466	-0.215299	0.018624	-0.455923	0.0122127	-0.206319	0.0393474	0.00898063
[truncated: 7,401 more rows]

## Sheet: Summary-DE SIDER2 vs.non-SIDER2
			Log2 FC = 0,58 && pajust <= 0,05
			Pro vs. Axe Ama
			Down in Pro vs. AxeAma	Down in AxeAma vs. Pro
[truncated: 31 more rows]
