# Supplementary material for: Evolutionary divergent clusters of transcribed extinct truncated retroposons drive low mRNA expression and developmental regulation in the protozoan Leishmania
Source: BMC Biol. 2024 Oct 29;22:249. doi: 10.1186/s12915-024-02051-4 (PMC11520807; doi:10.1186/s12915-024-02051-4)
Supplement: Supplementary file 1 — Additional file 1: Tables S1-S9. Table S1. A metadata table including the complete list of 1448 SIDER2 elements in L. infantum with 1262 present in 3'UTRs (predicted by PRED-A-TERM and confirmed for several by Illumina RNA-seq). This table also includes information regarding the genomic location and orientation of SIDER2 elements, their length, their distance from the CDS, CD-Hit-Est clustering, HMMER signature II score and the expression group in L. infantum promastigotes as determined by Illumina RNA-sequencing. Table S2. Metadata table of 1262 SIDER2 sequences located at the 3'UTR subjected to of CD-Hit-Est clustering analysis based on sequence similarity. In a separate sheet (≥ 4 SIDER2/cluster-no paralogs), the list of 74 clusters with ≥ 4 transcripts each harboring a single SIDER2 in their 3'UTR, excluding all paralogous proteins is provided. In another separate sheet (SIDER2 Clusters with paralogs), 19 clusters containing paralogous genes (among the 1127 L. infantum transcripts) harboring a single SIDER2 element in their 3'UTR are listed. In the last sheet (FPKM mean-SD Pro and Ama), expression levels (mean of FPKM values) of 74 clusters harboring up to 4 SIDER2-containing transcripts in L. infantum promastigotes (Pro), axenic amastigotes (Axe Ama) and macrophage-derived amastigotes (Macro Ama) are shown. Table S3. A list of 1127 L. infantum transcripts harboring a SIDER2 element in their 3'UTR as predicted by the PRED-A-TERM software. We also manually examined the Illumina RNA-seq read patterns in IGV to check if they were aligned with the 3' UTRs harboring SIDER2 elements. Table S4. A full list of the L. infantum transcriptome (FPKM values) in promastigotes (Pro), axenic amastigotes (Axe Ama) and macrophage-derived amastigotes (Macro Ama) as resulted from high throughput Illumina-RNA seq analysis. In a separate sheet, only the SIDER2-containing transcripts were analyzed. In another sheet, we summarized the proportion of developmentally regulated SIDER2-cont [file 12915_2024_2051_MOESM1_ESM.zip › Additional file 1 Table_S5.xlsx]

## Sheet: Table S5 SIDER2 expression chr
LinJ Chr (copies)	Annotated transcripts	Transcripts RNA-seq	% Genes / chromosome	Total SIDER2 transcripts	% SIDER2 transcripts /chromosome	LOW-expressed SIDER2 transcripts	% LOW-expressed SIDER2 transcripts/Total SIDER2 transcripts	LOW-expressed Non-SIDER2 transcripts	% LOW-expressed Non-SIDER2 transcripts / chromosome	% LOW-expressed SIDER2 transcripts/ LOW Non-SIDER2 transcripts	% LOW-expressed SIDER2 transcripts/ Total SIDER2 transcripts
36 (2)	774	773	99.7	84	10.9	30	35.7	169	21.8629	24.5283	35.7143	11.186
35 (2)	546	546	100	76	13.9	33	43.4	92	16.8498	19.5745	43.4211	23.8466
34 (2)	479	478	100	67	14	30	44.8	109	22.8033	26.5207	44.7761	18.2554
33 (2)	377	377	100	60	15.9	28	46.7	105	27.8515	33.123	46.6667	13.5436
32 (2)	427	427	100	48	11.2	12	25	40	9.36768	10.5541	25	14.4459
31 (3)	370	369	100	61	16.5	27	44.3	55	14.9051	17.8571	44.2623	26.4052
30 (2)	389	389	100	53	13.9	21	39.6	80	20.5656	23.8095	39.6226	15.8131
29 (2)	316	315	99.7	54	17.1	17	31.5	57	18.0952	21.8391	31.4815	9.6424
28 (2)	336	336	100	36	10.7	16	44.4	76	22.619	25.3333	44.4444	19.1111
27 (2)	299	299	100	48	16.1	19	39.6	80	26.7559	31.8725	39.5833	7.71082
26 (3)	282	282	100	32	11.3	6	18.8	22	7.80142	8.8	18.75	9.95
25 (2)	269	269	100	26	9.7	10	38.5	41	15.2416	16.8724	38.4615	21.5891
24 (2)	251	251	100	29	11.6	15	51.72	69	27.49	31.0811	51.7241	20.6431
23 (2)	219	216	98.6	36	16.7	15	41.7	65	30.0926	36.1111	41.6667	5.55556
22 (2)	183	182	99.5	27	14.3	11	40.7	37	20.3297	23.871	40.7407	16.8698
21 (3)	239	239	100	25	10.5	3	12	20	8.3682	9.34579	12	2.65421
20 (2)	181	181	100	25	13.8	15	60	63	34.8066	40.3846	60	19.6154
19 (2)	183	183	100	31	16.9	14	45.2	37	20.2186	24.3421	45.1613	20.8192
18 (2)	174	174	100	27	15.5	12	44.4	31	17.8161	21.0884	44.4444	23.356
17 (2)	173	173	100	24	13.9	12	50	53	30.6358	35.5705	50	14.4295
16 (2)	180	180	100	21	11.7	8	38.1	38	21.1111	23.8994	38.0952	14.1959
15 (2)	189	189	100	17	9	3	17.6	61	32.2751	35.4651	17.6471	-17.8181
14 (2)	167	167	100	27	16.2	10	37	31	18.5629	22.1429	37.037	14.8942
13 (3)	176	175	99.4	18	10.3	5	27.8	7	4	4.4586	27.7778	23.3192
12 (3)	128	128	100	23	18	1	4.3	8	6.25	7.61905	4.34783	-3.27122
11 (2)	152	149	98	20	13.4	7	35	41	27.5168	31.7829	35	3.21705
10 (2)	166	164	98.8	14	8.5	2	14.3	41	25	27.3333	14.2857	-13.0476
9 (3)	184	182	98.4	23	12.7	2	8.7	17	9.34066	10.6918	8.69565	-1.99617
8 (2)	129	129	100	12	9.3	3	25	33	25.5814	28.2051	25	-3.20513
7 (2)	135	135	100	15	11.1	5	33.33	27	20	22.5	33.3333	10.8333
6 (2)	141	141	100	18	12.8	0	0	34	24.1135	27.6423	0	-27.6423
5 (3)	149	149	99.3	12	8.1	3	25	26	17.4497	18.9781	25	6.0219
4 (2)	127	127	100	13	10.2	6	46.15	28	22.0472	24.5614	46.1538	21.5924
3 (2)	99	99	100	8	8.1	2	25	23	23.2323	25.2747	25	-0.274725
2 (2)	74	73	98.6	9	12.3	4	44.44	27	36.9863	42.1875	44.4444	2.25694
1 (2)	85	85	100	8	9.4	1	12.5	18	21.1765	23.3766	12.5	-10.8766
Total	8748	8731	99.8057	1127	12.908	408
	Additional file 1: Table S5. Distribution of SIDER2 elements and expression levels of SIDER2-containing transcripts across the 36 L. infantum chromosomes.
	The comparison of the low-expressed SIDER2-containing transcripts to the low-expressed non-SIDER2 transcripts per chromosome is shown.

## Sheet: Expression SIDER2 vs.non-SIDER2
LinJ Chromosomes	Transcript	Expression data	Number of transcripts	Min. Expression	Max. Expression	Median	Mean	Standard Deviation	Standard Error	Number of chromosome copies (DNA-Seq)	Normalization chromosome copies / Median transcript expression
LinJ.01	Non-SIDER2	Pro_FPKM_mean	77	0.386	1025.28	37.695	77.616	167.783	19.121	2	18.8475
LinJ.01	SIDER2	Pro_FPKM_mean	8	23.34	87.262	31.549	42.869	23.822	8.422	2	15.7745
LinJ.02	Non-SIDER2	Pro_FPKM_mean	65	0	971.099	25.48	46.713	119.941	14.877	2	12.74
LinJ.02	SIDER2	Pro_FPKM_mean	9	6.193	199.415	26.505	44.655	58.769	19.59	2	13.2525
LinJ.03	Non-SIDER2	Pro_FPKM_mean	91	0.058	1715.15	32.231	76.489	205.899	21.584	2	16.1155
LinJ.03	SIDER2	Pro_FPKM_mean	8	13.977	73.779	32.495	38.73	22.288	7.88	2	16.2475
LinJ.04	Non-SIDER2	Pro_FPKM_mean	114	9.976	1055.98	43.224	86.287	169.568	15.881	2	21.612
LinJ.04	SIDER2	Pro_FPKM_mean	13	14.765	80.741	34.543	36.197	20.859	5.785	2	17.2715
LinJ.05	Non-SIDER2	Pro_FPKM_mean	137	0.14	475.702	46.022	62.688	65.467	5.593	3	15.3407
LinJ.05	SIDER2	Pro_FPKM_mean	12	15.951	95.356	39.631	45.459	26.062	7.523	3	13.2103
LinJ.06	Non-SIDER2	Pro_FPKM_mean	123	10.63	4164.31	33.939	112.088	410.296	36.995	2	16.9695
LinJ.06	SIDER2	Pro_FPKM_mean	18	29.413	110.436	41.484	45.471	17.817	4.199	2	20.742
LinJ.07	Non-SIDER2	Pro_FPKM_mean	120	0.244	1407.68	37.474	80.458	198.265	18.099	2	18.737
LinJ.07	SIDER2	Pro_FPKM_mean	15	7.098	137.969	34.846	42.231	33.518	8.654	2	17.423
LinJ.08	Non-SIDER2	Pro_FPKM_mean	117	8.202	661.025	37.224	59.822	82.033	7.584	2	18.612
LinJ.08	SIDER2	Pro_FPKM_mean	12	7.459	76.855	35.524	38.263	20.469	5.909	2	17.762
LinJ.09	Non-SIDER2	Pro_FPKM_mean	161	0	4779.74	48.538	100.323	381.947	30.102	3	16.1793
LinJ.09	SIDER2	Pro_FPKM_mean	23	1.885	140.296	58.556	58.005	33.775	7.043	3	19.5187
LinJ.10	Non-SIDER2	Pro_FPKM_mean	152	0	3182.14	35.824	91.92	313.46	25.425	2	17.912
LinJ.10	SIDER2	Pro_FPKM_mean	14	11.02	149.433	43.026	56.556	43.49	11.623	2	21.513
LinJ.11	Non-SIDER2	Pro_FPKM_mean	132	0	1384.27	35.382	95.603	245.662	21.382	2	17.691
LinJ.11	SIDER2	Pro_FPKM_mean	20	7.217	103.626	27.525	33.311	22.331	4.993	2	13.7625
LinJ.12	Non-SIDER2	Pro_FPKM_mean	105	2.653	755.226	67.74	101.825	112.822	11.01	3	22.58
LinJ.12	SIDER2	Pro_FPKM_mean	23	21.486	215.005	50.238	68.334	48.465	10.106	3	16.746
LinJ.13	Non-SIDER2	Pro_FPKM_mean	158	0	3105.68	65.299	266.986	565.809	45.013	3	21.7663
LinJ.13	SIDER2	Pro_FPKM_mean	18	14.888	215.094	40.816	55.81	48.192	11.359	3	13.6053
LinJ.14	Non-SIDER2	Pro_FPKM_mean	140	6.459	1282	42.323	69.04	134.539	11.371	2	21.1615
LinJ.14	SIDER2	Pro_FPKM_mean	27	3.097	88.054	29.272	31.568	19.395	3.732	2	14.636
LinJ.15	Non-SIDER2	Pro_FPKM_mean	172	0.474	1129.87	29.712	86.677	200.554	15.292	2	14.856
LinJ.15	SIDER2	Pro_FPKM_mean	17	13.134	93.484	31.894	37	21.441	5.2	2	15.947
LinJ.16	Non-SIDER2	Pro_FPKM_mean	159	0.975	1769.1	36.182	93.03	258.838	20.527	2	18.091
LinJ.16	SIDER2	Pro_FPKM_mean	21	10.383	179.266	30.41	41.341	38.21	8.338	2	15.205
LinJ.17	Non-SIDER2	Pro_FPKM_mean	149	3.425	887.929	30.988	111.481	225.079	18.439	2	15.494
LinJ.17	SIDER2	Pro_FPKM_mean	24	4.521	277.424	24.17	40.067	55.786	11.387	2	12.085
LinJ.18	Non-SIDER2	Pro_FPKM_mean	147	0.014	1077.07	39.427	63.688	121.696	10.037	2	19.7135
LinJ.18	SIDER2	Pro_FPKM_mean	27	2.368	212.363	26.209	38.977	40.466	7.788	2	13.1045
LinJ.19	Non-SIDER2	Pro_FPKM_mean	152	4.136	4245.7	45.521	120.604	448.031	36.34	2	22.7605
LinJ.19	SIDER2	Pro_FPKM_mean	31	9.443	273.061	30.336	48.782	64.126	11.517	2	15.168
LinJ.20	Non-SIDER2	Pro_FPKM_mean	156	2.565	1355.98	28.458	47.584	113.276	9.069	2	14.229
LinJ.20	SIDER2	Pro_FPKM_mean	25	2.164	48.432	18.933	21.878	13.503	2.701	2	9.4665
LinJ.21	Non-SIDER2	Pro_FPKM_mean	214	0.502	3673.55	55.381	174.12	458.218	31.323	3	18.4603
LinJ.21	SIDER2	Pro_FPKM_mean	25	12.834	338.003	55.596	69.339	64.354	12.871	3	18.532
LinJ.22	Non-SIDER2	Pro_FPKM_mean	156	0.347	1718.61	36.987	91.499	264.999	21.217	2	18.4935
LinJ.22	SIDER2	Pro_FPKM_mean	27	0	248.761	34.947	41.091	49.538	9.534	2	17.4735
LinJ.23	Non-SIDER2	Pro_FPKM_mean	183	0	603.846	31.1	46.542	68.225	5.043	2	15.55
LinJ.23	SIDER2	Pro_FPKM_mean	36	1.525	281.32	27.453	39.604	47.34	7.89	2	13.7265
LinJ.24	Non-SIDER2	Pro_FPKM_mean	222	0.267	1690.64	33.752	73.919	189.859	12.743	2	16.876
LinJ.24	SIDER2	Pro_FPKM_mean	29	5.807	93.948	24.23	32.818	21.793	4.047	2	12.115
LinJ.25	Non-SIDER2	Pro_FPKM_mean	243	5.19	1647.93	36.172	71.801	168.95	10.838	2	18.086
LinJ.25	SIDER2	Pro_FPKM_mean	26	4.112	641.23	31.041	56.7	121.048	23.739	2	15.5205
LinJ.26	Non-SIDER2	Pro_FPKM_mean	250	3.565	1961.59	53.067	121.796	280.67	17.751	3	17.689
LinJ.26	SIDER2	Pro_FPKM_mean	32	13.013	218.401	43.468	58.247	49.332	8.721	3	14.4893
LinJ.27	Non-SIDER2	Pro_FPKM_mean	251	0.176	4891.86	35.342	142.906	508.433	32.092	2	17.671
LinJ.27	SIDER2	Pro_FPKM_mean	48	8.702	603.259	30.263	44.689	84.57	12.207	2	15.1315
LinJ.28	Non-SIDER2	Pro_FPKM_mean	300	2.181	1459.58	34.296	94.647	221.439	12.785	2	17.148
LinJ.28	SIDER2	Pro_FPKM_mean	36	3.597	82.104	27.005	30.218	18.046	3.008	2	13.5025
LinJ.29	Non-SIDER2	Pro_FPKM_mean	262	0	3155.73	38.882	100.924	285.242	17.622	2	19.441
LinJ.29	SIDER2	Pro_FPKM_mean	54	2.874	269.191	33.358	41.868	40.407	5.499	2	16.679
LinJ.30	Non-SIDER2	Pro_FPKM_mean	336	0.111	1619.18	37.639	83.379	193.85	10.575	2	18.8195
LinJ.30	SIDER2	Pro_FPKM_mean	53	2.838	146.744	29.081	33.694	26.376	3.623	2	14.5405
LinJ.31	Non-SIDER2	Pro_FPKM_mean	309	0	1805.62	43.771	76.106	166.809	9.489	3	14.5903
LinJ.31	SIDER2	Pro_FPKM_mean	61	5.282	194.495	30.401	38.181	34.656	4.437	3	10.1337
LinJ.32	Non-SIDER2	Pro_FPKM_mean	379	4.056	1839.39	53.928	97.876	221.544	11.38	2	26.964
LinJ.32	SIDER2	Pro_FPKM_mean	48	3.433	386.353	38.602	54.869	65.199	9.411	2	19.301
LinJ.33	Non-SIDER2	Pro_FPKM_mean	317	0.031	1478.58	33.878	84.764	215.571	12.108	2	16.939
LinJ.33	SIDER2	Pro_FPKM_mean	60	3.447	136.325	28.227	35.314	26.651	3.441	2	14.1135
LinJ.34	Non-SIDER2	Pro_FPKM_mean	412	0	1355.88	35.795	62.582	139.268	6.861	2	17.8975
LinJ.34	SIDER2	Pro_FPKM_mean	67	1.539	123.334	28.669	31.949	23.686	2.894	2	14.3345
LinJ.35	Non-SIDER2	Pro_FPKM_mean	470	1.036	3401.59	41.348	133.144	361.127	16.658	2	20.674
LinJ.35	SIDER2	Pro_FPKM_mean	76	2.314	187.399	32.509	43.693	38.409	4.406	2	16.2545
LinJ.36	Non-SIDER2	Pro_FPKM_mean	690	0	1963.85	38.841	96.192	232.59	8.855	2	19.4205
LinJ.36	SIDER2	Pro_FPKM_mean	84	1.526	922.644	30.089	45.65	99.793	10.888	2	15.0445
	Highlighted in grey tones are chromosomes harboring SIDER2 transcripts exhibiting lower expression in general than non-SIDER2 transcripts.
	The chromosome median expression is normalized by the number of chromosomal copies (as determined by Illumina DNA-seq).
Table Column	Description
LinJ Chromosomes	Chromosome name
Transcript	Type of transcript analyzed (SIDER2-containing or Non-SIDER2 transcripts)
Expression data	L. infantum promastigotes (Pro) based on FPKM mean values
Number of transcripts	Number of transcripts per chromosome
Min expression	Minimal expression levels
Max expression	Maximal expression levels
Median	Median expression
Mean	Mean (average) expression
Standard Deviation	Standard Deviation calculated for the number of transcripts
Standard Error	Standard Error calculated for the number of transcripts
Number of chromosome copies (DNA-Seq)	Number of chromosome copies as determined by Illumina DNA-Seq
Normalization of chromosome copies / Median transcript expression	Normalization of the median expression levels with chromosome copies as determined by Illumina DNA-Seq
