# Supplementary material for: Evolutionary divergent clusters of transcribed extinct truncated retroposons drive low mRNA expression and developmental regulation in the protozoan Leishmania
Source: BMC Biol. 2024 Oct 29;22:249. doi: 10.1186/s12915-024-02051-4 (PMC11520807; doi:10.1186/s12915-024-02051-4)
Supplement: Supplementary file 1 — Additional file 1: Tables S1-S9. Table S1. A metadata table including the complete list of 1448 SIDER2 elements in L. infantum with 1262 present in 3'UTRs (predicted by PRED-A-TERM and confirmed for several by Illumina RNA-seq). This table also includes information regarding the genomic location and orientation of SIDER2 elements, their length, their distance from the CDS, CD-Hit-Est clustering, HMMER signature II score and the expression group in L. infantum promastigotes as determined by Illumina RNA-sequencing. Table S2. Metadata table of 1262 SIDER2 sequences located at the 3'UTR subjected to of CD-Hit-Est clustering analysis based on sequence similarity. In a separate sheet (≥ 4 SIDER2/cluster-no paralogs), the list of 74 clusters with ≥ 4 transcripts each harboring a single SIDER2 in their 3'UTR, excluding all paralogous proteins is provided. In another separate sheet (SIDER2 Clusters with paralogs), 19 clusters containing paralogous genes (among the 1127 L. infantum transcripts) harboring a single SIDER2 element in their 3'UTR are listed. In the last sheet (FPKM mean-SD Pro and Ama), expression levels (mean of FPKM values) of 74 clusters harboring up to 4 SIDER2-containing transcripts in L. infantum promastigotes (Pro), axenic amastigotes (Axe Ama) and macrophage-derived amastigotes (Macro Ama) are shown. Table S3. A list of 1127 L. infantum transcripts harboring a SIDER2 element in their 3'UTR as predicted by the PRED-A-TERM software. We also manually examined the Illumina RNA-seq read patterns in IGV to check if they were aligned with the 3' UTRs harboring SIDER2 elements. Table S4. A full list of the L. infantum transcriptome (FPKM values) in promastigotes (Pro), axenic amastigotes (Axe Ama) and macrophage-derived amastigotes (Macro Ama) as resulted from high throughput Illumina-RNA seq analysis. In a separate sheet, only the SIDER2-containing transcripts were analyzed. In another sheet, we summarized the proportion of developmentally regulated SIDER2-cont [file 12915_2024_2051_MOESM1_ESM.zip › Additional file 1 Table_S6.xls]

## Sheet: SIDER2 Up AxeAma vs. Pro
TriTryp GeneID	baseMean	log2FoldChange	Fold Change	lfcSE	stat	pvalue	padj	Predicted Gene function	SIDER2 sense	SIDER2 antisense
LINF_220014400	5656.74	3.93933	15.3411	0.0875117	45.0149	0	0	hypothetical protein - conserved (A2-related)	1	0
LINF_220012800	5584.7	3.56503	11.8354	0.0866606	41.1379	0	0	A2 protein	1	0
LINF_220012600	4962.26	3.37821	10.3978	0.0928807	36.3715	1.20225e-289	8.05969e-287	hypothetical protein - conserved (A2-related)	1	0
LINF_220012400	6055.55	3.25301	9.53353	0.103411	31.4572	3.34629e-217	9.40739e-215	hypothetical protein - conserved (A2-related)	1	0
LINF_080017500	18251.9	2.67713	6.39583	0.0636048	42.0901	0	0	Amidinotransferase - putative	1	0
LINF_140009100	2904.42	1.77576	3.42419	0.0804861	22.063	7.17292e-108	5.08228e-106	hypothetical protein - conserved	1	0
LINF_140009000	2884.85	1.77172	3.4146	0.081323	21.7862	3.13947e-105	2.10465e-103	hypothetical protein - conserved	1	0
LINF_300020200	8238.95	1.73787	3.33543	0.0831401	20.9029	5.03363e-97	2.98422e-95	p1/s1 nuclease	1	0
LINF_140008900	2629.93	1.73177	3.32135	0.0894952	19.3504	2.0218e-83	9.68132e-82	hypothetical protein - conserved	1	0
LINF_280021800	10965.3	1.71657	3.28655	0.0871569	19.6952	2.37022e-86	1.17366e-84	hydrolase - alpha/beta fold family - putative	0	1
LINF_050015850	3506.92	1.69441	3.23644	0.100305	16.8926	5.10057e-64	1.67111e-62	hypothetical protein	1	0
LINF_230007900	3873.87	1.51912	2.86617	0.11232	13.5249	1.11423e-41	2.11098e-40	argininosuccinate synthase - putative	0	1
LINF_330008800	4817.17	1.51733	2.86261	0.0763665	19.8691	7.53527e-88	3.90892e-86	beta-galactofuranosyltransferase-like protein	0	1
LINF_130006900	4806.72	1.42916	2.6929	0.0789931	18.0923	3.66799e-73	1.45966e-71	Lipase (class 3) - putative	1	0
LINF_050017400	3834.14	1.35638	2.56042	0.0959726	14.133	2.37829e-45	4.95856e-44	protein phosphatase type 1 regulator-like protein	1	0
LINF_360058200	1120.18	1.23032	2.34619	0.100193	12.2796	1.16637e-34	1.66912e-33	Sugar efflux transporter for intercellular exchange - putative (SWEET)	1	0
LINF_100007200	1556.87	1.19045	2.28224	0.0842464	14.1306	2.46171e-45	5.12025e-44	hypothetical protein	1	0
LINF_140012400	1402.18	1.18352	2.2713	0.0899774	13.1535	1.6247e-39	2.83753e-38	fatty acid elongase - putative	1	0
LINF_090008300	6667.35	1.11909	2.1721	0.0754451	14.8332	8.93992e-50	2.04492e-48	integral membrane transport protein - putative	1	0
LINF_340052300	3216.62	1.10079	2.14473	0.0715564	15.3836	2.10933e-53	5.32836e-52	hypothetical protein - conserved	0	1
LINF_200016760	853.988	1.0769	2.10949	0.117259	9.18391	4.15706e-20	2.83259e-19	unspecified product	1	0
LINF_210008600	3619.88	1.07616	2.10842	0.0853462	12.6094	1.87418e-36	2.91669e-35	U1 small nuclear ribonucleoprotein C - putative	1	0
LINF_310027800	220.855	1.07306	2.10389	0.229523	4.67516	2.93731e-06	6.7937e-06	hypothetical protein	0	1
LINF_250006100	898.575	1.05994	2.08484	0.111164	9.53487	1.50076e-21	1.11123e-20	hypothetical protein - conserved	1	0
LINF_090012800	208.267	1.03992	2.05611	0.20045	5.18791	2.12667e-07	5.47531e-07	hypothetical protein - conserved	0	1
LINF_240017900	2684.03	1.03945	2.05545	0.0712552	14.5877	3.36179e-48	7.37985e-47	amastin-like surface protein-like protein	1	0
LINF_040015600	8087.25	1.01866	2.02604	0.0661381	15.402	1.58566e-53	4.01715e-52	acyltransferase-like protein - copy 2	1	0
LINF_070018200	2915.79	1.01659	2.02313	0.0781321	13.0112	1.05717e-38	1.82079e-37	peptide methionine sulfoxide reductase-like	1	0
LINF_270015000	2523.55	1.01398	2.01947	0.105098	9.64792	5.01616e-22	3.78492e-21	hypothetical protein	1	0
LINF_030011600	2799.15	1.01136	2.01581	0.0880796	11.4824	1.61792e-30	1.9395e-29	hypothetical protein - conserved	1	0
LINF_110009700	1535.89	1.00497	2.0069	0.0965343	10.4105	2.22037e-25	2.06516e-24	hypothetical protein	0	1
LINF_110012600	2891.63	0.994507	1.9924	0.0767017	12.9659	1.90995e-38	3.26376e-37	Ankyrin repeats (3 copies)/Ankyrin repeat/Ankyrin repeats (many copies) - putative	1	0
LINF_080014500	2867.7	0.992459	1.98957	0.114922	8.63596	5.82366e-18	3.53928e-17	DnaJ domain containing protein - putative	1	0
LINF_280016600	539.076	0.98876	1.98448	0.168629	5.86353	4.53131e-09	1.36929e-08	hypothetical protein - conserved	0	1
LINF_330037600	902.961	0.987782	1.98313	0.13113	7.53284	4.965e-14	2.27412e-13	cysteine peptidase - Clan CA - family C51 - putative	1	0
LINF_350054700	10412	0.97915	1.9713	0.0592782	16.5179	2.72903e-61	8.3159e-60	DNA replication licensing factor MCM9 - putative	1	0
LINF_210016200	10296.1	0.976485	1.96767	0.0642171	15.206	3.22704e-52	7.98967e-51	Adenylate cyclase associated (CAP) C terminal - putative	1	0
LINF_340047250	823.112	0.973557	1.96368	0.136442	7.13532	9.65617e-13	4.0054e-12	hypothetical protein	1	0
LINF_200015600	5160.2	0.957095	1.9414	0.0661325	14.4724	1.81048e-47	3.89588e-46	UDP-galactose transporter - putative	1	0
LINF_260031100	4663.99	0.936744	1.9142	0.0776211	12.0682	1.55574e-33	2.16586e-32	serine/threonine protein phosphatase - putative	1	0
LINF_270005500	1196.25	0.885212	1.84704	0.0883448	10.02	1.24547e-23	1.03473e-22	hypothetical protein - conserved	0	1
LINF_260031700	14837.3	0.875677	1.83487	0.0742343	11.7961	4.08743e-32	5.3891e-31	Paraquat-inducible protein A - putative	1	0
LINF_190019700	8790.73	0.872609	1.83097	0.0694025	12.5732	2.96625e-36	4.58349e-35	membrane-bound O-acyltransferase - putative	1	0
LINF_260013000	6623.7	0.860166	1.81525	0.0614475	13.9984	1.5944e-44	3.26946e-43	type II (glutathione peroxidase-like) tryparedoxin peroxidase	0	1
LINF_280030100	736.669	0.855942	1.80994	0.103764	8.24894	1.59802e-16	8.79213e-16	hypothetical protein	1	0
LINF_230006900	2356.02	0.84101	1.7913	0.0820026	10.2559	1.11342e-24	9.89141e-24	hypothetical protein - conserved	1	0
LINF_010006300	680.974	0.82074	1.76631	0.119704	6.85643	7.06031e-12	2.71898e-11	hypothetical protein - conserved	1	0
LINF_170020300	1794.21	0.819194	1.76442	0.09919	8.25884	1.47098e-16	8.11366e-16	hypothetical protein - conserved	1	0
LINF_110012300	5902.27	0.817869	1.7628	0.0630672	12.9682	1.85305e-38	3.17276e-37	Protein Associated with Differentiation - putative	1	0
LINF_300025400	5301.53	0.817378	1.7622	0.082199	9.94389	2.68136e-23	2.19625e-22	mannosyltransferase - putative	1	0
LINF_290008900	1979.4	0.813206	1.75711	0.0764187	10.6415	1.91108e-26	1.8862e-25	RNA binding protein - putative	1	0
LINF_230023700	3896.92	0.808051	1.75084	0.0667956	12.0974	1.09047e-33	1.523e-32	DHHC palmitoyltransferase - putative	1	0
LINF_230007500	2223.28	0.801283	1.74265	0.102122	7.84632	4.28432e-15	2.10829e-14	hypothetical protein - conserved	0	1
LINF_340029500	3537.91	0.789338	1.72828	0.0671557	11.7538	6.74759e-32	8.73777e-31	Aminotransferase class IV - putative	1	0
LINF_080010500	8665.16	0.788067	1.72676	0.075081	10.4962	8.9904e-26	8.51645e-25	hypothetical protein - conserved	1	0
LINF_360032800	2877.85	0.784776	1.72283	0.0796713	9.85018	6.84227e-23	5.42279e-22	C-4 sterol methyl oxidase - putative	1	0
LINF_340008000	4402.62	0.771527	1.70708	0.0703097	10.9733	5.13782e-28	5.48056e-27	Trafficking protein Mon1 - putative	1	0
LINF_280019700	1484.07	0.764272	1.69851	0.107427	7.11432	1.12464e-12	4.62758e-12	Amastin surface glycoprotein - putative	1	0
LINF_260006800	2021.56	0.754992	1.68762	0.081397	9.27542	1.76912e-20	1.23343e-19	hypothetical protein - conserved	1	0
LINF_300005100	3848.14	0.747751	1.67917	0.0769693	9.71493	2.60437e-22	1.99272e-21	Alpha/beta hydrolase family/alpha/beta hydrolase fold - putative	1	0
LINF_080009800	1666.18	0.738721	1.6687	0.0929001	7.95178	1.83845e-15	9.33687e-15	small ubiquitin protein - putative	1	0
LINF_010005800	1968.64	0.717981	1.64488	0.110425	6.50198	7.92694e-11	2.81398e-10	UMP-CMP kinase - mitochondrial - putative	0	1
LINF_210010600	7378.46	0.717452	1.64428	0.086529	8.29146	1.11868e-16	6.23758e-16	hypothetical protein - conserved	0	1
LINF_020006900	7107.99	0.708987	1.63466	0.0600357	11.8094	3.48958e-32	4.60783e-31	phosphoglycan beta 1 -3 galactosyltransferase	1	0
LINF_160005900	977.654	0.706264	1.63157	0.115606	6.10924	1.00106e-09	3.23238e-09	hypothetical protein	1	0
LINF_240026500	2935.1	0.688376	1.61147	0.0734451	9.37266	7.07267e-21	5.03993e-20	3-oxoacyl-(acyl-carrier protein) reductase - putative	0	1
LINF_280022200	5323.06	0.684351	1.60698	0.0644494	10.6184	2.44645e-26	2.39023e-25	Kelch motif/Galactose oxidase - central domain containing protein - putative	1	0
LINF_170021800	4103.95	0.683654	1.6062	0.0713334	9.58392	9.34285e-22	6.9831e-21	Major Facilitator Superfamily - putative	1	0
LINF_350033100	3189.17	0.681023	1.60328	0.0977726	6.96538	3.2752e-12	1.29684e-11	transporter-like protein	1	0
LINF_260009800	8132.65	0.680455	1.60264	0.0630345	10.795	3.63646e-27	3.71098e-26	Conserved hypothetical ATP binding protein - putative	1	0
LINF_210028400	1683.79	0.678841	1.60085	0.111008	6.11522	9.64235e-10	3.12043e-09	BolA-like protein - putative	0	1
LINF_220014500	9091.92	0.6762	1.59793	0.0535928	12.6174	1.69361e-36	2.64039e-35	3'a2rel-related protein	1	0
LINF_330012300	3772.91	0.675558	1.59721	0.0755184	8.9456	3.69941e-19	2.40241e-18	hypothetical protein - conserved	1	0
LINF_240025600	3386.85	0.675386	1.59702	0.0673737	10.0245	1.19007e-23	9.89642e-23	hypothetical protein - conserved	1	0
LINF_250007000	2182.95	0.674953	1.59654	0.0843958	7.99747	1.26998e-15	6.51052e-15	ubiquitin carboxyl-terminal hydrolase - putative	1	0
LINF_060009300	1276.43	0.674245	1.59576	0.0961794	7.01029	2.37828e-12	9.52079e-12	Fructose-bisphosphate aldolase class-I - putative	1	0
LINF_260023300	4211.09	0.669905	1.59097	0.0643982	10.4025	2.41395e-25	2.22835e-24	6-O-methylguanine DNA methyltransferase - DNA binding domain containing protein - putative	1	0
LINF_130019500	6955.06	0.669542	1.59057	0.0853054	7.84877	4.20146e-15	2.07102e-14	hypothetical protein - conserved	0	1
LINF_170020800	2960.44	0.668504	1.58942	0.0784511	8.52128	1.57796e-17	9.32336e-17	Cytochrome b5-like Heme/Steroid binding domain containing protein - putative	1	0
LINF_030007600	8678.22	0.666595	1.58732	0.0594873	11.2057	3.82473e-29	4.32329e-28	hypothetical protein - conserved	1	0
LINF_360015000	223.716	0.663201	1.58359	0.190314	3.48478	0.000492539	0.000885457	hypothetical protein	1	0
LINF_140010100	245.829	0.663169	1.58356	0.187509	3.53673	0.000405116	0.000737762	UDP-glucoronosyl and UDP-glucosyl transferase - putative	1	0
LINF_170021700	2477.7	0.654173	1.57371	0.0781138	8.37462	5.54037e-17	3.14556e-16	hypothetical protein	1	0
LINF_280016900	2015.82	0.651766	1.57109	0.08416	7.74437	9.60557e-15	4.60972e-14	hypothetical protein - conserved	1	0
LINF_340039100	8878.4	0.650848	1.57009	0.0823167	7.90663	2.64448e-15	1.32452e-14	aminophospholipid translocase - putative	1	0
LINF_270008800	2281.97	0.647503	1.56645	0.076513	8.46265	2.61364e-17	1.51852e-16	hypothetical protein - conserved	1	0
LINF_260021800	2086.59	0.646222	1.56506	0.0803049	8.04711	8.47733e-16	4.39762e-15	hypothetical protein - conserved	0	1
LINF_090022400	20861.3	0.645275	1.56404	0.055173	11.6955	1.34444e-31	1.71049e-30	DNA J-binding protein - putative	1	0
LINF_090021000	2060.4	0.640176	1.55852	0.10889	5.87914	4.12416e-09	1.24894e-08	hypothetical protein - conserved	0	1
LINF_150020400	4722.96	0.638874	1.55711	0.0768787	8.31015	9.55808e-17	5.34308e-16	SET domain containing protein - putative	1	0
LINF_310017800	4205.19	0.635187	1.55314	0.0706777	8.98709	2.53856e-19	1.65844e-18	monoglyceride lipase - putative	1	0
LINF_080016900	2274.57	0.631444	1.54911	0.0902698	6.99508	2.65112e-12	1.0579e-11	MIX protein	1	0
LINF_070013000	2700.31	0.629964	1.54753	0.089038	7.07523	1.49206e-12	6.06213e-12	malonyl-coa decarboxylase-like protein	0	1
LINF_290026700	4656.89	0.629443	1.54697	0.0839137	7.50107	6.32967e-14	2.87158e-13	hypothetical protein - conserved	1	0
LINF_060010900	3623.88	0.627882	1.54529	0.0718212	8.7423	2.28421e-18	1.41384e-17	hypothetical protein - conserved	1	0
LINF_140008800	4563.03	0.62753	1.54492	0.0970074	6.46889	9.87271e-11	3.47358e-10	Plasma-membrane choline transporter - putative	1	0
LINF_040010300	2423.96	0.624941	1.54215	0.0732461	8.53207	1.43748e-17	8.52799e-17	hypothetical protein - conserved	1	0
LINF_110014500	12448.7	0.624247	1.54141	0.0863685	7.22772	4.91164e-13	2.08296e-12	hypothetical protein	1	0
LINF_220012300	9439.79	0.622928	1.54	0.0506138	12.3075	8.25595e-35	1.19321e-33	3'a2rel-related protein	1	0
LINF_170013700	2679.73	0.620216	1.53711	0.0874904	7.08896	1.35121e-12	5.52079e-12	polo-like protein kinase - putative	0	1
LINF_290009600	4431.14	0.615484	1.53207	0.0621932	9.89632	4.31896e-23	3.47872e-22	hypothetical protein - conserved	1	0
LINF_340006100	1301.53	0.592252	1.5076	0.118416	5.00145	5.68997e-07	1.4116e-06	adenylate kinase - putative	1	0
LINF_360064800	3149.28	0.585726	1.50079	0.071563	8.18476	2.72843e-16	1.47417e-15	adiponectin receptor protein 1 - putative	1	0
LINF_350052000	2609.31	0.584438	1.49945	0.126875	4.60639	4.09716e-06	9.35222e-06	protein kinase - putative	1	0
	Additional file 1: Table S6. List of developmentally regulated SIDER2-containing transcripts. SIDER2-containing transcripts preferentially expressed either in L. infantum promastigotes (Pro) or axenic amastigotes (Axe Ama) and or macrophage-derived amastigotes (Macro Ama) are shown. The cutoff for differentially expressed (DE) SIDER2 transcripts was set at log2: 0.58.
	In bold are examples of known Leishmania virulence factors (see Table 1).

## Sheet: SIDER2 Down AxeAma vs. Pro
TriTryp GeneID	baseMean	log2FoldChange	lfcSE	stat	pvalue	padj	Predicted Gene function	SIDER2 sense	SIDER2 antisense
LINF_310022500	649.81	-3.13867	0.170323	-18.4277	7.87974e-76	3.25459e-74	hypothetical protein - conserved	1	0
LINF_340030800	169.895	-2.72434	0.257353	-10.586	3.45976e-26	3.35766e-25	protein phosphatase 2C-like protein	1	0
LINF_230018500	5068.35	-2.58125	0.0966278	-26.7133	3.29701e-157	4.35355e-155	hypothetical protein - conserved	1	0
LINF_180006700	273.503	-2.4818	0.3015	-8.23151	1.84865e-16	1.01263e-15	RNA recognition motif. (a.k.a. RRM - RBD - or RNP domain)/RNA recognition motif (a.k.a. RRM - RBD - or RNP domain) - putative	1	0
LINF_330038500	2326.44	-2.46443	0.0944099	-26.1035	3.32797e-150	4.12304e-148	hypothetical protein - conserved	1	0
LINF_050017500	1875.58	-2.43987	0.0930016	-26.2347	1.06951e-151	1.3707e-149	surface antigen-like protein	1	0
LINF_350014900	378.165	-2.41184	0.23074	-10.4526	1.42547e-25	1.33869e-24	Zinc finger C-x8-C-x5-C-x3-H type (and similar) - putative	1	0
LINF_130009500	15041.8	-2.33592	0.07787	-29.9977	1.05155e-197	2.34981e-195	hypothetical protein - conserved	1	0
LINF_090005900	515.251	-2.30924	0.17822	-12.9572	2.13833e-38	3.6256e-37	RNA-binding protein 5-like protein	1	0
LINF_300011100	596.277	-2.16889	0.167813	-12.9245	3.27601e-38	5.52232e-37	protein kinase - putative	0	1
LINF_180006800	118.461	-2.15426	0.324496	-6.63879	3.16267e-11	1.15761e-10	RNA recognition motif. (a.k.a. RRM - RBD - or RNP domain)/RNA recognition motif (a.k.a. RRM - RBD - or RNP domain) - putative	1	0
LINF_330039900	523.543	-2.10541	0.14422	-14.5986	2.86667e-48	6.34087e-47	hypothetical protein - conserved	0	1
LINF_230014900	129.452	-2.08778	0.266606	-7.83097	4.84105e-15	2.3649e-14	RNA recognition motif. (a.k.a. RRM - RBD - or RNP domain)/RNA recognition motif (a.k.a. RRM - RBD - or RNP domain) - putative	1	0
LINF_220013400	1344.2	-2.05681	0.159157	-12.9232	3.33215e-38	5.60612e-37	hypothetical protein - conserved	1	0
LINF_200016730	1557.52	-2.03787	0.104631	-19.4769	1.725e-84	8.30575e-83	unspecified product	0	1
LINF_100020300	3631.75	-2.02013	0.0955904	-21.1332	3.93777e-99	2.45126e-97	Protein of unknown function (DUF1861) - putative	1	0
LINF_360027700	1958.65	-1.95798	0.0793413	-24.6779	1.84541e-134	1.82758e-132	TPR repeat/Tetratricopeptide repeat - putative	1	0
LINF_320013700	181.086	-1.90401	0.25945	-7.33865	2.1576e-13	9.43475e-13	CYC2-like cyclin - putative	0	1
LINF_310016400	882.647	-1.89825	0.136847	-13.8714	9.44597e-44	1.88379e-42	RNA recognition motif. (a.k.a. RRM - RBD - or RNP domain) - putative	1	0
LINF_190014400	3165.38	-1.8923	0.11892	-15.9123	5.20618e-57	1.44038e-55	pteridine transporter (truncated) - putative	0	1
LINF_120010300	883.503	-1.84179	0.153856	-11.9709	5.0506e-33	6.92075e-32	hypothetical protein	1	0
LINF_330026700	1657.2	-1.84018	0.103076	-17.8527	2.75566e-71	1.06264e-69	dual-specificity protein kinase - putative	0	1
LINF_350048000	450.222	-1.83353	0.176226	-10.4044	2.3672e-25	2.19469e-24	hypothetical protein - conserved	1	0
LINF_270012800	48466.8	-1.82184	0.0996608	-18.2804	1.18615e-74	4.85318e-73	amino acid transporter - putative	1	0
LINF_280026600	649.528	-1.80322	0.157891	-11.4206	3.29894e-30	3.90099e-29	protein kinase - putative	1	0
LINF_290029900	1915.22	-1.79111	0.0934996	-19.1564	8.56567e-82	3.90837e-80	hypothetical protein - conserved	1	0
LINF_310010700	1012.13	-1.76629	0.130945	-13.4887	1.82177e-41	3.42171e-40	hypothetical protein - conserved	0	1
LINF_040008300	4926.71	-1.72623	0.0867145	-19.9071	3.53265e-88	1.85464e-86	beta-fructofuranosidase - putative	1	0
LINF_250020700	164.781	-1.71828	0.243411	-7.05918	1.67492e-12	6.77083e-12	hypothetical protein - conserved	1	0
LINF_360012900	1056.84	-1.67008	0.194295	-8.59558	8.2845e-18	4.99304e-17	zinc finger protein family member - putative	1	0
LINF_310025700	5435.86	-1.6431	0.0860401	-19.0969	2.67901e-81	1.1912e-79	protein kinase - putative	1	0
LINF_330022700	414.368	-1.6414	0.193575	-8.47939	2.26378e-17	1.32142e-16	RNA recognition motif. (a.k.a. RRM - RBD - or RNP domain) - putative	1	0
LINF_360051800	189.996	-1.633	0.355585	-4.59243	4.38122e-06	9.97969e-06	serine/threonine kinase - putative	0	1
LINF_340037800	3428.1	-1.63298	0.0660553	-24.7213	6.30626e-135	6.31714e-133	lipophosphoglycan biosynthetic protein (lpg2)	1	0
LINF_300027200	854.514	-1.59994	0.136956	-11.6821	1.57348e-31	1.99605e-30	RNA recognition motif. (a.k.a. RRM - RBD - or RNP domain)/RNA recognition motif (a.k.a. RRM - RBD - or RNP domain) - putative	1	0
LINF_310036700	687.679	-1.584	0.131783	-12.0197	2.79826e-33	3.87707e-32	hypothetical protein - conserved	1	0
LINF_190010200	1410	-1.57749	0.125533	-12.5663	3.23411e-36	4.97972e-35	hypothetical protein - conserved	1	0
LINF_190010500	2613.09	-1.53983	0.128043	-12.0259	2.59814e-33	3.60553e-32	hypothetical protein - conserved	1	0
LINF_290007500	13547.4	-1.53754	0.0585837	-26.2451	8.12086e-152	1.05632e-149	thymine-7-hydroxylase - putative	1	0
LINF_230005000	5993.81	-1.52018	0.0676165	-22.4824	6.17357e-112	4.52123e-110	hypothetical protein - conserved	0	1
LINF_200017300	1015.16	-1.49741	0.121613	-12.3129	7.71542e-35	1.1188e-33	calpain-like cysteine peptidase - Clan CA - family C2	1	0
LINF_340005600	5965.87	-1.47602	0.0757802	-19.4776	1.70128e-84	8.23703e-83	ascorbate peroxidase	1	0
LINF_040005400	2419.23	-1.47028	0.0873238	-16.8372	1.30326e-63	4.20665e-62	hypothetical protein - conserved	0	1
LINF_240021200	643.881	-1.45698	0.192448	-7.57076	3.71039e-14	1.71271e-13	RNA recognition motif. (a.k.a. RRM - RBD - or RNP domain)/RNA recognition motif (a.k.a. RRM - RBD - or RNP domain) - putative	1	0
LINF_230016300	477.512	-1.45457	0.203323	-7.15397	8.43054e-13	3.51038e-12	hypothetical protein	1	0
LINF_340043400	2103.12	-1.44857	0.129429	-11.192	4.46384e-29	5.01965e-28	adenosine kinase-like protein	1	0
LINF_340047300	1150.55	-1.44711	0.117479	-12.3181	7.23763e-35	1.05127e-33	hypothetical protein - conserved	0	1
LINF_090017000	674.559	-1.44401	0.13216	-10.9262	8.6392e-28	9.12614e-27	hypothetical protein	0	1
LINF_320039700	346.328	-1.40561	0.234308	-5.99899	1.98547e-09	6.20638e-09	hypothetical protein - conserved	1	0
LINF_170015800	8822.85	-1.40314	0.0574652	-24.4172	1.12399e-131	1.06474e-129	META domain containing protein (META2)	1	0
LINF_150019900	7418.46	-1.39722	0.0755003	-18.5061	1.84442e-76	7.72793e-75	nucleoside transporter 1 - putative	1	0
LINF_320028800	506.333	-1.38593	0.173937	-7.96799	1.61282e-15	8.21014e-15	hypothetical protein - conserved	1	0
LINF_350007400	1077.9	-1.38491	0.161376	-8.58191	9.3312e-18	5.60451e-17	hypothetical protein - conserved	1	0
LINF_350014400	4164.24	-1.3707	0.0770021	-17.8008	6.97102e-71	2.66458e-69	aldose 1-epimerase - putative	1	0
LINF_200017800	5107.6	-1.36521	0.0783049	-17.4345	4.51218e-68	1.61162e-66	hypothetical protein - conserved	1	0
LINF_340027100	819.431	-1.36191	0.170757	-7.9757	1.51517e-15	7.74017e-15	dual specificity protein phosphatase - putative	1	0
LINF_320037800	5215.19	-1.33459	0.0744349	-17.9296	6.92146e-72	2.70496e-70	chaperone protein DNAj - putative	1	0
LINF_200015500	1562.87	-1.32926	0.115214	-11.5373	8.56171e-31	1.03921e-29	hypothetical protein - conserved	1	0
LINF_280010000	1143.1	-1.31787	0.119454	-11.0324	2.66535e-28	2.87482e-27	TPR repeat - putative	1	0
LINF_270007450	280.066	-1.29412	0.199958	-6.47197	9.67327e-11	3.40754e-10	kinetoplast-associated protein-like protein	1	0
LINF_210007900	26379.5	-1.27333	0.0624243	-20.3981	1.74008e-92	9.59796e-91	hexokinase - putative	1	0
LINF_150015400	17686.4	-1.25175	0.0831661	-15.0512	3.38886e-51	8.13607e-50	ATP-binding cassette subfamily A - member 1 - putative	1	0
LINF_280008300	389.759	-1.24373	0.283148	-4.39252	1.12044e-05	2.44176e-05	hypothetical protein - conserved	1	0
LINF_180010900	450.701	-1.23912	0.150777	-8.21826	2.06481e-16	1.12468e-15	RNA binding protein - putative	1	0
LINF_320025500	2970.04	-1.23209	0.0770392	-15.993	1.42873e-57	3.99084e-56	1-acyl-sn-glycerol-3-phosphateacyltransferase-like protein - putative	1	0
LINF_260022000	11253.1	-1.2317	0.0593165	-20.7649	8.98747e-96	5.15302e-94	sphingolipid delta 4 desaturase - putative	0	1
LINF_210020600	4511.07	-1.21989	0.06192	-19.701	2.11421e-86	1.05287e-84	adenylate kinase - putative	1	0
LINF_150023000	4160.05	-1.21161	0.0884749	-13.6944	1.09627e-42	2.13736e-41	cAMP specific phosphodiesterase - putative	1	0
LINF_310020900	2606.79	-1.21079	0.130667	-9.26623	1.92834e-20	1.34229e-19	hypothetical protein - conserved	1	0
LINF_340020200	5784.11	-1.20839	0.0982248	-12.3023	8.80033e-35	1.26768e-33	hypothetical protein - conserved	1	0
LINF_330029000	1353.66	-1.18334	0.115001	-10.2898	7.83224e-25	7.05874e-24	hypothetical protein - conserved	1	0
LINF_280019900	320.108	-1.16931	0.182036	-6.42348	1.3319e-10	4.6245e-10	hypothetical protein - conserved	1	0
LINF_170012800	848.078	-1.16508	0.154967	-7.51823	5.55221e-14	2.53338e-13	hypothetical protein - conserved	1	0
LINF_350050300	332.721	-1.16221	0.193675	-6.00082	1.96326e-09	6.14135e-09	predicted zinc finger protein	1	0
LINF_310021500	1009.74	-1.15514	0.103741	-11.1349	8.48169e-29	9.47666e-28	hypothetical protein - conserved	1	0
LINF_170007400	4331.5	-1.15026	0.087139	-13.2003	8.74331e-40	1.55506e-38	receptor-type adenylate cyclase - putative	1	0
LINF_270016000	4329.88	-1.14326	0.106944	-10.6902	1.1308e-26	1.12499e-25	ATP-binding cassette subfamily A - member 1 - putative	1	0
LINF_260021900	12088.8	-1.13638	0.0628502	-18.0807	4.5221e-73	1.79137e-71	sphingolipid delta 4 desaturase - putative	0	1
LINF_340016100	337.294	-1.13321	0.263647	-4.29822	1.72172e-05	3.68125e-05	amastin-like protein	1	0
LINF_160010000	590.583	-1.12518	0.157371	-7.14986	8.68694e-13	3.61369e-12	hypothetical protein - conserved	1	0
LINF_320024700	958.434	-1.12177	0.117359	-9.5585	1.1948e-21	8.86944e-21	3'-5' exonuclease - putative	1	0
LINF_350028500	2855.79	-1.12005	0.106226	-10.544	5.41371e-26	5.18467e-25	protein kinase - putative	1	0
LINF_140012600	1680.17	-1.11505	0.110305	-10.1088	5.04813e-24	4.28796e-23	fatty acid elongase - putative	1	0
LINF_350012900	5663.16	-1.11393	0.0883903	-12.6024	2.04876e-36	3.18269e-35	aspartate aminotransferase - putative	1	0
LINF_310021200	1302.32	-1.10976	0.105346	-10.5344	5.9962e-26	5.72365e-25	hypothetical protein - conserved	1	0
LINF_320007300	7436.81	-1.10754	0.0939029	-11.7945	4.16462e-32	5.48258e-31	hypothetical protein - conserved	0	1
LINF_200015300	442.05	-1.09786	0.152225	-7.21205	5.51143e-13	2.32376e-12	hypothetical protein - conserved	1	0
LINF_270016100	4293.99	-1.09389	0.0971412	-11.2608	2.04904e-29	2.34349e-28	ATP-binding cassette subfamily A - member 1 - putative	0	1
LINF_310029600	1927.35	-1.08253	0.131167	-8.25308	1.54367e-16	8.49846e-16	hypothetical protein - conserved	1	0
LINF_340011100	1650.94	-1.08131	0.118923	-9.09257	9.67294e-20	6.4796e-19	leucine-rich repeat protein - putative	1	0
LINF_310018700	26920.1	-1.0646	0.103732	-10.2629	1.03507e-24	9.21413e-24	Pyrophosphate-energized vacuolar membrane proton pump 1 - putative	1	0
LINF_350048200	351.829	-1.06195	0.203049	-5.23002	1.69491e-07	4.39878e-07	hypothetical protein - conserved	0	1
LINF_200015700	1803.09	-1.05975	0.112056	-9.45735	3.15856e-21	2.29965e-20	hypothetical protein - conserved	1	0
LINF_110015400	5024.54	-1.05711	0.0607944	-17.3883	1.01112e-67	3.55318e-66	hypothetical protein - conserved	1	0
LINF_360014100	702.994	-1.05402	0.125528	-8.39669	4.59229e-17	2.62266e-16	zinc finger protein family member - putative	1	0
LINF_360026000	80160.7	-1.03911	0.0620723	-16.7403	6.66392e-63	2.10421e-61	inosine-guanosine transporter	1	0
LINF_350042200	952.106	-1.03131	0.137426	-7.50452	6.16552e-14	2.80149e-13	ribulose-phosphate 3-epimerase - putative	1	0
LINF_290028200	693.171	-1.01671	0.139625	-7.28174	3.29543e-13	1.41755e-12	hypothetical protein - conserved	1	0
LINF_190008500	7293.44	-1.01657	0.0848606	-11.9793	4.56005e-33	6.26827e-32	protein kinase - putative	1	0
LINF_230017200	4518.54	-1.01302	0.0623862	-16.2379	2.72248e-59	7.83049e-58	sucrose hydrolase-like protein	1	0
LINF_310032100	1105.58	-1.011	0.142874	-7.07619	1.4817e-12	6.0285e-12	hypothetical protein - conserved	1	0
LINF_170008600	2532.54	-1.01071	0.100368	-10.07	7.49906e-24	6.30833e-23	WD domain - G-beta repeat - putative	1	0
LINF_320008500	8503.9	-1.00925	0.0648062	-15.5733	1.10508e-54	2.91842e-53	hypothetical protein - conserved	1	0
LINF_090007700	3707.88	-1.00704	0.0843306	-11.9416	7.18431e-33	9.79832e-32	Domain of unknown function (DUF4586) - putative	1	0
LINF_220007200	3032.97	-1.003	0.111918	-8.96194	3.19027e-19	2.07641e-18	amino acid permease - putative	1	0
LINF_330019100	2319.07	-0.992057	0.113155	-8.76727	1.83053e-18	1.14021e-17	pumilio protein 6 - putative	0	1
LINF_290015200	9800.26	-0.989837	0.0782272	-12.6534	1.07188e-36	1.69228e-35	5-histidylcysteine sulfoxide synthase - putative	1	0
LINF_270012600	866.996	-0.979677	0.135848	-7.21156	5.5314e-13	2.33105e-12	hypothetical protein - conserved	1	0
LINF_240018800	4288.89	-0.977157	0.0717999	-13.6094	3.51891e-42	6.75491e-41	IQ calmodulin-binding motif containing protein - putative	1	0
LINF_170017500	1507.8	-0.972093	0.142173	-6.8374	8.06425e-12	3.09195e-11	hypothetical protein - conserved	1	0
LINF_310030300	2333.41	-0.970234	0.0920979	-10.5348	5.97e-26	5.70489e-25	hypothetical protein - conserved	1	0
LINF_340013800	318.792	-0.969791	0.161687	-5.99795	1.9983e-09	6.24424e-09	serine/threonine-protein phosphatase PP1 - putative	1	0
LINF_180018700	1486.67	-0.969171	0.119729	-8.09468	5.74145e-16	3.0399e-15	hypothetical protein	1	0
LINF_320027200	3374.15	-0.952663	0.0883443	-10.7835	4.11777e-27	4.18744e-26	hypothetical protein - conserved	1	0
LINF_240019300	3092.45	-0.948515	0.0813248	-11.6633	1.96291e-31	2.47924e-30	Zinc finger - C3HC4 type (RING finger)/zinc-RING finger domain/EF-hand domain pair/EF-hand domain/EF hand/Secreted protein acidic and rich in cysteine Ca binding region containing protein - putative	1	0
LINF_100013850	12994.7	-0.944043	0.0490866	-19.2322	1.99043e-82	9.2269e-81	amino acid permease 24 - putative	1	0
LINF_100013900	12868.7	-0.943055	0.0489041	-19.2838	7.35169e-83	3.48206e-81	amino acid permease 24 - putative	1	0
LINF_080015700	2276.33	-0.93929	0.0972112	-9.66237	4.35654e-22	3.29291e-21	Ring finger domain/Zinc finger - C3HC4 type (RING finger) containing protein - putative	1	0
LINF_260012400	3885.8	-0.937469	0.07232	-12.9628	1.98905e-38	3.38566e-37	Regulator of chromosome condensation (RCC1) repeat - putative	1	0
LINF_240008400	3623.24	-0.935832	0.103843	-9.01202	2.02289e-19	1.32453e-18	UDP-galactose transporter - putative	1	0
LINF_190006600	955.63	-0.926753	0.137745	-6.72805	1.7195e-11	6.40953e-11	mitogen-activated protein kinase 9 - putative	1	0
LINF_320017100	6066.1	-0.894256	0.072905	-12.266	1.37831e-34	1.96918e-33	kinetoplast polyadenylation/uridylation factor 2 - putative	1	0
LINF_080011300	932.155	-0.8911	0.144853	-6.15175	7.66327e-10	2.50602e-09	hypothetical protein - conserved	1	0
LINF_090011200	11128.2	-0.884171	0.0914254	-9.67095	4.00642e-22	3.03881e-21	leucine-rich repeat protein - putative	1	0
LINF_200012400	632.353	-0.881339	0.191971	-4.59101	4.41112e-06	1.00425e-05	conserved protein - unknown function	1	0
LINF_350025900	4216.77	-0.873194	0.10195	-8.56489	1.0818e-17	6.45747e-17	calcium motive p-type ATPase - putative	1	0
LINF_310020800	2986.5	-0.870061	0.0782608	-11.1175	1.03163e-28	1.14823e-27	hypothetical protein - conserved	1	0
LINF_240008300	1497.06	-0.869262	0.105634	-8.22903	1.8874e-16	1.03191e-15	UDP-galactose transporter - putative	1	0
LINF_330039200	1010.84	-0.868913	0.117811	-7.37547	1.63772e-13	7.19028e-13	hypothetical protein - conserved	1	0
LINF_310030600	2189.51	-0.864676	0.103712	-8.33731	7.60018e-17	4.28709e-16	hypothetical protein - conserved	1	0
LINF_320024500	6671.52	-0.859674	0.0678961	-12.6616	9.65039e-37	1.52915e-35	Cation efflux family - putative	1	0
LINF_300030800	288.418	-0.857626	0.24331	-3.52482	0.000423768	0.000769885	hypothetical protein - conserved	1	0
LINF_320046800	4744.6	-0.840972	0.100917	-8.33332	7.86053e-17	4.4225e-16	hypothetical protein - conserved	1	0
LINF_290030600	216.391	-0.833219	0.277345	-3.00427	0.00266218	0.00433742	hypothetical protein - conserved	1	0
LINF_100011600	3273.18	-0.831727	0.0766857	-10.8459	2.08532e-27	2.15327e-26	mitogen-activated protein kinase 3 - putative	1	0
LINF_330028600	471.738	-0.831214	0.176129	-4.71935	2.36603e-06	5.51335e-06	serine/threonine-protein kinase a - putative	1	0
LINF_360073900	1478.54	-0.829086	0.128533	-6.45039	1.1156e-10	3.89208e-10	hypothetical protein - conserved	0	1
LINF_360014300	542.674	-0.828534	0.160728	-5.15489	2.53776e-07	6.50189e-07	mitogen-activated protein kinase kinase - putative	0	1
LINF_270018400	787.844	-0.823138	0.121472	-6.77636	1.23242e-11	4.64557e-11	RING-H2 zinc finger/Anaphase-promoting complex subunit 11 RING-H2 finger/Ring finger domain containing protein - putative	1	0
LINF_230013900	579.233	-0.820304	0.153131	-5.35689	8.46684e-08	2.27391e-07	hypothetical protein	0	1
LINF_350038700	306.322	-0.819918	0.195643	-4.19089	2.77864e-05	5.82112e-05	mitochondrial carrier protein - putative	0	1
LINF_260020000	327.146	-0.812071	0.19595	-4.14429	3.40875e-05	7.07822e-05	hypothetical protein - conserved	1	0
LINF_330039700	1199.11	-0.810627	0.109021	-7.43549	1.0418e-13	4.63701e-13	hypothetical protein - conserved	1	0
LINF_310021000	1887.56	-0.810618	0.144568	-5.60719	2.05638e-08	5.83568e-08	hypothetical protein - conserved	1	0
LINF_300016400	4290.02	-0.807676	0.0914474	-8.83214	1.02688e-18	6.49907e-18	IQ calmodulin-binding motif containing protein - putative	1	0
LINF_140018600	10244.8	-0.804642	0.0587187	-13.7033	9.69576e-43	1.89884e-41	hypothetical protein - conserved	1	0
LINF_020009800	10721.6	-0.800675	0.0650806	-12.3028	8.74665e-35	1.26204e-33	voltage-dependent anion-selective channel - putative	1	0
LINF_310027200	7365.58	-0.797701	0.0677183	-11.7797	4.96677e-32	6.49931e-31	transcription like protein nupm1 - putative	1	0
LINF_180010400	2069.64	-0.795871	0.096785	-8.22308	1.98347e-16	1.08218e-15	hypothetical protein - conserved	1	0
LINF_320017200	2529.08	-0.790042	0.101382	-7.79275	6.55655e-15	3.17446e-14	hypothetical protein - conserved	1	0
LINF_360007800	2799.41	-0.787155	0.0838807	-9.38422	6.33868e-21	4.528e-20	xylulokinase - putative	1	0
LINF_320026800	1977.6	-0.7777	0.0783741	-9.92292	3.30931e-23	2.69287e-22	Cytidylyltransferase - putative	1	0
LINF_210013900	17638.6	-0.774339	0.0682053	-11.353	7.1621e-30	8.36698e-29	methionyl-tRNA synthetase	1	0
LINF_340013700	436.892	-0.773942	0.140456	-5.5102	3.58432e-08	9.94502e-08	serine/threonine-protein phosphatase PP1 - putative	1	0
LINF_120013500	17506	-0.773581	0.0750954	-10.3013	6.95062e-25	6.27067e-24	surface antigen protein 2 - putative	1	0
LINF_120014200	3438.28	-0.760565	0.0753659	-10.0916	6.01568e-24	5.09491e-23	hypothetical protein - conserved	1	0
LINF_360034400	9889.8	-0.75602	0.0652991	-11.5778	5.33978e-31	6.59152e-30	dihydrolipoamide acetyltransferase precursor - putative	1	0
LINF_310008700	2648.89	-0.755055	0.109264	-6.9104	4.83297e-12	1.88201e-11	amino acid transporter aATP11 - putative	1	0
LINF_340040900	556.654	-0.754288	0.142551	-5.29135	1.21418e-07	3.19975e-07	hypothetical protein - conserved	1	0
LINF_230020800	5691.29	-0.753322	0.0640215	-11.7667	5.79385e-32	7.54759e-31	membrane-bound acid phosphatase 2	0	1
LINF_360055000	1472.75	-0.750857	0.102805	-7.30367	2.80021e-13	1.21291e-12	PSP1 C-terminal conserved region containing protein - putative	1	0
LINF_360021600	7947.37	-0.746923	0.0802385	-9.30879	1.29298e-20	9.05085e-20	engulfment and cell motility domain 2 - putative	1	0
LINF_190020700	5503.67	-0.74548	0.0699514	-10.6571	1.6152e-26	1.59597e-25	hypothetical protein	0	1
LINF_300011200	6920.22	-0.739429	0.0680014	-10.8737	1.53778e-27	1.60693e-26	nitrate reductase - putative	1	0
LINF_070015800	5823.38	-0.73893	0.0850377	-8.68944	3.64215e-18	2.24004e-17	hypothetical protein - conserved	1	0
LINF_280005800	5229.66	-0.738879	0.0641384	-11.5201	1.04528e-30	1.26347e-29	oxygen-sensing adenylate cyclase	1	0
LINF_320035800	2891.56	-0.738455	0.0946858	-7.799	6.23972e-15	3.02948e-14	phosphatidate cytidylyltransferase-like protein	1	0
LINF_320033300	1191.17	-0.737364	0.122203	-6.03393	1.60022e-09	5.05469e-09	cysteine desulfhydrase	1	0
LINF_320007600	13512.9	-0.734693	0.0921301	-7.97452	1.52975e-15	7.80549e-15	hypothetical protein - conserved	1	0
LINF_320032200	6598.78	-0.733273	0.0570342	-12.8567	7.8836e-38	1.30619e-36	Cyclic nucleotide-binding domain containing protein - putative	1	0
LINF_310028600	2832.15	-0.732878	0.0945135	-7.75422	8.88883e-15	4.27517e-14	CRAL/TRIO domain containing protein - putative	1	0
LINF_350026500	1714.99	-0.730916	0.0941162	-7.76611	8.0935e-15	3.90126e-14	hypothetical protein - conserved	0	1
LINF_340039400	5007.16	-0.728533	0.0902213	-8.07495	6.75038e-16	3.53331e-15	Alpha-keto-acid decarboxylase - putative	1	0
LINF_320038400	8864.25	-0.725388	0.0630246	-11.5096	1.18023e-30	1.41872e-29	ATP-binding cassette protein subfamily B - member 3 - putative	0	1
LINF_120014800	4110.81	-0.725161	0.0770536	-9.41113	4.90835e-21	3.5294e-20	hypothetical protein - conserved	1	0
LINF_350045100	1392.74	-0.723852	0.104113	-6.95255	3.58733e-12	1.41272e-11	protein kinase A catalytic subunit isoform 1	1	0
LINF_120008300	25008.4	-0.721094	0.0890546	-8.09722	5.62309e-16	2.98086e-15	Myotubularin-related protein - putative	1	0
LINF_310014900	1195.79	-0.719289	0.122558	-5.86899	4.38471e-09	1.32545e-08	hypothetical protein - conserved	0	1
LINF_330016900	4589.91	-0.715362	0.114982	-6.22152	4.92352e-10	1.63088e-09	WD domain - G-beta repeat - putative	1	0
LINF_220009900	8920.25	-0.715348	0.06132	-11.6658	1.90572e-31	2.4105e-30	hypothetical protein - conserved	1	0
LINF_340025800	1793.63	-0.710452	0.0937291	-7.57985	3.45964e-14	1.60121e-13	hypothetical protein	1	0
LINF_190009700	787.109	-0.709734	0.130929	-5.42077	5.93439e-08	1.61822e-07	hypothetical protein - conserved	1	0
LINF_350034500	4253.98	-0.70771	0.0850715	-8.319	8.87059e-17	4.97152e-16	hypothetical protein - conserved	1	0
LINF_050011600	6200.74	-0.706927	0.113999	-6.20117	5.60452e-10	1.85013e-09	hypothetical protein - conserved	1	0
LINF_330040000	2888.47	-0.700968	0.0897526	-7.81001	5.71845e-15	2.78415e-14	hypothetical protein - conserved	1	0
LINF_310031700	1043.19	-0.699525	0.158564	-4.41163	1.02594e-05	2.24819e-05	p-nitrophenylphosphatase - putative	1	0
LINF_320008400	10568.7	-0.695184	0.0751586	-9.24956	2.25417e-20	1.56286e-19	hypothetical protein - conserved	1	0
LINF_290021500	447.678	-0.695173	0.147137	-4.72468	2.30483e-06	5.37218e-06	Nodulin-like/Major Facilitator Superfamily - putative	1	0
LINF_320019400	3323.89	-0.690771	0.0775761	-8.90443	5.36617e-19	3.44883e-18	G5-interacting protein - putative	1	0
LINF_360014800	1173.17	-0.689052	0.123405	-5.58365	2.35529e-08	6.63639e-08	mitogen-activated protein kinase-like protein	1	0
LINF_160015800	5608.7	-0.687974	0.0737431	-9.32933	1.06538e-20	7.51158e-20	Protein of unknown function (DUF3184) - putative	1	0
LINF_220020500	1222.03	-0.683554	0.127275	-5.3707	7.84322e-08	2.11229e-07	hypothetical protein - conserved	1	0
LINF_080014300	133.31	-0.680947	0.242673	-2.80603	0.00501556	0.00788289	hypothetical protein	1	0
LINF_290029200	586.504	-0.679468	0.122917	-5.52786	3.24169e-08	9.03175e-08	cdc2-related kinase 10 - putative	1	0
LINF_320015100	7989.54	-0.674022	0.0881908	-7.64276	2.12612e-14	9.94584e-14	Staphylococcal nuclease homologue/Tudor domain containing protein - putative	1	0
LINF_320006300	6681.72	-0.673867	0.0696785	-9.67109	4.00087e-22	3.03725e-21	hypothetical protein - conserved	1	0
LINF_320026400	1238.58	-0.670124	0.109153	-6.13933	8.28697e-10	2.70187e-09	Ras-related protein RAB2B - putative	1	0
LINF_360021400	1694.95	-0.668518	0.131031	-5.10197	3.36134e-07	8.53061e-07	serine/threonine protein kinase - putative	1	0
LINF_200017900	1414.4	-0.664882	0.0979021	-6.7913	1.11131e-11	4.20542e-11	Domain of unknown function (DUF1935) - putative	1	0
LINF_340032000	1313.22	-0.660233	0.0886133	-7.45073	9.28265e-14	4.14863e-13	acyl-CoA binding protein - putative	1	0
LINF_300015100	1500.02	-0.660204	0.110006	-6.00155	1.95443e-09	6.11813e-09	Histone-binding protein RBBP4 or subunit C of CAF1 complex/WD domain - G-beta repeat - putative	1	0
LINF_300039400	509.469	-0.657936	0.206716	-3.18281	0.00145855	0.00245438	hypothetical protein - conserved	1	0
LINF_200006400	4410.26	-0.657664	0.100939	-6.51544	7.24772e-11	2.58022e-10	hypothetical protein - conserved	1	0
LINF_320027300	3252.33	-0.65596	0.0723919	-9.06123	1.28992e-19	8.56831e-19	hypothetical protein - conserved	0	1
LINF_050008800	20766.4	-0.65253	0.201975	-3.23074	0.00123469	0.0021008	microtubule-associated protein - putative	0	1
LINF_360012200	584.167	-0.648574	0.186265	-3.482	0.00049768	0.000894285	Enriched in surface-labeled proteome protein 18	1	0
LINF_330032400	11384	-0.648541	0.0603984	-10.7377	6.7696e-27	6.80473e-26	succinyl-coA:3-ketoacid-coenzyme A transferase - mitochondrial precursor - putative	1	0
LINF_310026900	2548.57	-0.644551	0.12747	-5.0565	4.27027e-07	1.07225e-06	hypothetical protein - conserved	1	0
LINF_270017800	1539.19	-0.641713	0.124557	-5.15195	2.57795e-07	6.60013e-07	hypothetical protein - conserved	1	0
LINF_130022000	35234.6	-0.636288	0.110293	-5.76908	7.97044e-09	2.35545e-08	dynein heavy chain - putative	1	0
LINF_200017100	1691.21	-0.632173	0.0889815	-7.10454	1.20724e-12	4.95345e-12	calpain-like cysteine peptidase - putative	1	0
LINF_220021900	248.93	-0.63033	0.264781	-2.38057	0.0172857	0.0251957	hypothetical protein	1	0
LINF_240024900	1886.12	-0.628759	0.144588	-4.34864	1.36986e-05	2.96163e-05	cyclin 11 - putative	1	0
LINF_340033600	4733.59	-0.628549	0.0742105	-8.46981	2.45784e-17	1.43087e-16	hypothetical protein - conserved	1	0
LINF_320038800	31358.6	-0.622587	0.0658574	-9.45357	3.27483e-21	2.38231e-20	ribosomal protein L3 - putative	0	1
LINF_170015900	5594.43	-0.619961	0.0692377	-8.9541	3.42508e-19	2.22592e-18	hypothetical protein - conserved	1	0
LINF_330032000	4549.6	-0.618211	0.0942034	-6.56251	5.29094e-11	1.90618e-10	udp-glc 4'-epimerase - putative	0	1
LINF_320019600	3333.56	-0.615498	0.0890713	-6.91018	4.84055e-12	1.88412e-11	hypothetical protein - conserved	1	0
LINF_280012700	280.401	-0.61412	0.170249	-3.60718	0.000309537	0.000572135	hypothetical protein - conserved	1	0
LINF_200009800	3174.69	-0.609364	0.0651102	-9.35896	8.05223e-21	5.71925e-20	AIG2-like family - putative	1	0
LINF_340018700	2053.04	-0.608428	0.0918937	-6.62099	3.56796e-11	1.30322e-10	Enriched in surface-labeled proteome protein 11 - putative	1	0
LINF_360054800	740.073	-0.603493	0.149095	-4.04771	5.17207e-05	0.00010502	related to elongation factor-2 kinase efk-1b isoform-like protein	1	0
LINF_320014800	4956.96	-0.603286	0.065082	-9.26963	1.86799e-20	1.30132e-19	vacuolar proton-ATPase-like protein - putative	1	0
LINF_280030700	7768.03	-0.601905	0.0906566	-6.6394	3.14964e-11	1.15332e-10	subtilisin-like serine peptidase	1	0
LINF_110017100	1064.2	-0.5952	0.103611	-5.74458	9.21496e-09	2.69582e-08	palmitoyl acyltransferase 7 - putative	1	0
LINF_310038200	6735.61	-0.594841	0.0887452	-6.7028	2.04465e-11	7.5794e-11	squalene synthase - putative	1	0
LINF_170012700	5240.28	-0.592926	0.0673783	-8.79995	1.36876e-18	8.60659e-18	Acyl CoA binding protein - putative	0	1
LINF_320019000	5644.95	-0.591814	0.0694464	-8.52188	1.5699e-17	9.28199e-17	PPPDE putative peptidase domain containing protein - putative	1	0
LINF_250013500	1956.66	-0.590105	0.103769	-5.68671	1.29507e-08	3.7385e-08	hypothetical protein - conserved	1	0
LINF_310019100	5827.84	-0.589878	0.0911311	-6.47285	9.61714e-11	3.38914e-10	hypothetical protein - conserved	0	1
LINF_340008300	3868.12	-0.588192	0.0709463	-8.29067	1.12617e-16	6.27127e-16	hypothetical protein - conserved	1	0
LINF_130021200	2070.5	-0.587293	0.0908453	-6.46476	1.01463e-10	3.56552e-10	phosphoprotein phosphatase - putative	1	0
LINF_190015300	3566.2	-0.58471	0.0894353	-6.5378	6.243e-11	2.23532e-10	4-coumarate:coa ligase-like protein	1	0
LINF_230013200	1579.87	-0.583771	0.137449	-4.24719	2.16465e-05	4.57775e-05	kinesin - putative	1	0
LINF_340038800	1225.42	-0.580861	0.106279	-5.46545	4.61728e-08	1.26859e-07	NmrA-like family/NADH(P)-binding/NAD dependent epimerase/dehydratase family/3-beta hydroxysteroid dehydrogenase/isomerase family - putative	1	0
LINF_350041100	7618.12	-0.580534	0.0898479	-6.46129	1.03812e-10	3.64366e-10	Fusaric acid resistance protein-like - putative	1	0
In blue and green are transcripts harboring SIDER2 that encode RNA-binding proteins or kinases/phosphatases, respectively.
In bold are known Leishmania virulence factors (see Table 1).

## Sheet: SIDER2 Up MacroAma vs. Pro
TriTryp GeneID	baseMean	log2FoldChange	FoldChange	lfcSE	stat	pvalue	padj	Predicted gene function	SIDER2 sense	SIDER2 antisense
LINF_220014400	2609.82	2.77126	6.82705	0.575608	4.8145	1.47573e-06	6.25208e-06	hypothetical protein - conserved (A2-related)	1	0
LINF_220012800	2233.6	2.11505	4.33206	0.477935	4.42539	9.62661e-06	3.51912e-05	A2 protein	1	0
LINF_220012600	1961.72	1.87911	3.67847	0.465906	4.03323	5.50146e-05	0.00017197	hypothetical protein - conserved (A2-related)	1	0
LINF_220012400	2424.66	1.75702	3.38	0.450686	3.89855	9.67696e-05	0.00028981	hypothetical protein - conserved (A2-related)	1	0
LINF_080017500	8500.65	1.36576	2.57712	0.125399	10.8914	1.26741e-27	9.1285e-26	Amidinotransferase - putative	1	0
LINF_300020200	6351.09	1.30463	2.4702	0.112926	11.553	7.13253e-31	7.67408e-29	p1/s1 nuclease	1	0
LINF_330037600	967.518	1.21358	2.31913	0.140092	8.66273	4.60589e-18	1.00351e-16	cysteine peptidase - Clan CA - family C51 - putative	1	0
LINF_110011200	3639.19	1.1627	2.23875	0.111174	10.4584	1.34132e-25	7.30601e-24	nucleobase transporter	1	0
LINF_090008300	6537.34	1.15712	2.23011	0.0935692	12.3664	3.97083e-35	6.07119e-33	integral membrane transport protein - putative	1	0
LINF_130006900	3985.5	1.12444	2.18017	0.121362	9.26517	1.94776e-20	5.63944e-19	Lipase (class 3) - putative	1	0
LINF_140009100	1990.5	1.10389	2.14934	0.336728	3.27829	0.00104437	0.00251845	hypothetical protein - conserved	1	0
LINF_140009000	1977.53	1.0998	2.14325	0.339786	3.23674	0.00120905	0.00288207	hypothetical protein - conserved	1	0
LINF_230007900	3020.43	1.09161	2.13111	0.492965	2.21437	0.0268033	0.0467931	argininosuccinate synthase - putative	0	1
LINF_280016600	544.196	1.08949	2.12799	0.196252	5.55149	2.83246e-08	1.59773e-07	hypothetical protein - conserved	0	1
LINF_290020900	4063.29	1.08872	2.12685	0.136984	7.94776	1.89918e-15	2.93464e-14	phosphatidylinositol 4-kinase alpha - putative	0	1
LINF_140008900	1826.16	1.08195	2.11689	0.341417	3.169	0.00152965	0.00355682	hypothetical protein - conserved	1	0
LINF_040015600	8014.04	1.07979	2.11373	0.1206	8.95346	3.4451e-19	8.67746e-18	acyltransferase-like protein - copy 2	1	0
LINF_310027800	212.516	1.07167	2.10186	0.260827	4.10873	3.97837e-05	0.000127422	hypothetical protein	0	1
LINF_350054700	9778.93	0.924522	1.89806	0.132461	6.9796	2.96022e-12	2.94534e-11	DNA replication licensing factor MCM9 - putative	1	0
LINF_290014100	2899.19	0.920961	1.89338	0.124623	7.38996	1.46869e-13	1.78267e-12	Cytochrome b5-like Heme/Steroid binding domain containing protein - putative	1	0
LINF_170020300	1780.64	0.886817	1.84909	0.160286	5.5327	3.15334e-08	1.76502e-07	hypothetical protein - conserved	1	0
LINF_310023300	11817.4	0.868069	1.82522	0.135866	6.38918	1.66782e-10	1.28515e-09	Leucine Rich repeat - putative	1	0
LINF_050017400	2919.81	0.860284	1.8154	0.107901	7.97294	1.54949e-15	2.41571e-14	protein phosphatase type 1 regulator-like protein	1	0
LINF_360058200	889.561	0.814672	1.7589	0.180431	4.51515	6.32706e-06	2.40682e-05	Sugar efflux transporter for intercellular exchange - putative (SWEET)	1	0
LINF_340052300	2717.08	0.814454	1.75863	0.101429	8.02976	9.76638e-16	1.5646e-14	hypothetical protein - conserved	0	1
LINF_310019600	9099.28	0.813831	1.75787	0.0933062	8.72216	2.72945e-18	6.06816e-17	pentamidine resistance protein 1	1	0
LINF_260031100	4218.9	0.797276	1.73782	0.114792	6.94541	3.77376e-12	3.70364e-11	serine/threonine protein phosphatase - putative	1	0
LINF_340008000	4284.28	0.795413	1.73557	0.0937748	8.48216	2.21052e-17	4.35852e-16	Trafficking protein Mon1 - putative	1	0
LINF_100008800	3764.96	0.782072	1.7196	0.083901	9.32136	1.14856e-20	3.46357e-19	pteridine transporter (truncated) - putative	1	0
LINF_030007600	8777.03	0.78028	1.71746	0.0738373	10.5676	4.2131e-26	2.48089e-24	hypothetical protein - conserved	1	0
LINF_260021800	2127.39	0.778729	1.71562	0.10022	7.77018	7.83776e-15	1.12346e-13	hypothetical protein - conserved	0	1
LINF_110012300	5584.66	0.778114	1.71489	0.110778	7.02411	2.15428e-12	2.17802e-11	Protein Associated with Differentiation - putative	1	0
LINF_170021800	4110.74	0.774732	1.71087	0.142916	5.4209	5.93002e-08	3.1628e-07	Major Facilitator Superfamily - putative	1	0
LINF_040015700	3441.6	0.771308	1.70682	0.148542	5.19252	2.07469e-07	1.02326e-06	hypothetical protein - conserved	1	0
LINF_110012600	2510.95	0.76429	1.69853	0.127464	5.99611	2.02105e-09	1.34249e-08	Ankyrin repeats (3 copies)/Ankyrin repeat/Ankyrin repeats (many copies) - putative	1	0
LINF_340039100	8945.41	0.756235	1.68908	0.097976	7.71857	1.1764e-14	1.62994e-13	aminophospholipid translocase - putative	1	0
LINF_350048700	300.477	0.727481	1.65575	0.242877	2.99527	0.00274202	0.00600119	hypothetical protein - conserved	1	0
LINF_070013000	2692	0.711538	1.63755	0.102637	6.93259	4.13192e-12	4.03244e-11	malonyl-coa decarboxylase-like protein	0	1
LINF_280022200	5173.93	0.705962	1.63123	0.0995959	7.08826	1.35804e-12	1.42081e-11	Kelch motif/Galactose oxidase - central domain containing protein - putative	1	0
LINF_200015600	4444.64	0.705541	1.63076	0.0864406	8.16215	3.29106e-16	5.59095e-15	UDP-galactose transporter - putative	1	0
LINF_310032600	739.397	0.70228	1.62707	0.155924	4.504	6.66875e-06	2.52908e-05	hypothetical protein - conserved	0	1
LINF_190019700	7800.7	0.68597	1.60878	0.0727134	9.43388	3.95176e-21	1.26616e-19	membrane-bound O-acyltransferase - putative	1	0
LINF_050009600	4857.49	0.65829	1.57821	0.144808	4.54594	5.46899e-06	2.09781e-05	GTPase - putative	1	0
LINF_290030800	2692.18	0.646303	1.56515	0.132075	4.89346	9.90786e-07	4.32384e-06	enoyl-CoA hydratase/isomerase-like protein	1	0
LINF_180007800	8960.1	0.641535	1.55999	0.077529	8.27477	1.28707e-16	2.31275e-15	hypothetical protein - conserved	1	0
LINF_050015850	2040.39	0.641211	1.55964	0.138433	4.63191	3.62305e-06	1.43262e-05	hypothetical protein	1	0
LINF_350033100	3010.56	0.634447	1.55234	0.148494	4.27255	1.9325e-05	6.56855e-05	transporter-like protein	1	0
LINF_140008800	4398.81	0.630113	1.54769	0.0960506	6.56022	5.37296e-11	4.52856e-10	Plasma-membrane choline transporter - putative	1	0
LINF_170010200	1545.34	0.627739	1.54514	0.140615	4.46423	8.03567e-06	2.98657e-05	protein kinase - putative	1	0
LINF_340047250	678.968	0.622301	1.53933	0.163411	3.8082	0.000139983	0.000407603	hypothetical protein	1	0
LINF_300028900	1742	0.618295	1.53506	0.116553	5.30486	1.12761e-07	5.79773e-07	sphingosine 1-phosphate lyase	1	0
LINF_030007100	14345.6	0.617559	1.53428	0.0875252	7.05579	1.71622e-12	1.76202e-11	long-chain-fatty-acid-CoA ligase - putative	1	0
LINF_090020800	7369.11	0.616584	1.53324	0.0715491	8.61763	6.83568e-18	1.46371e-16	hypothetical protein - conserved	1	0
LINF_130019500	6543.41	0.614455	1.53098	0.0924836	6.64394	3.05405e-11	2.65365e-10	hypothetical protein - conserved	0	1
LINF_160019700	11343.5	0.612324	1.52872	0.0837124	7.31462	2.58117e-13	3.01136e-12	OTU-like cysteine protease - putative	1	0
LINF_310013450	4261.92	0.611787	1.52815	0.0979959	6.24299	4.29296e-10	3.11776e-09	hypothetical protein - conserved	1	0
LINF_240008800	4349.7	0.610755	1.52706	0.078655	7.76499	8.16513e-15	1.16463e-13	TPR repeat - putative	1	0
LINF_200005300	1520.86	0.599609	1.51531	0.126369	4.7449	2.08609e-06	8.6285e-06	phosphate-Repressible Phosphate Permease-like protein	1	0
LINF_260009800	7566.61	0.598806	1.51446	0.0715769	8.36592	5.96499e-17	1.11556e-15	Conserved hypothetical ATP binding protein - putative	1	0
LINF_210008600	2806.99	0.587652	1.5028	0.120307	4.88461	1.03636e-06	4.50468e-06	U1 small nuclear ribonucleoprotein C - putative	1	0
LINF_310026700	6023.49	0.586809	1.50192	0.0666674	8.80204	1.34351e-18	3.11402e-17	peptidase m20/m25/m40 family-like protein	1	0
LINF_350011700	2989.84	0.585125	1.50017	0.135735	4.31078	1.6268e-05	5.6305e-05	Endonuclease/Exonuclease/phosphatase family - putative	1	0
LINF_260014400	4789.6	0.584714	1.49974	0.0850167	6.87764	6.08525e-12	5.78963e-11	Meiotic cell cortex C-terminal pleckstrin homology - putative	1	0
		In bold are known Leishmania virulence factors (see Table 1).

## Sheet: SIDER2 Down MacroAma vs. Pro
TriTryp GeneID	baseMean	log2FoldChange	(-)foldchange	lfcSE	stat	pvalue	padj	Predicted Gene function	SIDER2 sense	SIDER2 antisense
LINF_340030800	163.955	-2.70433	6.51754	0.307072	-8.80684	1.28728e-18	3.00768e-17	protein phosphatase 2C-like protein	1	0
LINF_300011100	568.936	-2.24472	4.73945	0.155081	-14.4745	1.75707e-47	6.12516e-45	protein kinase - putative	0	1
LINF_360012900	977.311	-1.93067	3.81233	0.176552	-10.9354	7.80461e-28	5.86355e-26	zinc finger protein family member - putative	1	0
LINF_330039200	805.34	-1.83414	3.56558	0.214917	-8.53414	1.41204e-17	2.89551e-16	hypothetical protein - conserved	1	0
LINF_220013400	1371.31	-1.66978	3.18166	0.165836	-10.0689	7.58398e-24	3.3381e-22	hypothetical protein - conserved	1	0
LINF_050017500	2052.41	-1.53141	2.89069	0.193569	-7.91149	2.5433e-15	3.84807e-14	surface antigen-like protein	1	0
LINF_310022500	762.36	-1.4855	2.80014	0.163471	-9.08724	1.01582e-19	2.73237e-18	hypothetical protein - conserved	1	0
LINF_100019100	571.647	-1.37395	2.59179	0.139654	-9.83826	7.70306e-23	2.94439e-21	hypothetical protein - conserved	1	0
LINF_090005900	573.354	-1.3618	2.57005	0.21912	-6.21483	5.13812e-10	3.70378e-09	RNA-binding protein 5-like protein	1	0
LINF_180006800	129.423	-1.36151	2.56955	0.360449	-3.77727	0.000158554	0.000456188	RNA recognition motif. (a.k.a. RRM - RBD - or RNP domain)/RNA recognition motif (a.k.a. RRM - RBD - or RNP domain) - putative	1	0
LINF_240023200	6415.38	-1.33115	2.51602	0.110718	-12.0229	2.69431e-33	3.61245e-31	cell division cycle protein 20 - putative	1	0
LINF_350014900	429.728	-1.31621	2.49012	0.229127	-5.74447	9.22111e-09	5.65531e-08	Zinc finger C-x8-C-x5-C-x3-H type (and similar) - putative	1	0
LINF_350007400	1053.11	-1.30945	2.47846	0.163909	-7.98888	1.3617e-15	2.14597e-14	hypothetical protein - conserved	1	0
LINF_120010300	933.51	-1.30903	2.47774	0.200447	-6.53055	6.55287e-11	5.45446e-10	hypothetical protein	1	0
LINF_310010700	1058.8	-1.30132	2.46454	0.159949	-8.13582	4.09148e-16	6.81784e-15	hypothetical protein - conserved	0	1
LINF_180006700	314.451	-1.29513	2.45399	0.223312	-5.79962	6.64653e-09	4.15528e-08	RNA recognition motif. (a.k.a. RRM - RBD - or RNP domain)/RNA recognition motif (a.k.a. RRM - RBD - or RNP domain) - putative	1	0
LINF_230018500	5891.58	-1.29069	2.44645	0.132017	-9.77666	1.41819e-22	5.25937e-21	hypothetical protein - conserved	1	0
LINF_330026700	1796.51	-1.18379	2.27173	0.159253	-7.43341	1.0583e-13	1.29902e-12	dual-specificity protein kinase - putative	0	1
LINF_350048000	487.693	-1.18344	2.27118	0.189519	-6.24446	4.25261e-10	3.09104e-09	hypothetical protein - conserved	1	0
LINF_330019100	2145.03	-1.17309	2.25494	0.116946	-10.0311	1.113e-23	4.80186e-22	pumilio protein 6 - putative	0	1
LINF_330039900	592.584	-1.15657	2.22926	0.144384	-8.01031	1.14415e-15	1.81627e-14	hypothetical protein - conserved	0	1
LINF_190015900	3137.07	-1.13344	2.19381	0.113647	-9.97336	1.99359e-23	8.23417e-22	hypothetical protein - conserved	1	0
LINF_230018300	1559.53	-1.13296	2.19308	0.115363	-9.8208	9.16121e-23	3.4713e-21	hypothetical protein - conserved	0	1
LINF_300027200	903.736	-1.11773	2.17006	0.14161	-7.89304	2.94913e-15	4.4161e-14	RNA recognition motif. (a.k.a. RRM - RBD - or RNP domain)/RNA recognition motif (a.k.a. RRM - RBD - or RNP domain) - putative	1	0
LINF_170015800	9011.75	-1.11476	2.16559	0.11115	-10.0294	1.13257e-23	4.85686e-22	META domain containing protein (META2)	1	0
LINF_100020300	4105	-1.11078	2.15963	0.122339	-9.07955	1.09023e-19	2.87049e-18	Protein of unknown function (DUF1861) - putative	1	0
LINF_200016730	1770.83	-1.09523	2.13647	0.136123	-8.0459	8.56118e-16	1.38682e-14	unspecified product	0	1
LINF_360027700	2205.38	-1.08916	2.12751	0.161843	-6.72977	1.69929e-11	1.52673e-10	TPR repeat/Tetratricopeptide repeat - putative	1	0
LINF_130009500	17886.1	-1.06117	2.08662	0.25831	-4.1081	3.98919e-05	0.000127675	hypothetical protein - conserved	1	0
LINF_180010900	451.531	-1.05651	2.07989	0.167744	-6.29833	3.00877e-10	2.23732e-09	RNA binding protein - putative	1	0
LINF_170013700	1512.5	-1.03766	2.05289	0.127271	-8.15311	3.54678e-16	6.00197e-15	polo-like protein kinase - putative	0	1
LINF_190010200	1514.78	-1.03028	2.04242	0.158672	-6.49313	8.40715e-11	6.83473e-10	hypothetical protein - conserved	1	0
LINF_110014500	7033.62	-1.0254	2.03552	0.109206	-9.3896	6.02286e-21	1.88134e-19	hypothetical protein	1	0
LINF_290008100	1094.49	-1.01565	2.02181	0.130911	-7.75832	8.60592e-15	1.22151e-13	hypothetical protein	1	0
LINF_310016400	1010.7	-0.976391	1.96754	0.125683	-7.76869	7.93009e-15	1.13296e-13	RNA recognition motif. (a.k.a. RRM - RBD - or RNP domain) - putative	1	0
LINF_360014100	692.3	-0.956345	1.94039	0.157417	-6.07524	1.23806e-09	8.46912e-09	zinc finger protein family member - putative	1	0
LINF_050009000	8545.35	-0.953618	1.93672	0.0862151	-11.0609	1.94109e-28	1.61111e-26	structural maintenance of chromosome (SMC) - putative	0	1
LINF_190010500	2844.93	-0.944317	1.92428	0.140215	-6.73477	1.64188e-11	1.47668e-10	hypothetical protein - conserved	1	0
LINF_140018600	9652.5	-0.892682	1.85662	0.0984219	-9.06995	1.19072e-19	3.11625e-18	hypothetical protein - conserved	1	0
LINF_270012800	56012.5	-0.889982	1.85315	0.251773	-3.53486	0.00040799	0.00108206	amino acid transporter - putative	1	0
LINF_340035100	4726.64	-0.883055	1.84428	0.122334	-7.21838	5.26097e-13	5.8556e-12	regulatory subunit of protein kinase a-like protein	1	0
LINF_340013800	313.871	-0.875471	1.83461	0.183353	-4.77477	1.79913e-06	7.53095e-06	serine/threonine-protein phosphatase PP1 - putative	1	0
LINF_230005000	6625.58	-0.867807	1.82489	0.0901355	-9.6278	6.10208e-22	2.09369e-20	hypothetical protein - conserved	0	1
LINF_150008000	3754	-0.866013	1.82262	0.0897198	-9.65242	4.80112e-22	1.66039e-20	replication Factor A 28 kDa subunit - putative	1	0
LINF_350008900	1987.89	-0.865969	1.82256	0.1049	-8.25518	1.51674e-16	2.68121e-15	Thioredoxin - putative	0	1
LINF_340033600	4294.75	-0.858845	1.81359	0.092216	-9.31341	1.23795e-20	3.69476e-19	hypothetical protein - conserved	1	0
LINF_300039400	465.949	-0.857053	1.81133	0.232856	-3.68061	0.000232676	0.000650135	hypothetical protein - conserved	1	0
LINF_280010000	1220.93	-0.851794	1.80474	0.190669	-4.46739	7.91805e-06	2.95149e-05	TPR repeat - putative	1	0
LINF_340037800	3895.32	-0.835424	1.78438	0.161843	-5.16194	2.44401e-07	1.18859e-06	lipophosphoglycan biosynthetic protein (lpg2)	1	0
LINF_320022000	1211.45	-0.834913	1.78375	0.104542	-7.98639	1.38944e-15	2.18573e-14	hypothetical protein - conserved	0	1
LINF_360054800	674.932	-0.808413	1.75128	0.193147	-4.18548	2.84564e-05	9.39386e-05	related to elongation factor-2 kinase efk-1b isoform-like protein	1	0
LINF_350045100	1313.59	-0.80402	1.74596	0.123481	-6.51129	7.45063e-11	6.11415e-10	protein kinase A catalytic subunit isoform 1	1	0
LINF_340011100	1700.83	-0.79642	1.73679	0.128202	-6.21223	5.22385e-10	3.75936e-09	leucine-rich repeat protein - putative	1	0
LINF_230022000	3941.35	-0.795531	1.73572	0.0902326	-8.81644	1.18153e-18	2.76801e-17	XPG N-terminal domain/XPG I-region - putative	1	0
LINF_340015200	2831.49	-0.789031	1.72791	0.0820868	-9.61216	7.10431e-22	2.41852e-20	Wee1-like protein kinase - putative	1	0
LINF_280008300	417.082	-0.783768	1.72162	0.272489	-2.87633	0.00402328	0.00846112	hypothetical protein - conserved	1	0
LINF_240021200	719.09	-0.780219	1.71739	0.201689	-3.86842	0.000109543	0.000324606	RNA recognition motif. (a.k.a. RRM - RBD - or RNP domain)/RNA recognition motif (a.k.a. RRM - RBD - or RNP domain) - putative	1	0
LINF_220021900	230.742	-0.774871	1.71104	0.287836	-2.69205	0.00710134	0.0141136	hypothetical protein	1	0
LINF_340027100	900.493	-0.774032	1.71004	0.167626	-4.61761	3.88186e-06	1.52871e-05	dual specificity protein phosphatase - putative	1	0
LINF_220020700	9294.49	-0.756157	1.68899	0.0866081	-8.73079	2.52907e-18	5.66603e-17	i/6 autoantigen-like protein	1	0
LINF_020009800	10464.2	-0.748029	1.6795	0.0974674	-7.67466	1.6586e-14	2.2554e-13	voltage-dependent anion-selective channel - putative	1	0
LINF_050009400	3265.71	-0.747535	1.67892	0.0873213	-8.56074	1.12149e-17	2.31605e-16	hypothetical protein - conserved	1	0
LINF_340050500	1638.52	-0.746205	1.67738	0.114374	-6.52428	6.83276e-11	5.66579e-10	Cullin binding - putative	1	0
LINF_340008300	3577.59	-0.738223	1.66812	0.136917	-5.39177	6.97682e-08	3.67834e-07	hypothetical protein - conserved	1	0
LINF_140020400	2373.14	-0.725531	1.65351	0.0874231	-8.29908	1.04923e-16	1.90898e-15	hypothetical protein - conserved	1	0
LINF_340020200	6251.44	-0.717841	1.64472	0.12696	-5.65408	1.56682e-08	9.22626e-08	hypothetical protein - conserved	1	0
LINF_280026600	782.82	-0.711629	1.63765	0.177274	-4.0143	5.96236e-05	0.000185248	protein kinase - putative	1	0
LINF_340034000	9066.96	-0.711288	1.63727	0.0746872	-9.52356	1.67339e-21	5.50892e-20	hypothetical protein - conserved	1	0
LINF_330010700	1407.78	-0.711092	1.63704	0.11669	-6.09384	1.10237e-09	7.63076e-09	Archaic translocase of outer membrane 11 kDa subunit - putative	1	0
LINF_270014800	7646.29	-0.699194	1.6236	0.0783113	-8.92839	4.32247e-19	1.0763e-17	WD domain - G-beta repeat - putative	0	1
LINF_280019700	856.901	-0.694454	1.61827	0.140512	-4.94231	7.7202e-07	3.42574e-06	Amastin surface glycoprotein - putative	1	0
LINF_080011300	944.563	-0.69129	1.61473	0.156843	-4.40752	1.0456e-05	3.79052e-05	hypothetical protein - conserved	1	0
LINF_260020000	326.387	-0.67547	1.59712	0.215191	-3.13893	0.00169567	0.00389504	hypothetical protein - conserved	1	0
LINF_100013850	13429.9	-0.664125	1.58461	0.0976087	-6.80395	1.01787e-11	9.38703e-11	amino acid permease 24 - putative	1	0
LINF_100013900	13306.9	-0.661241	1.58144	0.101596	-6.50852	7.58937e-11	6.21045e-10	amino acid permease 24 - putative	1	0
LINF_340011600	3477.02	-0.657803	1.57768	0.0833664	-7.8905	3.00968e-15	4.49904e-14	hypothetical protein - conserved	1	0
LINF_230013900	582.222	-0.654595	1.57417	0.171439	-3.81824	0.000134407	0.000392546	hypothetical protein	0	1
LINF_120010800	3618.32	-0.63948	1.55777	0.0854673	-7.48216	7.31096e-14	9.10215e-13	hypothetical protein - conserved	1	0
LINF_350012100	6218.8	-0.639299	1.55757	0.0999716	-6.39481	1.60749e-10	1.24416e-09	proteasome activator protein pa26 - putative	1	0
LINF_360034400	9824.99	-0.638068	1.55624	0.0838266	-7.61176	2.70384e-14	3.54346e-13	dihydrolipoamide acetyltransferase precursor - putative	1	0
LINF_330039700	1208.7	-0.635739	1.55373	0.144677	-4.39419	1.11186e-05	3.99896e-05	hypothetical protein - conserved	1	0
LINF_010010100	11474.5	-0.625775	1.54304	0.0678085	-9.22856	2.74283e-20	7.78623e-19	long-chain-fatty-acid-CoA ligase - putative	1	0
LINF_200012400	652.833	-0.611959	1.52833	0.186791	-3.27618	0.00105222	0.00253572	conserved protein - unknown function	1	0
LINF_340038700	2177.85	-0.606698	1.52277	0.0911773	-6.65405	2.85145e-11	2.48504e-10	hypothetical protein - conserved	1	0
LINF_360014300	553.945	-0.606438	1.5225	0.17749	-3.41674	0.000633753	0.00160917	mitogen-activated protein kinase kinase - putative	0	1
LINF_340038800	1173.12	-0.601183	1.51696	0.130422	-4.60954	4.03565e-06	1.58426e-05	NmrA-like family/NADH(P)-binding/NAD dependent epimerase/dehydratase family/3-beta hydroxysteroid dehydrogenase/isomerase family - putative	1	0
LINF_090007700	3956.87	-0.600644	1.51639	0.130519	-4.60197	4.18518e-06	1.64001e-05	Domain of unknown function (DUF4586) - putative	1	0
LINF_360024700	3693.61	-0.596496	1.51204	0.0897895	-6.64327	3.06796e-11	2.66308e-10	hypothetical protein - conserved	1	0
LINF_030006700	2920.88	-0.590731	1.50601	0.0823273	-7.1754	7.20974e-13	7.82477e-12	U2 splicing auxiliary factor - putative	1	0
LINF_270007450	318.766	-0.589196	1.50441	0.205056	-2.87334	0.0040616	0.00853553	kinetoplast-associated protein-like protein	1	0
LINF_330038500	3159.05	-0.587797	1.50295	0.156031	-3.76719	0.000165098	0.000473922	hypothetical protein - conserved	1	0
LINF_340013700	442.902	-0.581296	1.49619	0.207725	-2.79838	0.00513589	0.0105564	serine/threonine-protein phosphatase PP1 - putative	1	0
LINF_280039700	7732.41	-0.580733	1.49561	0.110362	-5.26207	1.42442e-07	7.20058e-07	hypothetical protein - conserved	1	0
	In blue and green are transcripts harboring SIDER2 that encode RNA-binding proteins or kinases/phosphatases, respectively.
		In bold are known Leishmania virulence factors (see Table 1).

## Sheet: SIDER2 Up Axe &MacroAma vs. Pro
Gene TriTryp ID	Base Mean	log2 Fold change MacroAma vs. Pro	lfcSE	stat	pvalue	padj	Predicted Gene Function
LINF_220014400	2609.82	2.77126	0.575608	4.8145	1.47573e-06	6.25208e-06	hypothetical protein - conserved
LINF_220012800	2233.6	2.11505	0.477935	4.42539	9.62661e-06	3.51912e-05	A2 protein
LINF_220012600	1961.72	1.87911	0.465906	4.03323	5.50146e-05	0.00017197	hypothetical protein - conserved
LINF_220012400	2424.66	1.75702	0.450686	3.89855	9.67696e-05	0.00028981	hypothetical protein - conserved
LINF_080017500	8500.65	1.36576	0.125399	10.8914	1.26741e-27	9.1285e-26	Amidinotransferase - putative
LINF_300020200	6351.09	1.30463	0.112926	11.553	7.13253e-31	7.67408e-29	p1/s1 nuclease
LINF_330037600	967.518	1.21358	0.140092	8.66273	4.60589e-18	1.00351e-16	cysteine peptidase - Clan CA - family C51 - putative
LINF_340052300	2717.08	0.814454	0.101429	8.02976	9.76638e-16	1.5646e-14	hypothetical protein - conserved
LINF_090008300	6537.34	1.15712	0.0935692	12.3664	3.97083e-35	6.07119e-33	integral membrane transport protein - putative
LINF_130006900	3985.5	1.12444	0.121362	9.26517	1.94776e-20	5.63944e-19	Lipase (class 3) - putative
LINF_140009100	1990.5	1.10389	0.336728	3.27829	0.00104437	0.00251845	hypothetical protein - conserved
LINF_140009000	1977.53	1.0998	0.339786	3.23674	0.00120905	0.00288207	hypothetical protein - conserved
LINF_230007900	3020.43	1.09161	0.492965	2.21437	0.0268033	0.0467931	argininosuccinate synthase - putative
LINF_280016600	544.196	1.08949	0.196252	5.55149	2.83246e-08	1.59773e-07	hypothetical protein - conserved
LINF_140008900	1826.16	1.08195	0.341417	3.169	0.00152965	0.00355682	hypothetical protein - conserved
LINF_040015600	8014.04	1.07979	0.1206	8.95346	3.4451e-19	8.67746e-18	acyltransferase-like protein - copy 2
LINF_310027800	212.516	1.07167	0.260827	4.10873	3.97837e-05	0.000127422	hypothetical protein
LINF_350054700	9778.93	0.924522	0.132461	6.9796	2.96022e-12	2.94534e-11	DNA replication licensing factor MCM9 - putative
LINF_170020300	1780.64	0.886817	0.160286	5.5327	3.15334e-08	1.76502e-07	hypothetical protein - conserved
LINF_050017400	2919.81	0.860284	0.107901	7.97294	1.54949e-15	2.41571e-14	protein phosphatase type 1 regulator-like protein
LINF_360058200	889.561	0.814672	0.180431	4.51515	6.32706e-06	2.40682e-05	Sugar efflux transporter for intercellular exchange - putative
LINF_260031100	4218.9	0.797276	0.114792	6.94541	3.77376e-12	3.70364e-11	serine/threonine protein phosphatase - putative
LINF_340008000	4284.28	0.795413	0.0937748	8.48216	2.21052e-17	4.35852e-16	Trafficking protein Mon1 - putative
LINF_100008800	3764.96	0.782072	0.083901	9.32136	1.14856e-20	3.46357e-19	pteridine transporter (truncated) - putative
LINF_030007600	8777.03	0.78028	0.0738373	10.5676	4.2131e-26	2.48089e-24	hypothetical protein - conserved
LINF_260021800	2127.39	0.778729	0.10022	7.77018	7.83776e-15	1.12346e-13	hypothetical protein - conserved
LINF_110012300	5584.66	0.778114	0.110778	7.02411	2.15428e-12	2.17802e-11	Protein Associated with Differentiation - putative
LINF_170021800	4110.74	0.774732	0.142916	5.4209	5.93002e-08	3.1628e-07	Major Facilitator Superfamily - putative
LINF_110012600	2510.95	0.76429	0.127464	5.99611	2.02105e-09	1.34249e-08	Ankyrin repeats (3 copies)/Ankyrin repeat/Ankyrin repeats (many copies) - putative
LINF_340039100	8945.41	0.756235	0.097976	7.71857	1.1764e-14	1.62994e-13	aminophospholipid translocase - putative
LINF_070013000	2692	0.711538	0.102637	6.93259	4.13192e-12	4.03244e-11	malonyl-coa decarboxylase-like protein
LINF_280022200	5173.93	0.705962	0.0995959	7.08826	1.35804e-12	1.42081e-11	Kelch motif/Galactose oxidase - central domain containing protein - putative
LINF_200015600	4444.64	0.705541	0.0864406	8.16215	3.29106e-16	5.59095e-15	UDP-galactose transporter - putative
LINF_190019700	7800.7	0.68597	0.0727134	9.43388	3.95176e-21	1.26616e-19	membrane-bound O-acyltransferase - putative
LINF_050015850	2040.39	0.641211	0.138433	4.63191	3.62305e-06	1.43262e-05	hypothetical protein
LINF_350033100	3010.56	0.634447	0.148494	4.27255	1.9325e-05	6.56855e-05	transporter-like protein
LINF_140008800	4398.81	0.630113	0.0960506	6.56022	5.37296e-11	4.52856e-10	Plasma-membrane choline transporter - putative
LINF_340047250	678.968	0.622301	0.163411	3.8082	0.000139983	0.000407603	hypothetical protein
LINF_130019500	6543.41	0.614455	0.0924836	6.64394	3.05405e-11	2.65365e-10	hypothetical protein - conserved
LINF_260009800	7566.61	0.598806	0.0715769	8.36592	5.96499e-17	1.11556e-15	Conserved hypothetical ATP binding protein - putative
LINF_210008600	2806.99	0.587652	0.120307	4.88461	1.03636e-06	4.50468e-06	U1 small nuclear ribonucleoprotein C - putative
LINF_260014400	4789.6	0.584714	0.0850167	6.87764	6.08525e-12	5.78963e-11	Meiotic cell cortex C-terminal pleckstrin homology - putative
		In bold are known Leishmania virulence factors (see Table 1).

## Sheet: SIDER2 Up ONLY MacroAma vs. Pro
Gene TriTryp ID	Base Mean	log2 Fold change MacroAma vs. Pro	lfcSE	stat	pvalue	padj	Predicted Gene Function
LINF_110011200	3639.19	1.1627	0.111174	10.4584	1.34132e-25	7.30601e-24	nucleobase transporter (purine transporter; NT4)
LINF_290020900	4063.29	1.08872	0.136984	7.94776	1.89918e-15	2.93464e-14	phosphatidylinositol 4-kinase alpha - putative
LINF_290014100	2899.19	0.920961	0.124623	7.38996	1.46869e-13	1.78267e-12	Cytochrome b5-like Heme/Steroid binding domain containing protein - putative
LINF_310023300	11817.4	0.868069	0.135866	6.38918	1.66782e-10	1.28515e-09	Leucine Rich repeat - putative
LINF_310019600	9099.28	0.813831	0.0933062	8.72216	2.72945e-18	6.06816e-17	pentamidine resistance protein 1
LINF_040015700	3441.6	0.771308	0.148542	5.19252	2.07469e-07	1.02326e-06	hypothetical protein - conserved
LINF_350048700	300.477	0.727481	0.242877	2.99527	0.00274202	0.00600119	hypothetical protein - conserved
LINF_310032600	739.397	0.70228	0.155924	4.504	6.66875e-06	2.52908e-05	hypothetical protein - conserved
LINF_050009600	4857.49	0.65829	0.144808	4.54594	5.46899e-06	2.09781e-05	GTPase - putative
LINF_290030800	2692.18	0.646303	0.132075	4.89346	9.90786e-07	4.32384e-06	enoyl-CoA hydratase/isomerase-like protein
LINF_180007800	8960.1	0.641535	0.077529	8.27477	1.28707e-16	2.31275e-15	hypothetical protein - conserved
LINF_170010200	1545.34	0.627739	0.140615	4.46423	8.03567e-06	2.98657e-05	protein kinase - putative
LINF_300028900	1742	0.618295	0.116553	5.30486	1.12761e-07	5.79773e-07	sphingosine 1-phosphate lyase
LINF_030007100	14345.6	0.617559	0.0875252	7.05579	1.71622e-12	1.76202e-11	long-chain-fatty-acid-CoA ligase - putative
LINF_090020800	7369.11	0.616584	0.0715491	8.61763	6.83568e-18	1.46371e-16	hypothetical protein - conserved
LINF_160019700	11343.5	0.612324	0.0837124	7.31462	2.58117e-13	3.01136e-12	OTU-like cysteine protease - putative
LINF_310013450	4261.92	0.611787	0.0979959	6.24299	4.29296e-10	3.11776e-09	hypothetical protein - conserved
LINF_240008800	4349.7	0.610755	0.078655	7.76499	8.16513e-15	1.16463e-13	TPR repeat - putative
LINF_200005300	1520.86	0.599609	0.126369	4.7449	2.08609e-06	8.6285e-06	phosphate-Repressible Phosphate Permease-like protein
LINF_310026700	6023.49	0.586809	0.0666674	8.80204	1.34351e-18	3.11402e-17	peptidase m20/m25/m40 family-like protein
LINF_350011700	2989.84	0.585125	0.135735	4.31078	1.6268e-05	5.6305e-05	Endonuclease/Exonuclease/phosphatase family - putative
			In bold are known Leishmania virulence factors (see Table 1).

## Sheet: SIDER2 Down Axe&MacroAma vs.Pro
TriTryp Gene ID	Base mean	log2Fold Change MacroAma vs. Pro	lfcSE	stat	pvalue	padj	Predicted Gene function
LINF_340030800	163.955	-2.70433	0.307072	-8.80684	1.28728e-18	3.00768e-17	protein phosphatase 2C-like protein
LINF_300011100	568.936	-2.24472	0.155081	-14.4745	1.75707e-47	6.12516e-45	protein kinase - putative
LINF_360012900	977.311	-1.93067	0.176552	-10.9354	7.80461e-28	5.86355e-26	zinc finger protein family member - putative
LINF_330039200	805.34	-1.83414	0.214917	-8.53414	1.41204e-17	2.89551e-16	hypothetical protein - conserved
LINF_220013400	1371.31	-1.66978	0.165836	-10.0689	7.58398e-24	3.3381e-22	hypothetical protein - conserved
LINF_050017500	2052.41	-1.53141	0.193569	-7.91149	2.5433e-15	3.84807e-14	surface antigen-like protein
LINF_310022500	762.36	-1.4855	0.163471	-9.08724	1.01582e-19	2.73237e-18	hypothetical protein - conserved
LINF_090005900	573.354	-1.3618	0.21912	-6.21483	5.13812e-10	3.70378e-09	RNA-binding protein 5-like protein
LINF_180006800	129.423	-1.36151	0.360449	-3.77727	0.000158554	0.000456188	RNA recognition motif. (a.k.a. RRM - RBD - or RNP domain)/RNA recognition motif (a.k.a. RRM - RBD - or RNP domain) - putative
LINF_350014900	429.728	-1.31621	0.229127	-5.74447	9.22111e-09	5.65531e-08	Zinc finger C-x8-C-x5-C-x3-H type (and similar) - putative
LINF_350007400	1053.11	-1.30945	0.163909	-7.98888	1.3617e-15	2.14597e-14	hypothetical protein - conserved
LINF_120010300	933.51	-1.30903	0.200447	-6.53055	6.55287e-11	5.45446e-10	hypothetical protein
LINF_310010700	1058.8	-1.30132	0.159949	-8.13582	4.09148e-16	6.81784e-15	hypothetical protein - conserved
LINF_180006700	314.451	-1.29513	0.223312	-5.79962	6.64653e-09	4.15528e-08	RNA recognition motif. (a.k.a. RRM - RBD - or RNP domain)/RNA recognition motif (a.k.a. RRM - RBD - or RNP domain) - putative
LINF_230018500	5891.58	-1.29069	0.132017	-9.77666	1.41819e-22	5.25937e-21	hypothetical protein - conserved
LINF_330026700	1796.51	-1.18379	0.159253	-7.43341	1.0583e-13	1.29902e-12	dual-specificity protein kinase - putative
LINF_350048000	487.693	-1.18344	0.189519	-6.24446	4.25261e-10	3.09104e-09	hypothetical protein - conserved
LINF_330019100	2145.03	-1.17309	0.116946	-10.0311	1.113e-23	4.80186e-22	pumilio protein 6 - putative
LINF_330039900	592.584	-1.15657	0.144384	-8.01031	1.14415e-15	1.81627e-14	hypothetical protein - conserved
LINF_300027200	903.736	-1.11773	0.14161	-7.89304	2.94913e-15	4.4161e-14	RNA recognition motif. (a.k.a. RRM - RBD - or RNP domain)/RNA recognition motif (a.k.a. RRM - RBD - or RNP domain) - putative
LINF_170015800	9011.75	-1.11476	0.11115	-10.0294	1.13257e-23	4.85686e-22	META domain containing protein
LINF_100020300	4105	-1.11078	0.122339	-9.07955	1.09023e-19	2.87049e-18	Protein of unknown function (DUF1861) - putative
LINF_200016730	1770.83	-1.09523	0.136123	-8.0459	8.56118e-16	1.38682e-14	unspecified product
LINF_360027700	2205.38	-1.08916	0.161843	-6.72977	1.69929e-11	1.52673e-10	TPR repeat/Tetratricopeptide repeat - putative
LINF_130009500	17886.1	-1.06117	0.25831	-4.1081	3.98919e-05	0.000127675	hypothetical protein - conserved
LINF_180010900	451.531	-1.05651	0.167744	-6.29833	3.00877e-10	2.23732e-09	RNA binding protein - putative
LINF_190010200	1514.78	-1.03028	0.158672	-6.49313	8.40715e-11	6.83473e-10	hypothetical protein - conserved
LINF_310016400	1010.7	-0.976391	0.125683	-7.76869	7.93009e-15	1.13296e-13	RNA recognition motif. (a.k.a. RRM - RBD - or RNP domain) - putative
LINF_360014100	692.3	-0.956345	0.157417	-6.07524	1.23806e-09	8.46912e-09	zinc finger protein family member - putative
LINF_190010500	2844.93	-0.944317	0.140215	-6.73477	1.64188e-11	1.47668e-10	hypothetical protein - conserved
LINF_140018600	9652.5	-0.892682	0.0984219	-9.06995	1.19072e-19	3.11625e-18	hypothetical protein - conserved
LINF_270012800	56012.5	-0.889982	0.251773	-3.53486	0.00040799	0.00108206	amino acid transporter - putative
LINF_340013800	313.871	-0.875471	0.183353	-4.77477	1.79913e-06	7.53095e-06	serine/threonine-protein phosphatase PP1 - putative
LINF_230005000	6625.58	-0.867807	0.0901355	-9.6278	6.10208e-22	2.09369e-20	hypothetical protein - conserved
LINF_340033600	4294.75	-0.858845	0.092216	-9.31341	1.23795e-20	3.69476e-19	hypothetical protein - conserved
LINF_300039400	465.949	-0.857053	0.232856	-3.68061	0.000232676	0.000650135	hypothetical protein - conserved
LINF_280010000	1220.93	-0.851794	0.190669	-4.46739	7.91805e-06	2.95149e-05	TPR repeat - putative
LINF_340037800	3895.32	-0.835424	0.161843	-5.16194	2.44401e-07	1.18859e-06	lipophosphoglycan biosynthetic protein (lpg2)
LINF_360054800	674.932	-0.808413	0.193147	-4.18548	2.84564e-05	9.39386e-05	related to elongation factor-2 kinase efk-1b isoform-like protein
LINF_350045100	1313.59	-0.80402	0.123481	-6.51129	7.45063e-11	6.11415e-10	protein kinase A catalytic subunit isoform 1
LINF_340011100	1700.83	-0.79642	0.128202	-6.21223	5.22385e-10	3.75936e-09	leucine-rich repeat protein - putative
LINF_280008300	417.082	-0.783768	0.272489	-2.87633	0.00402328	0.00846112	hypothetical protein - conserved
LINF_220021900	230.742	-0.774871	0.287836	-2.69205	0.00710134	0.0141136	hypothetical protein
LINF_340027100	900.493	-0.774032	0.167626	-4.61761	3.88186e-06	1.52871e-05	dual specificity protein phosphatase - putative
LINF_220020700	9294.49	-0.756157	0.0866081	-8.73079	2.52907e-18	5.66603e-17	i/6 autoantigen-like protein
LINF_340020200	6251.44	-0.717841	0.12696	-5.65408	1.56682e-08	9.22626e-08	hypothetical protein - conserved
LINF_280026600	782.82	-0.711629	0.177274	-4.0143	5.96236e-05	0.000185248	protein kinase - putative
LINF_080011300	944.563	-0.69129	0.156843	-4.40752	1.0456e-05	3.79052e-05	hypothetical protein - conserved
LINF_260020000	326.387	-0.67547	0.215191	-3.13893	0.00169567	0.00389504	hypothetical protein - conserved
LINF_100013850	13429.9	-0.664125	0.0976087	-6.80395	1.01787e-11	9.38703e-11	amino acid permease 24 - putative
LINF_100013900	13306.9	-0.661241	0.101596	-6.50852	7.58937e-11	6.21045e-10	amino acid permease 24 - putative
LINF_230013900	582.222	-0.654595	0.171439	-3.81824	0.000134407	0.000392546	hypothetical protein
LINF_360034400	9824.99	-0.638068	0.0838266	-7.61176	2.70384e-14	3.54346e-13	dihydrolipoamide acetyltransferase precursor - putative
LINF_330039700	1208.7	-0.635739	0.144677	-4.39419	1.11186e-05	3.99896e-05	hypothetical protein - conserved
LINF_200012400	652.833	-0.611959	0.186791	-3.27618	0.00105222	0.00253572	conserved protein - unknown function
LINF_360014300	553.945	-0.606438	0.17749	-3.41674	0.000633753	0.00160917	mitogen-activated protein kinase kinase - putative
LINF_340038800	1173.12	-0.601183	0.130422	-4.60954	4.03565e-06	1.58426e-05	NmrA-like family/NADH(P)-binding/NAD dependent epimerase/dehydratase family/3-beta hydroxysteroid dehydrogenase/isomerase family - putative
LINF_090007700	3956.87	-0.600644	0.130519	-4.60197	4.18518e-06	1.64001e-05	Domain of unknown function (DUF4586) - putative
LINF_270007450	318.766	-0.589196	0.205056	-2.87334	0.0040616	0.00853553	kinetoplast-associated protein-like protein
LINF_330038500	3159.05	-0.587797	0.156031	-3.76719	0.000165098	0.000473922	hypothetical protein - conserved
LINF_340013700	442.902	-0.581296	0.207725	-2.79838	0.00513589	0.0105564	serine/threonine-protein phosphatase PP1 - putative
	In blue and green are transcripts harboring SIDER2 that encode RNA-binding proteins or kinases/phosphatases, respectively.
		In bold are known Leishmania virulence factors (see Table 1).

## Sheet: SIDER2 Down ONLY MacroAmavs.Pro
TriTryp Gene ID	Base mean	log2Fold Change MacroAma vs. Pro	lfcSE	stat	pvalue	padj	Predicted Gene function
LINF_100019100	571.647	-1.37395	0.139654	-9.83826	7.70306e-23	2.94439e-21	hypothetical protein - conserved
LINF_240023200	6415.38	-1.33115	0.110718	-12.0229	2.69431e-33	3.61245e-31	cell division cycle protein 20 - putative
LINF_190015900	3137.07	-1.13344	0.113647	-9.97336	1.99359e-23	8.23417e-22	hypothetical protein - conserved
LINF_230018300	1559.53	-1.13296	0.115363	-9.8208	9.16121e-23	3.4713e-21	hypothetical protein - conserved
LINF_170013700	1512.5	-1.03766	0.127271	-8.15311	3.54678e-16	6.00197e-15	polo-like protein kinase - putative
LINF_110014500	7033.62	-1.0254	0.109206	-9.3896	6.02286e-21	1.88134e-19	hypothetical protein
LINF_290008100	1094.49	-1.01565	0.130911	-7.75832	8.60592e-15	1.22151e-13	hypothetical protein
LINF_050009000	8545.35	-0.953618	0.0862151	-11.0609	1.94109e-28	1.61111e-26	structural maintenance of chromosome (SMC) - putative
LINF_340035100	4726.64	-0.883055	0.122334	-7.21838	5.26097e-13	5.8556e-12	regulatory subunit of protein kinase a-like protein
LINF_220006700	3461.13	-0.880489	0.103386	-8.51649	1.6446e-17	3.34095e-16	hypothetical protein - conserved
LINF_150008000	3754	-0.866013	0.0897198	-9.65242	4.80112e-22	1.66039e-20	replication Factor A 28 kDa subunit - putative
LINF_350008900	1987.89	-0.865969	0.1049	-8.25518	1.51674e-16	2.68121e-15	Thioredoxin - putative
LINF_320022000	1211.45	-0.834913	0.104542	-7.98639	1.38944e-15	2.18573e-14	hypothetical protein - conserved
LINF_250021200	774.299	-0.833511	0.143503	-5.80833	6.30981e-09	3.95327e-08	cyclin
LINF_230022000	3941.35	-0.795531	0.0902326	-8.81644	1.18153e-18	2.76801e-17	XPG N-terminal domain/XPG I-region - putative
LINF_340015200	2831.49	-0.789031	0.0820868	-9.61216	7.10431e-22	2.41852e-20	Wee1-like protein kinase - putative
LINF_050009400	3265.71	-0.747535	0.0873213	-8.56074	1.12149e-17	2.31605e-16	hypothetical protein - conserved
LINF_340050500	1638.52	-0.746205	0.114374	-6.52428	6.83276e-11	5.66579e-10	Cullin binding - putative
LINF_070017400	6418.02	-0.729536	0.0987768	-7.3857	1.51651e-13	1.83307e-12	hypothetical protein - conserved
LINF_140020400	2373.14	-0.725531	0.0874231	-8.29908	1.04923e-16	1.90898e-15	hypothetical protein - conserved
LINF_340034000	9066.96	-0.711288	0.0746872	-9.52356	1.67339e-21	5.50892e-20	hypothetical protein - conserved
LINF_330010700	1407.78	-0.711092	0.11669	-6.09384	1.10237e-09	7.63076e-09	Archaic translocase of outer membrane 11 kDa subunit - putative
LINF_270014800	7646.29	-0.699194	0.0783113	-8.92839	4.32247e-19	1.0763e-17	WD domain - G-beta repeat - putative
LINF_280019700	856.901	-0.694454	0.140512	-4.94231	7.7202e-07	3.42574e-06	Amastin surface glycoprotein - putative
LINF_340011600	3477.02	-0.657803	0.0833664	-7.8905	3.00968e-15	4.49904e-14	hypothetical protein - conserved
LINF_120010800	3618.32	-0.63948	0.0854673	-7.48216	7.31096e-14	9.10215e-13	hypothetical protein - conserved
LINF_350012100	6218.8	-0.639299	0.0999716	-6.39481	1.60749e-10	1.24416e-09	proteasome activator protein pa26 - putative
LINF_010010100	11474.5	-0.625775	0.0678085	-9.22856	2.74283e-20	7.78623e-19	long-chain-fatty-acid-CoA ligase - putative
LINF_340038700	2177.85	-0.606698	0.0911773	-6.65405	2.85145e-11	2.48504e-10	hypothetical protein - conserved
LINF_360024700	3693.61	-0.596496	0.0897895	-6.64327	3.06796e-11	2.66308e-10	hypothetical protein - conserved
LINF_030006700	2920.88	-0.590731	0.0823273	-7.1754	7.20974e-13	7.82477e-12	U2 splicing auxiliary factor - putative
LINF_280039700	7732.41	-0.580733	0.110362	-5.26207	1.42442e-07	7.20058e-07	hypothetical protein - conserved
