# Supplementary material for: Evolutionary divergent clusters of transcribed extinct truncated retroposons drive low mRNA expression and developmental regulation in the protozoan Leishmania
Source: BMC Biol. 2024 Oct 29;22:249. doi: 10.1186/s12915-024-02051-4 (PMC11520807; doi:10.1186/s12915-024-02051-4)
Supplement: Supplementary file 1 — Additional file 1: Tables S1-S9. Table S1. A metadata table including the complete list of 1448 SIDER2 elements in L. infantum with 1262 present in 3'UTRs (predicted by PRED-A-TERM and confirmed for several by Illumina RNA-seq). This table also includes information regarding the genomic location and orientation of SIDER2 elements, their length, their distance from the CDS, CD-Hit-Est clustering, HMMER signature II score and the expression group in L. infantum promastigotes as determined by Illumina RNA-sequencing. Table S2. Metadata table of 1262 SIDER2 sequences located at the 3'UTR subjected to of CD-Hit-Est clustering analysis based on sequence similarity. In a separate sheet (≥ 4 SIDER2/cluster-no paralogs), the list of 74 clusters with ≥ 4 transcripts each harboring a single SIDER2 in their 3'UTR, excluding all paralogous proteins is provided. In another separate sheet (SIDER2 Clusters with paralogs), 19 clusters containing paralogous genes (among the 1127 L. infantum transcripts) harboring a single SIDER2 element in their 3'UTR are listed. In the last sheet (FPKM mean-SD Pro and Ama), expression levels (mean of FPKM values) of 74 clusters harboring up to 4 SIDER2-containing transcripts in L. infantum promastigotes (Pro), axenic amastigotes (Axe Ama) and macrophage-derived amastigotes (Macro Ama) are shown. Table S3. A list of 1127 L. infantum transcripts harboring a SIDER2 element in their 3'UTR as predicted by the PRED-A-TERM software. We also manually examined the Illumina RNA-seq read patterns in IGV to check if they were aligned with the 3' UTRs harboring SIDER2 elements. Table S4. A full list of the L. infantum transcriptome (FPKM values) in promastigotes (Pro), axenic amastigotes (Axe Ama) and macrophage-derived amastigotes (Macro Ama) as resulted from high throughput Illumina-RNA seq analysis. In a separate sheet, only the SIDER2-containing transcripts were analyzed. In another sheet, we summarized the proportion of developmentally regulated SIDER2-cont [file 12915_2024_2051_MOESM1_ESM.zip › Additional file 1 Table_S7.xls]

## Sheet: Biological process
ID	Name	Leishmania genome	SIDER2ome	Gene list	Pct of background	Fold enrichment	Odds ratio	P-value	Benjamini	Bonferroni
GO:0008152	metabolic process	1806	268	LINF_010007100,LINF_010009900,LINF_020006900,LINF_020007100,LINF_020011000,LINF_030006700,LINF_030011700,LINF_040008300,LINF_050006200,LINF_060009300,LINF_060010700,LINF_060012100,LINF_060013000,LINF_060016400,LINF_060018400,LINF_070007900,LINF_070013000,LINF_070018000,LINF_070018200,LINF_080007000,LINF_080011800,LINF_080016900,LINF_090015200,LINF_090017800,LINF_090022400,LINF_100011600,LINF_1000…	14.8	1.08	1.17	0.0394165	0.306236	1
GO:0006796	phosphate-containing compound metabolic process	404	81	LINF_020011000,LINF_050006200,LINF_060009300,LINF_080007000,LINF_080011800,LINF_100011600,LINF_100011800,LINF_110007000,LINF_110010800,LINF_120006400,LINF_130009300,LINF_140008400,LINF_140015000,LINF_140018400,LINF_140019400,LINF_160007600,LINF_160010400,LINF_160013000,LINF_170007400,LINF_170010200,LINF_170013700,LINF_180007700,LINF_180018600,LINF_190006600,LINF_190008500,LINF_190021200,LINF_2100…	20	1.47	1.66	0.000134872	0.0300209	0.13622
GO:0006793	phosphorus metabolic process	410	81	LINF_020011000,LINF_050006200,LINF_060009300,LINF_080007000,LINF_080011800,LINF_100011600,LINF_100011800,LINF_110007000,LINF_110010800,LINF_120006400,LINF_130009300,LINF_140008400,LINF_140015000,LINF_140018400,LINF_140019400,LINF_160007600,LINF_160010400,LINF_160013000,LINF_170007400,LINF_170010200,LINF_170013700,LINF_180007700,LINF_180018600,LINF_190006600,LINF_190008500,LINF_190021200,LINF_2100…	19.8	1.44	1.63	0.000225384	0.0300209	0.227638
GO:0043412	macromolecule modification	472	81	LINF_010007100,LINF_020006900,LINF_020007100,LINF_020011000,LINF_050006200,LINF_060010700,LINF_080011800,LINF_090022400,LINF_100011600,LINF_110010800,LINF_110017100,LINF_120006400,LINF_130009300,LINF_130011500,LINF_140015000,LINF_140019400,LINF_140020500,LINF_170010200,LINF_170013700,LINF_180007700,LINF_180008700,LINF_190006600,LINF_190008500,LINF_190021200,LINF_210006700,LINF_210012200,LINF_2200…	17.2	1.25	1.35	0.0140898	0.169301	1
GO:0036211	protein modification process	394	76	LINF_010007100,LINF_020006900,LINF_020007100,LINF_020011000,LINF_050006200,LINF_060010700,LINF_080011800,LINF_100011600,LINF_110010800,LINF_110017100,LINF_120006400,LINF_130009300,LINF_130011500,LINF_140015000,LINF_140019400,LINF_140020500,LINF_170010200,LINF_170013700,LINF_180007700,LINF_180008700,LINF_190006600,LINF_190008500,LINF_190021200,LINF_210006700,LINF_220010400,LINF_220014000,LINF_2500…	19.3	1.41	1.57	0.000755467	0.0463144	0.763021
GO:0006464	cellular protein modification process	394	76	LINF_010007100,LINF_020006900,LINF_020007100,LINF_020011000,LINF_050006200,LINF_060010700,LINF_080011800,LINF_100011600,LINF_110010800,LINF_110017100,LINF_120006400,LINF_130009300,LINF_130011500,LINF_140015000,LINF_140019400,LINF_140020500,LINF_170010200,LINF_170013700,LINF_180007700,LINF_180008700,LINF_190006600,LINF_190008500,LINF_190021200,LINF_210006700,LINF_220010400,LINF_220014000,LINF_2500…	19.3	1.41	1.57	0.000755467	0.0463144	0.763021
GO:0006810	transport	440	74	LINF_020009800,LINF_040005000,LINF_060016800,LINF_070005500,LINF_070010800,LINF_070012100,LINF_090008300,LINF_100008900,LINF_100013850,LINF_100013900,LINF_110011200,LINF_110012300,LINF_110015900,LINF_110017100,LINF_110018500,LINF_130020800,LINF_140008800,LINF_150015400,LINF_150019900,LINF_150020900,LINF_160007100,LINF_170021800,LINF_180009000,LINF_180020800,LINF_190006900,LINF_200005300,LINF_2000…	16.8	1.23	1.31	0.0287768	0.236298	1
GO:0051234	establishment of localization	441	74	LINF_020009800,LINF_040005000,LINF_060016800,LINF_070005500,LINF_070010800,LINF_070012100,LINF_090008300,LINF_100008900,LINF_100013850,LINF_100013900,LINF_110011200,LINF_110012300,LINF_110015900,LINF_110017100,LINF_110018500,LINF_130020800,LINF_140008800,LINF_150015400,LINF_150019900,LINF_150020900,LINF_160007100,LINF_170021800,LINF_180009000,LINF_180020800,LINF_190006900,LINF_200005300,LINF_2000…	16.8	1.23	1.31	0.0301677	0.245721	1
GO:0044281	small molecule metabolic process	266	55	LINF_010009900,LINF_060009300,LINF_060013000,LINF_070007900,LINF_070013000,LINF_100017200,LINF_140008400,LINF_140010000,LINF_140012400,LINF_140012500,LINF_140012600,LINF_140012800,LINF_140012900,LINF_150005500,LINF_160009300,LINF_160010400,LINF_170007400,LINF_180017600,LINF_190015700,LINF_210007900,LINF_210013900,LINF_210022900,LINF_220019000,LINF_230007900,LINF_230014800,LINF_250017300,LINF_2600…	20.7	1.51	1.7	0.000787135	0.0463144	0.795006
GO:0016310	phosphorylation	231	51	LINF_020011000,LINF_050006200,LINF_060009300,LINF_080011800,LINF_100011600,LINF_110010800,LINF_120006400,LINF_130009300,LINF_140019400,LINF_170010200,LINF_170013700,LINF_180007700,LINF_190006600,LINF_190008500,LINF_190021200,LINF_210006700,LINF_210007900,LINF_220010400,LINF_220014000,LINF_250022300,LINF_260022400,LINF_270024800,LINF_280026600,LINF_290029200,LINF_290035000,LINF_300011100,LINF_3000…	22.1	1.61	1.85	0.000240986	0.0300209	0.243395
GO:0006468	protein phosphorylation	205	47	LINF_020011000,LINF_050006200,LINF_080011800,LINF_100011600,LINF_110010800,LINF_120006400,LINF_130009300,LINF_140019400,LINF_170010200,LINF_170013700,LINF_180007700,LINF_190006600,LINF_190008500,LINF_190021200,LINF_210006700,LINF_220010400,LINF_220014000,LINF_250022300,LINF_260022400,LINF_270024800,LINF_280026600,LINF_290029200,LINF_290035000,LINF_300011100,LINF_310025700,LINF_320007600,LINF_3300…	22.9	1.68	1.94	0.000166652	0.0300209	0.168319
GO:0055114	obsolete oxidation-reduction process	211	40	LINF_060016400,LINF_060018400,LINF_070018200,LINF_080016900,LINF_100011800,LINF_120015500,LINF_130015600,LINF_150005400,LINF_160010400,LINF_180007000,LINF_210024700,LINF_220013600,LINF_220019000,LINF_230015900,LINF_230023400,LINF_240012700,LINF_240012800,LINF_240026500,LINF_250017300,LINF_260013000,LINF_270015600,LINF_270027600,LINF_270030200,LINF_280007300,LINF_280032300,LINF_280036800,LINF_2900…	19	1.39	1.51	0.0176128	0.169301	1
GO:0055085	transmembrane transport	192	38	LINF_020009800,LINF_060016800,LINF_070010800,LINF_070012100,LINF_090008300,LINF_100013850,LINF_100013900,LINF_110011200,LINF_110018500,LINF_140008800,LINF_150015400,LINF_150019900,LINF_150020900,LINF_160007100,LINF_170021800,LINF_180009000,LINF_180020800,LINF_190006900,LINF_200015600,LINF_230007300,LINF_240008300,LINF_240008400,LINF_270009800,LINF_270016000,LINF_270016100,LINF_290021500,LINF_3000…	19.8	1.45	1.59	0.0104039	0.159211	1
GO:0019752	carboxylic acid metabolic process	138	35	LINF_010009900,LINF_060009300,LINF_060013000,LINF_070007900,LINF_070013000,LINF_140010000,LINF_140012400,LINF_140012500,LINF_140012600,LINF_140012800,LINF_140012900,LINF_160009300,LINF_160010400,LINF_180017600,LINF_190015700,LINF_210007900,LINF_210013900,LINF_210022900,LINF_230007900,LINF_230014800,LINF_260013200,LINF_270027400,LINF_270030200,LINF_280036800,LINF_290021300,LINF_300028900,LINF_3000…	25.4	1.85	2.21	0.000146472	0.0300209	0.147936
GO:0043436	oxoacid metabolic process	140	35	LINF_010009900,LINF_060009300,LINF_060013000,LINF_070007900,LINF_070013000,LINF_140010000,LINF_140012400,LINF_140012500,LINF_140012600,LINF_140012800,LINF_140012900,LINF_160009300,LINF_160010400,LINF_180017600,LINF_190015700,LINF_210007900,LINF_210013900,LINF_210022900,LINF_230007900,LINF_230014800,LINF_260013200,LINF_270027400,LINF_270030200,LINF_280036800,LINF_290021300,LINF_300028900,LINF_3000…	25	1.83	2.16	0.000198878	0.0300209	0.200867
GO:0006082	organic acid metabolic process	142	35	LINF_010009900,LINF_060009300,LINF_060013000,LINF_070007900,LINF_070013000,LINF_140010000,LINF_140012400,LINF_140012500,LINF_140012600,LINF_140012800,LINF_140012900,LINF_160009300,LINF_160010400,LINF_180017600,LINF_190015700,LINF_210007900,LINF_210013900,LINF_210022900,LINF_230007900,LINF_230014800,LINF_260013200,LINF_270027400,LINF_270030200,LINF_280036800,LINF_290021300,LINF_300028900,LINF_3000…	24.6	1.8	2.12	0.000267513	0.0300209	0.270188
GO:0071702	organic substance transport	151	35	LINF_060016800,LINF_070005500,LINF_070010800,LINF_100008900,LINF_100013850,LINF_100013900,LINF_110011200,LINF_110012300,LINF_110015900,LINF_130020800,LINF_150019900,LINF_180009000,LINF_190006900,LINF_200015600,LINF_210007900,LINF_240008300,LINF_240008400,LINF_250012500,LINF_260008800,LINF_260019800,LINF_270028300,LINF_290012400,LINF_300039600,LINF_310005100,LINF_330010700,LINF_340008000,LINF_3400…	23.2	1.69	1.95	0.000911576	0.0484575	0.920692
GO:0006629	lipid metabolic process	154	35	LINF_060012100,LINF_070013000,LINF_080007000,LINF_090017800,LINF_130006900,LINF_130007000,LINF_140012400,LINF_140012500,LINF_140012600,LINF_140012800,LINF_140012900,LINF_140018400,LINF_180018600,LINF_190007000,LINF_220023100,LINF_240013300,LINF_250020900,LINF_260021900,LINF_260022000,LINF_270020760,LINF_270030200,LINF_290020900,LINF_300006300,LINF_300025400,LINF_300034800,LINF_300037500,LINF_3100…	22.7	1.66	1.9	0.00132262	0.0649167	1
GO:1901135	carbohydrate derivative metabolic process	147	31	LINF_020006900,LINF_020007100,LINF_060009300,LINF_100011800,LINF_100017200,LINF_140020500,LINF_160010400,LINF_160013000,LINF_210007900,LINF_220019000,LINF_230014800,LINF_270027600,LINF_280005800,LINF_280007300,LINF_280026200,LINF_290028800,LINF_290035800,LINF_300014400,LINF_300025400,LINF_300037500,LINF_300039500,LINF_300041800,LINF_340043400,LINF_350016000,LINF_350016100,LINF_350016200,LINF_3500…	21.1	1.54	1.72	0.00795412	0.140942	1
GO:0071705	nitrogen compound transport	130	30	LINF_060016800,LINF_070005500,LINF_070010800,LINF_100013850,LINF_100013900,LINF_110011200,LINF_110015900,LINF_150019900,LINF_180009000,LINF_190006900,LINF_200015600,LINF_210007900,LINF_240008300,LINF_240008400,LINF_250012500,LINF_260008800,LINF_260019800,LINF_270028300,LINF_290012400,LINF_300039600,LINF_330010700,LINF_340008000,LINF_340034000,LINF_350052100,LINF_350053500,LINF_360022600,LINF_3600…	23.1	1.69	1.93	0.00223156	0.0780881	1
GO:0009056	catabolic process	148	30	LINF_060009300,LINF_060013000,LINF_070018000,LINF_080007000,LINF_100011800,LINF_210007900,LINF_210022900,LINF_250007000,LINF_250017300,LINF_260007000,LINF_270030200,LINF_280007300,LINF_280027800,LINF_280027900,LINF_290030700,LINF_300015700,LINF_300020200,LINF_300038700,LINF_300039500,LINF_310031200,LINF_320033300,LINF_330032400,LINF_340005600,LINF_340035800,LINF_350022300,LINF_350029400,LINF_3600…	20.3	1.48	1.63	0.0155549	0.169301	1
GO:1901575	organic substance catabolic process	139	29	LINF_060009300,LINF_060013000,LINF_070018000,LINF_080007000,LINF_100011800,LINF_210007900,LINF_210022900,LINF_250007000,LINF_250017300,LINF_260007000,LINF_270030200,LINF_280007300,LINF_280027800,LINF_280027900,LINF_290030700,LINF_300015700,LINF_300020200,LINF_300038700,LINF_300039500,LINF_310031200,LINF_320033300,LINF_330032400,LINF_340035800,LINF_350022300,LINF_350029400,LINF_360030300,LINF_3600…	20.9	1.52	1.69	0.0116808	0.169301	1
GO:0044255	cellular lipid metabolic process	111	25	LINF_060012100,LINF_070013000,LINF_080007000,LINF_140012400,LINF_140012500,LINF_140012600,LINF_140012800,LINF_140012900,LINF_140018400,LINF_180018600,LINF_190007000,LINF_240013300,LINF_260021900,LINF_260022000,LINF_270020760,LINF_270030200,LINF_290020900,LINF_300006300,LINF_300025400,LINF_300037500,LINF_310025200,LINF_310038200,LINF_360027400,LINF_360033600,LINF_360068900,	22.5	1.65	1.87	0.00700095	0.128563	1
GO:0008610	lipid biosynthetic process	91	23	LINF_060012100,LINF_070013000,LINF_080007000,LINF_140012400,LINF_140012500,LINF_140012600,LINF_140012800,LINF_140012900,LINF_140018400,LINF_180018600,LINF_190007000,LINF_260021900,LINF_260022000,LINF_270020760,LINF_290020900,LINF_300006300,LINF_300025400,LINF_300037500,LINF_310025200,LINF_310038200,LINF_360031200,LINF_360032800,LINF_360068900,	25.3	1.85	2.17	0.00206143	0.0771128	1
GO:0044248	cellular catabolic process	111	23	LINF_060013000,LINF_070018000,LINF_080007000,LINF_210022900,LINF_250007000,LINF_260007000,LINF_270030200,LINF_280007300,LINF_280027800,LINF_280027900,LINF_290030700,LINF_300015700,LINF_300020200,LINF_300038700,LINF_310031200,LINF_320033300,LINF_330032400,LINF_340005600,LINF_350022300,LINF_350029400,LINF_360030700,LINF_360033600,LINF_360047000,	20.7	1.51	1.67	0.0249521	0.20657	1
GO:0005975	carbohydrate metabolic process	83	21	LINF_040008300,LINF_060009300,LINF_100011800,LINF_160013000,LINF_210007900,LINF_210012000,LINF_230009500,LINF_230017000,LINF_230017100,LINF_230017200,LINF_280007300,LINF_280016600,LINF_280026200,LINF_280036800,LINF_300039500,LINF_330032000,LINF_340040800,LINF_350014400,LINF_350042200,LINF_360007800,LINF_360030300,	25.3	1.85	2.17	0.00313059	0.0837153	1
GO:0044283	small molecule biosynthetic process	78	19	LINF_070007900,LINF_070013000,LINF_140008400,LINF_140010000,LINF_140012400,LINF_140012500,LINF_140012600,LINF_140012800,LINF_140012900,LINF_230007900,LINF_260013200,LINF_290021300,LINF_290035800,LINF_300014400,LINF_300028900,LINF_300036400,LINF_310038200,LINF_340043400,LINF_360026000,	24.4	1.78	2.06	0.00748995	0.135087	1
GO:1901137	carbohydrate derivative biosynthetic process	93	19	LINF_020006900,LINF_020007100,LINF_140020500,LINF_160010400,LINF_220019000,LINF_230014800,LINF_270027600,LINF_280005800,LINF_290028800,LINF_290035800,LINF_300014400,LINF_300025400,LINF_300041800,LINF_340043400,LINF_350016000,LINF_350016100,LINF_350016200,LINF_360026000,LINF_360027400,	20.4	1.49	1.64	0.044556	0.338357	1
GO:0006520	cellular amino acid metabolic process	74	18	LINF_010009900,LINF_060013000,LINF_070007900,LINF_140010000,LINF_180017600,LINF_190015700,LINF_210013900,LINF_210022900,LINF_230007900,LINF_260013200,LINF_270027400,LINF_290021300,LINF_300036400,LINF_320033300,LINF_350012900,LINF_350037700,LINF_360030700,LINF_360047000,	24.3	1.78	2.06	0.00925419	0.143796	1
GO:0032787	monocarboxylic acid metabolic process	53	13	LINF_060009300,LINF_070013000,LINF_140012400,LINF_140012500,LINF_140012600,LINF_140012800,LINF_140012900,LINF_210007900,LINF_230014800,LINF_270030200,LINF_300039500,LINF_340039400,LINF_360030300,	24.5	1.79	2.07	0.0233743	0.201778	1
GO:0016053	organic acid biosynthetic process	46	12	LINF_070007900,LINF_070013000,LINF_140010000,LINF_140012400,LINF_140012500,LINF_140012600,LINF_140012800,LINF_140012900,LINF_230007900,LINF_260013200,LINF_290021300,LINF_300036400,	26.1	1.91	2.25	0.0180116	0.169301	1
GO:0046394	carboxylic acid biosynthetic process	46	12	LINF_070007900,LINF_070013000,LINF_140010000,LINF_140012400,LINF_140012500,LINF_140012600,LINF_140012800,LINF_140012900,LINF_230007900,LINF_260013200,LINF_290021300,LINF_300036400,	26.1	1.91	2.25	0.0180116	0.169301	1
GO:0051246	regulation of protein metabolic process	37	11	LINF_060005400,LINF_240023200,LINF_240024900,LINF_240025000,LINF_250013100,LINF_260007000,LINF_290006100,LINF_300042100,LINF_320013700,LINF_340015200,LINF_360014300,	29.7	2.17	2.7	0.00846687	0.143796	1
GO:1901605	alpha-amino acid metabolic process	41	11	LINF_060013000,LINF_070007900,LINF_140010000,LINF_230007900,LINF_260013200,LINF_290021300,LINF_300036400,LINF_320033300,LINF_350037700,LINF_360030700,LINF_360047000,	26.8	1.96	2.34	0.018774	0.169301	1
GO:0032268	regulation of cellular protein metabolic process	34	10	LINF_060005400,LINF_240023200,LINF_240024900,LINF_240025000,LINF_250013100,LINF_260007000,LINF_300042100,LINF_320013700,LINF_340015200,LINF_360014300,	29.4	2.15	2.65	0.0128291	0.169301	1
GO:1901264	carbohydrate derivative transport	17	9	LINF_070010800,LINF_110011200,LINF_150019900,LINF_180009000,LINF_190006900,LINF_200015600,LINF_240008300,LINF_240008400,LINF_360026000,	52.9	3.87	7.18	0.000138703	0.0300209	0.14009
GO:0015931	nucleobase-containing compound transport	24	9	LINF_070010800,LINF_110011200,LINF_150019900,LINF_180009000,LINF_190006900,LINF_200015600,LINF_240008300,LINF_240008400,LINF_360026000,	37.5	2.74	3.82	0.00305243	0.0837153	1
GO:0044282	small molecule catabolic process	26	9	LINF_060013000,LINF_210022900,LINF_250017300,LINF_270030200,LINF_280007300,LINF_320033300,LINF_330032400,LINF_360030700,LINF_360047000,	34.6	2.53	3.37	0.00566223	0.105905	1
GO:0070647	protein modification by small protein conjugation or removal	32	9	LINF_060010700,LINF_130011500,LINF_290012900,LINF_290030700,LINF_300015700,LINF_300027100,LINF_350022300,LINF_350025700,LINF_350029400,	28.1	2.06	2.49	0.0239195	0.204735	1
GO:0050790	regulation of catalytic activity	20	8	LINF_240023200,LINF_240024900,LINF_240025000,LINF_280005800,LINF_300042100,LINF_320013700,LINF_340015200,LINF_360014300,	40	2.92	4.24	0.00324987	0.0837153	1
GO:0065009	regulation of molecular function	21	8	LINF_240023200,LINF_240024900,LINF_240025000,LINF_280005800,LINF_300042100,LINF_320013700,LINF_340015200,LINF_360014300,	38.1	2.78	3.92	0.00463127	0.0891576	1
GO:0009628	response to abiotic stimulus	23	8	LINF_040014400,LINF_080007000,LINF_100013850,LINF_100013900,LINF_110012300,LINF_170015800,LINF_280005800,LINF_310005100,	34.8	2.54	3.39	0.00869189	0.143796	1
GO:0006820	anion transport	26	8	LINF_020009800,LINF_070010800,LINF_110012300,LINF_180009000,LINF_190006900,LINF_200005300,LINF_240008300,LINF_240008400,	30.8	2.25	2.83	0.0190803	0.17054	1
GO:0051338	regulation of transferase activity	13	7	LINF_240023200,LINF_240024900,LINF_240025000,LINF_300042100,LINF_320013700,LINF_340015200,LINF_360014300,	53.8	3.94	7.43	0.000705422	0.0463144	0.712477
GO:0031399	regulation of protein modification process	16	7	LINF_240023200,LINF_240024900,LINF_240025000,LINF_300042100,LINF_320013700,LINF_340015200,LINF_360014300,	43.8	3.2	4.95	0.00323914	0.0837153	1
GO:0071900	regulation of protein serine/threonine kinase activity	8	6	LINF_240024900,LINF_240025000,LINF_300042100,LINF_320013700,LINF_340015200,LINF_360014300,	75	5.48	19.09	0.000140704	0.0300209	0.142111
GO:0045859	regulation of protein kinase activity	9	6	LINF_240024900,LINF_240025000,LINF_300042100,LINF_320013700,LINF_340015200,LINF_360014300,	66.7	4.87	12.72	0.00037325	0.0376983	0.376983
GO:0043549	regulation of kinase activity	10	6	LINF_240024900,LINF_240025000,LINF_300042100,LINF_320013700,LINF_340015200,LINF_360014300,	60	4.39	9.54	0.000825405	0.0463144	0.833659
GO:0001932	regulation of protein phosphorylation	10	6	LINF_240024900,LINF_240025000,LINF_300042100,LINF_320013700,LINF_340015200,LINF_360014300,	60	4.39	9.54	0.000825405	0.0463144	0.833659
GO:0042325	regulation of phosphorylation	11	6	LINF_240024900,LINF_240025000,LINF_300042100,LINF_320013700,LINF_340015200,LINF_360014300,	54.5	3.99	7.63	0.00160685	0.0649167	1
GO:0098656	anion transmembrane transport	11	6	LINF_020009800,LINF_070010800,LINF_180009000,LINF_190006900,LINF_240008300,LINF_240008400,	54.5	3.99	7.63	0.00160685	0.0649167	1
GO:0015711	organic anion transport	13	6	LINF_070010800,LINF_110012300,LINF_180009000,LINF_190006900,LINF_240008300,LINF_240008400,	46.2	3.37	5.45	0.00467857	0.0891576	1
GO:0009066	aspartate family amino acid metabolic process	13	6	LINF_060013000,LINF_140010000,LINF_260013200,LINF_290021300,LINF_300036400,LINF_360030700,	46.2	3.37	5.45	0.00467857	0.0891576	1
GO:0051174	regulation of phosphorus metabolic process	16	6	LINF_240024900,LINF_240025000,LINF_300042100,LINF_320013700,LINF_340015200,LINF_360014300,	37.5	2.74	3.81	0.0151987	0.169301	1
GO:0016054	organic acid catabolic process	16	6	LINF_060013000,LINF_210022900,LINF_270030200,LINF_320033300,LINF_360030700,LINF_360047000,	37.5	2.74	3.81	0.0151987	0.169301	1
GO:0046395	carboxylic acid catabolic process	16	6	LINF_060013000,LINF_210022900,LINF_270030200,LINF_320033300,LINF_360030700,LINF_360047000,	37.5	2.74	3.81	0.0151987	0.169301	1
GO:0019220	regulation of phosphate metabolic process	16	6	LINF_240024900,LINF_240025000,LINF_300042100,LINF_320013700,LINF_340015200,LINF_360014300,	37.5	2.74	3.81	0.0151987	0.169301	1
GO:0048878	chemical homeostasis	17	6	LINF_100013850,LINF_100013900,LINF_210007900,LINF_280026600,LINF_310018700,LINF_340005600,	35.3	2.58	3.46	0.0208347	0.181405	1
GO:0000079	regulation of cyclin-dependent protein serine/threonine kinase activity	7	5	LINF_240024900,LINF_240025000,LINF_300042100,LINF_320013700,LINF_340015200,	71.4	5.22	15.88	0.000781838	0.0463144	0.789657
GO:1904029	regulation of cyclin-dependent protein kinase activity	7	5	LINF_240024900,LINF_240025000,LINF_300042100,LINF_320013700,LINF_340015200,	71.4	5.22	15.88	0.000781838	0.0463144	0.789657
GO:0016567	protein ubiquitination	8	5	LINF_060010700,LINF_130011500,LINF_290012900,LINF_300015700,LINF_300027100,	62.5	4.57	10.59	0.0018504	0.0718807	1
GO:0032446	protein modification by small protein conjugation	11	5	LINF_060010700,LINF_130011500,LINF_290012900,LINF_300015700,LINF_300027100,	45.5	3.32	5.29	0.0107027	0.16134	1
GO:0007034	vacuolar transport	12	5	LINF_270020900,LINF_270021100,LINF_270021300,LINF_340008000,LINF_360043000,	41.7	3.05	4.53	0.0163156	0.169301	1
GO:0009069	serine family amino acid metabolic process	14	5	LINF_060013000,LINF_140010000,LINF_320033300,LINF_350037700,LINF_360047000,	35.7	2.61	3.52	0.0326639	0.263924	1
GO:0043101	purine-containing compound salvage	15	5	LINF_180021400,LINF_290035800,LINF_300014400,LINF_340043400,LINF_360026000,	33.3	2.44	3.17	0.0436389	0.333904	1
GO:0009063	cellular amino acid catabolic process	15	5	LINF_060013000,LINF_210022900,LINF_320033300,LINF_360030700,LINF_360047000,	33.3	2.44	3.17	0.0436389	0.333904	1
GO:0030148	sphingolipid biosynthetic process	5	4	LINF_080007000,LINF_260021900,LINF_260022000,LINF_310025200,	80	5.85	25.38	0.00154931	0.0649167	1
GO:0006665	sphingolipid metabolic process	5	4	LINF_080007000,LINF_260021900,LINF_260022000,LINF_310025200,	80	5.85	25.38	0.00154931	0.0649167	1
GO:0090481	pyrimidine nucleotide-sugar transmembrane transport	5	4	LINF_180009000,LINF_200015600,LINF_240008300,LINF_240008400,	80	5.85	25.38	0.00154931	0.0649167	1
GO:0042451	purine nucleoside biosynthetic process	6	4	LINF_290035800,LINF_300014400,LINF_340043400,LINF_360026000,	66.7	4.87	12.69	0.00414432	0.0837153	1
GO:0015780	nucleotide-sugar transmembrane transport	6	4	LINF_180009000,LINF_200015600,LINF_240008300,LINF_240008400,	66.7	4.87	12.69	0.00414432	0.0837153	1
GO:0009309	amine biosynthetic process	6	4	LINF_120007900,LINF_300028900,LINF_300036700,LINF_300036800,	66.7	4.87	12.69	0.00414432	0.0837153	1
GO:0042455	ribonucleoside biosynthetic process	6	4	LINF_290035800,LINF_300014400,LINF_340043400,LINF_360026000,	66.7	4.87	12.69	0.00414432	0.0837153	1
GO:0006166	purine ribonucleoside salvage	6	4	LINF_290035800,LINF_300014400,LINF_340043400,LINF_360026000,	66.7	4.87	12.69	0.00414432	0.0837153	1
GO:0034404	nucleobase-containing small molecule biosynthetic process	6	4	LINF_290035800,LINF_300014400,LINF_340043400,LINF_360026000,	66.7	4.87	12.69	0.00414432	0.0837153	1
GO:0043174	nucleoside salvage	6	4	LINF_290035800,LINF_300014400,LINF_340043400,LINF_360026000,	66.7	4.87	12.69	0.00414432	0.0837153	1
GO:0042401	cellular biogenic amine biosynthetic process	6	4	LINF_120007900,LINF_300028900,LINF_300036700,LINF_300036800,	66.7	4.87	12.69	0.00414432	0.0837153	1
GO:0042278	purine nucleoside metabolic process	6	4	LINF_290035800,LINF_300014400,LINF_340043400,LINF_360026000,	66.7	4.87	12.69	0.00414432	0.0837153	1
GO:0009119	ribonucleoside metabolic process	6	4	LINF_290035800,LINF_300014400,LINF_340043400,LINF_360026000,	66.7	4.87	12.69	0.00414432	0.0837153	1
GO:0046129	purine ribonucleoside biosynthetic process	6	4	LINF_290035800,LINF_300014400,LINF_340043400,LINF_360026000,	66.7	4.87	12.69	0.00414432	0.0837153	1
GO:1901659	glycosyl compound biosynthetic process	6	4	LINF_290035800,LINF_300014400,LINF_340043400,LINF_360026000,	66.7	4.87	12.69	0.00414432	0.0837153	1
GO:0009163	nucleoside biosynthetic process	6	4	LINF_290035800,LINF_300014400,LINF_340043400,LINF_360026000,	66.7	4.87	12.69	0.00414432	0.0837153	1
GO:0016042	lipid catabolic process	7	4	LINF_080007000,LINF_270030200,LINF_340035800,LINF_360033600,	57.1	4.18	8.46	0.00862764	0.143796	1
GO:0051156	glucose 6-phosphate metabolic process	8	4	LINF_160013000,LINF_280026200,LINF_350038800,LINF_360030300,	50	3.65	6.34	0.0154049	0.169301	1
GO:0044106	cellular amine metabolic process	9	4	LINF_120007900,LINF_300028900,LINF_300036700,LINF_300036800,	44.4	3.25	5.07	0.0247713	0.20657	1
GO:0015748	organophosphate ester transport	9	4	LINF_070010800,LINF_130020800,LINF_190006900,LINF_340039100,	44.4	3.25	5.07	0.0247713	0.20657	1
GO:0006576	cellular biogenic amine metabolic process	9	4	LINF_120007900,LINF_300028900,LINF_300036700,LINF_300036800,	44.4	3.25	5.07	0.0247713	0.20657	1
GO:0009067	aspartate family amino acid biosynthetic process	10	4	LINF_140010000,LINF_260013200,LINF_290021300,LINF_300036400,	40	2.92	4.23	0.0369067	0.289844	1
GO:0009308	amine metabolic process	10	4	LINF_120007900,LINF_300028900,LINF_300036700,LINF_300036800,	40	2.92	4.23	0.0369067	0.289844	1
GO:0046128	purine ribonucleoside metabolic process	10	4	LINF_290035800,LINF_300014400,LINF_340043400,LINF_360026000,	40	2.92	4.23	0.0369067	0.289844	1
GO:0072334	UDP-galactose transmembrane transport	3	3	LINF_180009000,LINF_240008300,LINF_240008400,	100	7.31	inf	0.00255139	0.0780881	1
GO:0009092	homoserine metabolic process	3	3	LINF_140010000,LINF_320033300,LINF_350037700,	100	7.31	inf	0.00255139	0.0780881	1
GO:0050667	homocysteine metabolic process	3	3	LINF_140010000,LINF_320033300,LINF_350037700,	100	7.31	inf	0.00255139	0.0780881	1
GO:0019346	transsulfuration	3	3	LINF_140010000,LINF_320033300,LINF_350037700,	100	7.31	inf	0.00255139	0.0780881	1
GO:0006971	hypotonic response	3	3	LINF_100013850,LINF_100013900,LINF_310005100,	100	7.31	inf	0.00255139	0.0780881	1
GO:0044242	cellular lipid catabolic process	4	3	LINF_080007000,LINF_270030200,LINF_360033600,	75	5.48	19.01	0.00916239	0.143796	1
GO:0046777	protein autophosphorylation	4	3	LINF_280026600,LINF_340015200,LINF_360014300,	75	5.48	19.01	0.00916239	0.143796	1
GO:0006595	polyamine metabolic process	4	3	LINF_120007900,LINF_300036700,LINF_300036800,	75	5.48	19.01	0.00916239	0.143796	1
GO:0006596	polyamine biosynthetic process	4	3	LINF_120007900,LINF_300036700,LINF_300036800,	75	5.48	19.01	0.00916239	0.143796	1
GO:0006970	response to osmotic stress	5	3	LINF_100013850,LINF_100013900,LINF_310005100,	60	4.39	9.5	0.020582	0.180764	1
GO:0050793	regulation of developmental process	5	3	LINF_110012300,LINF_270009700,LINF_360012700,	60	4.39	9.5	0.020582	0.180764	1
GO:0009071	serine family amino acid catabolic process	6	3	LINF_060013000,LINF_320033300,LINF_360047000,	50	3.65	6.33	0.0370197	0.289844	1
GO:0022603	regulation of anatomical structure morphogenesis	2	2	LINF_270009700,LINF_360012700,	100	7.31	inf	0.0186961	0.169301	1
GO:0008295	spermidine biosynthetic process	2	2	LINF_300036700,LINF_300036800,	100	7.31	inf	0.0186961	0.169301	1
GO:0008216	spermidine metabolic process	2	2	LINF_300036700,LINF_300036800,	100	7.31	inf	0.0186961	0.169301	1
GO:0008215	spermine metabolic process	2	2	LINF_300036700,LINF_300036800,	100	7.31	inf	0.0186961	0.169301	1
GO:1903789	regulation of amino acid transmembrane transport	2	2	LINF_100013850,LINF_100013900,	100	7.31	inf	0.0186961	0.169301	1
GO:0002036	regulation of L-glutamate import across plasma membrane	2	2	LINF_100013850,LINF_100013900,	100	7.31	inf	0.0186961	0.169301	1
GO:0006566	threonine metabolic process	2	2	LINF_060013000,LINF_300036400,	100	7.31	inf	0.0186961	0.169301	1
GO:0051955	regulation of amino acid transport	2	2	LINF_100013850,LINF_100013900,	100	7.31	inf	0.0186961	0.169301	1
GO:0006672	ceramide metabolic process	2	2	LINF_080007000,LINF_310025200,	100	7.31	inf	0.0186961	0.169301	1
GO:0000098	sulfur amino acid catabolic process	2	2	LINF_320033300,LINF_360030700,	100	7.31	inf	0.0186961	0.169301	1
GO:0070881	regulation of proline transport	2	2	LINF_100013850,LINF_100013900,	100	7.31	inf	0.0186961	0.169301	1
GO:0080144	amino acid homeostasis	2	2	LINF_100013850,LINF_100013900,	100	7.31	inf	0.0186961	0.169301	1
GO:0090461	glutamate homeostasis	2	2	LINF_100013850,LINF_100013900,	100	7.31	inf	0.0186961	0.169301	1
GO:0090465	arginine homeostasis	2	2	LINF_100013850,LINF_100013900,	100	7.31	inf	0.0186961	0.169301	1
GO:0006597	spermine biosynthetic process	2	2	LINF_300036700,LINF_300036800,	100	7.31	inf	0.0186961	0.169301	1
GO:0051952	regulation of amine transport	2	2	LINF_100013850,LINF_100013900,	100	7.31	inf	0.0186961	0.169301	1
GO:0006529	asparagine biosynthetic process	2	2	LINF_260013200,LINF_290021300,	100	7.31	inf	0.0186961	0.169301	1
GO:0046513	ceramide biosynthetic process	2	2	LINF_080007000,LINF_310025200,	100	7.31	inf	0.0186961	0.169301	1
GO:0003333	amino acid transmembrane transport	2	2	LINF_100013850,LINF_100013900,	100	7.31	inf	0.0186961	0.169301	1
GO:1903959	regulation of anion transmembrane transport	2	2	LINF_100013850,LINF_100013900,	100	7.31	inf	0.0186961	0.169301	1
GO:0032890	regulation of organic acid transport	2	2	LINF_100013850,LINF_100013900,	100	7.31	inf	0.0186961	0.169301	1
GO:0034762	regulation of transmembrane transport	2	2	LINF_100013850,LINF_100013900,	100	7.31	inf	0.0186961	0.169301	1
GO:0009068	aspartate family amino acid catabolic process	2	2	LINF_060013000,LINF_360030700,	100	7.31	inf	0.0186961	0.169301	1
GO:0034765	regulation of ion transmembrane transport	2	2	LINF_100013850,LINF_100013900,	100	7.31	inf	0.0186961	0.169301	1
GO:0035524	proline transmembrane transport	2	2	LINF_100013850,LINF_100013900,	100	7.31	inf	0.0186961	0.169301	1
GO:0006528	asparagine metabolic process	2	2	LINF_260013200,LINF_290021300,	100	7.31	inf	0.0186961	0.169301	1
GO:0015893	drug transport	2	2	LINF_100013850,LINF_100013900,	100	7.31	inf	0.0186961	0.169301	1
GO:0010958	regulation of amino acid import across plasma membrane	2	2	LINF_100013850,LINF_100013900,	100	7.31	inf	0.0186961	0.169301	1
GO:0044070	regulation of anion transport	2	2	LINF_100013850,LINF_100013900,	100	7.31	inf	0.0186961	0.169301	1
GO:0009081	branched-chain amino acid metabolic process	2	2	LINF_210022900,LINF_270027400,	100	7.31	inf	0.0186961	0.169301	1
GO:0043269	regulation of ion transport	2	2	LINF_100013850,LINF_100013900,	100	7.31	inf	0.0186961	0.169301	1
	Additional file 1: Table S7. Table with p-values comparing Gene Ontology (GO) functions (e.g., Biological process/BP, Molecular function/MF and Cellular component/CC) of SIDER2-containing transcripts in L. infantum.
	Highlighted in red are GOs with a Benjamini corrected p-value <0.05.
	ID	Gene Ontology ID
	Name	Gene Ontology Term
	Bgd count	Number of genes with this term in the background
	Result count	Number of genes with this term in the result
	Gene list	List of SIDER2-containing transcripts present in the result
	Pct of bgd	Percent of the genes in the background with this term, the percent that is present in the result
	Fold enrichment	The percentage of genes with this term in the result divided by the percentage of genes with this term in the background
	Odds ratio	Odds ratio statistics from the Fisher's exact test
	P-value	P-value from Fisher's exact test
	Benjamini	Benjamini-Hochberg false discovery rate (FDR)
	Bonferroni	Bonferroni adjusted p-value

## Sheet: Molecular function
ID	Name	Leishmania genome	SIDER2ome	Gene list	Pct of background	Fold enrichment	Odds ratio	P-value	Benjamini	Bonferroni
GO:0003674	molecular function	3519	505	LINF_010005400,LINF_010005800,LINF_010007100,LINF_010009900,LINF_020005400,LINF_020006000,LINF_020009800,LINF_020011000,LINF_030006700,LINF_030009600,LINF_030011700,LINF_040005000,LINF_040008300,LINF_040014400,LINF_040015600,LINF_040016900,LINF_050005900,LINF_050006200,LINF_050008800,LINF_050009000,LINF_050009600,LINF_050017400,LINF_060005200,LINF_060005400,LINF_060009300,LINF_060010700,LINF_0600…	14.4	1.05	1.24	0.0148528	0.235036	1
GO:0003824	catalytic activity	1791	305	LINF_010005800,LINF_010007100,LINF_010009900,LINF_020011000,LINF_030011700,LINF_040008300,LINF_040015600,LINF_050005900,LINF_050006200,LINF_060009300,LINF_060010700,LINF_060011700,LINF_060012100,LINF_060013000,LINF_060016400,LINF_060018400,LINF_070007900,LINF_070013000,LINF_070016600,LINF_070018200,LINF_080007000,LINF_080011800,LINF_080015700,LINF_090010600,LINF_090017800,LINF_090022400,LINF_1000…	17	1.24	1.55	1.78584e-07	9.91141e-05	9.91141e-05
GO:0036094	small molecule binding	898	140	LINF_010005400,LINF_020011000,LINF_040005000,LINF_040014400,LINF_050006200,LINF_050009000,LINF_050009600,LINF_060018400,LINF_070012100,LINF_080011800,LINF_100011600,LINF_100011800,LINF_110010800,LINF_110018500,LINF_120006400,LINF_120015500,LINF_130009300,LINF_130011900,LINF_130020800,LINF_130022000,LINF_140010000,LINF_140019400,LINF_150015400,LINF_150017000,LINF_160009300,LINF_160009500,LINF_1700…	15.6	1.14	1.21	0.0381656	0.355602	1
GO:0016740	transferase activity	640	123	LINF_010005800,LINF_020011000,LINF_040015600,LINF_050006200,LINF_060010700,LINF_080011800,LINF_080015700,LINF_090017800,LINF_100011600,LINF_110010800,LINF_110011100,LINF_110017100,LINF_120006400,LINF_130009300,LINF_130011500,LINF_140005600,LINF_140008400,LINF_140010100,LINF_140012400,LINF_140012500,LINF_140012600,LINF_140012800,LINF_140012900,LINF_140018400,LINF_140019400,LINF_160009500,LINF_1600…	19.2	1.4	1.61	1.66673e-05	0.00462516	0.00925032
GO:0140096	catalytic activity, acting on a protein	506	82	LINF_010007100,LINF_020011000,LINF_050006200,LINF_060010700,LINF_070016600,LINF_080011800,LINF_080015700,LINF_100011600,LINF_110010800,LINF_120006400,LINF_130009300,LINF_130011500,LINF_140015000,LINF_140019400,LINF_170010200,LINF_170013700,LINF_180007700,LINF_190006600,LINF_190008500,LINF_190010300,LINF_190020700,LINF_190021200,LINF_190021700,LINF_200007900,LINF_200017100,LINF_210006700,LINF_2100…	16.2	1.18	1.25	0.0489412	0.355602	1
GO:0016772	transferase activity, transferring phosphorus-containing groups	369	74	LINF_010005800,LINF_020011000,LINF_050006200,LINF_080011800,LINF_100011600,LINF_110010800,LINF_120006400,LINF_130009300,LINF_140008400,LINF_140018400,LINF_140019400,LINF_160009500,LINF_170010200,LINF_170013700,LINF_180007700,LINF_180018600,LINF_190006600,LINF_190008500,LINF_190021200,LINF_200007900,LINF_210006700,LINF_210007900,LINF_210020600,LINF_220010400,LINF_220014000,LINF_230019800,LINF_2300…	20.1	1.47	1.66	0.000266314	0.0164227	0.147804
GO:0016301	kinase activity	290	63	LINF_010005800,LINF_020011000,LINF_050006200,LINF_080011800,LINF_100011600,LINF_110010800,LINF_120006400,LINF_130009300,LINF_140008400,LINF_140019400,LINF_160009500,LINF_170010200,LINF_170013700,LINF_180007700,LINF_190006600,LINF_190008500,LINF_190021200,LINF_200007900,LINF_210006700,LINF_210007900,LINF_210020600,LINF_220010400,LINF_220014000,LINF_250022300,LINF_260022400,LINF_270020760,LINF_2700…	21.7	1.59	1.83	7.38871e-05	0.00683456	0.0410073
GO:0016773	phosphotransferase activity, alcohol group as acceptor	257	56	LINF_020011000,LINF_050006200,LINF_080011800,LINF_100011600,LINF_110010800,LINF_120006400,LINF_130009300,LINF_140019400,LINF_170010200,LINF_170013700,LINF_180007700,LINF_190006600,LINF_190008500,LINF_190021200,LINF_200007900,LINF_210006700,LINF_210007900,LINF_220010400,LINF_220014000,LINF_250022300,LINF_260022400,LINF_270020760,LINF_270024800,LINF_280026600,LINF_290020900,LINF_290029200,LINF_2900…	21.8	1.59	1.83	0.000172862	0.0119923	0.0959383
GO:0004672	protein kinase activity	210	48	LINF_020011000,LINF_050006200,LINF_080011800,LINF_100011600,LINF_110010800,LINF_120006400,LINF_130009300,LINF_140019400,LINF_170010200,LINF_170013700,LINF_180007700,LINF_190006600,LINF_190008500,LINF_190021200,LINF_200007900,LINF_210006700,LINF_220010400,LINF_220014000,LINF_250022300,LINF_260022400,LINF_270024800,LINF_280026600,LINF_290029200,LINF_290035000,LINF_300011100,LINF_310025700,LINF_3200…	22.9	1.67	1.94	0.000153663	0.0119923	0.0852832
GO:0016491	oxidoreductase activity	248	48	LINF_060016400,LINF_060018400,LINF_070018200,LINF_090022400,LINF_100011800,LINF_120015500,LINF_130015600,LINF_150005400,LINF_160010400,LINF_180007000,LINF_210022900,LINF_210024700,LINF_220013600,LINF_220019000,LINF_230011100,LINF_230015900,LINF_230023400,LINF_240012700,LINF_240012800,LINF_240021900,LINF_240026500,LINF_250006300,LINF_250017300,LINF_250020900,LINF_260013000,LINF_260021900,LINF_2600…	19.4	1.41	1.55	0.00663914	0.131597	1
GO:0005215	transporter activity	213	44	LINF_020009800,LINF_040005000,LINF_070010800,LINF_070012100,LINF_090008300,LINF_100008900,LINF_100013850,LINF_100013900,LINF_110011200,LINF_110018500,LINF_130020800,LINF_140008800,LINF_150015400,LINF_150017000,LINF_150019900,LINF_150020900,LINF_170021800,LINF_180009000,LINF_180020800,LINF_190006900,LINF_200005300,LINF_200015600,LINF_230007300,LINF_240008300,LINF_240008400,LINF_270009800,LINF_2700…	20.7	1.51	1.69	0.00264748	0.0699691	1
GO:0022857	transmembrane transporter activity	207	42	LINF_020009800,LINF_040005000,LINF_070010800,LINF_070012100,LINF_090008300,LINF_100008900,LINF_100013850,LINF_100013900,LINF_110011200,LINF_110018500,LINF_140008800,LINF_150015400,LINF_150017000,LINF_150019900,LINF_150020900,LINF_170021800,LINF_180009000,LINF_180020800,LINF_190006900,LINF_200005300,LINF_200015600,LINF_230007300,LINF_240008300,LINF_240008400,LINF_270009800,LINF_270016000,LINF_2700…	20.3	1.48	1.65	0.00461785	0.0985734	1
GO:0022804	active transmembrane transporter activity	87	22	LINF_040005000,LINF_070010800,LINF_070012100,LINF_110018500,LINF_150015400,LINF_150017000,LINF_150019900,LINF_180020800,LINF_190006900,LINF_200005300,LINF_230007300,LINF_270009800,LINF_270016000,LINF_270016100,LINF_290023300,LINF_310018700,LINF_310019600,LINF_320038400,LINF_330029800,LINF_340012300,LINF_350011600,LINF_350041200,	25.3	1.85	2.17	0.00253986	0.0699691	1
GO:0016746	acyltransferase activity	90	20	LINF_040015600,LINF_090017800,LINF_110017100,LINF_140005600,LINF_140012400,LINF_140012500,LINF_140012600,LINF_140012800,LINF_140012900,LINF_180012200,LINF_230023600,LINF_230023700,LINF_250030000,LINF_290019000,LINF_290031800,LINF_310025200,LINF_320025500,LINF_330017400,LINF_360034400,LINF_360035400,	22.2	1.62	1.83	0.0172627	0.235036	1
GO:0015399	primary active transmembrane transporter activity	68	17	LINF_040005000,LINF_070012100,LINF_110018500,LINF_150015400,LINF_150017000,LINF_180020800,LINF_230007300,LINF_270009800,LINF_270016000,LINF_270016100,LINF_290023300,LINF_310018700,LINF_310019600,LINF_320038400,LINF_330029800,LINF_340012300,LINF_350011600,	25	1.83	2.13	0.00849387	0.159611	1
GO:0042578	phosphoric ester hydrolase activity	82	17	LINF_080007000,LINF_140015000,LINF_150023000,LINF_160007600,LINF_220023100,LINF_240013300,LINF_260006500,LINF_260031100,LINF_270018200,LINF_300034800,LINF_320022600,LINF_330040300,LINF_340027100,LINF_340030800,LINF_360033600,LINF_360063400,LINF_360069500,	20.7	1.52	1.67	0.0491127	0.355602	1
GO:0016829	lyase activity	42	16	LINF_010009900,LINF_030011700,LINF_060009300,LINF_060011700,LINF_060013000,LINF_070013000,LINF_120007900,LINF_140010000,LINF_160009300,LINF_200009800,LINF_280005800,LINF_300028900,LINF_300036700,LINF_300036800,LINF_320033300,LINF_340039400,	38.1	2.78	3.95	6.56793e-05	0.00683456	0.036452
GO:0042626	ATPase-coupled transmembrane transporter activity	56	16	LINF_040005000,LINF_070012100,LINF_110018500,LINF_150015400,LINF_150017000,LINF_180020800,LINF_230007300,LINF_270009800,LINF_270016000,LINF_270016100,LINF_290023300,LINF_310019600,LINF_320038400,LINF_330029800,LINF_340012300,LINF_350011600,	28.6	2.09	2.56	0.00256562	0.0699691	1
GO:1901505	carbohydrate derivative transmembrane transporter activity	18	10	LINF_070010800,LINF_110011200,LINF_150019900,LINF_180009000,LINF_190006900,LINF_200015600,LINF_240008300,LINF_240008400,LINF_340037800,LINF_360026000,	55.6	4.06	7.99	3.34019e-05	0.00463452	0.0185381
GO:0015932	nucleobase-containing compound transmembrane transporter activity	18	10	LINF_070010800,LINF_110011200,LINF_150019900,LINF_180009000,LINF_190006900,LINF_200015600,LINF_240008300,LINF_240008400,LINF_340037800,LINF_360026000,	55.6	4.06	7.99	3.34019e-05	0.00463452	0.0185381
GO:0019842	vitamin binding	29	10	LINF_140010000,LINF_160009300,LINF_270008100,LINF_300028900,LINF_320033300,LINF_330025200,LINF_340039400,LINF_350012900,LINF_350037700,LINF_360030700,	34.5	2.52	3.36	0.00370352	0.0893676	1
GO:0019899	enzyme binding	23	9	LINF_170016500,LINF_240024900,LINF_240025000,LINF_280027800,LINF_280027900,LINF_300042100,LINF_320013700,LINF_320028900,LINF_360014300,	39.1	2.86	4.1	0.00216611	0.0699691	1
GO:0050660	flavin adenine dinucleotide binding	28	9	LINF_060018400,LINF_210024700,LINF_230015900,LINF_270015600,LINF_280007300,LINF_280032300,LINF_290007800,LINF_300006300,LINF_350032600,	32.1	2.35	3.02	0.00972541	0.168675	1
GO:0016614	oxidoreductase activity, acting on CH-OH group of donors	31	9	LINF_100011800,LINF_210024700,LINF_240012700,LINF_240012800,LINF_280007300,LINF_280036800,LINF_300037500,LINF_330034700,LINF_350038800,	29	2.12	2.6	0.0194805	0.235036	1
GO:0016830	carbon-carbon lyase activity	17	8	LINF_060009300,LINF_070013000,LINF_120007900,LINF_160009300,LINF_300028900,LINF_300036700,LINF_300036800,LINF_340039400,	47.1	3.44	5.66	0.000914976	0.0461647	0.507812
GO:0070279	vitamin B6 binding	19	8	LINF_140010000,LINF_160009300,LINF_300028900,LINF_320033300,LINF_330025200,LINF_350012900,LINF_350037700,LINF_360030700,	42.1	3.08	4.63	0.00221094	0.0699691	1
GO:0030170	pyridoxal phosphate binding	19	8	LINF_140010000,LINF_160009300,LINF_300028900,LINF_320033300,LINF_330025200,LINF_350012900,LINF_350037700,LINF_360030700,	42.1	3.08	4.63	0.00221094	0.0699691	1
GO:0022853	active ion transmembrane transporter activity	26	8	LINF_040005000,LINF_070010800,LINF_070012100,LINF_150019900,LINF_180020800,LINF_190006900,LINF_310018700,LINF_330029800,	30.8	2.25	2.83	0.0190803	0.235036	1
GO:0016831	carboxy-lyase activity	14	7	LINF_070013000,LINF_120007900,LINF_160009300,LINF_300028900,LINF_300036700,LINF_300036800,LINF_340039400,	50	3.65	6.37	0.00124557	0.0576078	0.691293
GO:0008081	phosphoric diester hydrolase activity	17	7	LINF_080007000,LINF_150023000,LINF_220023100,LINF_300034800,LINF_330040300,LINF_360033600,LINF_360069500,	41.2	3.01	4.45	0.00486605	0.100024	1
GO:0016616	oxidoreductase activity, acting on the CH-OH group of donors, NAD or NADP as acceptor	25	7	LINF_100011800,LINF_240012700,LINF_240012800,LINF_280036800,LINF_300037500,LINF_330034700,LINF_350038800,	28	2.05	2.47	0.0452911	0.355602	1
GO:0046906	tetrapyrrole binding	20	6	LINF_020005400,LINF_170020800,LINF_270008100,LINF_280005800,LINF_300011200,LINF_340005600,	30	2.19	2.72	0.0456576	0.355602	1
GO:0005506	iron ion binding	20	6	LINF_090022400,LINF_290007500,LINF_290015200,LINF_330012000,LINF_350041600,LINF_360032800,	30	2.19	2.72	0.0456576	0.355602	1
GO:0005338	nucleotide-sugar transmembrane transporter activity	7	5	LINF_180009000,LINF_200015600,LINF_240008300,LINF_240008400,LINF_340037800,	71.4	5.22	15.88	0.000781838	0.043392	0.43392
GO:0019901	protein kinase binding	8	5	LINF_240024900,LINF_240025000,LINF_300042100,LINF_320013700,LINF_360014300,	62.5	4.57	10.59	0.0018504	0.0699691	1
GO:0019900	kinase binding	9	5	LINF_240024900,LINF_240025000,LINF_300042100,LINF_320013700,LINF_360014300,	55.6	4.06	7.94	0.00369683	0.0893676	1
GO:0030246	carbohydrate binding	12	5	LINF_210007900,LINF_230009500,LINF_340040800,LINF_350014400,LINF_360030300,	41.7	3.05	4.53	0.0163156	0.235036	1
GO:0009922	fatty acid elongase activity	14	5	LINF_140012400,LINF_140012500,LINF_140012600,LINF_140012800,LINF_140012900,	35.7	2.61	3.52	0.0326639	0.35546	1
GO:0015165	pyrimidine nucleotide-sugar transmembrane transporter activity	5	4	LINF_180009000,LINF_200015600,LINF_240008300,LINF_240008400,	80	5.85	25.38	0.00154931	0.0661437	0.859868
GO:0030276	clathrin binding	6	4	LINF_070005500,LINF_360022600,LINF_360029900,LINF_360079500,	66.7	4.87	12.69	0.00414432	0.092004	1
GO:0042910	xenobiotic transmembrane transporter activity	6	4	LINF_100013850,LINF_100013900,LINF_310005100,LINF_350041200,	66.7	4.87	12.69	0.00414432	0.092004	1
GO:0071949	FAD binding	7	4	LINF_060018400,LINF_230015900,LINF_290007800,LINF_300006300,	57.1	4.18	8.46	0.00862764	0.159611	1
GO:0008514	organic anion transmembrane transporter activity	9	4	LINF_070010800,LINF_100013850,LINF_100013900,LINF_190006900,	44.4	3.25	5.07	0.0247713	0.274962	1
GO:0016298	lipase activity	9	4	LINF_080007000,LINF_130007000,LINF_220023100,LINF_300034800,	44.4	3.25	5.07	0.0247713	0.274962	1
GO:0005459	UDP-galactose transmembrane transporter activity	3	3	LINF_180009000,LINF_240008300,LINF_240008400,	100	7.31	inf	0.00255139	0.0699691	1
GO:0008198	ferrous iron binding	4	3	LINF_090022400,LINF_290007500,LINF_290015200,	75	5.48	19.01	0.00916239	0.164036	1
GO:0004620	phospholipase activity	5	3	LINF_080007000,LINF_220023100,LINF_300034800,	60	4.39	9.5	0.020582	0.237979	1
GO:0004576	oligosaccharyl transferase activity	5	3	LINF_350016000,LINF_350016100,LINF_350016200,	60	4.39	9.5	0.020582	0.237979	1
GO:0140358	P-type transmembrane transporter activity	6	3	LINF_040005000,LINF_070012100,LINF_180020800,	50	3.65	6.33	0.0370197	0.355602	1
GO:0015662	P-type ion transporter activity	6	3	LINF_040005000,LINF_070012100,LINF_180020800,	50	3.65	6.33	0.0370197	0.355602	1
GO:0004584	obsolete dolichyl-phosphate-mannose-glycolipid alpha-mannosyltransferase activity	2	2	LINF_300025400,LINF_360027400,	100	7.31	inf	0.0186961	0.235036	1
GO:0004121	cystathionine beta-lyase activity	2	2	LINF_140010000,LINF_320033300,	100	7.31	inf	0.0186961	0.235036	1
GO:0022858	alanine transmembrane transporter activity	2	2	LINF_100013850,LINF_100013900,	100	7.31	inf	0.0186961	0.235036	1
GO:0004470	malic enzyme activity	2	2	LINF_240012700,LINF_240012800,	100	7.31	inf	0.0186961	0.235036	1
GO:0004014	adenosylmethionine decarboxylase activity	2	2	LINF_300036700,LINF_300036800,	100	7.31	inf	0.0186961	0.235036	1
GO:0015175	neutral amino acid transmembrane transporter activity	2	2	LINF_100013850,LINF_100013900,	100	7.31	inf	0.0186961	0.235036	1
GO:0015193	L-proline transmembrane transporter activity	2	2	LINF_100013850,LINF_100013900,	100	7.31	inf	0.0186961	0.235036	1
GO:0004001	adenosine kinase activity	2	2	LINF_300014400,LINF_340043400,	100	7.31	inf	0.0186961	0.235036	1
GO:0004471	malate dehydrogenase (decarboxylating) (NAD+) activity	2	2	LINF_240012700,LINF_240012800,	100	7.31	inf	0.0186961	0.235036	1
	Highlighted in red are GOs with a Benjamini corrected p-value <0.05.

## Sheet: Celullar component
ID	Name	Leishmania genome	SIDER2ome	Gene list	Pct of background	Fold enrichment	Odds ratio	P-value	Benjamini	Bonferroni
GO:0031224	intrinsic component of membrane	254	54	LINF_020009800,LINF_040005000,LINF_060008400,LINF_070012100,LINF_100008800,LINF_100008900,LINF_100009300,LINF_100013850,LINF_100013900,LINF_110011200,LINF_110017100,LINF_110018500,LINF_130020800,LINF_140012400,LINF_140012500,LINF_140012600,LINF_140012800,LINF_140012900,LINF_150015400,LINF_150019900,LINF_180009000,LINF_180020800,LINF_190014400,LINF_200015600,LINF_230007300,LINF_240006200,LINF_2400…	21.3	1.55	1.77	0.000433757	0.0752571	0.106704
GO:0016021	integral component of membrane	252	53	LINF_020009800,LINF_040005000,LINF_060008400,LINF_070012100,LINF_100008800,LINF_100008900,LINF_100009300,LINF_100013850,LINF_100013900,LINF_110011200,LINF_110017100,LINF_110018500,LINF_130020800,LINF_140012400,LINF_140012500,LINF_140012600,LINF_140012800,LINF_140012900,LINF_150015400,LINF_150019900,LINF_180009000,LINF_180020800,LINF_190014400,LINF_200015600,LINF_230007300,LINF_240006200,LINF_2400…	21	1.54	1.74	0.00064327	0.0752571	0.158244
GO:0016020	membrane	549	100	LINF_020006900,LINF_020007100,LINF_020009800,LINF_040005000,LINF_060008400,LINF_060016800,LINF_070005500,LINF_070005800,LINF_070010800,LINF_070012100,LINF_080016900,LINF_090016900,LINF_090017900,LINF_100008800,LINF_100008900,LINF_100009300,LINF_100013850,LINF_100013900,LINF_110011200,LINF_110012300,LINF_110015900,LINF_110017100,LINF_110018500,LINF_130020800,LINF_140012400,LINF_140012500,LINF_1400…	18.2	1.33	1.48	0.00091777	0.0752571	0.225771
GO:0098588	bounding membrane of organelle	112	25	LINF_020009800,LINF_060016800,LINF_070005500,LINF_070005800,LINF_090016900,LINF_180009000,LINF_190010200,LINF_200015600,LINF_240006200,LINF_240008300,LINF_240008400,LINF_250020900,LINF_260023900,LINF_290028700,LINF_290032800,LINF_290034100,LINF_310005100,LINF_310018700,LINF_310038200,LINF_320014800,LINF_330010700,LINF_330038800,LINF_340038800,LINF_360022600,LINF_360029900,	22.3	1.63	1.84	0.00788346	0.484833	1
GO:0000139	Golgi membrane	12	5	LINF_180009000,LINF_200015600,LINF_240008300,LINF_240008400,LINF_310018700,	41.7	3.05	4.53	0.0163156	0.722417	1
GO:0005811	lipid droplet	2	2	LINF_060012100,LINF_280026600,	100	7.31	inf	0.0186961	0.722417	1
GO:0005741	mitochondrial outer membrane	44	11	LINF_020009800,LINF_060016800,LINF_090016900,LINF_250020900,LINF_260023900,LINF_290028700,LINF_290034100,LINF_310038200,LINF_330010700,LINF_330038800,LINF_340038800,	25	1.83	2.12	0.0311404	0.722417	1
GO:0019867	outer membrane	44	11	LINF_020009800,LINF_060016800,LINF_090016900,LINF_250020900,LINF_260023900,LINF_290028700,LINF_290034100,LINF_310038200,LINF_330010700,LINF_330038800,LINF_340038800,	25	1.83	2.12	0.0311404	0.722417	1
GO:0031968	organelle outer membrane	44	11	LINF_020009800,LINF_060016800,LINF_090016900,LINF_250020900,LINF_260023900,LINF_290028700,LINF_290034100,LINF_310038200,LINF_330010700,LINF_330038800,LINF_340038800,	25	1.83	2.12	0.0311404	0.722417	1
