# Supplementary material for: Evolutionary divergent clusters of transcribed extinct truncated retroposons drive low mRNA expression and developmental regulation in the protozoan Leishmania
Source: BMC Biol. 2024 Oct 29;22:249. doi: 10.1186/s12915-024-02051-4 (PMC11520807; doi:10.1186/s12915-024-02051-4)
Supplement: Supplementary file 1 — Additional file 1: Tables S1-S9. Table S1. A metadata table including the complete list of 1448 SIDER2 elements in L. infantum with 1262 present in 3'UTRs (predicted by PRED-A-TERM and confirmed for several by Illumina RNA-seq). This table also includes information regarding the genomic location and orientation of SIDER2 elements, their length, their distance from the CDS, CD-Hit-Est clustering, HMMER signature II score and the expression group in L. infantum promastigotes as determined by Illumina RNA-sequencing. Table S2. Metadata table of 1262 SIDER2 sequences located at the 3'UTR subjected to of CD-Hit-Est clustering analysis based on sequence similarity. In a separate sheet (≥ 4 SIDER2/cluster-no paralogs), the list of 74 clusters with ≥ 4 transcripts each harboring a single SIDER2 in their 3'UTR, excluding all paralogous proteins is provided. In another separate sheet (SIDER2 Clusters with paralogs), 19 clusters containing paralogous genes (among the 1127 L. infantum transcripts) harboring a single SIDER2 element in their 3'UTR are listed. In the last sheet (FPKM mean-SD Pro and Ama), expression levels (mean of FPKM values) of 74 clusters harboring up to 4 SIDER2-containing transcripts in L. infantum promastigotes (Pro), axenic amastigotes (Axe Ama) and macrophage-derived amastigotes (Macro Ama) are shown. Table S3. A list of 1127 L. infantum transcripts harboring a SIDER2 element in their 3'UTR as predicted by the PRED-A-TERM software. We also manually examined the Illumina RNA-seq read patterns in IGV to check if they were aligned with the 3' UTRs harboring SIDER2 elements. Table S4. A full list of the L. infantum transcriptome (FPKM values) in promastigotes (Pro), axenic amastigotes (Axe Ama) and macrophage-derived amastigotes (Macro Ama) as resulted from high throughput Illumina-RNA seq analysis. In a separate sheet, only the SIDER2-containing transcripts were analyzed. In another sheet, we summarized the proportion of developmentally regulated SIDER2-cont [file 12915_2024_2051_MOESM1_ESM.zip › Additional file 1 Table_S8.xlsx]

## Sheet: Low expressed SIDER2-BP
ID	Name	Bgd count	Result count	Gene list	Pct of bgd	Fold enrichment	Odds ratio	P-value	Benjamini	Bonferroni
GO:0006468	protein phosphorylation	205	30	LINF_020011000,LINF_080011800,LINF_170010200,LINF_170013700,LINF_180007700,LINF_190006600,LINF_190008500,LINF_190021200,LINF_270024800,LINF_280026600,LINF_290029200,LINF_300011100,LINF_330022100,LINF_330025600,LINF_330026700,LINF_330028600,LINF_330031900,LINF_340015200,LINF_340027100,LINF_350028500,LINF_350045100,LINF_350055600,LINF_350057500,LINF_360012800,LINF_360014300,LINF_360014700,LINF_3600…	14.6	3.18	3.96	8.66698e-09	3.92614e-06	3.92614e-06
GO:0016310	phosphorylation	231	30	LINF_020011000,LINF_080011800,LINF_170010200,LINF_170013700,LINF_180007700,LINF_190006600,LINF_190008500,LINF_190021200,LINF_270024800,LINF_280026600,LINF_290029200,LINF_300011100,LINF_330022100,LINF_330025600,LINF_330026700,LINF_330028600,LINF_330031900,LINF_340015200,LINF_340027100,LINF_350028500,LINF_350045100,LINF_350055600,LINF_350057500,LINF_360012800,LINF_360014300,LINF_360014700,LINF_3600…	13	2.83	3.43	1.40997e-07	3.19358e-05	6.38716e-05
GO:0071900	regulation of protein serine/threonine kinase activity	8	6	LINF_240024900,LINF_240025000,LINF_300042100,LINF_320013700,LINF_340015200,LINF_360014300,	75	16.32	63.98	2.28474e-07	3.44995e-05	0.000103499
GO:0045859	regulation of protein kinase activity	9	6	LINF_240024900,LINF_240025000,LINF_300042100,LINF_320013700,LINF_340015200,LINF_360014300,	66.7	14.51	42.65	6.59153e-07	7.4649e-05	0.000298596
GO:0043549	regulation of kinase activity	10	6	LINF_240024900,LINF_240025000,LINF_300042100,LINF_320013700,LINF_340015200,LINF_360014300,	60	13.06	31.98	1.58477e-06	0.00011965	0.000717901
GO:0001932	regulation of protein phosphorylation	10	6	LINF_240024900,LINF_240025000,LINF_300042100,LINF_320013700,LINF_340015200,LINF_360014300,	60	13.06	31.98	1.58477e-06	0.00011965	0.000717901
GO:0042325	regulation of phosphorylation	11	6	LINF_240024900,LINF_240025000,LINF_300042100,LINF_320013700,LINF_340015200,LINF_360014300,	54.5	11.87	25.58	3.35306e-06	0.000192167	0.00151894
GO:1904029	regulation of cyclin-dependent protein kinase activity	7	5	LINF_240024900,LINF_240025000,LINF_300042100,LINF_320013700,LINF_340015200,	71.4	15.54	53.07	3.81788e-06	0.000192167	0.0017295
GO:0000079	regulation of cyclin-dependent protein serine/threonine kinase activity	7	5	LINF_240024900,LINF_240025000,LINF_300042100,LINF_320013700,LINF_340015200,	71.4	15.54	53.07	3.81788e-06	0.000192167	0.0017295
GO:0006796	phosphate-containing compound metabolic process	404	39	LINF_020011000,LINF_080011800,LINF_140008400,LINF_140015000,LINF_170007400,LINF_170010200,LINF_170013700,LINF_180007700,LINF_180018600,LINF_190006600,LINF_190008500,LINF_190021200,LINF_240013300,LINF_270024800,LINF_280026600,LINF_290020900,LINF_290029200,LINF_300011100,LINF_320022600,LINF_330022100,LINF_330025600,LINF_330026700,LINF_330028600,LINF_330031900,LINF_340015200,LINF_340027100,LINF_3400…	9.7	2.1	2.48	4.58055e-06	0.000207499	0.00207499
GO:0006793	phosphorus metabolic process	410	39	LINF_020011000,LINF_080011800,LINF_140008400,LINF_140015000,LINF_170007400,LINF_170010200,LINF_170013700,LINF_180007700,LINF_180018600,LINF_190006600,LINF_190008500,LINF_190021200,LINF_240013300,LINF_270024800,LINF_280026600,LINF_290020900,LINF_290029200,LINF_300011100,LINF_320022600,LINF_330022100,LINF_330025600,LINF_330026700,LINF_330028600,LINF_330031900,LINF_340015200,LINF_340027100,LINF_3400…	9.5	2.07	2.43	6.57211e-06	0.000270651	0.00297716
GO:0051338	regulation of transferase activity	13	6	LINF_240024900,LINF_240025000,LINF_300042100,LINF_320013700,LINF_340015200,LINF_360014300,	46.2	10.04	18.26	1.15201e-05	0.000434883	0.0052186
GO:0036211	protein modification process	394	37	LINF_020011000,LINF_080011800,LINF_110017100,LINF_140015000,LINF_170010200,LINF_170013700,LINF_180007700,LINF_190006600,LINF_190008500,LINF_190021200,LINF_250030000,LINF_270024800,LINF_280026600,LINF_290029200,LINF_300011100,LINF_320022600,LINF_330022100,LINF_330025600,LINF_330026700,LINF_330028600,LINF_330031900,LINF_340015200,LINF_340027100,LINF_340030800,LINF_350028500,LINF_350029400,LINF_3500…	9.4	2.04	2.38	1.5848e-05	0.000512795	0.00717913
GO:0006464	cellular protein modification process	394	37	LINF_020011000,LINF_080011800,LINF_110017100,LINF_140015000,LINF_170010200,LINF_170013700,LINF_180007700,LINF_190006600,LINF_190008500,LINF_190021200,LINF_250030000,LINF_270024800,LINF_280026600,LINF_290029200,LINF_300011100,LINF_320022600,LINF_330022100,LINF_330025600,LINF_330026700,LINF_330028600,LINF_330031900,LINF_340015200,LINF_340027100,LINF_340030800,LINF_350028500,LINF_350029400,LINF_3500…	9.4	2.04	2.38	1.5848e-05	0.000512795	0.00717913
GO:0019220	regulation of phosphate metabolic process	16	6	LINF_240024900,LINF_240025000,LINF_300042100,LINF_320013700,LINF_340015200,LINF_360014300,	37.5	8.16	12.77	4.78368e-05	0.00127471	0.0216701
GO:0031399	regulation of protein modification process	16	6	LINF_240024900,LINF_240025000,LINF_300042100,LINF_320013700,LINF_340015200,LINF_360014300,	37.5	8.16	12.77	4.78368e-05	0.00127471	0.0216701
GO:0051174	regulation of phosphorus metabolic process	16	6	LINF_240024900,LINF_240025000,LINF_300042100,LINF_320013700,LINF_340015200,LINF_360014300,	37.5	8.16	12.77	4.78368e-05	0.00127471	0.0216701
GO:0050790	regulation of catalytic activity	20	6	LINF_240024900,LINF_240025000,LINF_300042100,LINF_320013700,LINF_340015200,LINF_360014300,	30	6.53	9.12	0.000198242	0.00498909	0.0898036
GO:0065009	regulation of molecular function	21	6	LINF_240024900,LINF_240025000,LINF_300042100,LINF_320013700,LINF_340015200,LINF_360014300,	28.6	6.22	8.51	0.000266993	0.00636566	0.120948
GO:0043412	macromolecule modification	472	38	LINF_020011000,LINF_080011800,LINF_110017100,LINF_140015000,LINF_170010200,LINF_170013700,LINF_180007700,LINF_190006600,LINF_190008500,LINF_190021200,LINF_250030000,LINF_270024800,LINF_280026600,LINF_280027400,LINF_290029200,LINF_300011100,LINF_320022600,LINF_330022100,LINF_330025600,LINF_330026700,LINF_330028600,LINF_330031900,LINF_340015200,LINF_340027100,LINF_340030800,LINF_350028500,LINF_3500…	8.1	1.75	1.99	0.000346615	0.00785084	0.157017
GO:0046777	protein autophosphorylation	4	3	LINF_280026600,LINF_340015200,LINF_360014300,	75	16.32	63.12	0.000370097	0.00798352	0.167654
GO:0032268	regulation of cellular protein metabolic process	34	6	LINF_240024900,LINF_240025000,LINF_300042100,LINF_320013700,LINF_340015200,LINF_360014300,	17.6	3.84	4.54	0.00401046	0.082579	1
GO:0051726	regulation of cell cycle	35	6	LINF_180007700,LINF_240024900,LINF_240025000,LINF_300042100,LINF_320013700,LINF_340015200,	17.1	3.73	4.39	0.00465837	0.0917497	1
GO:0051246	regulation of protein metabolic process	37	6	LINF_240024900,LINF_240025000,LINF_300042100,LINF_320013700,LINF_340015200,LINF_360014300,	16.2	3.53	4.1	0.00618075	0.116662	1
GO:0006470	protein dephosphorylation	28	5	LINF_140015000,LINF_320022600,LINF_340027100,LINF_340030800,LINF_360063400,	17.9	3.89	4.59	0.00809153	0.146619	1
GO:0016311	dephosphorylation	45	6	LINF_140015000,LINF_240013300,LINF_320022600,LINF_340027100,LINF_340030800,LINF_360063400,	13.3	2.9	3.25	0.0159705	0.278255	1
GO:1901264	carbohydrate derivative transport	17	3	LINF_070010800,LINF_110011200,LINF_240008300,	17.6	3.84	4.5	0.0404108	0.315391	1
GO:0080090	regulation of primary metabolic process	86	8	LINF_040016900,LINF_240024900,LINF_240025000,LINF_300042100,LINF_320013700,LINF_340015200,LINF_360014300,LINF_360066200,	9.3	2.02	2.17	0.0427367	0.315391	1
GO:0051171	regulation of nitrogen compound metabolic process	87	8	LINF_040016900,LINF_240024900,LINF_240025000,LINF_300042100,LINF_320013700,LINF_340015200,LINF_360014300,LINF_360066200,	9.2	2	2.14	0.0452816	0.315391	1
GO:0051647	nucleus localization	1	1	LINF_270024400,	100	21.76	inf	0.045951	0.315391	1
GO:0051348	negative regulation of transferase activity	1	1	LINF_340015200,	100	21.76	inf	0.045951	0.315391	1
GO:0070814	hydrogen sulfide biosynthetic process	1	1	LINF_320033300,	100	21.76	inf	0.045951	0.315391	1
GO:0071901	negative regulation of protein serine/threonine kinase activity	1	1	LINF_340015200,	100	21.76	inf	0.045951	0.315391	1
GO:0071902	positive regulation of protein serine/threonine kinase activity	1	1	LINF_360014300,	100	21.76	inf	0.045951	0.315391	1
GO:0048313	Golgi inheritance	1	1	LINF_270024400,	100	21.76	inf	0.045951	0.315391	1
GO:0055088	lipid homeostasis	1	1	LINF_280026600,	100	21.76	inf	0.045951	0.315391	1
GO:0090090	negative regulation of canonical Wnt signaling pathway	1	1	LINF_250026900,	100	21.76	inf	0.045951	0.315391	1
GO:1901031	regulation of response to reactive oxygen species	1	1	LINF_180011800,	100	21.76	inf	0.045951	0.315391	1
GO:0048585	negative regulation of response to stimulus	1	1	LINF_250026900,	100	21.76	inf	0.045951	0.315391	1
GO:1902882	regulation of response to oxidative stress	1	1	LINF_180011800,	100	21.76	inf	0.045951	0.315391	1
GO:0070813	hydrogen sulfide metabolic process	1	1	LINF_320033300,	100	21.76	inf	0.045951	0.315391	1
GO:0060828	regulation of canonical Wnt signaling pathway	1	1	LINF_250026900,	100	21.76	inf	0.045951	0.315391	1
GO:0043408	regulation of MAPK cascade	1	1	LINF_360014300,	100	21.76	inf	0.045951	0.315391	1
GO:0045860	positive regulation of protein kinase activity	1	1	LINF_360014300,	100	21.76	inf	0.045951	0.315391	1
GO:0001558	regulation of cell growth	1	1	LINF_340015200,	100	21.76	inf	0.045951	0.315391	1
GO:0001933	negative regulation of protein phosphorylation	1	1	LINF_340015200,	100	21.76	inf	0.045951	0.315391	1
GO:0001934	positive regulation of protein phosphorylation	1	1	LINF_360014300,	100	21.76	inf	0.045951	0.315391	1
GO:0006469	negative regulation of protein kinase activity	1	1	LINF_340015200,	100	21.76	inf	0.045951	0.315391	1
GO:0007097	nuclear migration	1	1	LINF_270024400,	100	21.76	inf	0.045951	0.315391	1
GO:0009093	cysteine catabolic process	1	1	LINF_320033300,	100	21.76	inf	0.045951	0.315391	1
GO:0009968	negative regulation of signal transduction	1	1	LINF_250026900,	100	21.76	inf	0.045951	0.315391	1
GO:0010265	SCF complex assembly	1	1	LINF_270008200,	100	21.76	inf	0.045951	0.315391	1
GO:0010648	negative regulation of cell communication	1	1	LINF_250026900,	100	21.76	inf	0.045951	0.315391	1
GO:0048308	organelle inheritance	1	1	LINF_270024400,	100	21.76	inf	0.045951	0.315391	1
GO:0015805	S-adenosyl-L-methionine transport	1	1	LINF_100008900,	100	21.76	inf	0.045951	0.315391	1
GO:0030111	regulation of Wnt signaling pathway	1	1	LINF_250026900,	100	21.76	inf	0.045951	0.315391	1
GO:0030178	negative regulation of Wnt signaling pathway	1	1	LINF_250026900,	100	21.76	inf	0.045951	0.315391	1
GO:0033673	negative regulation of kinase activity	1	1	LINF_340015200,	100	21.76	inf	0.045951	0.315391	1
GO:0034389	lipid droplet organization	1	1	LINF_280026600,	100	21.76	inf	0.045951	0.315391	1
GO:0042326	negative regulation of phosphorylation	1	1	LINF_340015200,	100	21.76	inf	0.045951	0.315391	1
GO:0043405	regulation of MAP kinase activity	1	1	LINF_360014300,	100	21.76	inf	0.045951	0.315391	1
GO:0043406	positive regulation of MAP kinase activity	1	1	LINF_360014300,	100	21.76	inf	0.045951	0.315391	1
GO:0043410	positive regulation of MAPK cascade	1	1	LINF_360014300,	100	21.76	inf	0.045951	0.315391	1
GO:0045736	negative regulation of cyclin-dependent protein serine/threonine kinase activity	1	1	LINF_340015200,	100	21.76	inf	0.045951	0.315391	1
GO:0023057	negative regulation of signaling	1	1	LINF_250026900,	100	21.76	inf	0.045951	0.315391	1
GO:1904030	negative regulation of cyclin-dependent protein kinase activity	1	1	LINF_340015200,	100	21.76	inf	0.045951	0.315391	1
GO:0009653	anatomical structure morphogenesis	8	2	LINF_230013200,LINF_270024400,	25	5.44	6.97	0.0490107	0.321766	1
GO:0048856	anatomical structure development	8	2	LINF_230013200,LINF_270024400,	25	5.44	6.97	0.0490107	0.321766	1
GO:0000902	cell morphogenesis	8	2	LINF_230013200,LINF_270024400,	25	5.44	6.97	0.0490107	0.321766	1
	Additional file 1: Table S8. Table with p-values comparing GO functions (e.g., Biological process/BP, Molecular function/MF and Cellular component/CC) of low-expressed SIDER2-containing transcripts (408) in L. infantum.
	Highlighted in red are GOs with a Benjamini corrected p-value <0.05.
	ID	Gene Ontology ID
	Name	Gene Ontology Term
	Bgd count	Number of genes with this term in the background
	Result count	Number of genes with this term in the result
	Gene list	List of the SIDER2-bearing transcripts present in the result
	Pct of bgd	Percent of the genes in the background with this term, the percent that is present in the result
	Fold enrichment	The percent of genes with this term in the result divided by the percent of genes with this term in the background
	Odds ratio	Odds ratio statistics from the Fisher's exact test
	P-value	P-value from Fisher's exact test
	Benjamini	Benjamini-Hochberg false discovery rate (FDR)
	Bonferroni	Bonferroni adjusted p-value

## Sheet: Low expressed SIDER2-MF
ID	Name	Bgd count	Result count	Gene list	Pct of bgd	Fold enrichment	Odds ratio	P-value	Benjamini	Bonferroni
GO:0004672	protein kinase activity	210	30	LINF_020011000,LINF_080011800,LINF_170010200,LINF_170013700,LINF_180007700,LINF_190006600,LINF_190008500,LINF_190021200,LINF_270024800,LINF_280026600,LINF_290029200,LINF_300011100,LINF_330022100,LINF_330025600,LINF_330026700,LINF_330028600,LINF_330031900,LINF_340015200,LINF_340027100,LINF_350028500,LINF_350045100,LINF_350055600,LINF_350057500,LINF_360012800,LINF_360014300,LINF_360014700,LINF_3600…	14.3	3.11	3.84	1.54182e-08	2.29312e-06	3.14531e-06
GO:0016301	kinase activity	290	36	LINF_010005800,LINF_020011000,LINF_080011800,LINF_140008400,LINF_160009500,LINF_170010200,LINF_170013700,LINF_180007700,LINF_190006600,LINF_190008500,LINF_190021200,LINF_270024800,LINF_280016600,LINF_280026600,LINF_290020900,LINF_290029200,LINF_300011100,LINF_330022100,LINF_330025600,LINF_330026700,LINF_330028600,LINF_330031900,LINF_340006100,LINF_340015200,LINF_340027100,LINF_350028500,LINF_3500…	12.4	2.7	3.32	2.24816e-08	2.29312e-06	4.58624e-06
GO:0016772	transferase activity, transferring phosphorus-containing groups	369	39	LINF_010005800,LINF_020011000,LINF_080011800,LINF_140008400,LINF_160009500,LINF_170010200,LINF_170013700,LINF_180007700,LINF_180018600,LINF_190006600,LINF_190008500,LINF_190021200,LINF_230019800,LINF_230019900,LINF_270024800,LINF_280016600,LINF_280026600,LINF_290020900,LINF_290029200,LINF_300011100,LINF_330022100,LINF_330025600,LINF_330026700,LINF_330028600,LINF_330031900,LINF_340006100,LINF_3400…	10.6	2.3	2.76	4.54762e-07	2.37118e-05	9.27714e-05
GO:0016773	phosphotransferase activity, alcohol group as acceptor	257	31	LINF_020011000,LINF_080011800,LINF_170010200,LINF_170013700,LINF_180007700,LINF_190006600,LINF_190008500,LINF_190021200,LINF_270024800,LINF_280026600,LINF_290020900,LINF_290029200,LINF_300011100,LINF_330022100,LINF_330025600,LINF_330026700,LINF_330028600,LINF_330031900,LINF_340015200,LINF_340027100,LINF_350028500,LINF_350045100,LINF_350055600,LINF_350057500,LINF_360012800,LINF_360014300,LINF_3600…	12.1	2.63	3.15	4.64938e-07	2.37118e-05	9.48473e-05
GO:0019901	protein kinase binding	8	5	LINF_240024900,LINF_240025000,LINF_300042100,LINF_320013700,LINF_360014300,	62.5	13.6	35.37	9.80022e-06	0.000399849	0.00199924
GO:0019900	kinase binding	9	5	LINF_240024900,LINF_240025000,LINF_300042100,LINF_320013700,LINF_360014300,	55.6	12.09	26.53	2.12266e-05	0.000721703	0.00433022
GO:0005524	ATP binding	636	49	LINF_020011000,LINF_080011800,LINF_110018500,LINF_130011900,LINF_130020800,LINF_160009500,LINF_170010200,LINF_170013700,LINF_180007700,LINF_190006600,LINF_190008500,LINF_190011700,LINF_190021200,LINF_220015600,LINF_230007900,LINF_230013200,LINF_270009800,LINF_270016000,LINF_270016100,LINF_270024800,LINF_280026600,LINF_280027400,LINF_290018600,LINF_290029200,LINF_290031600,LINF_300011100,LINF_3000…	7.7	1.68	1.94	0.000124175	0.00361882	0.0253317
GO:0016740	transferase activity	640	49	LINF_010005800,LINF_020011000,LINF_080011800,LINF_110017100,LINF_140008400,LINF_140010100,LINF_140012400,LINF_140012900,LINF_160009500,LINF_170010200,LINF_170013700,LINF_180007700,LINF_180012200,LINF_180018600,LINF_190006600,LINF_190008500,LINF_190021200,LINF_230019800,LINF_230019900,LINF_230023700,LINF_250030000,LINF_270024800,LINF_270027400,LINF_280016600,LINF_280026600,LINF_290019000,LINF_2900…	7.7	1.67	1.92	0.00014544	0.00370873	0.0296698
GO:0043167	ion binding	1143	76	LINF_020006000,LINF_020011000,LINF_070009100,LINF_080011800,LINF_110018500,LINF_130011900,LINF_130020800,LINF_150006300,LINF_160009500,LINF_170010200,LINF_170013000,LINF_170013700,LINF_180007700,LINF_180018700,LINF_190006600,LINF_190008500,LINF_190011700,LINF_190021200,LINF_220013300,LINF_220013400,LINF_220015600,LINF_230007900,LINF_230013200,LINF_230021000,LINF_270009800,LINF_270016000,LINF_2700…	6.6	1.45	1.73	0.000172836	0.00391761	0.0352585
GO:0032559	adenyl ribonucleotide binding	649	49	LINF_020011000,LINF_080011800,LINF_110018500,LINF_130011900,LINF_130020800,LINF_160009500,LINF_170010200,LINF_170013700,LINF_180007700,LINF_190006600,LINF_190008500,LINF_190011700,LINF_190021200,LINF_220015600,LINF_230007900,LINF_230013200,LINF_270009800,LINF_270016000,LINF_270016100,LINF_270024800,LINF_280026600,LINF_280027400,LINF_290018600,LINF_290029200,LINF_290031600,LINF_300011100,LINF_3000…	7.6	1.64	1.89	0.000205928	0.00411982	0.0420092
GO:0030554	adenyl nucleotide binding	651	49	LINF_020011000,LINF_080011800,LINF_110018500,LINF_130011900,LINF_130020800,LINF_160009500,LINF_170010200,LINF_170013700,LINF_180007700,LINF_190006600,LINF_190008500,LINF_190011700,LINF_190021200,LINF_220015600,LINF_230007900,LINF_230013200,LINF_270009800,LINF_270016000,LINF_270016100,LINF_270024800,LINF_280026600,LINF_280027400,LINF_290018600,LINF_290029200,LINF_290031600,LINF_300011100,LINF_3000…	7.5	1.64	1.88	0.000222147	0.00411982	0.045318
GO:0140096	catalytic activity, acting on a protein	506	37	LINF_020011000,LINF_080011800,LINF_140015000,LINF_170010200,LINF_170013700,LINF_180007700,LINF_190006600,LINF_190008500,LINF_190021200,LINF_200017100,LINF_250021300,LINF_270024800,LINF_280026600,LINF_290029200,LINF_300011100,LINF_320022600,LINF_330022100,LINF_330025600,LINF_330026700,LINF_330028600,LINF_330031900,LINF_340015200,LINF_340027100,LINF_340030800,LINF_350028500,LINF_350029400,LINF_3500…	7.3	1.59	1.76	0.00252035	0.0428459	0.514151
GO:0035639	purine ribonucleoside triphosphate binding	765	51	LINF_020011000,LINF_080011800,LINF_110018500,LINF_130011900,LINF_130020800,LINF_160009500,LINF_170010200,LINF_170013700,LINF_180007700,LINF_190006600,LINF_190008500,LINF_190011700,LINF_190021200,LINF_220015600,LINF_230007900,LINF_230013200,LINF_270009800,LINF_270016000,LINF_270016100,LINF_270024800,LINF_270028300,LINF_280026600,LINF_280027400,LINF_290018600,LINF_290029200,LINF_290031600,LINF_3000…	6.7	1.45	1.63	0.00281185	0.0441244	0.573618
GO:0019899	enzyme binding	23	5	LINF_240024900,LINF_240025000,LINF_300042100,LINF_320013700,LINF_360014300,	21.7	4.73	5.88	0.00333986	0.0486665	0.681331
GO:0032555	purine ribonucleotide binding	778	51	LINF_020011000,LINF_080011800,LINF_110018500,LINF_130011900,LINF_130020800,LINF_160009500,LINF_170010200,LINF_170013700,LINF_180007700,LINF_190006600,LINF_190008500,LINF_190011700,LINF_190021200,LINF_220015600,LINF_230007900,LINF_230013200,LINF_270009800,LINF_270016000,LINF_270016100,LINF_270024800,LINF_270028300,LINF_280026600,LINF_280027400,LINF_290018600,LINF_290029200,LINF_290031600,LINF_3000…	6.6	1.43	1.59	0.00401999	0.0546718	0.820077
GO:0017076	purine nucleotide binding	781	51	LINF_020011000,LINF_080011800,LINF_110018500,LINF_130011900,LINF_130020800,LINF_160009500,LINF_170010200,LINF_170013700,LINF_180007700,LINF_190006600,LINF_190008500,LINF_190011700,LINF_190021200,LINF_220015600,LINF_230007900,LINF_230013200,LINF_270009800,LINF_270016000,LINF_270016100,LINF_270024800,LINF_270028300,LINF_280026600,LINF_280027400,LINF_290018600,LINF_290029200,LINF_290031600,LINF_3000…	6.5	1.42	1.58	0.00435552	0.0555329	0.888527
GO:0043168	anion binding	843	54	LINF_020011000,LINF_080011800,LINF_110018500,LINF_130011900,LINF_130020800,LINF_160009500,LINF_170010200,LINF_170013700,LINF_180007700,LINF_190006600,LINF_190008500,LINF_190011700,LINF_190021200,LINF_220015600,LINF_230007900,LINF_230013200,LINF_230021000,LINF_270009800,LINF_270016000,LINF_270016100,LINF_270024800,LINF_270028300,LINF_280026600,LINF_280027400,LINF_290018600,LINF_290029200,LINF_2900…	6.4	1.39	1.56	0.00495224	0.0594268	1
GO:0032553	ribonucleotide binding	791	51	LINF_020011000,LINF_080011800,LINF_110018500,LINF_130011900,LINF_130020800,LINF_160009500,LINF_170010200,LINF_170013700,LINF_180007700,LINF_190006600,LINF_190008500,LINF_190011700,LINF_190021200,LINF_220015600,LINF_230007900,LINF_230013200,LINF_270009800,LINF_270016000,LINF_270016100,LINF_270024800,LINF_270028300,LINF_280026600,LINF_280027400,LINF_290018600,LINF_290029200,LINF_290031600,LINF_3000…	6.4	1.4	1.56	0.00565492	0.0640891	1
GO:0022804	active transmembrane transporter activity	87	10	LINF_070010800,LINF_110018500,LINF_200005300,LINF_270009800,LINF_270016000,LINF_270016100,LINF_310019600,LINF_330029800,LINF_340012300,LINF_350041200,	11.5	2.5	2.78	0.00613205	0.0658388	1
GO:0097367	carbohydrate derivative binding	797	51	LINF_020011000,LINF_080011800,LINF_110018500,LINF_130011900,LINF_130020800,LINF_160009500,LINF_170010200,LINF_170013700,LINF_180007700,LINF_190006600,LINF_190008500,LINF_190011700,LINF_190021200,LINF_220015600,LINF_230007900,LINF_230013200,LINF_270009800,LINF_270016000,LINF_270016100,LINF_270024800,LINF_270028300,LINF_280026600,LINF_280027400,LINF_290018600,LINF_290029200,LINF_290031600,LINF_3000…	6.4	1.39	1.54	0.00658449	0.0671618	1
GO:0036094	small molecule binding	898	56	LINF_020011000,LINF_080011800,LINF_110018500,LINF_130011900,LINF_130020800,LINF_160009500,LINF_170010200,LINF_170013700,LINF_180007700,LINF_190006600,LINF_190008500,LINF_190011700,LINF_190021200,LINF_220015600,LINF_230007900,LINF_230013200,LINF_230021000,LINF_270009800,LINF_270016000,LINF_270016100,LINF_270024800,LINF_270028300,LINF_280026600,LINF_280027400,LINF_290018600,LINF_290029200,LINF_2900…	6.2	1.36	1.51	0.00740345	0.0719193	1
GO:1901265	nucleoside phosphate binding	865	54	LINF_020011000,LINF_080011800,LINF_110018500,LINF_130011900,LINF_130020800,LINF_160009500,LINF_170010200,LINF_170013700,LINF_180007700,LINF_190006600,LINF_190008500,LINF_190011700,LINF_190021200,LINF_220015600,LINF_230007900,LINF_230013200,LINF_230021000,LINF_270009800,LINF_270016000,LINF_270016100,LINF_270024800,LINF_270028300,LINF_280026600,LINF_280027400,LINF_290018600,LINF_290029200,LINF_2900…	6.2	1.36	1.5	0.00846605	0.0750902	1
GO:0000166	nucleotide binding	865	54	LINF_020011000,LINF_080011800,LINF_110018500,LINF_130011900,LINF_130020800,LINF_160009500,LINF_170010200,LINF_170013700,LINF_180007700,LINF_190006600,LINF_190008500,LINF_190011700,LINF_190021200,LINF_220015600,LINF_230007900,LINF_230013200,LINF_230021000,LINF_270009800,LINF_270016000,LINF_270016100,LINF_270024800,LINF_270028300,LINF_280026600,LINF_280027400,LINF_290018600,LINF_290029200,LINF_2900…	6.2	1.36	1.5	0.00846605	0.0750902	1
GO:0042578	phosphoric ester hydrolase activity	82	9	LINF_140015000,LINF_240013300,LINF_260006500,LINF_300034800,LINF_320022600,LINF_340027100,LINF_340030800,LINF_360063400,LINF_360069500,	11	2.39	2.63	0.0122522	0.104144	1
GO:0042626	ATPase-coupled transmembrane transporter activity	56	7	LINF_110018500,LINF_270009800,LINF_270016000,LINF_270016100,LINF_310019600,LINF_330029800,LINF_340012300,	12.5	2.72	3.03	0.0133892	0.109256	1
GO:0004674	protein serine/threonine kinase activity	32	5	LINF_180007700,LINF_190006600,LINF_350045100,LINF_360012800,LINF_360054800,	15.6	3.4	3.91	0.0142881	0.112106	1
GO:0004721	phosphoprotein phosphatase activity	36	5	LINF_140015000,LINF_320022600,LINF_340027100,LINF_340030800,LINF_360063400,	13.9	3.02	3.4	0.0230688	0.171615	1
GO:0004722	protein serine/threonine phosphatase activity	14	3	LINF_140015000,LINF_320022600,LINF_340030800,	21.4	4.66	5.73	0.0239289	0.171615	1
GO:0016791	phosphatase activity	63	7	LINF_140015000,LINF_240013300,LINF_260006500,LINF_320022600,LINF_340027100,LINF_340030800,LINF_360063400,	11.1	2.42	2.65	0.0243962	0.171615	1
GO:0043169	cation binding	349	24	LINF_020006000,LINF_070009100,LINF_130020800,LINF_150006300,LINF_170013000,LINF_180018700,LINF_220013300,LINF_220013400,LINF_280019900,LINF_280037700,LINF_300034800,LINF_300039400,LINF_310027000,LINF_330012000,LINF_330025600,LINF_330029800,LINF_340030800,LINF_350007400,LINF_350014900,LINF_350050300,LINF_360012900,LINF_360014100,LINF_360021700,LINF_360032800,	6.9	1.5	1.6	0.0287829	0.183979	1
GO:0008017	microtubule binding	66	7	LINF_130011900,LINF_190011700,LINF_220015600,LINF_230013200,LINF_290031600,LINF_300020100,LINF_350026000,	10.6	2.31	2.51	0.0306095	0.183979	1
GO:0005488	binding	2311	120	LINF_020006000,LINF_020011000,LINF_040016900,LINF_050017400,LINF_070009100,LINF_080011800,LINF_090005900,LINF_110018500,LINF_130011900,LINF_130020800,LINF_150005500,LINF_150006300,LINF_150013800,LINF_160009500,LINF_170008600,LINF_170010200,LINF_170013000,LINF_170013700,LINF_170020500,LINF_180006700,LINF_180006800,LINF_180007700,LINF_180010900,LINF_180018700,LINF_190006600,LINF_190007300,LINF_1900…	5.2	1.13	1.3	0.0339344	0.183979	1
GO:0005215	transporter activity	213	16	LINF_070010800,LINF_100008900,LINF_110011200,LINF_110018500,LINF_130020800,LINF_200005300,LINF_240008300,LINF_270009800,LINF_270016000,LINF_270016100,LINF_290021500,LINF_310019600,LINF_330029800,LINF_340012300,LINF_350033100,LINF_350041200,	7.5	1.63	1.74	0.0345975	0.183979	1
GO:0015399	primary active transmembrane transporter activity	68	7	LINF_110018500,LINF_270009800,LINF_270016000,LINF_270016100,LINF_310019600,LINF_330029800,LINF_340012300,	10.3	2.24	2.43	0.0352965	0.183979	1
GO:0008092	cytoskeletal protein binding	83	8	LINF_130011900,LINF_190011700,LINF_220015600,LINF_230013200,LINF_290031600,LINF_300020100,LINF_300030800,LINF_350026000,	9.6	2.1	2.26	0.0356776	0.183979	1
GO:0046872	metal ion binding	339	23	LINF_020006000,LINF_070009100,LINF_130020800,LINF_150006300,LINF_170013000,LINF_180018700,LINF_220013300,LINF_220013400,LINF_280019900,LINF_280037700,LINF_300034800,LINF_300039400,LINF_310027000,LINF_330012000,LINF_330025600,LINF_330029800,LINF_350007400,LINF_350014900,LINF_350050300,LINF_360012900,LINF_360014100,LINF_360021700,LINF_360032800,	6.8	1.48	1.57	0.0365913	0.183979	1
GO:0051019	mitogen-activated protein kinase binding	1	1	LINF_360014300,	100	21.76	inf	0.045951	0.183979	1
GO:0052866	phosphatidylinositol phosphate phosphatase activity	1	1	LINF_240013300,	100	21.76	inf	0.045951	0.183979	1
GO:0106018	phosphatidylinositol-3,5-bisphosphate phosphatase activity	1	1	LINF_240013300,	100	21.76	inf	0.045951	0.183979	1
GO:0043813	phosphatidylinositol-3,5-bisphosphate 5-phosphatase activity	1	1	LINF_240013300,	100	21.76	inf	0.045951	0.183979	1
GO:0050080	malonyl-CoA decarboxylase activity	1	1	LINF_070013000,	100	21.76	inf	0.045951	0.183979	1
GO:0000095	S-adenosyl-L-methionine transmembrane transporter activity	1	1	LINF_100008900,	100	21.76	inf	0.045951	0.183979	1
GO:0034593	phosphatidylinositol bisphosphate phosphatase activity	1	1	LINF_240013300,	100	21.76	inf	0.045951	0.183979	1
GO:0032051	clathrin light chain binding	1	1	LINF_360022600,	100	21.76	inf	0.045951	0.183979	1
GO:0019148	D-cysteine desulfhydrase activity	1	1	LINF_320033300,	100	21.76	inf	0.045951	0.183979	1
GO:0008117	sphinganine-1-phosphate aldolase activity	1	1	LINF_300028900,	100	21.76	inf	0.045951	0.183979	1
GO:0004712	protein serine/threonine/tyrosine kinase activity	1	1	LINF_360014300,	100	21.76	inf	0.045951	0.183979	1
GO:0004708	MAP kinase kinase activity	1	1	LINF_360014300,	100	21.76	inf	0.045951	0.183979	1
GO:0003730	mRNA 3'-UTR binding	1	1	LINF_040016900,	100	21.76	inf	0.045951	0.183979	1
GO:0034595	phosphatidylinositol phosphate 5-phosphatase activity	1	1	LINF_240013300,	100	21.76	inf	0.045951	0.183979	1
GO:0015932	nucleobase-containing compound transmembrane transporter activity	18	3	LINF_070010800,LINF_110011200,LINF_240008300,	16.7	3.63	4.2	0.0468967	0.183979	1
GO:1901505	carbohydrate derivative transmembrane transporter activity	18	3	LINF_070010800,LINF_110011200,LINF_240008300,	16.7	3.63	4.2	0.0468967	0.183979	1
	Highlighted in red are GOs with a Benjamini corrected p-value <0.05.

## Sheet: Low expressed SIDER2-CC
ID	Name	Bgd count	Result count	Gene list	Pct of bgd	Fold enrichment	Odds ratio	P-value	Benjamini	Bonferroni
GO:0016021	integral component of membrane	252	22	LINF_100008800,LINF_100008900,LINF_110011200,LINF_110017100,LINF_110018500,LINF_130020800,LINF_140012400,LINF_140012900,LINF_240008300,LINF_250030000,LINF_270009800,LINF_270016000,LINF_270016100,LINF_280026600,LINF_310019600,LINF_330007900,LINF_330029800,LINF_340012300,LINF_350025900,LINF_360058200,LINF_360064800,LINF_360064900,	8.7	1.9	2.09	0.00249561	0.183239	0.331916
GO:0031224	intrinsic component of membrane	254	22	LINF_100008800,LINF_100008900,LINF_110011200,LINF_110017100,LINF_110018500,LINF_130020800,LINF_140012400,LINF_140012900,LINF_240008300,LINF_250030000,LINF_270009800,LINF_270016000,LINF_270016100,LINF_280026600,LINF_310019600,LINF_330007900,LINF_330029800,LINF_340012300,LINF_350025900,LINF_360058200,LINF_360064800,LINF_360064900,	8.7	1.88	2.07	0.00275548	0.183239	0.366479
GO:0016281	eukaryotic translation initiation factor 4F complex	16	3	LINF_150005500,LINF_250008000,LINF_320019400,	18.8	4.08	4.84	0.0344152	0.381967	1
GO:0016020	membrane	549	34	LINF_070010800,LINF_100008800,LINF_100008900,LINF_110011200,LINF_110015900,LINF_110017100,LINF_110018500,LINF_130020800,LINF_140012400,LINF_140012900,LINF_180018600,LINF_190010200,LINF_200005300,LINF_200005900,LINF_230009700,LINF_240008300,LINF_250030000,LINF_270009800,LINF_270016000,LINF_270016100,LINF_280026600,LINF_310019600,LINF_330007900,LINF_330029800,LINF_330038800,LINF_340011100,LINF_3400…	6.2	1.35	1.44	0.0406599	0.381967	1
GO:0005814	centriole	1	1	LINF_270024400,	100	21.76	inf	0.045951	0.381967	1
GO:0005871	kinesin complex	1	1	LINF_230013200,	100	21.76	inf	0.045951	0.381967	1
GO:0005881	cytoplasmic microtubule	1	1	LINF_300022500,	100	21.76	inf	0.045951	0.381967	1
GO:0030981	cortical microtubule cytoskeleton	1	1	LINF_300022500,	100	21.76	inf	0.045951	0.381967	1
GO:0035371	microtubule plus-end	1	1	LINF_300022500,	100	21.76	inf	0.045951	0.381967	1
GO:0045177	apical part of cell	1	1	LINF_270024400,	100	21.76	inf	0.045951	0.381967	1
GO:0055028	cortical microtubule	1	1	LINF_300022500,	100	21.76	inf	0.045951	0.381967	1
GO:0071439	clathrin complex	1	1	LINF_360022600,	100	21.76	inf	0.045951	0.381967	1
GO:1903754	cortical microtubule plus-end	1	1	LINF_300022500,	100	21.76	inf	0.045951	0.381967	1
GO:1904511	cytoplasmic microtubule plus-end	1	1	LINF_300022500,	100	21.76	inf	0.045951	0.381967	1
GO:1990498	mitotic spindle microtubule	1	1	LINF_300022500,	100	21.76	inf	0.045951	0.381967	1
GO:1990752	microtubule end	1	1	LINF_300022500,	100	21.76	inf	0.045951	0.381967	1
