# Supplementary material for: Evolutionary divergent clusters of transcribed extinct truncated retroposons drive low mRNA expression and developmental regulation in the protozoan Leishmania
Source: BMC Biol. 2024 Oct 29;22:249. doi: 10.1186/s12915-024-02051-4 (PMC11520807; doi:10.1186/s12915-024-02051-4)
Supplement: Supplementary file 1 — Additional file 1: Tables S1-S9. Table S1. A metadata table including the complete list of 1448 SIDER2 elements in L. infantum with 1262 present in 3'UTRs (predicted by PRED-A-TERM and confirmed for several by Illumina RNA-seq). This table also includes information regarding the genomic location and orientation of SIDER2 elements, their length, their distance from the CDS, CD-Hit-Est clustering, HMMER signature II score and the expression group in L. infantum promastigotes as determined by Illumina RNA-sequencing. Table S2. Metadata table of 1262 SIDER2 sequences located at the 3'UTR subjected to of CD-Hit-Est clustering analysis based on sequence similarity. In a separate sheet (≥ 4 SIDER2/cluster-no paralogs), the list of 74 clusters with ≥ 4 transcripts each harboring a single SIDER2 in their 3'UTR, excluding all paralogous proteins is provided. In another separate sheet (SIDER2 Clusters with paralogs), 19 clusters containing paralogous genes (among the 1127 L. infantum transcripts) harboring a single SIDER2 element in their 3'UTR are listed. In the last sheet (FPKM mean-SD Pro and Ama), expression levels (mean of FPKM values) of 74 clusters harboring up to 4 SIDER2-containing transcripts in L. infantum promastigotes (Pro), axenic amastigotes (Axe Ama) and macrophage-derived amastigotes (Macro Ama) are shown. Table S3. A list of 1127 L. infantum transcripts harboring a SIDER2 element in their 3'UTR as predicted by the PRED-A-TERM software. We also manually examined the Illumina RNA-seq read patterns in IGV to check if they were aligned with the 3' UTRs harboring SIDER2 elements. Table S4. A full list of the L. infantum transcriptome (FPKM values) in promastigotes (Pro), axenic amastigotes (Axe Ama) and macrophage-derived amastigotes (Macro Ama) as resulted from high throughput Illumina-RNA seq analysis. In a separate sheet, only the SIDER2-containing transcripts were analyzed. In another sheet, we summarized the proportion of developmentally regulated SIDER2-cont [file 12915_2024_2051_MOESM1_ESM.zip › Additional file 1 Table_S9.xlsx]

## Sheet: Upregulated AxeAma
Biological Process
ID	Name	Bgd count	Result count	Result gene list	Pct of bgd	Fold enrichment	Odds ratio	P-value	Benjamini	Bonferroni
GO:0000395	mRNA 5'-splice site recognition	1	1	LINF_210008600,	100	88.24	inf	0.0113332	0.400288	1
GO:0006376	mRNA splice site selection	1	1	LINF_210008600,	100	88.24	inf	0.0113332	0.400288	1
GO:0046394	carboxylic acid biosynthetic process	46	3	LINF_070013000,LINF_140012400,LINF_230007900,	6.5	5.75	6.38	0.0148259	0.400288	1
GO:0016053	organic acid biosynthetic process	46	3	LINF_070013000,LINF_140012400,LINF_230007900,	6.5	5.75	6.38	0.0148259	0.400288	1
GO:0008610	lipid biosynthetic process	91	4	LINF_070013000,LINF_140012400,LINF_300025400,LINF_360032800,	4.4	3.88	4.25	0.0190586	0.400288	1
GO:0032787	monocarboxylic acid metabolic process	53	3	LINF_060009300,LINF_070013000,LINF_140012400,	5.7	4.99	5.48	0.0216454	0.400288	1
GO:0000245	spliceosomal complex assembly	2	1	LINF_210008600,	50	44.12	88.83	0.0225403	0.400288	1
GO:0072665	protein localization to vacuole	2	1	LINF_340008000,	50	44.12	88.83	0.0225403	0.400288	1
GO:0070580	base J metabolic process	2	1	LINF_090022400,	50	44.12	88.83	0.0225403	0.400288	1
GO:0006623	protein targeting to vacuole	2	1	LINF_340008000,	50	44.12	88.83	0.0225403	0.400288	1
GO:0072666	establishment of protein localization to vacuole	2	1	LINF_340008000,	50	44.12	88.83	0.0225403	0.400288	1
GO:0072330	monocarboxylic acid biosynthetic process	22	2	LINF_070013000,LINF_140012400,	9.1	8.02	9.02	0.0252005	0.400288	1
GO:0006633	fatty acid biosynthetic process	22	2	LINF_070013000,LINF_140012400,	9.1	8.02	9.02	0.0252005	0.400288	1
GO:0006629	lipid metabolic process	154	5	LINF_070013000,LINF_130006900,LINF_140012400,LINF_300025400,LINF_360032800,	3.2	2.86	3.12	0.0293165	0.400288	1
GO:0006842	tricarboxylic acid transport	3	1	LINF_110012300,	33.3	29.41	44.41	0.0336226	0.400288	1
GO:0006526	arginine biosynthetic process	3	1	LINF_230007900,	33.3	29.41	44.41	0.0336226	0.400288	1
GO:0006304	DNA modification	3	1	LINF_090022400,	33.3	29.41	44.41	0.0336226	0.400288	1
GO:0015746	citrate transport	3	1	LINF_110012300,	33.3	29.41	44.41	0.0336226	0.400288	1
GO:0097720	calcineurin-mediated signaling	3	1	LINF_260031100,	33.3	29.41	44.41	0.0336226	0.400288	1
GO:0006631	fatty acid metabolic process	28	2	LINF_070013000,LINF_140012400,	7.1	6.3	6.93	0.0394982	0.400288	1
GO:0033617	mitochondrial cytochrome c oxidase assembly	4	1	LINF_080016900,	25	22.06	29.6	0.0445815	0.400288	1
GO:0006525	arginine metabolic process	4	1	LINF_230007900,	25	22.06	29.6	0.0445815	0.400288	1
GO:0006308	DNA catabolic process	4	1	LINF_300020200,	25	22.06	29.6	0.0445815	0.400288	1
Cellular component
ID	Name	Bgd count	Result count	Result gene list	Pct of bgd	Fold enrichment	Odds ratio	P-value	Benjamini	Bonferroni
GO:0005635	nuclear envelope	61	3	LINF_210010600,LINF_270008800,LINF_300025400,	4.9	4.34	4.71	0.031219	0.371721	1
GO:0005634	nucleus	841	15	LINF_050017400,LINF_070013000,LINF_070018200,LINF_080009800,LINF_090022400,LINF_210008600,LINF_210010600,LINF_250007000,LINF_270008800,LINF_290008900,LINF_290026700,LINF_300025400,LINF_340006100,LINF_340029500,LINF_350054700,	1.8	1.57	1.8	0.0430628	0.371721	1
GO:0005643	nuclear pore	31	2	LINF_210010600,LINF_270008800,	6.5	5.69	6.21	0.0475573	0.371721	1
Molecular function
ID	Name	Bgd count	Result count	Result gene list	Pct of bgd	Fold enrichment	Odds ratio	P-value	Benjamini	Bonferroni
GO:0050145	nucleoside monophosphate kinase activity	10	2	LINF_010005800,LINF_340006100,	20	17.65	22.59	0.00535436	0.181305	0.588979
GO:0051751	alpha-1,4-mannosyltransferase activity	1	1	LINF_300025400,	100	88.24	inf	0.0113332	0.181305	1
GO:0050080	malonyl-CoA decarboxylase activity	1	1	LINF_070013000,	100	88.24	inf	0.0113332	0.181305	1
GO:0008113	peptide-methionine (S)-S-oxide reductase activity	1	1	LINF_070018200,	100	88.24	inf	0.0113332	0.181305	1
GO:0016776	phosphotransferase activity, phosphate group as acceptor	15	2	LINF_010005800,LINF_340006100,	13.3	11.76	13.89	0.0120485	0.181305	1
GO:0016830	carbon-carbon lyase activity	17	2	LINF_060009300,LINF_070013000,	11.8	10.38	12.03	0.0153815	0.181305	1
GO:0005506	iron ion binding	20	2	LINF_090022400,LINF_360032800,	10	8.82	10.02	0.0210285	0.181305	1
GO:0016706	2-oxoglutarate-dependent dioxygenase activity	2	1	LINF_090022400,	50	44.12	88.83	0.0225403	0.181305	1
GO:0050341	thymine dioxygenase activity	2	1	LINF_090022400,	50	44.12	88.83	0.0225403	0.181305	1
GO:0003908	methylated-DNA-[protein]-cysteine S-methyltransferase activity	2	1	LINF_260023300,	50	44.12	88.83	0.0225403	0.181305	1
GO:0004584	obsolete dolichyl-phosphate-mannose-glycolipid alpha-mannosyltransferase activity	2	1	LINF_300025400,	50	44.12	88.83	0.0225403	0.181305	1
GO:0004332	fructose-bisphosphate aldolase activity	2	1	LINF_060009300,	50	44.12	88.83	0.0225403	0.181305	1
GO:0004055	argininosuccinate synthase activity	2	1	LINF_230007900,	50	44.12	88.83	0.0225403	0.181305	1
GO:0019205	nucleobase-containing compound kinase activity	21	2	LINF_010005800,LINF_340006100,	9.5	8.4	9.49	0.0230751	0.181305	1
GO:0005215	transporter activity	213	6	LINF_090008300,LINF_140008800,LINF_170021800,LINF_200015600,LINF_340039100,LINF_350033100,	2.8	2.49	2.72	0.0321577	0.194657	1
GO:0004723	calcium-dependent protein serine/threonine phosphatase activity	3	1	LINF_260031100,	33.3	29.41	44.41	0.0336226	0.194657	1
GO:0004602	glutathione peroxidase activity	3	1	LINF_260013000,	33.3	29.41	44.41	0.0336226	0.194657	1
GO:0033192	calmodulin-dependent protein phosphatase activity	3	1	LINF_260031100,	33.3	29.41	44.41	0.0336226	0.194657	1
GO:0016671	oxidoreductase activity, acting on a sulfur group of donors, disulfide as acceptor	3	1	LINF_070018200,	33.3	29.41	44.41	0.0336226	0.194657	1
GO:0016832	aldehyde-lyase activity	4	1	LINF_060009300,	25	22.06	29.6	0.0445815	0.217715	1
GO:0008198	ferrous iron binding	4	1	LINF_090022400,	25	22.06	29.6	0.0445815	0.217715	1
	Additional file 1: Table S9. Table with p-values comparing GO function’s enrichment (e.g., Biological process/BP, Molecular function/MF and Cellular component/CC) of developmentally regulated SIDER2-containing transcripts, up- or down-regulated either in L. infantum axenic amastigotes (AxeAma) or macrophage-derived amastigotes (MacroAma).
	Highlighted in red are GOs with a Benjamini corrected p-value <0.05.
	ID	Gene Ontology ID
	Name	Gene Ontology Term
	Bgd count	Number of genes with this term in the background
	Result count	Number of genes with this term in the result
	Result gene list	List of the transcripts present in the result
	Pct of bgd	Percent of the genes in the background with this term, the percent that is present in the result
	Fold enrichment	The percent of genes with this term in the result divided by the percent of genes with this term in the background
	Odds ratio	Odds ratio statistics from the Fisher's exact test
	P-value	P-value from Fisher's exact test
	Benjamini	Benjamini-Hochberg false discovery rate (FDR)
	Bonferroni	Bonferroni adjusted p-value

## Sheet: Downregulated AxeAma
Biological Process
ID	Name	Bgd count	Result count	Result gene list	Pct of bgd	Fold enrichment	Odds ratio	P-value	Benjamini	Bonferroni
GO:0048878	chemical homeostasis	17	6	LINF_100013850,LINF_100013900,LINF_210007900,LINF_280026600,LINF_310018700,LINF_340005600,	35.3	12.59	19.75	4.16493e-06	0.00182007	0.00182007
GO:0006468	protein phosphorylation	205	18	LINF_100011600,LINF_190006600,LINF_190008500,LINF_280026600,LINF_290029200,LINF_300011100,LINF_310025700,LINF_320007600,LINF_330026700,LINF_330028600,LINF_340027100,LINF_350028500,LINF_350045100,LINF_360014300,LINF_360014800,LINF_360021400,LINF_360051800,LINF_360054800,	8.8	3.13	3.7	1.28394e-05	0.00269964	0.00561082
GO:0016310	phosphorylation	231	19	LINF_100011600,LINF_190006600,LINF_190008500,LINF_210007900,LINF_280026600,LINF_290029200,LINF_300011100,LINF_310025700,LINF_320007600,LINF_330026700,LINF_330028600,LINF_340027100,LINF_350028500,LINF_350045100,LINF_360014300,LINF_360014800,LINF_360021400,LINF_360051800,LINF_360054800,	8.2	2.94	3.45	1.8533e-05	0.00269964	0.00809892
GO:0042592	homeostatic process	26	6	LINF_100013850,LINF_100013900,LINF_210007900,LINF_280026600,LINF_310018700,LINF_340005600,	23.1	8.23	10.84	6.29126e-05	0.0068732	0.0274928
GO:0055080	cation homeostasis	13	4	LINF_100013850,LINF_100013900,LINF_310018700,LINF_340005600,	30.8	10.98	15.85	0.000346607	0.0141975	0.151467
GO:0050801	ion homeostasis	14	4	LINF_100013850,LINF_100013900,LINF_310018700,LINF_340005600,	28.6	10.2	14.26	0.000474755	0.0141975	0.207468
GO:0034765	regulation of ion transmembrane transport	2	2	LINF_100013850,LINF_100013900,	100	35.68	inf	0.000779725	0.0141975	0.34074
GO:0035524	proline transmembrane transport	2	2	LINF_100013850,LINF_100013900,	100	35.68	inf	0.000779725	0.0141975	0.34074
GO:0015893	drug transport	2	2	LINF_100013850,LINF_100013900,	100	35.68	inf	0.000779725	0.0141975	0.34074
GO:0043269	regulation of ion transport	2	2	LINF_100013850,LINF_100013900,	100	35.68	inf	0.000779725	0.0141975	0.34074
GO:0044070	regulation of anion transport	2	2	LINF_100013850,LINF_100013900,	100	35.68	inf	0.000779725	0.0141975	0.34074
GO:0010958	regulation of amino acid import across plasma membrane	2	2	LINF_100013850,LINF_100013900,	100	35.68	inf	0.000779725	0.0141975	0.34074
GO:0051952	regulation of amine transport	2	2	LINF_100013850,LINF_100013900,	100	35.68	inf	0.000779725	0.0141975	0.34074
GO:0051955	regulation of amino acid transport	2	2	LINF_100013850,LINF_100013900,	100	35.68	inf	0.000779725	0.0141975	0.34074
GO:0034762	regulation of transmembrane transport	2	2	LINF_100013850,LINF_100013900,	100	35.68	inf	0.000779725	0.0141975	0.34074
GO:0070881	regulation of proline transport	2	2	LINF_100013850,LINF_100013900,	100	35.68	inf	0.000779725	0.0141975	0.34074
GO:0032890	regulation of organic acid transport	2	2	LINF_100013850,LINF_100013900,	100	35.68	inf	0.000779725	0.0141975	0.34074
GO:1903959	regulation of anion transmembrane transport	2	2	LINF_100013850,LINF_100013900,	100	35.68	inf	0.000779725	0.0141975	0.34074
GO:0002036	regulation of L-glutamate import across plasma membrane	2	2	LINF_100013850,LINF_100013900,	100	35.68	inf	0.000779725	0.0141975	0.34074
GO:1903789	regulation of amino acid transmembrane transport	2	2	LINF_100013850,LINF_100013900,	100	35.68	inf	0.000779725	0.0141975	0.34074
GO:0003333	amino acid transmembrane transport	2	2	LINF_100013850,LINF_100013900,	100	35.68	inf	0.000779725	0.0141975	0.34074
GO:0090465	arginine homeostasis	2	2	LINF_100013850,LINF_100013900,	100	35.68	inf	0.000779725	0.0141975	0.34074
GO:0090461	glutamate homeostasis	2	2	LINF_100013850,LINF_100013900,	100	35.68	inf	0.000779725	0.0141975	0.34074
GO:0080144	amino acid homeostasis	2	2	LINF_100013850,LINF_100013900,	100	35.68	inf	0.000779725	0.0141975	0.34074
GO:0065008	regulation of biological quality	56	7	LINF_100013850,LINF_100013900,LINF_210007900,LINF_280026600,LINF_310018700,LINF_320017100,LINF_340005600,	12.5	4.46	5.17	0.000857002	0.0145328	0.37451
GO:0055085	transmembrane transport	192	14	LINF_020009800,LINF_100013850,LINF_100013900,LINF_150015400,LINF_150019900,LINF_240008300,LINF_240008400,LINF_270016000,LINF_270016100,LINF_290021500,LINF_310018700,LINF_320014800,LINF_320038400,LINF_360026000,	7.3	2.6	2.93	0.000864652	0.0145328	0.377853
GO:1901264	carbohydrate derivative transport	17	4	LINF_150019900,LINF_240008300,LINF_240008400,LINF_360026000,	23.5	8.4	10.97	0.00105724	0.0169712	0.462016
GO:0071900	regulation of protein serine/threonine kinase activity	8	3	LINF_240024900,LINF_320013700,LINF_360014300,	37.5	13.38	21.26	0.0010874	0.0169712	0.475195
GO:0045859	regulation of protein kinase activity	9	3	LINF_240024900,LINF_320013700,LINF_360014300,	33.3	11.89	17.71	0.00159777	0.0240767	0.698224
GO:0006796	phosphate-containing compound metabolic process	404	22	LINF_100011600,LINF_170007400,LINF_190006600,LINF_190008500,LINF_210007900,LINF_280005800,LINF_280026600,LINF_290029200,LINF_300011100,LINF_310025700,LINF_320007600,LINF_330026700,LINF_330028600,LINF_340027100,LINF_340030800,LINF_350028500,LINF_350045100,LINF_360014300,LINF_360014800,LINF_360021400,LINF_360051800,LINF_360054800,	5.4	1.94	2.19	0.00170617	0.0248532	0.745597
GO:0050790	regulation of catalytic activity	20	4	LINF_240024900,LINF_280005800,LINF_320013700,LINF_360014300,	20	7.14	8.9	0.00201616	0.0264051	0.881064
GO:0006793	phosphorus metabolic process	410	22	LINF_100011600,LINF_170007400,LINF_190006600,LINF_190008500,LINF_210007900,LINF_280005800,LINF_280026600,LINF_290029200,LINF_300011100,LINF_310025700,LINF_320007600,LINF_330026700,LINF_330028600,LINF_340027100,LINF_340030800,LINF_350028500,LINF_350045100,LINF_360014300,LINF_360014800,LINF_360021400,LINF_360051800,LINF_360054800,	5.4	1.91	2.15	0.00206123	0.0264051	0.900759
GO:0043549	regulation of kinase activity	10	3	LINF_240024900,LINF_320013700,LINF_360014300,	30	10.71	15.18	0.00223593	0.0264051	0.977102
GO:0001932	regulation of protein phosphorylation	10	3	LINF_240024900,LINF_320013700,LINF_360014300,	30	10.71	15.18	0.00223593	0.0264051	0.977102
GO:0055081	anion homeostasis	3	2	LINF_100013850,LINF_100013900,	66.7	23.79	70.39	0.0022961	0.0264051	1
GO:0072334	UDP-galactose transmembrane transport	3	2	LINF_240008300,LINF_240008400,	66.7	23.79	70.39	0.0022961	0.0264051	1
GO:0006971	hypotonic response	3	2	LINF_100013850,LINF_100013900,	66.7	23.79	70.39	0.0022961	0.0264051	1
GO:0006865	amino acid transport	3	2	LINF_100013850,LINF_100013900,	66.7	23.79	70.39	0.0022961	0.0264051	1
GO:0065009	regulation of molecular function	21	4	LINF_240024900,LINF_280005800,LINF_320013700,LINF_360014300,	19	6.8	8.38	0.00243701	0.027307	1
GO:0006464	cellular protein modification process	394	21	LINF_100011600,LINF_110017100,LINF_190006600,LINF_190008500,LINF_280026600,LINF_290015200,LINF_290029200,LINF_300011100,LINF_310025700,LINF_320007600,LINF_330026700,LINF_330028600,LINF_340027100,LINF_340030800,LINF_350028500,LINF_350045100,LINF_360014300,LINF_360014800,LINF_360021400,LINF_360051800,LINF_360054800,	5.3	1.9	2.13	0.00284841	0.0303598	1
GO:0036211	protein modification process	394	21	LINF_100011600,LINF_110017100,LINF_190006600,LINF_190008500,LINF_280026600,LINF_290015200,LINF_290029200,LINF_300011100,LINF_310025700,LINF_320007600,LINF_330026700,LINF_330028600,LINF_340027100,LINF_340030800,LINF_350028500,LINF_350045100,LINF_360014300,LINF_360014800,LINF_360021400,LINF_360051800,LINF_360054800,	5.3	1.9	2.13	0.00284841	0.0303598	1
GO:0042325	regulation of phosphorylation	11	3	LINF_240024900,LINF_320013700,LINF_360014300,	27.3	9.73	13.28	0.00301173	0.0306076	1
GO:0098656	anion transmembrane transport	11	3	LINF_020009800,LINF_240008300,LINF_240008400,	27.3	9.73	13.28	0.00301173	0.0306076	1
GO:0009628	response to abiotic stimulus	23	4	LINF_100013850,LINF_100013900,LINF_170015800,LINF_280005800,	17.4	6.21	7.49	0.00345245	0.0342891	1
GO:0015931	nucleobase-containing compound transport	24	4	LINF_150019900,LINF_240008300,LINF_240008400,LINF_360026000,	16.7	5.95	7.12	0.00405409	0.0393697	1
GO:0046777	protein autophosphorylation	4	2	LINF_280026600,LINF_360014300,	50	17.84	35.19	0.00450782	0.0402024	1
GO:1903825	organic acid transmembrane transport	4	2	LINF_100013850,LINF_100013900,	50	17.84	35.19	0.00450782	0.0402024	1
GO:0051049	regulation of transport	4	2	LINF_100013850,LINF_100013900,	50	17.84	35.19	0.00450782	0.0402024	1
GO:1905039	carboxylic acid transmembrane transport	4	2	LINF_100013850,LINF_100013900,	50	17.84	35.19	0.00450782	0.0402024	1
GO:0051338	regulation of transferase activity	13	3	LINF_240024900,LINF_320013700,LINF_360014300,	23.1	8.23	10.62	0.00501007	0.043788	1
GO:0030148	sphingolipid biosynthetic process	5	2	LINF_260021900,LINF_260022000,	40	14.27	23.45	0.00737528	0.0596851	1
GO:0006665	sphingolipid metabolic process	5	2	LINF_260021900,LINF_260022000,	40	14.27	23.45	0.00737528	0.0596851	1
GO:0006970	response to osmotic stress	5	2	LINF_100013850,LINF_100013900,	40	14.27	23.45	0.00737528	0.0596851	1
GO:0090481	pyrimidine nucleotide-sugar transmembrane transport	5	2	LINF_240008300,LINF_240008400,	40	14.27	23.45	0.00737528	0.0596851	1
GO:0005975	carbohydrate metabolic process	83	7	LINF_040008300,LINF_210007900,LINF_230017200,LINF_330032000,LINF_350014400,LINF_350042200,LINF_360007800,	8.4	3.01	3.31	0.00820432	0.0651871	1
GO:0051174	regulation of phosphorus metabolic process	16	3	LINF_240024900,LINF_320013700,LINF_360014300,	18.8	6.69	8.16	0.00922515	0.0687834	1
GO:0031399	regulation of protein modification process	16	3	LINF_240024900,LINF_320013700,LINF_360014300,	18.8	6.69	8.16	0.00922515	0.0687834	1
GO:0019220	regulation of phosphate metabolic process	16	3	LINF_240024900,LINF_320013700,LINF_360014300,	18.8	6.69	8.16	0.00922515	0.0687834	1
GO:0043174	nucleoside salvage	6	2	LINF_340043400,LINF_360026000,	33.3	11.89	17.59	0.0108605	0.0687834	1
GO:0015780	nucleotide-sugar transmembrane transport	6	2	LINF_240008300,LINF_240008400,	33.3	11.89	17.59	0.0108605	0.0687834	1
GO:0042455	ribonucleoside biosynthetic process	6	2	LINF_340043400,LINF_360026000,	33.3	11.89	17.59	0.0108605	0.0687834	1
GO:0042451	purine nucleoside biosynthetic process	6	2	LINF_340043400,LINF_360026000,	33.3	11.89	17.59	0.0108605	0.0687834	1
GO:0042278	purine nucleoside metabolic process	6	2	LINF_340043400,LINF_360026000,	33.3	11.89	17.59	0.0108605	0.0687834	1
GO:0046129	purine ribonucleoside biosynthetic process	6	2	LINF_340043400,LINF_360026000,	33.3	11.89	17.59	0.0108605	0.0687834	1
GO:0034404	nucleobase-containing small molecule biosynthetic process	6	2	LINF_340043400,LINF_360026000,	33.3	11.89	17.59	0.0108605	0.0687834	1
GO:0009119	ribonucleoside metabolic process	6	2	LINF_340043400,LINF_360026000,	33.3	11.89	17.59	0.0108605	0.0687834	1
GO:1901659	glycosyl compound biosynthetic process	6	2	LINF_340043400,LINF_360026000,	33.3	11.89	17.59	0.0108605	0.0687834	1
GO:0006166	purine ribonucleoside salvage	6	2	LINF_340043400,LINF_360026000,	33.3	11.89	17.59	0.0108605	0.0687834	1
GO:0009163	nucleoside biosynthetic process	6	2	LINF_340043400,LINF_360026000,	33.3	11.89	17.59	0.0108605	0.0687834	1
GO:0006979	response to oxidative stress	18	3	LINF_170015800,LINF_280005800,LINF_340005600,	16.7	5.95	7.07	0.0129045	0.080561	1
GO:0034220	ion transmembrane transport	52	5	LINF_020009800,LINF_240008300,LINF_240008400,LINF_310018700,LINF_320014800,	9.6	3.43	3.79	0.0145206	0.0825721	1
GO:0065007	biological regulation	263	14	LINF_100013850,LINF_100013900,LINF_150023000,LINF_170007400,LINF_210007900,LINF_240024900,LINF_280005800,LINF_280026600,LINF_310018700,LINF_320013700,LINF_320015100,LINF_320017100,LINF_340005600,LINF_360014300,	5.3	1.9	2.06	0.0147315	0.0825721	1
GO:0015858	nucleoside transport	7	2	LINF_150019900,LINF_360026000,	28.6	10.2	14.07	0.0149272	0.0825721	1
GO:0055074	calcium ion homeostasis	7	2	LINF_310018700,LINF_340005600,	28.6	10.2	14.07	0.0149272	0.0825721	1
GO:0000079	regulation of cyclin-dependent protein serine/threonine kinase activity	7	2	LINF_240024900,LINF_320013700,	28.6	10.2	14.07	0.0149272	0.0825721	1
GO:1904029	regulation of cyclin-dependent protein kinase activity	7	2	LINF_240024900,LINF_320013700,	28.6	10.2	14.07	0.0149272	0.0825721	1
GO:0032879	regulation of localization	7	2	LINF_100013850,LINF_100013900,	28.6	10.2	14.07	0.0149272	0.0825721	1
GO:1901642	nucleoside transmembrane transport	7	2	LINF_150019900,LINF_360026000,	28.6	10.2	14.07	0.0149272	0.0825721	1
GO:0070887	cellular response to chemical stimulus	7	2	LINF_170015800,LINF_340011100,	28.6	10.2	14.07	0.0149272	0.0825721	1
GO:0044281	small molecule metabolic process	266	14	LINF_140012600,LINF_170007400,LINF_210007900,LINF_210013900,LINF_280005800,LINF_310038200,LINF_320033300,LINF_330032000,LINF_330032400,LINF_340039400,LINF_340043400,LINF_350012900,LINF_360007800,LINF_360026000,	5.3	1.88	2.03	0.0161349	0.0881369	1
GO:0009187	cyclic nucleotide metabolic process	8	2	LINF_170007400,LINF_280005800,	25	8.92	11.72	0.0195405	0.0920785	1
GO:0009190	cyclic nucleotide biosynthetic process	8	2	LINF_170007400,LINF_280005800,	25	8.92	11.72	0.0195405	0.0920785	1
GO:0043412	macromolecule modification	472	21	LINF_100011600,LINF_110017100,LINF_190006600,LINF_190008500,LINF_280026600,LINF_290015200,LINF_290029200,LINF_300011100,LINF_310025700,LINF_320007600,LINF_330026700,LINF_330028600,LINF_340027100,LINF_340030800,LINF_350028500,LINF_350045100,LINF_360014300,LINF_360014800,LINF_360021400,LINF_360051800,LINF_360054800,	4.4	1.59	1.73	0.021163	0.0920785	1
GO:0072507	divalent inorganic cation homeostasis	9	2	LINF_310018700,LINF_340005600,	22.2	7.93	10.04	0.024667	0.0920785	1
GO:0052652	cyclic purine nucleotide metabolic process	1	1	LINF_280005800,	100	35.68	inf	0.0280239	0.0920785	1
GO:0001666	response to hypoxia	1	1	LINF_280005800,	100	35.68	inf	0.0280239	0.0920785	1
GO:0001934	positive regulation of protein phosphorylation	1	1	LINF_360014300,	100	35.68	inf	0.0280239	0.0920785	1
GO:0055067	monovalent inorganic cation homeostasis	1	1	LINF_310018700,	100	35.68	inf	0.0280239	0.0920785	1
GO:0003032	detection of oxygen	1	1	LINF_280005800,	100	35.68	inf	0.0280239	0.0920785	1
GO:0005997	xylulose metabolic process	1	1	LINF_360007800,	100	35.68	inf	0.0280239	0.0920785	1
GO:0006800	obsolete oxygen and reactive oxygen species metabolic process	1	1	LINF_340005600,	100	35.68	inf	0.0280239	0.0920785	1
GO:0006171	cAMP biosynthetic process	1	1	LINF_280005800,	100	35.68	inf	0.0280239	0.0920785	1
GO:0060548	negative regulation of cell death	1	1	LINF_340005600,	100	35.68	inf	0.0280239	0.0920785	1
GO:0006431	methionyl-tRNA aminoacylation	1	1	LINF_210013900,	100	35.68	inf	0.0280239	0.0920785	1
GO:0006885	regulation of pH	1	1	LINF_310018700,	100	35.68	inf	0.0280239	0.0920785	1
GO:0070482	response to oxygen levels	1	1	LINF_280005800,	100	35.68	inf	0.0280239	0.0920785	1
GO:0070483	detection of hypoxia	1	1	LINF_280005800,	100	35.68	inf	0.0280239	0.0920785	1
GO:0070813	hydrogen sulfide metabolic process	1	1	LINF_320033300,	100	35.68	inf	0.0280239	0.0920785	1
GO:0070814	hydrogen sulfide biosynthetic process	1	1	LINF_320033300,	100	35.68	inf	0.0280239	0.0920785	1
GO:0071902	positive regulation of protein serine/threonine kinase activity	1	1	LINF_360014300,	100	35.68	inf	0.0280239	0.0920785	1
GO:0009093	cysteine catabolic process	1	1	LINF_320033300,	100	35.68	inf	0.0280239	0.0920785	1
GO:0055088	lipid homeostasis	1	1	LINF_280026600,	100	35.68	inf	0.0280239	0.0920785	1
GO:0030322	stabilization of membrane potential	1	1	LINF_340005600,	100	35.68	inf	0.0280239	0.0920785	1
GO:0051452	intracellular pH reduction	1	1	LINF_310018700,	100	35.68	inf	0.0280239	0.0920785	1
GO:0043067	regulation of programmed cell death	1	1	LINF_340005600,	100	35.68	inf	0.0280239	0.0920785	1
GO:0043066	negative regulation of apoptotic process	1	1	LINF_340005600,	100	35.68	inf	0.0280239	0.0920785	1
GO:0042981	regulation of apoptotic process	1	1	LINF_340005600,	100	35.68	inf	0.0280239	0.0920785	1
GO:0042391	regulation of membrane potential	1	1	LINF_340005600,	100	35.68	inf	0.0280239	0.0920785	1
GO:0016458	obsolete gene silencing	1	1	LINF_320015100,	100	35.68	inf	0.0280239	0.0920785	1
GO:0036293	response to decreased oxygen levels	1	1	LINF_280005800,	100	35.68	inf	0.0280239	0.0920785	1
GO:0043069	negative regulation of programmed cell death	1	1	LINF_340005600,	100	35.68	inf	0.0280239	0.0920785	1
GO:0018158	protein oxidation	1	1	LINF_290015200,	100	35.68	inf	0.0280239	0.0920785	1
GO:0018198	peptidyl-cysteine modification	1	1	LINF_290015200,	100	35.68	inf	0.0280239	0.0920785	1
GO:0034389	lipid droplet organization	1	1	LINF_280026600,	100	35.68	inf	0.0280239	0.0920785	1
GO:0030004	cellular monovalent inorganic cation homeostasis	1	1	LINF_310018700,	100	35.68	inf	0.0280239	0.0920785	1
GO:0031279	regulation of cyclase activity	1	1	LINF_280005800,	100	35.68	inf	0.0280239	0.0920785	1
GO:0031047	gene silencing by RNA	1	1	LINF_320015100,	100	35.68	inf	0.0280239	0.0920785	1
GO:0030641	regulation of cellular pH	1	1	LINF_310018700,	100	35.68	inf	0.0280239	0.0920785	1
GO:0018171	peptidyl-cysteine oxidation	1	1	LINF_290015200,	100	35.68	inf	0.0280239	0.0920785	1
GO:0051453	regulation of intracellular pH	1	1	LINF_310018700,	100	35.68	inf	0.0280239	0.0920785	1
GO:0010039	response to iron ion	1	1	LINF_290015200,	100	35.68	inf	0.0280239	0.0920785	1
GO:0043406	positive regulation of MAP kinase activity	1	1	LINF_360014300,	100	35.68	inf	0.0280239	0.0920785	1
GO:0051339	regulation of lyase activity	1	1	LINF_280005800,	100	35.68	inf	0.0280239	0.0920785	1
GO:0009593	detection of chemical stimulus	1	1	LINF_280005800,	100	35.68	inf	0.0280239	0.0920785	1
GO:0010040	response to iron(II) ion	1	1	LINF_290015200,	100	35.68	inf	0.0280239	0.0920785	1
GO:0010941	regulation of cell death	1	1	LINF_340005600,	100	35.68	inf	0.0280239	0.0920785	1
GO:0043405	regulation of MAP kinase activity	1	1	LINF_360014300,	100	35.68	inf	0.0280239	0.0920785	1
GO:0045860	positive regulation of protein kinase activity	1	1	LINF_360014300,	100	35.68	inf	0.0280239	0.0920785	1
GO:0046058	cAMP metabolic process	1	1	LINF_280005800,	100	35.68	inf	0.0280239	0.0920785	1
GO:0045851	pH reduction	1	1	LINF_310018700,	100	35.68	inf	0.0280239	0.0920785	1
GO:0045761	regulation of adenylate cyclase activity	1	1	LINF_280005800,	100	35.68	inf	0.0280239	0.0920785	1
GO:0043410	positive regulation of MAPK cascade	1	1	LINF_360014300,	100	35.68	inf	0.0280239	0.0920785	1
GO:0043408	regulation of MAPK cascade	1	1	LINF_360014300,	100	35.68	inf	0.0280239	0.0920785	1
GO:0046128	purine ribonucleoside metabolic process	10	2	LINF_340043400,LINF_360026000,	20	7.14	8.79	0.0302747	0.0980005	1
GO:0015849	organic acid transport	10	2	LINF_100013850,LINF_100013900,	20	7.14	8.79	0.0302747	0.0980005	1
GO:0042221	response to chemical	26	3	LINF_170015800,LINF_280005800,LINF_290015200,	11.5	4.12	4.6	0.0349608	0.111517	1
GO:0006820	anion transport	26	3	LINF_020009800,LINF_240008300,LINF_240008400,	11.5	4.12	4.6	0.0349608	0.111517	1
GO:0055065	metal ion homeostasis	11	2	LINF_310018700,LINF_340005600,	18.2	6.49	7.81	0.0363332	0.115055	1
GO:0055082	cellular chemical homeostasis	12	2	LINF_210007900,LINF_310018700,	16.7	5.95	7.03	0.0428131	0.133638	1
GO:0098771	inorganic ion homeostasis	12	2	LINF_310018700,LINF_340005600,	16.7	5.95	7.03	0.0428131	0.133638	1
GO:0015711	organic anion transport	13	2	LINF_240008300,LINF_240008400,	15.4	5.49	6.39	0.0496863	0.1519	1
Cellular component
ID	Name	Bgd count	Result count	Result gene list	Pct of bgd	Fold enrichment	Odds ratio	P-value	Benjamini	Bonferroni
GO:0031224	intrinsic component of membrane	254	21	LINF_020009800,LINF_100013850,LINF_100013900,LINF_110017100,LINF_140012600,LINF_150015400,LINF_150019900,LINF_190014400,LINF_240008300,LINF_240008400,LINF_260021900,LINF_260022000,LINF_270016000,LINF_270016100,LINF_280026600,LINF_310038200,LINF_320025500,LINF_320038400,LINF_340005600,LINF_350025900,LINF_360026000,	8.3	2.95	3.51	5.88447e-06	0.00067083	0.00067083
GO:0016021	integral component of membrane	252	20	LINF_020009800,LINF_100013850,LINF_100013900,LINF_110017100,LINF_140012600,LINF_150015400,LINF_150019900,LINF_190014400,LINF_240008300,LINF_240008400,LINF_260021900,LINF_260022000,LINF_270016000,LINF_270016100,LINF_280026600,LINF_310038200,LINF_320025500,LINF_320038400,LINF_350025900,LINF_360026000,	7.9	2.83	3.33	1.85634e-05	0.00105811	0.00211622
GO:0016020	membrane	549	27	LINF_020009800,LINF_100013850,LINF_100013900,LINF_110017100,LINF_140012600,LINF_150015400,LINF_150019900,LINF_190010200,LINF_190014400,LINF_240008300,LINF_240008400,LINF_260021900,LINF_260022000,LINF_270016000,LINF_270016100,LINF_280026600,LINF_310018700,LINF_310038200,LINF_320014800,LINF_320025500,LINF_320035800,LINF_320038400,LINF_340005600,LINF_340011100,LINF_340038800,LINF_350025900,LINF_3600…	4.9	1.75	1.99	0.00224543	0.0853265	0.25598
GO:0000139	Golgi membrane	12	3	LINF_240008300,LINF_240008400,LINF_310018700,	25	8.92	11.8	0.00393389	0.112116	0.448463
GO:0098573	intrinsic component of mitochondrial membrane	6	2	LINF_020009800,LINF_340005600,	33.3	11.89	17.59	0.0108605	0.199091	1
GO:0098588	bounding membrane of organelle	112	8	LINF_020009800,LINF_190010200,LINF_240008300,LINF_240008400,LINF_310018700,LINF_310038200,LINF_320014800,LINF_340038800,	7.1	2.55	2.77	0.0127326	0.199091	1
GO:0005886	plasma membrane	51	5	LINF_100013850,LINF_100013900,LINF_190010200,LINF_340011100,LINF_360026000,	9.8	3.5	3.88	0.0134186	0.199091	1
GO:0071944	cell periphery	71	6	LINF_050008800,LINF_100013850,LINF_100013900,LINF_190010200,LINF_340011100,LINF_360026000,	8.5	3.02	3.3	0.0139713	0.199091	1
GO:0005871	kinesin complex	1	1	LINF_230013200,	100	35.68	inf	0.0280239	0.29043	1
GO:0016442	RISC complex	1	1	LINF_320015100,	100	35.68	inf	0.0280239	0.29043	1
GO:0031332	RNAi effector complex	1	1	LINF_320015100,	100	35.68	inf	0.0280239	0.29043	1
Molecular function
ID	Name	Bgd count	Result count	Result gene list	Pct of bgd	Fold enrichment	Odds ratio	P-value	Benjamini	Bonferroni
GO:0016773	phosphotransferase activity, alcohol group as acceptor	257	21	LINF_100011600,LINF_190006600,LINF_190008500,LINF_210007900,LINF_280026600,LINF_290029200,LINF_300011100,LINF_310025700,LINF_320007600,LINF_330026700,LINF_330028600,LINF_340027100,LINF_340043400,LINF_350028500,LINF_350045100,LINF_360007800,LINF_360014300,LINF_360014800,LINF_360021400,LINF_360051800,LINF_360054800,	8.2	2.92	3.47	7.08459e-06	0.00136154	0.00161529
GO:0016301	kinase activity	290	22	LINF_100011600,LINF_190006600,LINF_190008500,LINF_210007900,LINF_210020600,LINF_280026600,LINF_290029200,LINF_300011100,LINF_310025700,LINF_320007600,LINF_330026700,LINF_330028600,LINF_340027100,LINF_340043400,LINF_350028500,LINF_350045100,LINF_360007800,LINF_360014300,LINF_360014800,LINF_360021400,LINF_360051800,LINF_360054800,	7.6	2.71	3.2	1.39139e-05	0.00136154	0.00317238
GO:0004672	protein kinase activity	210	18	LINF_100011600,LINF_190006600,LINF_190008500,LINF_280026600,LINF_290029200,LINF_300011100,LINF_310025700,LINF_320007600,LINF_330026700,LINF_330028600,LINF_340027100,LINF_350028500,LINF_350045100,LINF_360014300,LINF_360014800,LINF_360021400,LINF_360051800,LINF_360054800,	8.6	3.06	3.6	1.7915e-05	0.00136154	0.00408463
GO:1901505	carbohydrate derivative transmembrane transporter activity	18	5	LINF_150019900,LINF_240008300,LINF_240008400,LINF_340037800,LINF_360026000,	27.8	9.91	13.81	0.000102548	0.00467619	0.023381
GO:0015932	nucleobase-containing compound transmembrane transporter activity	18	5	LINF_150019900,LINF_240008300,LINF_240008400,LINF_340037800,LINF_360026000,	27.8	9.91	13.81	0.000102548	0.00467619	0.023381
GO:0016772	transferase activity, transferring phosphorus-containing groups	369	23	LINF_100011600,LINF_190006600,LINF_190008500,LINF_210007900,LINF_210020600,LINF_280026600,LINF_290029200,LINF_300011100,LINF_310025700,LINF_320007600,LINF_320035800,LINF_330026700,LINF_330028600,LINF_340027100,LINF_340043400,LINF_350028500,LINF_350045100,LINF_360007800,LINF_360014300,LINF_360014800,LINF_360021400,LINF_360051800,LINF_360054800,	6.2	2.22	2.57	0.000193849	0.00736625	0.0441975
GO:0022857	transmembrane transporter activity	207	15	LINF_020009800,LINF_100013850,LINF_100013900,LINF_150015400,LINF_150019900,LINF_240008300,LINF_240008400,LINF_270016000,LINF_270016100,LINF_290021500,LINF_310018700,LINF_320014800,LINF_320038400,LINF_340037800,LINF_360026000,	7.2	2.59	2.92	0.000600368	0.015389	0.136884
GO:0005338	nucleotide-sugar transmembrane transporter activity	7	3	LINF_240008300,LINF_240008400,LINF_340037800,	42.9	15.29	26.58	0.000693825	0.015389	0.158192
GO:0015193	L-proline transmembrane transporter activity	2	2	LINF_100013850,LINF_100013900,	100	35.68	inf	0.000779725	0.015389	0.177777
GO:0015175	neutral amino acid transmembrane transporter activity	2	2	LINF_100013850,LINF_100013900,	100	35.68	inf	0.000779725	0.015389	0.177777
GO:0022858	alanine transmembrane transporter activity	2	2	LINF_100013850,LINF_100013900,	100	35.68	inf	0.000779725	0.015389	0.177777
GO:0005215	transporter activity	213	15	LINF_020009800,LINF_100013850,LINF_100013900,LINF_150015400,LINF_150019900,LINF_240008300,LINF_240008400,LINF_270016000,LINF_270016100,LINF_290021500,LINF_310018700,LINF_320014800,LINF_320038400,LINF_340037800,LINF_360026000,	7	2.51	2.83	0.000809948	0.015389	0.184668
GO:0019901	protein kinase binding	8	3	LINF_240024900,LINF_320013700,LINF_360014300,	37.5	13.38	21.26	0.0010874	0.0190714	0.247928
GO:0016740	transferase activity	640	31	LINF_080015700,LINF_100011600,LINF_110017100,LINF_140012600,LINF_190006600,LINF_190008500,LINF_210007900,LINF_210020600,LINF_280026600,LINF_290029200,LINF_300011100,LINF_310025700,LINF_310038200,LINF_320007600,LINF_320025500,LINF_320035800,LINF_330026700,LINF_330028600,LINF_330032400,LINF_340027100,LINF_340043400,LINF_350012900,LINF_350028500,LINF_350045100,LINF_360007800,LINF_360014300,LINF_3600…	4.8	1.73	1.99	0.00128098	0.0208618	0.292065
GO:0019900	kinase binding	9	3	LINF_240024900,LINF_320013700,LINF_360014300,	33.3	11.89	17.71	0.00159777	0.024286	0.364291
GO:0016857	racemase and epimerase activity, acting on carbohydrates and derivatives	3	2	LINF_330032000,LINF_350042200,	66.7	23.79	70.39	0.0022961	0.0290839	0.523511
GO:0042284	sphingolipid delta-4 desaturase activity	3	2	LINF_260021900,LINF_260022000,	66.7	23.79	70.39	0.0022961	0.0290839	0.523511
GO:0005459	UDP-galactose transmembrane transporter activity	3	2	LINF_240008300,LINF_240008400,	66.7	23.79	70.39	0.0022961	0.0290839	0.523511
GO:1901681	sulfur compound binding	11	3	LINF_170012700,LINF_340032000,LINF_340039400,	27.3	9.73	13.28	0.00301173	0.0361408	0.686675
GO:0008198	ferrous iron binding	4	2	LINF_290007500,LINF_290015200,	50	17.84	35.19	0.00450782	0.050376	1
GO:0003674	molecular function	3519	112	LINF_020009800,LINF_040008300,LINF_050008800,LINF_080015700,LINF_090005900,LINF_100011600,LINF_100013850,LINF_100013900,LINF_110017100,LINF_130021200,LINF_130022000,LINF_140012600,LINF_150015400,LINF_150019900,LINF_150023000,LINF_170008600,LINF_170012700,LINF_180006700,LINF_180006800,LINF_180010900,LINF_180018700,LINF_190006600,LINF_190008500,LINF_190020700,LINF_200009800,LINF_200017100,LINF_2100…	3.2	1.14	1.79	0.00463989	0.050376	1
GO:0032559	adenyl ribonucleotide binding	649	29	LINF_100011600,LINF_130022000,LINF_150015400,LINF_170012700,LINF_190006600,LINF_190008500,LINF_210007900,LINF_210013900,LINF_210020600,LINF_230013200,LINF_270016000,LINF_270016100,LINF_280026600,LINF_290029200,LINF_300011100,LINF_310025700,LINF_320007600,LINF_320038400,LINF_330026700,LINF_330028600,LINF_340027100,LINF_340032000,LINF_350028500,LINF_350045100,LINF_360014300,LINF_360014800,LINF_3600…	4.5	1.59	1.79	0.00626686	0.054244	1
GO:0030554	adenyl nucleotide binding	651	29	LINF_100011600,LINF_130022000,LINF_150015400,LINF_170012700,LINF_190006600,LINF_190008500,LINF_210007900,LINF_210013900,LINF_210020600,LINF_230013200,LINF_270016000,LINF_270016100,LINF_280026600,LINF_290029200,LINF_300011100,LINF_310025700,LINF_320007600,LINF_320038400,LINF_330026700,LINF_330028600,LINF_340027100,LINF_340032000,LINF_350028500,LINF_350045100,LINF_360014300,LINF_360014800,LINF_3600…	4.5	1.59	1.78	0.00654454	0.054244	1
GO:0043167	ion binding	1143	45	LINF_080015700,LINF_100011600,LINF_130022000,LINF_150015400,LINF_180018700,LINF_190006600,LINF_190008500,LINF_210007900,LINF_210013900,LINF_210020600,LINF_220013400,LINF_230013200,LINF_240019300,LINF_270016000,LINF_270016100,LINF_280019900,LINF_280026600,LINF_290007500,LINF_290015200,LINF_290029200,LINF_300011100,LINF_300039400,LINF_310025700,LINF_320007600,LINF_320026400,LINF_320033300,LINF_3200…	3.9	1.4	1.63	0.00660577	0.054244	1
GO:0005342	organic acid transmembrane transporter activity	5	2	LINF_100013850,LINF_100013900,	40	14.27	23.45	0.00737528	0.054244	1
GO:0016854	racemase and epimerase activity	5	2	LINF_330032000,LINF_350042200,	40	14.27	23.45	0.00737528	0.054244	1
GO:0016717	oxidoreductase activity, acting on paired donors, with oxidation of a pair of donors resulting in the reduction of molecular oxygen to two molecules of water	5	2	LINF_260021900,LINF_260022000,	40	14.27	23.45	0.00737528	0.054244	1
GO:0046943	carboxylic acid transmembrane transporter activity	5	2	LINF_100013850,LINF_100013900,	40	14.27	23.45	0.00737528	0.054244	1
GO:0015165	pyrimidine nucleotide-sugar transmembrane transporter activity	5	2	LINF_240008300,LINF_240008400,	40	14.27	23.45	0.00737528	0.054244	1
GO:0015171	amino acid transmembrane transporter activity	5	2	LINF_100013850,LINF_100013900,	40	14.27	23.45	0.00737528	0.054244	1
GO:0015179	L-amino acid transmembrane transporter activity	5	2	LINF_100013850,LINF_100013900,	40	14.27	23.45	0.00737528	0.054244	1
GO:0120227	acyl-CoA binding	6	2	LINF_170012700,LINF_340032000,	33.3	11.89	17.59	0.0108605	0.069511	1
GO:1901567	fatty acid derivative binding	6	2	LINF_170012700,LINF_340032000,	33.3	11.89	17.59	0.0108605	0.069511	1
GO:0042910	xenobiotic transmembrane transporter activity	6	2	LINF_100013850,LINF_100013900,	33.3	11.89	17.59	0.0108605	0.069511	1
GO:0000062	fatty-acyl-CoA binding	6	2	LINF_170012700,LINF_340032000,	33.3	11.89	17.59	0.0108605	0.069511	1
GO:0008509	anion transmembrane transporter activity	17	3	LINF_020009800,LINF_100013850,LINF_100013900,	17.6	6.3	7.58	0.0109754	0.069511	1
GO:0004674	protein serine/threonine kinase activity	32	4	LINF_100011600,LINF_190006600,LINF_350045100,LINF_360054800,	12.5	4.46	5.07	0.0115433	0.0711314	1
GO:0020037	heme binding	18	3	LINF_280005800,LINF_300011200,LINF_340005600,	16.7	5.95	7.07	0.0129045	0.077427	1
GO:0003824	catalytic activity	1791	63	LINF_040008300,LINF_080015700,LINF_100011600,LINF_110017100,LINF_130021200,LINF_140012600,LINF_150015400,LINF_150023000,LINF_190006600,LINF_190008500,LINF_190020700,LINF_200009800,LINF_200017100,LINF_210007900,LINF_210013900,LINF_210020600,LINF_230013200,LINF_230017200,LINF_260021900,LINF_260022000,LINF_270016000,LINF_270016100,LINF_280005800,LINF_280026600,LINF_290007500,LINF_290029200,LINF_3000…	3.5	1.26	1.49	0.0140657	0.0822301	1
GO:0005337	nucleoside transmembrane transporter activity	7	2	LINF_150019900,LINF_360026000,	28.6	10.2	14.07	0.0149272	0.0850851	1
GO:0005524	ATP binding	636	27	LINF_100011600,LINF_130022000,LINF_150015400,LINF_190006600,LINF_190008500,LINF_210007900,LINF_210013900,LINF_210020600,LINF_230013200,LINF_270016000,LINF_270016100,LINF_280026600,LINF_290029200,LINF_300011100,LINF_310025700,LINF_320007600,LINF_320038400,LINF_330026700,LINF_330028600,LINF_340027100,LINF_350028500,LINF_350045100,LINF_360014300,LINF_360014800,LINF_360021400,LINF_360051800,LINF_3600…	4.2	1.51	1.67	0.0161948	0.0900589	1
GO:0046906	tetrapyrrole binding	20	3	LINF_280005800,LINF_300011200,LINF_340005600,	15	5.35	6.24	0.0173089	0.0926007	1
GO:0036094	small molecule binding	898	35	LINF_100011600,LINF_130022000,LINF_150015400,LINF_170012700,LINF_190006600,LINF_190008500,LINF_210007900,LINF_210013900,LINF_210020600,LINF_230013200,LINF_270016000,LINF_270016100,LINF_280005800,LINF_280026600,LINF_290029200,LINF_300011100,LINF_310025700,LINF_320007600,LINF_320026400,LINF_320033300,LINF_320038400,LINF_330026700,LINF_330028600,LINF_340027100,LINF_340032000,LINF_340039400,LINF_3500…	3.9	1.39	1.55	0.0212758	0.0926007	1
GO:0140096	catalytic activity, acting on a protein	506	22	LINF_080015700,LINF_100011600,LINF_190006600,LINF_190008500,LINF_190020700,LINF_200017100,LINF_280026600,LINF_290029200,LINF_300011100,LINF_310025700,LINF_320007600,LINF_330026700,LINF_330028600,LINF_340027100,LINF_340030800,LINF_350028500,LINF_350045100,LINF_360014300,LINF_360014800,LINF_360021400,LINF_360051800,LINF_360054800,	4.3	1.55	1.69	0.0233573	0.0926007	1
GO:0008514	organic anion transmembrane transporter activity	9	2	LINF_100013850,LINF_100013900,	22.2	7.93	10.04	0.024667	0.0926007	1
GO:0019899	enzyme binding	23	3	LINF_240024900,LINF_320013700,LINF_360014300,	13	4.65	5.3	0.0253016	0.0926007	1
GO:0004737	pyruvate decarboxylase activity	1	1	LINF_340039400,	100	35.68	inf	0.0280239	0.0926007	1
GO:0004708	MAP kinase kinase activity	1	1	LINF_360014300,	100	35.68	inf	0.0280239	0.0926007	1
GO:0003841	1-acylglycerol-3-phosphate O-acyltransferase activity	1	1	LINF_320025500,	100	35.68	inf	0.0280239	0.0926007	1
GO:0042171	lysophosphatidic acid acyltransferase activity	1	1	LINF_320025500,	100	35.68	inf	0.0280239	0.0926007	1
GO:0070025	carbon monoxide binding	1	1	LINF_280005800,	100	35.68	inf	0.0280239	0.0926007	1
GO:0004447	iodide peroxidase activity	1	1	LINF_340005600,	100	35.68	inf	0.0280239	0.0926007	1
GO:0004310	farnesyl-diphosphate farnesyltransferase activity	1	1	LINF_310038200,	100	35.68	inf	0.0280239	0.0926007	1
GO:0004016	adenylate cyclase activity	1	1	LINF_280005800,	100	35.68	inf	0.0280239	0.0926007	1
GO:0003978	UDP-glucose 4-epimerase activity	1	1	LINF_330032000,	100	35.68	inf	0.0280239	0.0926007	1
GO:0071617	lysophospholipid acyltransferase activity	1	1	LINF_320025500,	100	35.68	inf	0.0280239	0.0926007	1
GO:0004712	protein serine/threonine/tyrosine kinase activity	1	1	LINF_360014300,	100	35.68	inf	0.0280239	0.0926007	1
GO:0051996	squalene synthase activity	1	1	LINF_310038200,	100	35.68	inf	0.0280239	0.0926007	1
GO:0051019	mitogen-activated protein kinase binding	1	1	LINF_360014300,	100	35.68	inf	0.0280239	0.0926007	1
GO:0009975	cyclase activity	1	1	LINF_280005800,	100	35.68	inf	0.0280239	0.0926007	1
GO:0016688	L-ascorbate peroxidase activity	1	1	LINF_340005600,	100	35.68	inf	0.0280239	0.0926007	1
GO:0008447	L-ascorbate oxidase activity	1	1	LINF_340005600,	100	35.68	inf	0.0280239	0.0926007	1
GO:0016849	phosphorus-oxygen lyase activity	1	1	LINF_280005800,	100	35.68	inf	0.0280239	0.0926007	1
GO:0019148	D-cysteine desulfhydrase activity	1	1	LINF_320033300,	100	35.68	inf	0.0280239	0.0926007	1
GO:0004856	xylulokinase activity	1	1	LINF_360007800,	100	35.68	inf	0.0280239	0.0926007	1
GO:0019825	oxygen binding	1	1	LINF_280005800,	100	35.68	inf	0.0280239	0.0926007	1
GO:0019826	oxygen sensor activity	1	1	LINF_280005800,	100	35.68	inf	0.0280239	0.0926007	1
GO:0140299	small molecule sensor activity	1	1	LINF_280005800,	100	35.68	inf	0.0280239	0.0926007	1
GO:0004825	methionine-tRNA ligase activity	1	1	LINF_210013900,	100	35.68	inf	0.0280239	0.0926007	1
GO:0016829	lyase activity	42	4	LINF_200009800,LINF_280005800,LINF_320033300,LINF_340039400,	9.5	3.4	3.73	0.0290051	0.0944738	1
GO:0005488	binding	2311	76	LINF_050008800,LINF_080015700,LINF_090005900,LINF_100011600,LINF_130022000,LINF_150015400,LINF_150023000,LINF_170008600,LINF_170012700,LINF_180006700,LINF_180006800,LINF_180010900,LINF_180018700,LINF_190006600,LINF_190008500,LINF_210007900,LINF_210013900,LINF_210020600,LINF_220013400,LINF_230013200,LINF_230014900,LINF_240018800,LINF_240019300,LINF_240021200,LINF_240024900,LINF_270016000,LINF_2700…	3.3	1.17	1.41	0.0307936	0.0988864	1
GO:0043169	cation binding	349	16	LINF_080015700,LINF_180018700,LINF_210013900,LINF_220013400,LINF_240019300,LINF_280019900,LINF_290007500,LINF_290015200,LINF_300039400,LINF_340030800,LINF_340039400,LINF_350007400,LINF_350014900,LINF_350050300,LINF_360012900,LINF_360014100,	4.6	1.64	1.76	0.0335604	0.106274	1
GO:0022804	active transmembrane transporter activity	87	6	LINF_150015400,LINF_150019900,LINF_270016000,LINF_270016100,LINF_310018700,LINF_320038400,	6.9	2.46	2.64	0.0343394	0.107252	1
GO:0019200	carbohydrate kinase activity	11	2	LINF_210007900,LINF_360007800,	18.2	6.49	7.81	0.0363332	0.111946	1
GO:0032555	purine ribonucleotide binding	778	30	LINF_100011600,LINF_130022000,LINF_150015400,LINF_170012700,LINF_190006600,LINF_190008500,LINF_210007900,LINF_210013900,LINF_210020600,LINF_230013200,LINF_270016000,LINF_270016100,LINF_280026600,LINF_290029200,LINF_300011100,LINF_310025700,LINF_320007600,LINF_320026400,LINF_320038400,LINF_330026700,LINF_330028600,LINF_340027100,LINF_340032000,LINF_350028500,LINF_350045100,LINF_360014300,LINF_3600…	3.9	1.38	1.5	0.0379303	0.115308	1
GO:0015075	ion transmembrane transporter activity	90	6	LINF_020009800,LINF_100013850,LINF_100013900,LINF_150019900,LINF_310018700,LINF_320014800,	6.7	2.38	2.55	0.0395831	0.11637	1
GO:0017076	purine nucleotide binding	781	30	LINF_100011600,LINF_130022000,LINF_150015400,LINF_170012700,LINF_190006600,LINF_190008500,LINF_210007900,LINF_210013900,LINF_210020600,LINF_230013200,LINF_270016000,LINF_270016100,LINF_280026600,LINF_290029200,LINF_300011100,LINF_310025700,LINF_320007600,LINF_320026400,LINF_320038400,LINF_330026700,LINF_330028600,LINF_340027100,LINF_340032000,LINF_350028500,LINF_350045100,LINF_360014300,LINF_3600…	3.8	1.37	1.49	0.0396855	0.11637	1
GO:0097159	organic cyclic compound binding	1368	48	LINF_090005900,LINF_100011600,LINF_130022000,LINF_150015400,LINF_170012700,LINF_180006700,LINF_180006800,LINF_180010900,LINF_190006600,LINF_190008500,LINF_210007900,LINF_210013900,LINF_210020600,LINF_230013200,LINF_230014900,LINF_240021200,LINF_270016000,LINF_270016100,LINF_280005800,LINF_280026600,LINF_290029200,LINF_300011100,LINF_300011200,LINF_300027200,LINF_310016400,LINF_310025700,LINF_3200…	3.5	1.25	1.4	0.0403212	0.11637	1
GO:1901363	heterocyclic compound binding	1368	48	LINF_090005900,LINF_100011600,LINF_130022000,LINF_150015400,LINF_170012700,LINF_180006700,LINF_180006800,LINF_180010900,LINF_190006600,LINF_190008500,LINF_210007900,LINF_210013900,LINF_210020600,LINF_230013200,LINF_230014900,LINF_240021200,LINF_270016000,LINF_270016100,LINF_280005800,LINF_280026600,LINF_290029200,LINF_300011100,LINF_300011200,LINF_300027200,LINF_310016400,LINF_310025700,LINF_3200…	3.5	1.25	1.4	0.0403212	0.11637	1
GO:0015399	primary active transmembrane transporter activity	68	5	LINF_150015400,LINF_270016000,LINF_270016100,LINF_310018700,LINF_320038400,	7.4	2.62	2.82	0.0409334	0.11666	1
GO:0004553	hydrolase activity, hydrolyzing O-glycosyl compounds	12	2	LINF_040008300,LINF_230017200,	16.7	5.95	7.03	0.0428131	0.117607	1
GO:0033218	amide binding	12	2	LINF_170012700,LINF_340032000,	16.7	5.95	7.03	0.0428131	0.117607	1
GO:0030246	carbohydrate binding	12	2	LINF_210007900,LINF_350014400,	16.7	5.95	7.03	0.0428131	0.117607	1
GO:0032553	ribonucleotide binding	791	30	LINF_100011600,LINF_130022000,LINF_150015400,LINF_170012700,LINF_190006600,LINF_190008500,LINF_210007900,LINF_210013900,LINF_210020600,LINF_230013200,LINF_270016000,LINF_270016100,LINF_280026600,LINF_290029200,LINF_300011100,LINF_310025700,LINF_320007600,LINF_320026400,LINF_320038400,LINF_330026700,LINF_330028600,LINF_340027100,LINF_340032000,LINF_350028500,LINF_350045100,LINF_360014300,LINF_3600…	3.8	1.35	1.47	0.0459864	0.124075	1
GO:0019842	vitamin binding	29	3	LINF_320033300,LINF_340039400,LINF_350012900,	10.3	3.69	4.07	0.0462562	0.124075	1
	Highlighted in red are GOs with a Benjamini corrected p-value <0.05.

## Sheet: Upregulated MacroAma
Biological Process
ID	Name	Bgd count	Result count	Result gene list	Pct of bgd	Fold enrichment	Odds ratio	P-value	Benjamini	Bonferroni
GO:0051179	localization	462	12	LINF_090008300,LINF_110011200,LINF_110012300,LINF_140008800,LINF_170021800,LINF_200005300,LINF_200015600,LINF_260014400,LINF_310019600,LINF_340008000,LINF_340039100,LINF_350033100,	2.6	3.32	4.48	0.000129471	0.0244587	0.024729
GO:0006810	transport	440	11	LINF_090008300,LINF_110011200,LINF_110012300,LINF_140008800,LINF_170021800,LINF_200005300,LINF_200015600,LINF_310019600,LINF_340008000,LINF_340039100,LINF_350033100,	2.5	3.19	4.17	0.000376638	0.0244587	0.0719379
GO:0051234	establishment of localization	441	11	LINF_090008300,LINF_110011200,LINF_110012300,LINF_140008800,LINF_170021800,LINF_200005300,LINF_200015600,LINF_310019600,LINF_340008000,LINF_340039100,LINF_350033100,	2.5	3.19	4.15	0.000384168	0.0244587	0.0733761
GO:0055085	transmembrane transport	192	7	LINF_090008300,LINF_110011200,LINF_140008800,LINF_170021800,LINF_200015600,LINF_310019600,LINF_350033100,	3.6	4.66	5.65	0.00060444	0.028862	0.115448
GO:0071702	organic substance transport	151	5	LINF_110011200,LINF_110012300,LINF_200015600,LINF_340008000,LINF_340039100,	3.3	4.23	4.85	0.00597928	0.135442	1
GO:1901264	carbohydrate derivative transport	17	2	LINF_110011200,LINF_200015600,	11.8	15.02	17.78	0.00754033	0.135442	1
GO:0006376	mRNA splice site selection	1	1	LINF_210008600,	100	127.71	inf	0.00783021	0.135442	1
GO:0000395	mRNA 5'-splice site recognition	1	1	LINF_210008600,	100	127.71	inf	0.00783021	0.135442	1
GO:0015931	nucleobase-containing compound transport	24	2	LINF_110011200,LINF_200015600,	8.3	10.64	12.1	0.0147847	0.135442	1
GO:0072666	establishment of protein localization to vacuole	2	1	LINF_340008000,	50	63.86	130.11	0.0156007	0.135442	1
GO:0032065	maintenance of protein location in cell cortex	2	1	LINF_260014400,	50	63.86	130.11	0.0156007	0.135442	1
GO:1901160	primary amino compound metabolic process	2	1	LINF_300028900,	50	63.86	130.11	0.0156007	0.135442	1
GO:0046335	ethanolamine biosynthetic process	2	1	LINF_300028900,	50	63.86	130.11	0.0156007	0.135442	1
GO:0042439	ethanolamine-containing compound metabolic process	2	1	LINF_300028900,	50	63.86	130.11	0.0156007	0.135442	1
GO:1901162	primary amino compound biosynthetic process	2	1	LINF_300028900,	50	63.86	130.11	0.0156007	0.135442	1
GO:0034308	primary alcohol metabolic process	2	1	LINF_300028900,	50	63.86	130.11	0.0156007	0.135442	1
GO:0072665	protein localization to vacuole	2	1	LINF_340008000,	50	63.86	130.11	0.0156007	0.135442	1
GO:0000245	spliceosomal complex assembly	2	1	LINF_210008600,	50	63.86	130.11	0.0156007	0.135442	1
GO:0034309	primary alcohol biosynthetic process	2	1	LINF_300028900,	50	63.86	130.11	0.0156007	0.135442	1
GO:0006623	protein targeting to vacuole	2	1	LINF_340008000,	50	63.86	130.11	0.0156007	0.135442	1
GO:0015851	nucleobase transport	2	1	LINF_110011200,	50	63.86	130.11	0.0156007	0.135442	1
GO:0006580	ethanolamine metabolic process	2	1	LINF_300028900,	50	63.86	130.11	0.0156007	0.135442	1
GO:0006820	anion transport	26	2	LINF_110012300,LINF_200005300,	7.7	9.82	11.09	0.0172395	0.139143	1
GO:0044283	small molecule biosynthetic process	78	3	LINF_070013000,LINF_230007900,LINF_300028900,	3.8	4.91	5.42	0.0225119	0.139143	1
GO:0015746	citrate transport	3	1	LINF_110012300,	33.3	42.57	65.04	0.0233119	0.139143	1
GO:0006526	arginine biosynthetic process	3	1	LINF_230007900,	33.3	42.57	65.04	0.0233119	0.139143	1
GO:0045185	maintenance of protein location	3	1	LINF_260014400,	33.3	42.57	65.04	0.0233119	0.139143	1
GO:0006842	tricarboxylic acid transport	3	1	LINF_110012300,	33.3	42.57	65.04	0.0233119	0.139143	1
GO:0032507	maintenance of protein location in cell	3	1	LINF_260014400,	33.3	42.57	65.04	0.0233119	0.139143	1
GO:0097720	calcineurin-mediated signaling	3	1	LINF_260031100,	33.3	42.57	65.04	0.0233119	0.139143	1
GO:0051651	maintenance of location in cell	3	1	LINF_260014400,	33.3	42.57	65.04	0.0233119	0.139143	1
GO:0051235	maintenance of location	3	1	LINF_260014400,	33.3	42.57	65.04	0.0233119	0.139143	1
GO:0006525	arginine metabolic process	4	1	LINF_230007900,	25	31.93	43.35	0.0309643	0.173947	1
GO:0006308	DNA catabolic process	4	1	LINF_300020200,	25	31.93	43.35	0.0309643	0.173947	1
GO:0006817	phosphate ion transport	5	1	LINF_200005300,	20	25.54	32.51	0.0385583	0.183417	1
GO:0045292	mRNA cis splicing, via spliceosome	5	1	LINF_210008600,	20	25.54	32.51	0.0385583	0.183417	1
GO:0015914	phospholipid transport	5	1	LINF_340039100,	20	25.54	32.51	0.0385583	0.183417	1
GO:0050793	regulation of developmental process	5	1	LINF_110012300,	20	25.54	32.51	0.0385583	0.183417	1
GO:0090481	pyrimidine nucleotide-sugar transmembrane transport	5	1	LINF_200015600,	20	25.54	32.51	0.0385583	0.183417	1
GO:0035556	intracellular signal transduction	40	2	LINF_260031100,LINF_290020900,	5	6.39	6.98	0.038639	0.183417	1
GO:0046942	carboxylic acid transport	6	1	LINF_110012300,	16.7	21.29	26	0.0460944	0.183417	1
GO:0048015	phosphatidylinositol-mediated signaling	6	1	LINF_290020900,	16.7	21.29	26	0.0460944	0.183417	1
GO:0009309	amine biosynthetic process	6	1	LINF_300028900,	16.7	21.29	26	0.0460944	0.183417	1
GO:0042401	cellular biogenic amine biosynthetic process	6	1	LINF_300028900,	16.7	21.29	26	0.0460944	0.183417	1
GO:0015780	nucleotide-sugar transmembrane transport	6	1	LINF_200015600,	16.7	21.29	26	0.0460944	0.183417	1
GO:0019932	second-messenger-mediated signaling	6	1	LINF_260031100,	16.7	21.29	26	0.0460944	0.183417	1
GO:0019722	calcium-mediated signaling	6	1	LINF_260031100,	16.7	21.29	26	0.0460944	0.183417	1
GO:0048017	inositol lipid-mediated signaling	6	1	LINF_290020900,	16.7	21.29	26	0.0460944	0.183417	1
GO:0046394	carboxylic acid biosynthetic process	46	2	LINF_070013000,LINF_230007900,	4.3	5.55	6.02	0.049797	0.189489	1
GO:0016053	organic acid biosynthetic process	46	2	LINF_070013000,LINF_230007900,	4.3	5.55	6.02	0.049797	0.189489	1
Cellular component
ID	Name	Bgd count	Result count	Result gene list	Pct of bgd	Fold enrichment	Odds ratio	P-value	Benjamini	Bonferroni
GO:0016021	integral component of membrane	252	6	LINF_100008800,LINF_110011200,LINF_200015600,LINF_310019600,LINF_340039100,LINF_360058200,	2.4	3.04	3.48	0.0125597	0.319138	0.615426
GO:0031224	intrinsic component of membrane	254	6	LINF_100008800,LINF_110011200,LINF_200015600,LINF_310019600,LINF_340039100,LINF_360058200,	2.4	3.02	3.45	0.013026	0.319138	0.638276
GO:0005685	U1 snRNP	5	1	LINF_210008600,	20	25.54	32.51	0.0385583	0.49064	1
Molecular function
ID	Name	Bgd count	Result count	Result gene list	Pct of bgd	Fold enrichment	Odds ratio	P-value	Benjamini	Bonferroni
GO:0005215	transporter activity	213	9	LINF_090008300,LINF_110011200,LINF_140008800,LINF_170021800,LINF_200005300,LINF_200015600,LINF_310019600,LINF_340039100,LINF_350033100,	4.2	5.4	7.01	2.73755e-05	0.00238166	0.00238166
GO:0022857	transmembrane transporter activity	207	8	LINF_090008300,LINF_110011200,LINF_140008800,LINF_170021800,LINF_200005300,LINF_200015600,LINF_310019600,LINF_350033100,	3.9	4.94	6.19	0.000154802	0.00673391	0.0134678
GO:0016831	carboxy-lyase activity	14	2	LINF_070013000,LINF_300028900,	14.3	18.24	22.24	0.00512053	0.0917981	0.445486
GO:0016830	carbon-carbon lyase activity	17	2	LINF_070013000,LINF_300028900,	11.8	15.02	17.78	0.00754033	0.0917981	0.656009
GO:0050080	malonyl-CoA decarboxylase activity	1	1	LINF_070013000,	100	127.71	inf	0.00783021	0.0917981	0.681228
GO:0008117	sphinganine-1-phosphate aldolase activity	1	1	LINF_300028900,	100	127.71	inf	0.00783021	0.0917981	0.681228
GO:1901505	carbohydrate derivative transmembrane transporter activity	18	2	LINF_110011200,LINF_200015600,	11.1	14.19	16.66	0.0084412	0.0917981	0.734385
GO:0015932	nucleobase-containing compound transmembrane transporter activity	18	2	LINF_110011200,LINF_200015600,	11.1	14.19	16.66	0.0084412	0.0917981	0.734385
GO:0004055	argininosuccinate synthase activity	2	1	LINF_230007900,	50	63.86	130.11	0.0156007	0.123387	1
GO:0004430	1-phosphatidylinositol 4-kinase activity	2	1	LINF_290020900,	50	63.86	130.11	0.0156007	0.123387	1
GO:0015205	nucleobase transmembrane transporter activity	2	1	LINF_110011200,	50	63.86	130.11	0.0156007	0.123387	1
GO:0004723	calcium-dependent protein serine/threonine phosphatase activity	3	1	LINF_260031100,	33.3	42.57	65.04	0.0233119	0.156011	1
GO:0033192	calmodulin-dependent protein phosphatase activity	3	1	LINF_260031100,	33.3	42.57	65.04	0.0233119	0.156011	1
GO:0016832	aldehyde-lyase activity	4	1	LINF_300028900,	25	31.93	43.35	0.0309643	0.176557	1
GO:0140326	ATPase-coupled intramembrane lipid transporter activity	5	1	LINF_340039100,	20	25.54	32.51	0.0385583	0.176557	1
GO:0015165	pyrimidine nucleotide-sugar transmembrane transporter activity	5	1	LINF_200015600,	20	25.54	32.51	0.0385583	0.176557	1
GO:0005315	inorganic phosphate transmembrane transporter activity	5	1	LINF_200005300,	20	25.54	32.51	0.0385583	0.176557	1
GO:0052742	phosphatidylinositol kinase activity	5	1	LINF_290020900,	20	25.54	32.51	0.0385583	0.176557	1
GO:0140303	intramembrane lipid transporter activity	5	1	LINF_340039100,	20	25.54	32.51	0.0385583	0.176557	1
GO:0016829	lyase activity	42	2	LINF_070013000,LINF_300028900,	4.8	6.08	6.63	0.0422384	0.183737	1
	Highlighted in red are GOs with a Benjamini corrected p-value <0.05.

## Sheet: Downregulated MacroAma
Biological Process
ID	Name	Bgd count	Result count	Result gene list	Pct of bgd	Fold enrichment	Odds ratio	P-value	Benjamini	Bonferroni
GO:0046777	protein autophosphorylation	4	3	LINF_280026600,LINF_340015200,LINF_360014300,	75	62.75	261.49	6.42805e-06	0.00150416	0.00150416
GO:0051952	regulation of amine transport	2	2	LINF_100013850,LINF_100013900,	100	83.67	inf	0.000140402	0.00172916	0.032854
GO:0051955	regulation of amino acid transport	2	2	LINF_100013850,LINF_100013900,	100	83.67	inf	0.000140402	0.00172916	0.032854
GO:0010958	regulation of amino acid import across plasma membrane	2	2	LINF_100013850,LINF_100013900,	100	83.67	inf	0.000140402	0.00172916	0.032854
GO:0070881	regulation of proline transport	2	2	LINF_100013850,LINF_100013900,	100	83.67	inf	0.000140402	0.00172916	0.032854
GO:0032890	regulation of organic acid transport	2	2	LINF_100013850,LINF_100013900,	100	83.67	inf	0.000140402	0.00172916	0.032854
GO:0034762	regulation of transmembrane transport	2	2	LINF_100013850,LINF_100013900,	100	83.67	inf	0.000140402	0.00172916	0.032854
GO:0015893	drug transport	2	2	LINF_100013850,LINF_100013900,	100	83.67	inf	0.000140402	0.00172916	0.032854
GO:0035524	proline transmembrane transport	2	2	LINF_100013850,LINF_100013900,	100	83.67	inf	0.000140402	0.00172916	0.032854
GO:0080144	amino acid homeostasis	2	2	LINF_100013850,LINF_100013900,	100	83.67	inf	0.000140402	0.00172916	0.032854
GO:0034765	regulation of ion transmembrane transport	2	2	LINF_100013850,LINF_100013900,	100	83.67	inf	0.000140402	0.00172916	0.032854
GO:0090465	arginine homeostasis	2	2	LINF_100013850,LINF_100013900,	100	83.67	inf	0.000140402	0.00172916	0.032854
GO:1903789	regulation of amino acid transmembrane transport	2	2	LINF_100013850,LINF_100013900,	100	83.67	inf	0.000140402	0.00172916	0.032854
GO:0003333	amino acid transmembrane transport	2	2	LINF_100013850,LINF_100013900,	100	83.67	inf	0.000140402	0.00172916	0.032854
GO:0002036	regulation of L-glutamate import across plasma membrane	2	2	LINF_100013850,LINF_100013900,	100	83.67	inf	0.000140402	0.00172916	0.032854
GO:1903959	regulation of anion transmembrane transport	2	2	LINF_100013850,LINF_100013900,	100	83.67	inf	0.000140402	0.00172916	0.032854
GO:0043269	regulation of ion transport	2	2	LINF_100013850,LINF_100013900,	100	83.67	inf	0.000140402	0.00172916	0.032854
GO:0044070	regulation of anion transport	2	2	LINF_100013850,LINF_100013900,	100	83.67	inf	0.000140402	0.00172916	0.032854
GO:0090461	glutamate homeostasis	2	2	LINF_100013850,LINF_100013900,	100	83.67	inf	0.000140402	0.00172916	0.032854
GO:0006865	amino acid transport	3	2	LINF_100013850,LINF_100013900,	66.7	55.78	171.21	0.000417963	0.00433068	0.0978033
GO:0006971	hypotonic response	3	2	LINF_100013850,LINF_100013900,	66.7	55.78	171.21	0.000417963	0.00433068	0.0978033
GO:0055081	anion homeostasis	3	2	LINF_100013850,LINF_100013900,	66.7	55.78	171.21	0.000417963	0.00433068	0.0978033
GO:0051338	regulation of transferase activity	13	3	LINF_240023200,LINF_340015200,LINF_360014300,	23.1	19.31	26.1	0.000425665	0.00433068	0.0996057
GO:0006468	protein phosphorylation	205	9	LINF_170013700,LINF_280026600,LINF_300011100,LINF_330026700,LINF_340015200,LINF_340027100,LINF_350045100,LINF_360014300,LINF_360054800,	4.4	3.67	4.31	0.000631005	0.00615229	0.147655
GO:0031399	regulation of protein modification process	16	3	LINF_240023200,LINF_340015200,LINF_360014300,	18.8	15.69	20.06	0.00081248	0.00669319	0.19012
GO:0051049	regulation of transport	4	2	LINF_100013850,LINF_100013900,	50	41.84	85.59	0.000829498	0.00669319	0.194102
GO:0031401	positive regulation of protein modification process	4	2	LINF_240023200,LINF_360014300,	50	41.84	85.59	0.000829498	0.00669319	0.194102
GO:1905039	carboxylic acid transmembrane transport	4	2	LINF_100013850,LINF_100013900,	50	41.84	85.59	0.000829498	0.00669319	0.194102
GO:1903825	organic acid transmembrane transport	4	2	LINF_100013850,LINF_100013900,	50	41.84	85.59	0.000829498	0.00669319	0.194102
GO:0048878	chemical homeostasis	17	3	LINF_100013850,LINF_100013900,LINF_280026600,	17.6	14.77	18.63	0.000978237	0.00763025	0.228907
GO:0051347	positive regulation of transferase activity	5	2	LINF_240023200,LINF_360014300,	40	33.47	57.05	0.00137187	0.0100318	0.321019
GO:0006970	response to osmotic stress	5	2	LINF_100013850,LINF_100013900,	40	33.47	57.05	0.00137187	0.0100318	0.321019
GO:0016310	phosphorylation	231	9	LINF_170013700,LINF_280026600,LINF_300011100,LINF_330026700,LINF_340015200,LINF_340027100,LINF_350045100,LINF_360014300,LINF_360054800,	3.9	3.26	3.78	0.00148143	0.0105047	0.346654
GO:0050790	regulation of catalytic activity	20	3	LINF_240023200,LINF_340015200,LINF_360014300,	15	12.55	15.33	0.00159875	0.0110032	0.374108
GO:0065009	regulation of molecular function	21	3	LINF_240023200,LINF_340015200,LINF_360014300,	14.3	11.95	14.48	0.00184946	0.012365	0.432774
GO:0043085	positive regulation of catalytic activity	6	2	LINF_240023200,LINF_360014300,	33.3	27.89	42.78	0.00204201	0.0129144	0.477831
GO:0044093	positive regulation of molecular function	6	2	LINF_240023200,LINF_360014300,	33.3	27.89	42.78	0.00204201	0.0129144	0.477831
GO:0009628	response to abiotic stimulus	23	3	LINF_100013850,LINF_100013900,LINF_170015800,	13	10.91	13.02	0.00242131	0.0149102	0.566587
GO:0032879	regulation of localization	7	2	LINF_100013850,LINF_100013900,	28.6	23.91	34.21	0.00283689	0.0165958	0.663832
GO:0070887	cellular response to chemical stimulus	7	2	LINF_170015800,LINF_340011100,	28.6	23.91	34.21	0.00283689	0.0165958	0.663832
GO:0042592	homeostatic process	26	3	LINF_100013850,LINF_100013900,LINF_280026600,	11.5	9.65	11.32	0.00346558	0.0197792	0.810947
GO:0051247	positive regulation of protein metabolic process	8	2	LINF_240023200,LINF_360014300,	25	20.92	28.51	0.00375353	0.0199619	0.878325
GO:0071900	regulation of protein serine/threonine kinase activity	8	2	LINF_340015200,LINF_360014300,	25	20.92	28.51	0.00375353	0.0199619	0.878325
GO:0032270	positive regulation of cellular protein metabolic process	8	2	LINF_240023200,LINF_360014300,	25	20.92	28.51	0.00375353	0.0199619	0.878325
GO:0045859	regulation of protein kinase activity	9	2	LINF_340015200,LINF_360014300,	22.2	18.59	24.43	0.00478901	0.0249028	1
GO:0001932	regulation of protein phosphorylation	10	2	LINF_340015200,LINF_360014300,	20	16.73	21.37	0.00594045	0.0289597	1
GO:0043549	regulation of kinase activity	10	2	LINF_340015200,LINF_360014300,	20	16.73	21.37	0.00594045	0.0289597	1
GO:0015849	organic acid transport	10	2	LINF_100013850,LINF_100013900,	20	16.73	21.37	0.00594045	0.0289597	1
GO:0042325	regulation of phosphorylation	11	2	LINF_340015200,LINF_360014300,	18.2	15.21	18.99	0.00720504	0.0344078	1
GO:0032268	regulation of cellular protein metabolic process	34	3	LINF_240023200,LINF_340015200,LINF_360014300,	8.8	7.38	8.38	0.00745513	0.03489	1
GO:0051246	regulation of protein metabolic process	37	3	LINF_240023200,LINF_340015200,LINF_360014300,	8.1	6.78	7.64	0.00943866	0.039389	1
GO:0055080	cation homeostasis	13	2	LINF_100013850,LINF_100013900,	15.4	12.87	15.53	0.0100626	0.039389	1
GO:0050801	ion homeostasis	14	2	LINF_100013850,LINF_100013900,	14.3	11.95	14.24	0.0116502	0.039389	1
GO:0071902	positive regulation of protein serine/threonine kinase activity	1	1	LINF_360014300,	100	83.67	inf	0.0119514	0.039389	1
GO:0045736	negative regulation of cyclin-dependent protein serine/threonine kinase activity	1	1	LINF_340015200,	100	83.67	inf	0.0119514	0.039389	1
GO:0071901	negative regulation of protein serine/threonine kinase activity	1	1	LINF_340015200,	100	83.67	inf	0.0119514	0.039389	1
GO:0055088	lipid homeostasis	1	1	LINF_280026600,	100	83.67	inf	0.0119514	0.039389	1
GO:1904030	negative regulation of cyclin-dependent protein kinase activity	1	1	LINF_340015200,	100	83.67	inf	0.0119514	0.039389	1
GO:0051348	negative regulation of transferase activity	1	1	LINF_340015200,	100	83.67	inf	0.0119514	0.039389	1
GO:0045860	positive regulation of protein kinase activity	1	1	LINF_360014300,	100	83.67	inf	0.0119514	0.039389	1
GO:0043410	positive regulation of MAPK cascade	1	1	LINF_360014300,	100	83.67	inf	0.0119514	0.039389	1
GO:0001558	regulation of cell growth	1	1	LINF_340015200,	100	83.67	inf	0.0119514	0.039389	1
GO:0043406	positive regulation of MAP kinase activity	1	1	LINF_360014300,	100	83.67	inf	0.0119514	0.039389	1
GO:0043405	regulation of MAP kinase activity	1	1	LINF_360014300,	100	83.67	inf	0.0119514	0.039389	1
GO:0001933	negative regulation of protein phosphorylation	1	1	LINF_340015200,	100	83.67	inf	0.0119514	0.039389	1
GO:0042326	negative regulation of phosphorylation	1	1	LINF_340015200,	100	83.67	inf	0.0119514	0.039389	1
GO:0043408	regulation of MAPK cascade	1	1	LINF_360014300,	100	83.67	inf	0.0119514	0.039389	1
GO:0033673	negative regulation of kinase activity	1	1	LINF_340015200,	100	83.67	inf	0.0119514	0.039389	1
GO:0001934	positive regulation of protein phosphorylation	1	1	LINF_360014300,	100	83.67	inf	0.0119514	0.039389	1
GO:0034389	lipid droplet organization	1	1	LINF_280026600,	100	83.67	inf	0.0119514	0.039389	1
GO:0006469	negative regulation of protein kinase activity	1	1	LINF_340015200,	100	83.67	inf	0.0119514	0.039389	1
GO:0006950	response to stress	118	5	LINF_100013850,LINF_100013900,LINF_150008000,LINF_170015800,LINF_230022000,	4.2	3.55	3.91	0.0128157	0.041651	1
GO:0019220	regulation of phosphate metabolic process	16	2	LINF_340015200,LINF_360014300,	12.5	10.46	12.2	0.0151298	0.0472048	1
GO:0006839	mitochondrial transport	16	2	LINF_020009800,LINF_330010700,	12.5	10.46	12.2	0.0151298	0.0472048	1
GO:0051174	regulation of phosphorus metabolic process	16	2	LINF_340015200,LINF_360014300,	12.5	10.46	12.2	0.0151298	0.0472048	1
GO:0036211	protein modification process	394	10	LINF_170013700,LINF_280026600,LINF_300011100,LINF_330026700,LINF_340015200,LINF_340027100,LINF_340030800,LINF_350045100,LINF_360014300,LINF_360054800,	2.5	2.12	2.39	0.0169615	0.0510499	1
GO:0006464	cellular protein modification process	394	10	LINF_170013700,LINF_280026600,LINF_300011100,LINF_330026700,LINF_340015200,LINF_340027100,LINF_340030800,LINF_350045100,LINF_360014300,LINF_360054800,	2.5	2.12	2.39	0.0169615	0.0510499	1
GO:0051173	positive regulation of nitrogen compound metabolic process	17	2	LINF_240023200,LINF_360014300,	11.8	9.84	11.38	0.0170166	0.0510499	1
GO:0031325	positive regulation of cellular metabolic process	18	2	LINF_240023200,LINF_360014300,	11.1	9.3	10.67	0.0189982	0.0562732	1
GO:0006796	phosphate-containing compound metabolic process	404	10	LINF_170013700,LINF_280026600,LINF_300011100,LINF_330026700,LINF_340015200,LINF_340027100,LINF_340030800,LINF_350045100,LINF_360014300,LINF_360054800,	2.5	2.07	2.33	0.0199072	0.0582285	1
GO:0006793	phosphorus metabolic process	410	10	LINF_170013700,LINF_280026600,LINF_300011100,LINF_330026700,LINF_340015200,LINF_340027100,LINF_340030800,LINF_350045100,LINF_360014300,LINF_360054800,	2.4	2.04	2.29	0.0218482	0.0617821	1
GO:0010562	positive regulation of phosphorus metabolic process	2	1	LINF_360014300,	50	41.84	84.11	0.0237623	0.0617821	1
GO:0042327	positive regulation of phosphorylation	2	1	LINF_360014300,	50	41.84	84.11	0.0237623	0.0617821	1
GO:0040008	regulation of growth	2	1	LINF_340015200,	50	41.84	84.11	0.0237623	0.0617821	1
GO:0045936	negative regulation of phosphate metabolic process	2	1	LINF_340015200,	50	41.84	84.11	0.0237623	0.0617821	1
GO:0035690	cellular response to drug	2	1	LINF_340011100,	50	41.84	84.11	0.0237623	0.0617821	1
GO:0010563	negative regulation of phosphorus metabolic process	2	1	LINF_340015200,	50	41.84	84.11	0.0237623	0.0617821	1
GO:0045937	positive regulation of phosphate metabolic process	2	1	LINF_360014300,	50	41.84	84.11	0.0237623	0.0617821	1
GO:0033674	positive regulation of kinase activity	2	1	LINF_360014300,	50	41.84	84.11	0.0237623	0.0617821	1
GO:0031400	negative regulation of protein modification process	2	1	LINF_340015200,	50	41.84	84.11	0.0237623	0.0617821	1
GO:0065008	regulation of biological quality	56	3	LINF_100013850,LINF_100013900,LINF_280026600,	5.4	4.48	4.88	0.0287171	0.0738439	1
GO:0048522	positive regulation of cellular process	24	2	LINF_240023200,LINF_360014300,	8.3	6.97	7.75	0.0327424	0.0797277	1
GO:1903320	regulation of protein modification by small protein conjugation or removal	3	1	LINF_240023200,	33.3	27.89	42.04	0.0354345	0.0797277	1
GO:1903322	positive regulation of protein modification by small protein conjugation or removal	3	1	LINF_240023200,	33.3	27.89	42.04	0.0354345	0.0797277	1
GO:1904666	regulation of ubiquitin protein ligase activity	3	1	LINF_240023200,	33.3	27.89	42.04	0.0354345	0.0797277	1
GO:0051443	positive regulation of ubiquitin-protein transferase activity	3	1	LINF_240023200,	33.3	27.89	42.04	0.0354345	0.0797277	1
GO:0043086	negative regulation of catalytic activity	3	1	LINF_340015200,	33.3	27.89	42.04	0.0354345	0.0797277	1
GO:0044092	negative regulation of molecular function	3	1	LINF_340015200,	33.3	27.89	42.04	0.0354345	0.0797277	1
GO:0031396	regulation of protein ubiquitination	3	1	LINF_240023200,	33.3	27.89	42.04	0.0354345	0.0797277	1
GO:0051438	regulation of ubiquitin-protein transferase activity	3	1	LINF_240023200,	33.3	27.89	42.04	0.0354345	0.0797277	1
GO:0031398	positive regulation of protein ubiquitination	3	1	LINF_240023200,	33.3	27.89	42.04	0.0354345	0.0797277	1
GO:1904668	positive regulation of ubiquitin protein ligase activity	3	1	LINF_240023200,	33.3	27.89	42.04	0.0354345	0.0797277	1
GO:0034605	cellular response to heat	3	1	LINF_170015800,	33.3	27.89	42.04	0.0354345	0.0797277	1
GO:0034599	cellular response to oxidative stress	3	1	LINF_170015800,	33.3	27.89	42.04	0.0354345	0.0797277	1
GO:0006605	protein targeting	28	2	LINF_330010700,LINF_340034000,	7.1	5.98	6.55	0.0435049	0.0960391	1
GO:0006470	protein dephosphorylation	28	2	LINF_340027100,LINF_340030800,	7.1	5.98	6.55	0.0435049	0.0960391	1
GO:0048584	positive regulation of response to stimulus	4	1	LINF_360014300,	25	20.92	28.02	0.0469695	0.0972644	1
GO:0009967	positive regulation of signal transduction	4	1	LINF_360014300,	25	20.92	28.02	0.0469695	0.0972644	1
GO:0010647	positive regulation of cell communication	4	1	LINF_360014300,	25	20.92	28.02	0.0469695	0.0972644	1
GO:1902533	positive regulation of intracellular signal transduction	4	1	LINF_360014300,	25	20.92	28.02	0.0469695	0.0972644	1
GO:0023056	positive regulation of signaling	4	1	LINF_360014300,	25	20.92	28.02	0.0469695	0.0972644	1
GO:0051248	negative regulation of protein metabolic process	4	1	LINF_340015200,	25	20.92	28.02	0.0469695	0.0972644	1
GO:0032269	negative regulation of cellular protein metabolic process	4	1	LINF_340015200,	25	20.92	28.02	0.0469695	0.0972644	1
Cellular component
ID	Name	Bgd count	Result count	Result gene list	Pct of bgd	Fold enrichment	Odds ratio	P-value	Benjamini	Bonferroni
GO:0005886	plasma membrane	51	4	LINF_100013850,LINF_100013900,LINF_190010200,LINF_340011100,	7.8	6.56	7.48	0.00302254	0.151692	0.241803
GO:0071944	cell periphery	71	4	LINF_100013850,LINF_100013900,LINF_190010200,LINF_340011100,	5.6	4.71	5.23	0.00984922	0.151692	0.787938
GO:0005786	signal recognition particle, endoplasmic reticulum targeting	1	1	LINF_340034000,	100	83.67	inf	0.0119514	0.151692	0.95611
GO:0008537	proteasome activator complex	1	1	LINF_350012100,	100	83.67	inf	0.0119514	0.151692	0.95611
GO:0089701	U2AF complex	1	1	LINF_030006700,	100	83.67	inf	0.0119514	0.151692	0.95611
GO:0005741	mitochondrial outer membrane	44	3	LINF_020009800,LINF_330010700,LINF_340038800,	6.8	5.7	6.32	0.0151692	0.151692	1
GO:0019867	outer membrane	44	3	LINF_020009800,LINF_330010700,LINF_340038800,	6.8	5.7	6.32	0.0151692	0.151692	1
GO:0031968	organelle outer membrane	44	3	LINF_020009800,LINF_330010700,LINF_340038800,	6.8	5.7	6.32	0.0151692	0.151692	1
GO:0005811	lipid droplet	2	1	LINF_280026600,	50	41.84	84.11	0.0237623	0.190099	1
GO:0046930	pore complex	2	1	LINF_020009800,	50	41.84	84.11	0.0237623	0.190099	1
GO:0019861	obsolete flagellum	3	1	LINF_170015800,	33.3	27.89	42.04	0.0354345	0.218059	1
GO:0031306	intrinsic component of mitochondrial outer membrane	3	1	LINF_020009800,	33.3	27.89	42.04	0.0354345	0.218059	1
GO:0031307	integral component of mitochondrial outer membrane	3	1	LINF_020009800,	33.3	27.89	42.04	0.0354345	0.218059	1
GO:0098588	bounding membrane of organelle	112	4	LINF_020009800,LINF_190010200,LINF_330010700,LINF_340038800,	3.6	2.99	3.21	0.0439715	0.250504	1
GO:0048500	signal recognition particle	4	1	LINF_340034000,	25	20.92	28.02	0.0469695	0.250504	1
Molecular function
ID	Name	Bgd count	Result count	Result gene list	Pct of bgd	Fold enrichment	Odds ratio	P-value	Benjamini	Bonferroni
GO:0015193	L-proline transmembrane transporter activity	2	2	LINF_100013850,LINF_100013900,	100	83.67	inf	0.000140402	0.00477365	0.014321
GO:0015175	neutral amino acid transmembrane transporter activity	2	2	LINF_100013850,LINF_100013900,	100	83.67	inf	0.000140402	0.00477365	0.014321
GO:0022858	alanine transmembrane transporter activity	2	2	LINF_100013850,LINF_100013900,	100	83.67	inf	0.000140402	0.00477365	0.014321
GO:0004672	protein kinase activity	210	9	LINF_170013700,LINF_280026600,LINF_300011100,LINF_330026700,LINF_340015200,LINF_340027100,LINF_350045100,LINF_360014300,LINF_360054800,	4.3	3.59	4.2	0.000751498	0.0155479	0.0766528
GO:0008509	anion transmembrane transporter activity	17	3	LINF_020009800,LINF_100013850,LINF_100013900,	17.6	14.77	18.63	0.000978237	0.0155479	0.0997802
GO:0015171	amino acid transmembrane transporter activity	5	2	LINF_100013850,LINF_100013900,	40	33.47	57.05	0.00137187	0.0155479	0.139931
GO:0015179	L-amino acid transmembrane transporter activity	5	2	LINF_100013850,LINF_100013900,	40	33.47	57.05	0.00137187	0.0155479	0.139931
GO:0005342	organic acid transmembrane transporter activity	5	2	LINF_100013850,LINF_100013900,	40	33.47	57.05	0.00137187	0.0155479	0.139931
GO:0046943	carboxylic acid transmembrane transporter activity	5	2	LINF_100013850,LINF_100013900,	40	33.47	57.05	0.00137187	0.0155479	0.139931
GO:0042910	xenobiotic transmembrane transporter activity	6	2	LINF_100013850,LINF_100013900,	33.3	27.89	42.78	0.00204201	0.0208285	0.208285
GO:0016773	phosphotransferase activity, alcohol group as acceptor	257	9	LINF_170013700,LINF_280026600,LINF_300011100,LINF_330026700,LINF_340015200,LINF_340027100,LINF_350045100,LINF_360014300,LINF_360054800,	3.5	2.93	3.37	0.00308722	0.0286269	0.314896
GO:0008514	organic anion transmembrane transporter activity	9	2	LINF_100013850,LINF_100013900,	22.2	18.59	24.43	0.00478901	0.0407065	0.488479
GO:0016301	kinase activity	290	9	LINF_170013700,LINF_280026600,LINF_300011100,LINF_330026700,LINF_340015200,LINF_340027100,LINF_350045100,LINF_360014300,LINF_360054800,	3.1	2.6	2.95	0.00684522	0.0537086	0.698212
GO:0051019	mitogen-activated protein kinase binding	1	1	LINF_360014300,	100	83.67	inf	0.0119514	0.0717082	1
GO:0030942	endoplasmic reticulum signal peptide binding	1	1	LINF_340034000,	100	83.67	inf	0.0119514	0.0717082	1
GO:0004712	protein serine/threonine/tyrosine kinase activity	1	1	LINF_360014300,	100	83.67	inf	0.0119514	0.0717082	1
GO:0004708	MAP kinase kinase activity	1	1	LINF_360014300,	100	83.67	inf	0.0119514	0.0717082	1
GO:0043169	cation binding	349	9	LINF_030006700,LINF_220013400,LINF_220020700,LINF_300039400,LINF_340030800,LINF_350007400,LINF_350014900,LINF_360012900,LINF_360014100,	2.6	2.16	2.41	0.0213644	0.0969503	1
GO:0016895	exodeoxyribonuclease activity, producing 5'-phosphomonoesters	2	1	LINF_230022000,	50	41.84	84.11	0.0237623	0.0969503	1
GO:0022829	wide pore channel activity	2	1	LINF_020009800,	50	41.84	84.11	0.0237623	0.0969503	1
GO:0015288	porin activity	2	1	LINF_020009800,	50	41.84	84.11	0.0237623	0.0969503	1
GO:0035312	5'-3' exodeoxyribonuclease activity	2	1	LINF_230022000,	50	41.84	84.11	0.0237623	0.0969503	1
GO:0005458	GDP-mannose transmembrane transporter activity	2	1	LINF_340037800,	50	41.84	84.11	0.0237623	0.0969503	1
GO:0005047	signal recognition particle binding	2	1	LINF_340034000,	50	41.84	84.11	0.0237623	0.0969503	1
GO:0036080	purine nucleotide-sugar transmembrane transporter activity	2	1	LINF_340037800,	50	41.84	84.11	0.0237623	0.0969503	1
GO:0016772	transferase activity, transferring phosphorus-containing groups	369	9	LINF_170013700,LINF_280026600,LINF_300011100,LINF_330026700,LINF_340015200,LINF_340027100,LINF_350045100,LINF_360014300,LINF_360054800,	2.4	2.04	2.26	0.0294427	0.109525	1
GO:0044877	protein-containing complex binding	24	2	LINF_240023200,LINF_340034000,	8.3	6.97	7.75	0.0327424	0.109525	1
GO:0004529	exodeoxyribonuclease activity	3	1	LINF_230022000,	33.3	27.89	42.04	0.0354345	0.109525	1
GO:0010997	anaphase-promoting complex binding	3	1	LINF_240023200,	33.3	27.89	42.04	0.0354345	0.109525	1
GO:0008409	5'-3' exonuclease activity	3	1	LINF_230022000,	33.3	27.89	42.04	0.0354345	0.109525	1
GO:0005048	signal sequence binding	3	1	LINF_340034000,	33.3	27.89	42.04	0.0354345	0.109525	1
GO:0055106	ubiquitin-protein transferase regulator activity	3	1	LINF_240023200,	33.3	27.89	42.04	0.0354345	0.109525	1
GO:0097027	ubiquitin-protein transferase activator activity	3	1	LINF_240023200,	33.3	27.89	42.04	0.0354345	0.109525	1
GO:0046872	metal ion binding	339	8	LINF_030006700,LINF_220013400,LINF_220020700,LINF_300039400,LINF_350007400,LINF_350014900,LINF_360012900,LINF_360014100,	2.4	1.97	2.16	0.0466879	0.136883	1
GO:0008312	7S RNA binding	4	1	LINF_340034000,	25	20.92	28.02	0.0469695	0.136883	1
	Highlighted in red are GOs with a Benjamini corrected p-value <0.05.

## Sheet: Downregulated ONLY AxeAma
Biological Process
ID	Name	Bgd count	Result count	Result gene list	Pct of bgd	Fold enrichment	Odds ratio	P-value	Benjamini	Bonferroni
GO:1901264	carbohydrate derivative transport	17	4	LINF_150019900,LINF_240008300,LINF_240008400,LINF_360026000,	23.5	12.15	16.23	0.000258995	0.0661654	0.093497
GO:0044281	small molecule metabolic process	266	14	LINF_140012600,LINF_170007400,LINF_210007900,LINF_210013900,LINF_280005800,LINF_310038200,LINF_320033300,LINF_330032000,LINF_330032400,LINF_340039400,LINF_340043400,LINF_350012900,LINF_360007800,LINF_360026000,	5.3	2.72	3.13	0.000521054	0.0661654	0.1881
GO:0005975	carbohydrate metabolic process	83	7	LINF_040008300,LINF_210007900,LINF_230017200,LINF_330032000,LINF_350014400,LINF_350042200,LINF_360007800,	8.4	4.35	4.96	0.00102294	0.0661654	0.369283
GO:0015931	nucleobase-containing compound transport	24	4	LINF_150019900,LINF_240008300,LINF_240008400,LINF_360026000,	16.7	8.6	10.53	0.00104221	0.0661654	0.376237
GO:0055085	transmembrane transport	192	11	LINF_150015400,LINF_150019900,LINF_240008300,LINF_240008400,LINF_270016000,LINF_270016100,LINF_290021500,LINF_310018700,LINF_320014800,LINF_320038400,LINF_360026000,	5.7	2.96	3.35	0.00108615	0.0661654	0.392099
GO:0072334	UDP-galactose transmembrane transport	3	2	LINF_240008300,LINF_240008400,	66.7	34.42	103.43	0.0010997	0.0661654	0.396992
GO:0016310	phosphorylation	231	12	LINF_100011600,LINF_190006600,LINF_190008500,LINF_210007900,LINF_290029200,LINF_310025700,LINF_320007600,LINF_330028600,LINF_350028500,LINF_360014800,LINF_360021400,LINF_360051800,	5.2	2.68	3.03	0.00150764	0.077751	0.544257
GO:0006468	protein phosphorylation	205	11	LINF_100011600,LINF_190006600,LINF_190008500,LINF_290029200,LINF_310025700,LINF_320007600,LINF_330028600,LINF_350028500,LINF_360014800,LINF_360021400,LINF_360051800,	5.4	2.77	3.12	0.0018487	0.0830797	0.667382
GO:0030148	sphingolipid biosynthetic process	5	2	LINF_260021900,LINF_260022000,	40	20.65	34.46	0.00357376	0.0830797	1
GO:0006665	sphingolipid metabolic process	5	2	LINF_260021900,LINF_260022000,	40	20.65	34.46	0.00357376	0.0830797	1
GO:0090481	pyrimidine nucleotide-sugar transmembrane transport	5	2	LINF_240008300,LINF_240008400,	40	20.65	34.46	0.00357376	0.0830797	1
GO:0048878	chemical homeostasis	17	3	LINF_210007900,LINF_310018700,LINF_340005600,	17.6	9.11	11.17	0.00393033	0.0830797	1
GO:0034404	nucleobase-containing small molecule biosynthetic process	6	2	LINF_340043400,LINF_360026000,	33.3	17.21	25.84	0.00529317	0.0830797	1
GO:0042278	purine nucleoside metabolic process	6	2	LINF_340043400,LINF_360026000,	33.3	17.21	25.84	0.00529317	0.0830797	1
GO:0009119	ribonucleoside metabolic process	6	2	LINF_340043400,LINF_360026000,	33.3	17.21	25.84	0.00529317	0.0830797	1
GO:1901659	glycosyl compound biosynthetic process	6	2	LINF_340043400,LINF_360026000,	33.3	17.21	25.84	0.00529317	0.0830797	1
GO:0042451	purine nucleoside biosynthetic process	6	2	LINF_340043400,LINF_360026000,	33.3	17.21	25.84	0.00529317	0.0830797	1
GO:0015780	nucleotide-sugar transmembrane transport	6	2	LINF_240008300,LINF_240008400,	33.3	17.21	25.84	0.00529317	0.0830797	1
GO:0043174	nucleoside salvage	6	2	LINF_340043400,LINF_360026000,	33.3	17.21	25.84	0.00529317	0.0830797	1
GO:0009163	nucleoside biosynthetic process	6	2	LINF_340043400,LINF_360026000,	33.3	17.21	25.84	0.00529317	0.0830797	1
GO:0046129	purine ribonucleoside biosynthetic process	6	2	LINF_340043400,LINF_360026000,	33.3	17.21	25.84	0.00529317	0.0830797	1
GO:0006166	purine ribonucleoside salvage	6	2	LINF_340043400,LINF_360026000,	33.3	17.21	25.84	0.00529317	0.0830797	1
GO:0042455	ribonucleoside biosynthetic process	6	2	LINF_340043400,LINF_360026000,	33.3	17.21	25.84	0.00529317	0.0830797	1
GO:0050790	regulation of catalytic activity	20	3	LINF_240024900,LINF_280005800,LINF_320013700,	15	7.74	9.2	0.00631812	0.0842455	1
GO:0065009	regulation of molecular function	21	3	LINF_240024900,LINF_280005800,LINF_320013700,	14.3	7.38	8.68	0.00726885	0.0842455	1
GO:0055074	calcium ion homeostasis	7	2	LINF_310018700,LINF_340005600,	28.6	14.75	20.67	0.00731728	0.0842455	1
GO:0015858	nucleoside transport	7	2	LINF_150019900,LINF_360026000,	28.6	14.75	20.67	0.00731728	0.0842455	1
GO:1901642	nucleoside transmembrane transport	7	2	LINF_150019900,LINF_360026000,	28.6	14.75	20.67	0.00731728	0.0842455	1
GO:0000079	regulation of cyclin-dependent protein serine/threonine kinase activity	7	2	LINF_240024900,LINF_320013700,	28.6	14.75	20.67	0.00731728	0.0842455	1
GO:1904029	regulation of cyclin-dependent protein kinase activity	7	2	LINF_240024900,LINF_320013700,	28.6	14.75	20.67	0.00731728	0.0842455	1
GO:0009190	cyclic nucleotide biosynthetic process	8	2	LINF_170007400,LINF_280005800,	25	12.91	17.22	0.00963392	0.0842455	1
GO:0009187	cyclic nucleotide metabolic process	8	2	LINF_170007400,LINF_280005800,	25	12.91	17.22	0.00963392	0.0842455	1
GO:0071900	regulation of protein serine/threonine kinase activity	8	2	LINF_240024900,LINF_320013700,	25	12.91	17.22	0.00963392	0.0842455	1
GO:0072507	divalent inorganic cation homeostasis	9	2	LINF_310018700,LINF_340005600,	22.2	11.47	14.76	0.0122312	0.0842455	1
GO:0045859	regulation of protein kinase activity	9	2	LINF_240024900,LINF_320013700,	22.2	11.47	14.76	0.0122312	0.0842455	1
GO:0042592	homeostatic process	26	3	LINF_210007900,LINF_310018700,LINF_340005600,	11.5	5.96	6.79	0.0132533	0.0842455	1
GO:0043549	regulation of kinase activity	10	2	LINF_240024900,LINF_320013700,	20	10.33	12.91	0.0150977	0.0842455	1
GO:0001932	regulation of protein phosphorylation	10	2	LINF_240024900,LINF_320013700,	20	10.33	12.91	0.0150977	0.0842455	1
GO:0046128	purine ribonucleoside metabolic process	10	2	LINF_340043400,LINF_360026000,	20	10.33	12.91	0.0150977	0.0842455	1
GO:0034220	ion transmembrane transport	52	4	LINF_240008300,LINF_240008400,LINF_310018700,LINF_320014800,	7.7	3.97	4.36	0.0175905	0.0842455	1
GO:0042325	regulation of phosphorylation	11	2	LINF_240024900,LINF_320013700,	18.2	9.39	11.47	0.0182222	0.0842455	1
GO:0055065	metal ion homeostasis	11	2	LINF_310018700,LINF_340005600,	18.2	9.39	11.47	0.0182222	0.0842455	1
GO:0098656	anion transmembrane transport	11	2	LINF_240008300,LINF_240008400,	18.2	9.39	11.47	0.0182222	0.0842455	1
GO:0043066	negative regulation of apoptotic process	1	1	LINF_340005600,	100	51.63	inf	0.0193695	0.0842455	1
GO:0043067	regulation of programmed cell death	1	1	LINF_340005600,	100	51.63	inf	0.0193695	0.0842455	1
GO:0043069	negative regulation of programmed cell death	1	1	LINF_340005600,	100	51.63	inf	0.0193695	0.0842455	1
GO:0001666	response to hypoxia	1	1	LINF_280005800,	100	51.63	inf	0.0193695	0.0842455	1
GO:0045851	pH reduction	1	1	LINF_310018700,	100	51.63	inf	0.0193695	0.0842455	1
GO:0070814	hydrogen sulfide biosynthetic process	1	1	LINF_320033300,	100	51.63	inf	0.0193695	0.0842455	1
GO:0070813	hydrogen sulfide metabolic process	1	1	LINF_320033300,	100	51.63	inf	0.0193695	0.0842455	1
GO:0046058	cAMP metabolic process	1	1	LINF_280005800,	100	51.63	inf	0.0193695	0.0842455	1
GO:0070482	response to oxygen levels	1	1	LINF_280005800,	100	51.63	inf	0.0193695	0.0842455	1
GO:0003032	detection of oxygen	1	1	LINF_280005800,	100	51.63	inf	0.0193695	0.0842455	1
GO:0051339	regulation of lyase activity	1	1	LINF_280005800,	100	51.63	inf	0.0193695	0.0842455	1
GO:0051452	intracellular pH reduction	1	1	LINF_310018700,	100	51.63	inf	0.0193695	0.0842455	1
GO:0051453	regulation of intracellular pH	1	1	LINF_310018700,	100	51.63	inf	0.0193695	0.0842455	1
GO:0052652	cyclic purine nucleotide metabolic process	1	1	LINF_280005800,	100	51.63	inf	0.0193695	0.0842455	1
GO:0042981	regulation of apoptotic process	1	1	LINF_340005600,	100	51.63	inf	0.0193695	0.0842455	1
GO:0055067	monovalent inorganic cation homeostasis	1	1	LINF_310018700,	100	51.63	inf	0.0193695	0.0842455	1
GO:0006171	cAMP biosynthetic process	1	1	LINF_280005800,	100	51.63	inf	0.0193695	0.0842455	1
GO:0005997	xylulose metabolic process	1	1	LINF_360007800,	100	51.63	inf	0.0193695	0.0842455	1
GO:0060548	negative regulation of cell death	1	1	LINF_340005600,	100	51.63	inf	0.0193695	0.0842455	1
GO:0006431	methionyl-tRNA aminoacylation	1	1	LINF_210013900,	100	51.63	inf	0.0193695	0.0842455	1
GO:0070483	detection of hypoxia	1	1	LINF_280005800,	100	51.63	inf	0.0193695	0.0842455	1
GO:0009593	detection of chemical stimulus	1	1	LINF_280005800,	100	51.63	inf	0.0193695	0.0842455	1
GO:0030004	cellular monovalent inorganic cation homeostasis	1	1	LINF_310018700,	100	51.63	inf	0.0193695	0.0842455	1
GO:0010039	response to iron ion	1	1	LINF_290015200,	100	51.63	inf	0.0193695	0.0842455	1
GO:0010040	response to iron(II) ion	1	1	LINF_290015200,	100	51.63	inf	0.0193695	0.0842455	1
GO:0010941	regulation of cell death	1	1	LINF_340005600,	100	51.63	inf	0.0193695	0.0842455	1
GO:0009093	cysteine catabolic process	1	1	LINF_320033300,	100	51.63	inf	0.0193695	0.0842455	1
GO:0016458	obsolete gene silencing	1	1	LINF_320015100,	100	51.63	inf	0.0193695	0.0842455	1
GO:0018158	protein oxidation	1	1	LINF_290015200,	100	51.63	inf	0.0193695	0.0842455	1
GO:0018171	peptidyl-cysteine oxidation	1	1	LINF_290015200,	100	51.63	inf	0.0193695	0.0842455	1
GO:0018198	peptidyl-cysteine modification	1	1	LINF_290015200,	100	51.63	inf	0.0193695	0.0842455	1
GO:0030322	stabilization of membrane potential	1	1	LINF_340005600,	100	51.63	inf	0.0193695	0.0842455	1
GO:0030641	regulation of cellular pH	1	1	LINF_310018700,	100	51.63	inf	0.0193695	0.0842455	1
GO:0031047	gene silencing by RNA	1	1	LINF_320015100,	100	51.63	inf	0.0193695	0.0842455	1
GO:0031279	regulation of cyclase activity	1	1	LINF_280005800,	100	51.63	inf	0.0193695	0.0842455	1
GO:0045761	regulation of adenylate cyclase activity	1	1	LINF_280005800,	100	51.63	inf	0.0193695	0.0842455	1
GO:0006800	obsolete oxygen and reactive oxygen species metabolic process	1	1	LINF_340005600,	100	51.63	inf	0.0193695	0.0842455	1
GO:0042391	regulation of membrane potential	1	1	LINF_340005600,	100	51.63	inf	0.0193695	0.0842455	1
GO:0006885	regulation of pH	1	1	LINF_310018700,	100	51.63	inf	0.0193695	0.0842455	1
GO:0036293	response to decreased oxygen levels	1	1	LINF_280005800,	100	51.63	inf	0.0193695	0.0842455	1
GO:0098771	inorganic ion homeostasis	12	2	LINF_310018700,LINF_340005600,	16.7	8.6	10.32	0.0215938	0.0917102	1
GO:0055082	cellular chemical homeostasis	12	2	LINF_210007900,LINF_310018700,	16.7	8.6	10.32	0.0215938	0.0917102	1
GO:0006796	phosphate-containing compound metabolic process	404	14	LINF_100011600,LINF_170007400,LINF_190006600,LINF_190008500,LINF_210007900,LINF_280005800,LINF_290029200,LINF_310025700,LINF_320007600,LINF_330028600,LINF_350028500,LINF_360014800,LINF_360021400,LINF_360051800,	3.5	1.79	1.96	0.0224362	0.0934184	1
GO:0065008	regulation of biological quality	56	4	LINF_210007900,LINF_310018700,LINF_320017100,LINF_340005600,	7.1	3.69	4.02	0.0225136	0.0934184	1
GO:0006793	phosphorus metabolic process	410	14	LINF_100011600,LINF_170007400,LINF_190006600,LINF_190008500,LINF_210007900,LINF_280005800,LINF_290029200,LINF_310025700,LINF_320007600,LINF_330028600,LINF_350028500,LINF_360014800,LINF_360021400,LINF_360051800,	3.4	1.76	1.93	0.0251339	0.0999773	1
GO:0051338	regulation of transferase activity	13	2	LINF_240024900,LINF_320013700,	15.4	7.94	9.38	0.025202	0.0999773	1
GO:0015711	organic anion transport	13	2	LINF_240008300,LINF_240008400,	15.4	7.94	9.38	0.025202	0.0999773	1
GO:0055080	cation homeostasis	13	2	LINF_310018700,LINF_340005600,	15.4	7.94	9.38	0.025202	0.0999773	1
GO:0050801	ion homeostasis	14	2	LINF_310018700,LINF_340005600,	14.3	7.38	8.6	0.0290367	0.113937	1
GO:0065007	biological regulation	263	10	LINF_150023000,LINF_170007400,LINF_210007900,LINF_240024900,LINF_280005800,LINF_310018700,LINF_320013700,LINF_320015100,LINF_320017100,LINF_340005600,	3.8	1.96	2.12	0.0298325	0.115801	1
GO:0008150	biological process	2508	58	LINF_040008300,LINF_100011600,LINF_110017100,LINF_130022000,LINF_140012600,LINF_150015400,LINF_150019900,LINF_150023000,LINF_170007400,LINF_190006600,LINF_190008500,LINF_200017100,LINF_210007900,LINF_210013900,LINF_210020600,LINF_230013200,LINF_230017200,LINF_240008300,LINF_240008400,LINF_240024900,LINF_250020700,LINF_260021900,LINF_260022000,LINF_270016000,LINF_270016100,LINF_280005800,LINF_2900…	2.3	1.19	1.52	0.031004	0.119068	1
GO:0043101	purine-containing compound salvage	15	2	LINF_340043400,LINF_360026000,	13.3	6.88	7.94	0.0330877	0.121341	1
GO:0008152	metabolic process	1806	44	LINF_040008300,LINF_100011600,LINF_110017100,LINF_140012600,LINF_170007400,LINF_190006600,LINF_190008500,LINF_200017100,LINF_210007900,LINF_210013900,LINF_210020600,LINF_230017200,LINF_250020700,LINF_260021900,LINF_260022000,LINF_280005800,LINF_290007500,LINF_290015200,LINF_290029200,LINF_300011200,LINF_310025700,LINF_310038200,LINF_320007600,LINF_320017100,LINF_320024700,LINF_320025500,LINF_3200…	2.4	1.26	1.5	0.0344521	0.121341	1
GO:0019220	regulation of phosphate metabolic process	16	2	LINF_240024900,LINF_320013700,	12.5	6.45	7.37	0.0373456	0.121341	1
GO:0031399	regulation of protein modification process	16	2	LINF_240024900,LINF_320013700,	12.5	6.45	7.37	0.0373456	0.121341	1
GO:0051174	regulation of phosphorus metabolic process	16	2	LINF_240024900,LINF_320013700,	12.5	6.45	7.37	0.0373456	0.121341	1
GO:1901657	glycosyl compound metabolic process	16	2	LINF_340043400,LINF_360026000,	12.5	6.45	7.37	0.0373456	0.121341	1
GO:0009116	nucleoside metabolic process	16	2	LINF_340043400,LINF_360026000,	12.5	6.45	7.37	0.0373456	0.121341	1
GO:0033500	carbohydrate homeostasis	2	1	LINF_210007900,	50	25.81	51.16	0.0383677	0.121341	1
GO:0001678	cellular glucose homeostasis	2	1	LINF_210007900,	50	25.81	51.16	0.0383677	0.121341	1
GO:0006190	inosine salvage	2	1	LINF_360026000,	50	25.81	51.16	0.0383677	0.121341	1
GO:0000098	sulfur amino acid catabolic process	2	1	LINF_320033300,	50	25.81	51.16	0.0383677	0.121341	1
GO:0098657	import into cell	2	1	LINF_210007900,	50	25.81	51.16	0.0383677	0.121341	1
GO:0008203	cholesterol metabolic process	2	1	LINF_310038200,	50	25.81	51.16	0.0383677	0.121341	1
GO:0043622	cortical microtubule organization	2	1	LINF_230013200,	50	25.81	51.16	0.0383677	0.121341	1
GO:0046102	inosine metabolic process	2	1	LINF_360026000,	50	25.81	51.16	0.0383677	0.121341	1
GO:0006695	cholesterol biosynthetic process	2	1	LINF_310038200,	50	25.81	51.16	0.0383677	0.121341	1
GO:0020028	endocytic hemoglobin import into cell	2	1	LINF_210007900,	50	25.81	51.16	0.0383677	0.121341	1
GO:0042593	glucose homeostasis	2	1	LINF_210007900,	50	25.81	51.16	0.0383677	0.121341	1
GO:0030865	cortical cytoskeleton organization	2	1	LINF_230013200,	50	25.81	51.16	0.0383677	0.121341	1
GO:0046103	inosine biosynthetic process	2	1	LINF_360026000,	50	25.81	51.16	0.0383677	0.121341	1
GO:0006464	cellular protein modification process	394	13	LINF_100011600,LINF_110017100,LINF_190006600,LINF_190008500,LINF_290015200,LINF_290029200,LINF_310025700,LINF_320007600,LINF_330028600,LINF_350028500,LINF_360014800,LINF_360021400,LINF_360051800,	3.3	1.7	1.84	0.0389905	0.121341	1
GO:0036211	protein modification process	394	13	LINF_100011600,LINF_110017100,LINF_190006600,LINF_190008500,LINF_290015200,LINF_290029200,LINF_310025700,LINF_320007600,LINF_330028600,LINF_350028500,LINF_360014800,LINF_360021400,LINF_360051800,	3.3	1.7	1.84	0.0389905	0.121341	1
GO:0072521	purine-containing compound metabolic process	69	4	LINF_210007900,LINF_280005800,LINF_340043400,LINF_360026000,	5.8	2.99	3.21	0.0438903	0.135422	1
GO:0006979	response to oxidative stress	18	2	LINF_280005800,LINF_340005600,	11.1	5.74	6.44	0.0464448	0.139984	1
GO:0071704	organic substance metabolic process	1598	39	LINF_040008300,LINF_100011600,LINF_110017100,LINF_140012600,LINF_170007400,LINF_190006600,LINF_190008500,LINF_200017100,LINF_210007900,LINF_210013900,LINF_210020600,LINF_230017200,LINF_250020700,LINF_260021900,LINF_260022000,LINF_280005800,LINF_290015200,LINF_290029200,LINF_310025700,LINF_310038200,LINF_320007600,LINF_320017100,LINF_320024700,LINF_320033300,LINF_320038800,LINF_330028600,LINF_3300…	2.4	1.26	1.46	0.0489992	0.139984	1
GO:0072522	purine-containing compound biosynthetic process	43	3	LINF_280005800,LINF_340043400,LINF_360026000,	7	3.6	3.89	0.0497541	0.139984	1
Cellular component
ID	Name	Bgd count	Result count	Result gene list	Pct of bgd	Fold enrichment	Odds ratio	P-value	Benjamini	Bonferroni
GO:0031224	intrinsic component of membrane	254	17	LINF_110017100,LINF_140012600,LINF_150015400,LINF_150019900,LINF_190014400,LINF_240008300,LINF_240008400,LINF_260021900,LINF_260022000,LINF_270016000,LINF_270016100,LINF_310038200,LINF_320025500,LINF_320038400,LINF_340005600,LINF_350025900,LINF_360026000,	6.7	3.46	4.21	5.39112e-06	0.000549895	0.000549895
GO:0016021	integral component of membrane	252	16	LINF_110017100,LINF_140012600,LINF_150015400,LINF_150019900,LINF_190014400,LINF_240008300,LINF_240008400,LINF_260021900,LINF_260022000,LINF_270016000,LINF_270016100,LINF_310038200,LINF_320025500,LINF_320038400,LINF_350025900,LINF_360026000,	6.3	3.28	3.93	2.06582e-05	0.00105357	0.00210713
GO:0000139	Golgi membrane	12	3	LINF_240008300,LINF_240008400,LINF_310018700,	25	12.91	17.4	0.00136409	0.046379	0.139137
GO:0016020	membrane	549	20	LINF_110017100,LINF_140012600,LINF_150015400,LINF_150019900,LINF_190014400,LINF_240008300,LINF_240008400,LINF_260021900,LINF_260022000,LINF_270016000,LINF_270016100,LINF_310018700,LINF_310038200,LINF_320014800,LINF_320025500,LINF_320035800,LINF_320038400,LINF_340005600,LINF_350025900,LINF_360026000,	3.6	1.88	2.16	0.00354923	0.0905053	0.362021
GO:0005871	kinesin complex	1	1	LINF_230013200,	100	51.63	inf	0.0193695	0.282241	1
GO:0016442	RISC complex	1	1	LINF_320015100,	100	51.63	inf	0.0193695	0.282241	1
GO:0031332	RNAi effector complex	1	1	LINF_320015100,	100	51.63	inf	0.0193695	0.282241	1
GO:0020015	glycosome	66	4	LINF_180010400,LINF_210007900,LINF_210020600,LINF_360073900,	6.1	3.13	3.37	0.0382114	0.434834	1
GO:0000220	vacuolar proton-transporting V-type ATPase, V0 domain	2	1	LINF_320014800,	50	25.81	51.16	0.0383677	0.434834	1
GO:0005777	peroxisome	71	4	LINF_180010400,LINF_210007900,LINF_210020600,LINF_360073900,	5.6	2.91	3.11	0.0479267	0.444411	1
GO:0042579	microbody	71	4	LINF_180010400,LINF_210007900,LINF_210020600,LINF_360073900,	5.6	2.91	3.11	0.0479267	0.444411	1
Molecular function
ID	Name	Bgd count	Result count	Result gene list	Pct of bgd	Fold enrichment	Odds ratio	P-value	Benjamini	Bonferroni
GO:1901505	carbohydrate derivative transmembrane transporter activity	18	4	LINF_150019900,LINF_240008300,LINF_240008400,LINF_360026000,	22.2	11.47	15.06	0.000328079	0.0158463	0.0643035
GO:0015932	nucleobase-containing compound transmembrane transporter activity	18	4	LINF_150019900,LINF_240008300,LINF_240008400,LINF_360026000,	22.2	11.47	15.06	0.000328079	0.0158463	0.0643035
GO:0016773	phosphotransferase activity, alcohol group as acceptor	257	14	LINF_100011600,LINF_190006600,LINF_190008500,LINF_210007900,LINF_290029200,LINF_310025700,LINF_320007600,LINF_330028600,LINF_340043400,LINF_350028500,LINF_360007800,LINF_360014800,LINF_360021400,LINF_360051800,	5.4	2.81	3.25	0.000366887	0.0158463	0.0719099
GO:0016301	kinase activity	290	15	LINF_100011600,LINF_190006600,LINF_190008500,LINF_210007900,LINF_210020600,LINF_290029200,LINF_310025700,LINF_320007600,LINF_330028600,LINF_340043400,LINF_350028500,LINF_360007800,LINF_360014800,LINF_360021400,LINF_360051800,	5.2	2.67	3.1	0.000389124	0.0158463	0.0762683
GO:0003824	catalytic activity	1791	51	LINF_040008300,LINF_080015700,LINF_100011600,LINF_110017100,LINF_130021200,LINF_140012600,LINF_150015400,LINF_150023000,LINF_190006600,LINF_190008500,LINF_190020700,LINF_200009800,LINF_200017100,LINF_210007900,LINF_210013900,LINF_210020600,LINF_230013200,LINF_230017200,LINF_260021900,LINF_260022000,LINF_270016000,LINF_270016100,LINF_280005800,LINF_290007500,LINF_290029200,LINF_300011200,LINF_3100…	2.8	1.47	2.06	0.000404241	0.0158463	0.0792313
GO:1901681	sulfur compound binding	11	3	LINF_170012700,LINF_340032000,LINF_340039400,	27.3	14.08	19.58	0.00103757	0.0239491	0.203365
GO:0005459	UDP-galactose transmembrane transporter activity	3	2	LINF_240008300,LINF_240008400,	66.7	34.42	103.43	0.0010997	0.0239491	0.215542
GO:0042284	sphingolipid delta-4 desaturase activity	3	2	LINF_260021900,LINF_260022000,	66.7	34.42	103.43	0.0010997	0.0239491	0.215542
GO:0016857	racemase and epimerase activity, acting on carbohydrates and derivatives	3	2	LINF_330032000,LINF_350042200,	66.7	34.42	103.43	0.0010997	0.0239491	0.215542
GO:0016772	transferase activity, transferring phosphorus-containing groups	369	16	LINF_100011600,LINF_190006600,LINF_190008500,LINF_210007900,LINF_210020600,LINF_290029200,LINF_310025700,LINF_320007600,LINF_320035800,LINF_330028600,LINF_340043400,LINF_350028500,LINF_360007800,LINF_360014800,LINF_360021400,LINF_360051800,	4.3	2.24	2.56	0.00168725	0.0313547	0.330701
GO:0016740	transferase activity	640	23	LINF_080015700,LINF_100011600,LINF_110017100,LINF_140012600,LINF_190006600,LINF_190008500,LINF_210007900,LINF_210020600,LINF_290029200,LINF_310025700,LINF_310038200,LINF_320007600,LINF_320025500,LINF_320035800,LINF_330028600,LINF_330032400,LINF_340043400,LINF_350012900,LINF_350028500,LINF_360007800,LINF_360014800,LINF_360021400,LINF_360051800,	3.6	1.86	2.17	0.00199347	0.0313547	0.39072
GO:0022857	transmembrane transporter activity	207	11	LINF_150015400,LINF_150019900,LINF_240008300,LINF_240008400,LINF_270016000,LINF_270016100,LINF_290021500,LINF_310018700,LINF_320014800,LINF_320038400,LINF_360026000,	5.3	2.74	3.09	0.00199775	0.0313547	0.391558
GO:0008198	ferrous iron binding	4	2	LINF_290007500,LINF_290015200,	50	25.81	51.71	0.00217164	0.0313547	0.425641
GO:0004672	protein kinase activity	210	11	LINF_100011600,LINF_190006600,LINF_190008500,LINF_290029200,LINF_310025700,LINF_320007600,LINF_330028600,LINF_350028500,LINF_360014800,LINF_360021400,LINF_360051800,	5.2	2.7	3.04	0.00223962	0.0313547	0.438966
GO:0005215	transporter activity	213	11	LINF_150015400,LINF_150019900,LINF_240008300,LINF_240008400,LINF_270016000,LINF_270016100,LINF_290021500,LINF_310018700,LINF_320014800,LINF_320038400,LINF_360026000,	5.2	2.67	2.99	0.00250487	0.0327303	0.490954
GO:0003674	molecular function	3519	80	LINF_040008300,LINF_050008800,LINF_080015700,LINF_100011600,LINF_110017100,LINF_130021200,LINF_130022000,LINF_140012600,LINF_150015400,LINF_150019900,LINF_150023000,LINF_170008600,LINF_170012700,LINF_180018700,LINF_190006600,LINF_190008500,LINF_190020700,LINF_200009800,LINF_200017100,LINF_210007900,LINF_210013900,LINF_210020600,LINF_230013200,LINF_230014900,LINF_230017200,LINF_240008300,LINF_2400…	2.3	1.17	2.19	0.00271147	0.0332155	0.531447
GO:0015165	pyrimidine nucleotide-sugar transmembrane transporter activity	5	2	LINF_240008300,LINF_240008400,	40	20.65	34.46	0.00357376	0.0368662	0.700458
GO:0016717	oxidoreductase activity, acting on paired donors, with oxidation of a pair of donors resulting in the reduction of molecular oxygen to two molecules of water	5	2	LINF_260021900,LINF_260022000,	40	20.65	34.46	0.00357376	0.0368662	0.700458
GO:0016854	racemase and epimerase activity	5	2	LINF_330032000,LINF_350042200,	40	20.65	34.46	0.00357376	0.0368662	0.700458
GO:0020037	heme binding	18	3	LINF_280005800,LINF_300011200,LINF_340005600,	16.7	8.6	10.43	0.00465079	0.0412631	0.911554
GO:0036094	small molecule binding	898	28	LINF_100011600,LINF_130022000,LINF_150015400,LINF_170012700,LINF_190006600,LINF_190008500,LINF_210007900,LINF_210013900,LINF_210020600,LINF_230013200,LINF_270016000,LINF_270016100,LINF_280005800,LINF_290029200,LINF_310025700,LINF_320007600,LINF_320026400,LINF_320033300,LINF_320038400,LINF_330028600,LINF_340032000,LINF_340039400,LINF_350012900,LINF_350025900,LINF_350028500,LINF_360014800,LINF_3600…	3.1	1.61	1.9	0.00498308	0.0412631	0.976685
GO:0032559	adenyl ribonucleotide binding	649	22	LINF_100011600,LINF_130022000,LINF_150015400,LINF_170012700,LINF_190006600,LINF_190008500,LINF_210007900,LINF_210013900,LINF_210020600,LINF_230013200,LINF_270016000,LINF_270016100,LINF_290029200,LINF_310025700,LINF_320007600,LINF_320038400,LINF_330028600,LINF_340032000,LINF_350028500,LINF_360014800,LINF_360021400,LINF_360051800,	3.4	1.75	2.01	0.00527417	0.0412631	1
GO:0120227	acyl-CoA binding	6	2	LINF_170012700,LINF_340032000,	33.3	17.21	25.84	0.00529317	0.0412631	1
GO:1901567	fatty acid derivative binding	6	2	LINF_170012700,LINF_340032000,	33.3	17.21	25.84	0.00529317	0.0412631	1
GO:0000062	fatty-acyl-CoA binding	6	2	LINF_170012700,LINF_340032000,	33.3	17.21	25.84	0.00529317	0.0412631	1
GO:0030554	adenyl nucleotide binding	651	22	LINF_100011600,LINF_130022000,LINF_150015400,LINF_170012700,LINF_190006600,LINF_190008500,LINF_210007900,LINF_210013900,LINF_210020600,LINF_230013200,LINF_270016000,LINF_270016100,LINF_290029200,LINF_310025700,LINF_320007600,LINF_320038400,LINF_330028600,LINF_340032000,LINF_350028500,LINF_360014800,LINF_360021400,LINF_360051800,	3.4	1.74	2.01	0.00547367	0.0412631	1
GO:0046906	tetrapyrrole binding	20	3	LINF_280005800,LINF_300011200,LINF_340005600,	15	7.74	9.2	0.00631812	0.0450894	1
GO:0022804	active transmembrane transporter activity	87	6	LINF_150015400,LINF_150019900,LINF_270016000,LINF_270016100,LINF_310018700,LINF_320038400,	6.9	3.56	3.94	0.00644134	0.0450894	1
GO:0005338	nucleotide-sugar transmembrane transporter activity	7	2	LINF_240008300,LINF_240008400,	28.6	14.75	20.67	0.00731728	0.0478062	1
GO:0005337	nucleoside transmembrane transporter activity	7	2	LINF_150019900,LINF_360026000,	28.6	14.75	20.67	0.00731728	0.0478062	1
GO:0016829	lyase activity	42	4	LINF_200009800,LINF_280005800,LINF_320033300,LINF_340039400,	9.5	4.92	5.52	0.00841865	0.0532276	1
GO:0019901	protein kinase binding	8	2	LINF_240024900,LINF_320013700,	25	12.91	17.22	0.00963392	0.0580114	1
GO:0015399	primary active transmembrane transporter activity	68	5	LINF_150015400,LINF_270016000,LINF_270016100,LINF_310018700,LINF_320038400,	7.4	3.8	4.19	0.00976723	0.0580114	1
GO:0019900	kinase binding	9	2	LINF_240024900,LINF_320013700,	22.2	11.47	14.76	0.0122312	0.0666038	1
GO:0005524	ATP binding	636	20	LINF_100011600,LINF_130022000,LINF_150015400,LINF_190006600,LINF_190008500,LINF_210007900,LINF_210013900,LINF_210020600,LINF_230013200,LINF_270016000,LINF_270016100,LINF_290029200,LINF_310025700,LINF_320007600,LINF_320038400,LINF_330028600,LINF_350028500,LINF_360014800,LINF_360021400,LINF_360051800,	3.1	1.62	1.82	0.0176376	0.0666038	1
GO:0019842	vitamin binding	29	3	LINF_320033300,LINF_340039400,LINF_350012900,	10.3	5.34	6	0.0178659	0.0666038	1
GO:0019200	carbohydrate kinase activity	11	2	LINF_210007900,LINF_360007800,	18.2	9.39	11.47	0.0182222	0.0666038	1
GO:0042171	lysophosphatidic acid acyltransferase activity	1	1	LINF_320025500,	100	51.63	inf	0.0193695	0.0666038	1
GO:0004016	adenylate cyclase activity	1	1	LINF_280005800,	100	51.63	inf	0.0193695	0.0666038	1
GO:0051996	squalene synthase activity	1	1	LINF_310038200,	100	51.63	inf	0.0193695	0.0666038	1
GO:0070025	carbon monoxide binding	1	1	LINF_280005800,	100	51.63	inf	0.0193695	0.0666038	1
GO:0071617	lysophospholipid acyltransferase activity	1	1	LINF_320025500,	100	51.63	inf	0.0193695	0.0666038	1
GO:0004310	farnesyl-diphosphate farnesyltransferase activity	1	1	LINF_310038200,	100	51.63	inf	0.0193695	0.0666038	1
GO:0003841	1-acylglycerol-3-phosphate O-acyltransferase activity	1	1	LINF_320025500,	100	51.63	inf	0.0193695	0.0666038	1
GO:0008447	L-ascorbate oxidase activity	1	1	LINF_340005600,	100	51.63	inf	0.0193695	0.0666038	1
GO:0140299	small molecule sensor activity	1	1	LINF_280005800,	100	51.63	inf	0.0193695	0.0666038	1
GO:0019826	oxygen sensor activity	1	1	LINF_280005800,	100	51.63	inf	0.0193695	0.0666038	1
GO:0019825	oxygen binding	1	1	LINF_280005800,	100	51.63	inf	0.0193695	0.0666038	1
GO:0003978	UDP-glucose 4-epimerase activity	1	1	LINF_330032000,	100	51.63	inf	0.0193695	0.0666038	1
GO:0009975	cyclase activity	1	1	LINF_280005800,	100	51.63	inf	0.0193695	0.0666038	1
GO:0004825	methionine-tRNA ligase activity	1	1	LINF_210013900,	100	51.63	inf	0.0193695	0.0666038	1
GO:0016688	L-ascorbate peroxidase activity	1	1	LINF_340005600,	100	51.63	inf	0.0193695	0.0666038	1
GO:0004856	xylulokinase activity	1	1	LINF_360007800,	100	51.63	inf	0.0193695	0.0666038	1
GO:0004447	iodide peroxidase activity	1	1	LINF_340005600,	100	51.63	inf	0.0193695	0.0666038	1
GO:0016849	phosphorus-oxygen lyase activity	1	1	LINF_280005800,	100	51.63	inf	0.0193695	0.0666038	1
GO:0019148	D-cysteine desulfhydrase activity	1	1	LINF_320033300,	100	51.63	inf	0.0193695	0.0666038	1
GO:0004737	pyruvate decarboxylase activity	1	1	LINF_340039400,	100	51.63	inf	0.0193695	0.0666038	1
GO:0032555	purine ribonucleotide binding	778	23	LINF_100011600,LINF_130022000,LINF_150015400,LINF_170012700,LINF_190006600,LINF_190008500,LINF_210007900,LINF_210013900,LINF_210020600,LINF_230013200,LINF_270016000,LINF_270016100,LINF_290029200,LINF_310025700,LINF_320007600,LINF_320026400,LINF_320038400,LINF_330028600,LINF_340032000,LINF_350028500,LINF_360014800,LINF_360021400,LINF_360051800,	3	1.53	1.72	0.021475	0.0693834	1
GO:0004553	hydrolase activity, hydrolyzing O-glycosyl compounds	12	2	LINF_040008300,LINF_230017200,	16.7	8.6	10.32	0.0215938	0.0693834	1
GO:0030246	carbohydrate binding	12	2	LINF_210007900,LINF_350014400,	16.7	8.6	10.32	0.0215938	0.0693834	1
GO:0033218	amide binding	12	2	LINF_170012700,LINF_340032000,	16.7	8.6	10.32	0.0215938	0.0693834	1
GO:0017076	purine nucleotide binding	781	23	LINF_100011600,LINF_130022000,LINF_150015400,LINF_170012700,LINF_190006600,LINF_190008500,LINF_210007900,LINF_210013900,LINF_210020600,LINF_230013200,LINF_270016000,LINF_270016100,LINF_290029200,LINF_310025700,LINF_320007600,LINF_320026400,LINF_320038400,LINF_330028600,LINF_340032000,LINF_350028500,LINF_360014800,LINF_360021400,LINF_360051800,	2.9	1.52	1.71	0.0223935	0.0700423	1
GO:0042626	ATPase-coupled transmembrane transporter activity	56	4	LINF_150015400,LINF_270016000,LINF_270016100,LINF_320038400,	7.1	3.69	4.02	0.0225136	0.0700423	1
GO:0043167	ion binding	1143	31	LINF_080015700,LINF_100011600,LINF_130022000,LINF_150015400,LINF_180018700,LINF_190006600,LINF_190008500,LINF_210007900,LINF_210013900,LINF_210020600,LINF_230013200,LINF_240019300,LINF_270016000,LINF_270016100,LINF_280019900,LINF_290007500,LINF_290015200,LINF_290029200,LINF_310025700,LINF_320007600,LINF_320026400,LINF_320033300,LINF_320038400,LINF_330028600,LINF_340039400,LINF_350012900,LINF_3500…	2.7	1.4	1.61	0.0228946	0.0701148	1
GO:0032553	ribonucleotide binding	791	23	LINF_100011600,LINF_130022000,LINF_150015400,LINF_170012700,LINF_190006600,LINF_190008500,LINF_210007900,LINF_210013900,LINF_210020600,LINF_230013200,LINF_270016000,LINF_270016100,LINF_290029200,LINF_310025700,LINF_320007600,LINF_320026400,LINF_320038400,LINF_330028600,LINF_340032000,LINF_350028500,LINF_360014800,LINF_360021400,LINF_360051800,	2.9	1.5	1.68	0.0256809	0.0774379	1
GO:0097367	carbohydrate derivative binding	797	23	LINF_100011600,LINF_130022000,LINF_150015400,LINF_170012700,LINF_190006600,LINF_190008500,LINF_210007900,LINF_210013900,LINF_210020600,LINF_230013200,LINF_270016000,LINF_270016100,LINF_290029200,LINF_310025700,LINF_320007600,LINF_320026400,LINF_320038400,LINF_330028600,LINF_340032000,LINF_350028500,LINF_360014800,LINF_360021400,LINF_360051800,	2.9	1.49	1.67	0.0278278	0.0826401	1
GO:0043168	anion binding	843	24	LINF_100011600,LINF_130022000,LINF_150015400,LINF_190006600,LINF_190008500,LINF_210007900,LINF_210013900,LINF_210020600,LINF_230013200,LINF_270016000,LINF_270016100,LINF_290029200,LINF_310025700,LINF_320007600,LINF_320026400,LINF_320033300,LINF_320038400,LINF_330028600,LINF_340039400,LINF_350012900,LINF_350028500,LINF_360014800,LINF_360021400,LINF_360051800,	2.8	1.47	1.65	0.0284365	0.0831875	1
GO:0015078	proton transmembrane transporter activity	38	3	LINF_150019900,LINF_310018700,LINF_320014800,	7.9	4.08	4.45	0.0364257	0.0964111	1
GO:0000166	nucleotide binding	865	24	LINF_100011600,LINF_130022000,LINF_150015400,LINF_170012700,LINF_190006600,LINF_190008500,LINF_210007900,LINF_210013900,LINF_210020600,LINF_230013200,LINF_270016000,LINF_270016100,LINF_290029200,LINF_310025700,LINF_320007600,LINF_320026400,LINF_320038400,LINF_330028600,LINF_340032000,LINF_350025900,LINF_350028500,LINF_360014800,LINF_360021400,LINF_360051800,	2.8	1.43	1.6	0.037429	0.0964111	1
GO:1901265	nucleoside phosphate binding	865	24	LINF_100011600,LINF_130022000,LINF_150015400,LINF_170012700,LINF_190006600,LINF_190008500,LINF_210007900,LINF_210013900,LINF_210020600,LINF_230013200,LINF_270016000,LINF_270016100,LINF_290029200,LINF_310025700,LINF_320007600,LINF_320026400,LINF_320038400,LINF_330028600,LINF_340032000,LINF_350025900,LINF_350028500,LINF_360014800,LINF_360021400,LINF_360051800,	2.8	1.43	1.6	0.037429	0.0964111	1
GO:0004564	beta-fructofuranosidase activity	2	1	LINF_230017200,	50	25.81	51.16	0.0383677	0.0964111	1
GO:0030492	hemoglobin binding	2	1	LINF_210007900,	50	25.81	51.16	0.0383677	0.0964111	1
GO:0004001	adenosine kinase activity	2	1	LINF_340043400,	50	25.81	51.16	0.0383677	0.0964111	1
GO:0004121	cystathionine beta-lyase activity	2	1	LINF_320033300,	50	25.81	51.16	0.0383677	0.0964111	1
GO:0004311	farnesyltranstransferase activity	2	1	LINF_310038200,	50	25.81	51.16	0.0383677	0.0964111	1
GO:0016682	oxidoreductase activity, acting on diphenols and related substances as donors, oxygen as acceptor	2	1	LINF_340005600,	50	25.81	51.16	0.0383677	0.0964111	1
GO:0015506	nucleoside:proton symporter activity	2	1	LINF_150019900,	50	25.81	51.16	0.0383677	0.0964111	1
GO:0015295	solute:proton symporter activity	2	1	LINF_150019900,	50	25.81	51.16	0.0383677	0.0964111	1
GO:0016798	hydrolase activity, acting on glycosyl bonds	17	2	LINF_040008300,LINF_230017200,	11.8	6.07	6.88	0.041801	0.103709	1
GO:0016887	ATP hydrolysis activity	101	5	LINF_150015400,LINF_230013200,LINF_270016000,LINF_270016100,LINF_320038400,	5	2.56	2.73	0.0452458	0.110852	1
GO:0016705	oxidoreductase activity, acting on paired donors, with incorporation or reduction of molecular oxygen	18	2	LINF_260021900,LINF_260022000,	11.1	5.74	6.44	0.0464448	0.112385	1
	Highlighted in red are GOs with a Benjamini corrected p-value <0.05.

## Sheet: Downregulated ONLY MacroAma
Biological Process
ID	Name	Bgd count	Result count	Result gene list	Pct of bgd	Fold enrichment	Odds ratio	P-value	Benjamini	Bonferroni
GO:0051338	regulation of transferase activity	13	2	LINF_240023200,LINF_340015200,	15.4	46.66	62.68	0.000778356	0.0413384	0.126872
GO:0031399	regulation of protein modification process	16	2	LINF_240023200,LINF_340015200,	12.5	37.91	49.21	0.00119058	0.0413384	0.194065
GO:0050790	regulation of catalytic activity	20	2	LINF_240023200,LINF_340015200,	10	30.33	38.25	0.00187064	0.0413384	0.304914
GO:0065009	regulation of molecular function	21	2	LINF_240023200,LINF_340015200,	9.5	28.89	36.23	0.00206358	0.0413384	0.336363
GO:0045736	negative regulation of cyclin-dependent protein serine/threonine kinase activity	1	1	LINF_340015200,	100	303.31	inf	0.00329693	0.0413384	0.5374
GO:0001558	regulation of cell growth	1	1	LINF_340015200,	100	303.31	inf	0.00329693	0.0413384	0.5374
GO:1904030	negative regulation of cyclin-dependent protein kinase activity	1	1	LINF_340015200,	100	303.31	inf	0.00329693	0.0413384	0.5374
GO:0001933	negative regulation of protein phosphorylation	1	1	LINF_340015200,	100	303.31	inf	0.00329693	0.0413384	0.5374
GO:0006469	negative regulation of protein kinase activity	1	1	LINF_340015200,	100	303.31	inf	0.00329693	0.0413384	0.5374
GO:0033673	negative regulation of kinase activity	1	1	LINF_340015200,	100	303.31	inf	0.00329693	0.0413384	0.5374
GO:0071901	negative regulation of protein serine/threonine kinase activity	1	1	LINF_340015200,	100	303.31	inf	0.00329693	0.0413384	0.5374
GO:0051348	negative regulation of transferase activity	1	1	LINF_340015200,	100	303.31	inf	0.00329693	0.0413384	0.5374
GO:0042326	negative regulation of phosphorylation	1	1	LINF_340015200,	100	303.31	inf	0.00329693	0.0413384	0.5374
GO:0006605	protein targeting	28	2	LINF_330010700,LINF_340034000,	7.1	21.67	26.43	0.0036648	0.0426687	0.597362
GO:0032268	regulation of cellular protein metabolic process	34	2	LINF_240023200,LINF_340015200,	5.9	17.84	21.45	0.0053767	0.0466582	0.876401
GO:0072594	establishment of protein localization to organelle	35	2	LINF_330010700,LINF_340034000,	5.7	17.33	20.8	0.00569162	0.0466582	0.927733
GO:0051726	regulation of cell cycle	35	2	LINF_240023200,LINF_340015200,	5.7	17.33	20.8	0.00569162	0.0466582	0.927733
GO:0033365	protein localization to organelle	37	2	LINF_330010700,LINF_340034000,	5.4	16.4	19.6	0.00634637	0.0466582	1
GO:0051246	regulation of protein metabolic process	37	2	LINF_240023200,LINF_340015200,	5.4	16.4	19.6	0.00634637	0.0466582	1
GO:0040008	regulation of growth	2	1	LINF_340015200,	50	151.66	322.4	0.00658367	0.0466582	1
GO:0045936	negative regulation of phosphate metabolic process	2	1	LINF_340015200,	50	151.66	322.4	0.00658367	0.0466582	1
GO:0031400	negative regulation of protein modification process	2	1	LINF_340015200,	50	151.66	322.4	0.00658367	0.0466582	1
GO:0010563	negative regulation of phosphorus metabolic process	2	1	LINF_340015200,	50	151.66	322.4	0.00658367	0.0466582	1
GO:0043086	negative regulation of catalytic activity	3	1	LINF_340015200,	33.3	101.1	161.17	0.00986024	0.0487036	1
GO:0044092	negative regulation of molecular function	3	1	LINF_340015200,	33.3	101.1	161.17	0.00986024	0.0487036	1
GO:1904668	positive regulation of ubiquitin protein ligase activity	3	1	LINF_240023200,	33.3	101.1	161.17	0.00986024	0.0487036	1
GO:1904666	regulation of ubiquitin protein ligase activity	3	1	LINF_240023200,	33.3	101.1	161.17	0.00986024	0.0487036	1
GO:0031396	regulation of protein ubiquitination	3	1	LINF_240023200,	33.3	101.1	161.17	0.00986024	0.0487036	1
GO:0051438	regulation of ubiquitin-protein transferase activity	3	1	LINF_240023200,	33.3	101.1	161.17	0.00986024	0.0487036	1
GO:0051443	positive regulation of ubiquitin-protein transferase activity	3	1	LINF_240023200,	33.3	101.1	161.17	0.00986024	0.0487036	1
GO:1903320	regulation of protein modification by small protein conjugation or removal	3	1	LINF_240023200,	33.3	101.1	161.17	0.00986024	0.0487036	1
GO:1903322	positive regulation of protein modification by small protein conjugation or removal	3	1	LINF_240023200,	33.3	101.1	161.17	0.00986024	0.0487036	1
GO:0031398	positive regulation of protein ubiquitination	3	1	LINF_240023200,	33.3	101.1	161.17	0.00986024	0.0487036	1
GO:0051248	negative regulation of protein metabolic process	4	1	LINF_340015200,	25	75.83	107.42	0.0131267	0.0578284	1
GO:0031401	positive regulation of protein modification process	4	1	LINF_240023200,	25	75.83	107.42	0.0131267	0.0578284	1
GO:0046777	protein autophosphorylation	4	1	LINF_340015200,	25	75.83	107.42	0.0131267	0.0578284	1
GO:0032269	negative regulation of cellular protein metabolic process	4	1	LINF_340015200,	25	75.83	107.42	0.0131267	0.0578284	1
GO:0051347	positive regulation of transferase activity	5	1	LINF_240023200,	20	60.66	80.55	0.016383	0.0702745	1
GO:0043085	positive regulation of catalytic activity	6	1	LINF_240023200,	16.7	50.55	64.43	0.0196293	0.0799893	1
GO:0044093	positive regulation of molecular function	6	1	LINF_240023200,	16.7	50.55	64.43	0.0196293	0.0799893	1
GO:1904029	regulation of cyclin-dependent protein kinase activity	7	1	LINF_340015200,	14.3	43.33	53.68	0.0228655	0.0828095	1
GO:0000079	regulation of cyclin-dependent protein serine/threonine kinase activity	7	1	LINF_340015200,	14.3	43.33	53.68	0.0228655	0.0828095	1
GO:0006614	SRP-dependent cotranslational protein targeting to membrane	7	1	LINF_340034000,	14.3	43.33	53.68	0.0228655	0.0828095	1
GO:0006613	cotranslational protein targeting to membrane	7	1	LINF_340034000,	14.3	43.33	53.68	0.0228655	0.0828095	1
GO:0006886	intracellular protein transport	76	2	LINF_330010700,LINF_340034000,	2.6	7.98	9.19	0.0252023	0.0828095	1
GO:0006281	DNA repair	77	2	LINF_150008000,LINF_230022000,	2.6	7.88	9.07	0.0258249	0.0828095	1
GO:0071900	regulation of protein serine/threonine kinase activity	8	1	LINF_340015200,	12.5	37.91	46	0.0260917	0.0828095	1
GO:0006612	protein targeting to membrane	8	1	LINF_340034000,	12.5	37.91	46	0.0260917	0.0828095	1
GO:0051247	positive regulation of protein metabolic process	8	1	LINF_240023200,	12.5	37.91	46	0.0260917	0.0828095	1
GO:0032270	positive regulation of cellular protein metabolic process	8	1	LINF_240023200,	12.5	37.91	46	0.0260917	0.0828095	1
GO:0006974	cellular response to DNA damage stimulus	80	2	LINF_150008000,LINF_230022000,	2.5	7.58	8.72	0.0277307	0.0828095	1
GO:0072599	establishment of protein localization to endoplasmic reticulum	9	1	LINF_340034000,	11.1	33.7	40.24	0.0293079	0.0828095	1
GO:0045047	protein targeting to ER	9	1	LINF_340034000,	11.1	33.7	40.24	0.0293079	0.0828095	1
GO:0045859	regulation of protein kinase activity	9	1	LINF_340015200,	11.1	33.7	40.24	0.0293079	0.0828095	1
GO:0030150	protein import into mitochondrial matrix	9	1	LINF_330010700,	11.1	33.7	40.24	0.0293079	0.0828095	1
GO:0070727	cellular macromolecule localization	83	2	LINF_330010700,LINF_340034000,	2.4	7.31	8.39	0.0296924	0.0828095	1
GO:0034613	cellular protein localization	83	2	LINF_330010700,LINF_340034000,	2.4	7.31	8.39	0.0296924	0.0828095	1
GO:0080090	regulation of primary metabolic process	86	2	LINF_240023200,LINF_340015200,	2.3	7.05	8.08	0.0317089	0.0828095	1
GO:0051171	regulation of nitrogen compound metabolic process	87	2	LINF_240023200,LINF_340015200,	2.3	6.97	7.99	0.032393	0.0828095	1
GO:0090150	establishment of protein localization to membrane	10	1	LINF_340034000,	10	30.33	35.76	0.0325141	0.0828095	1
GO:0072657	protein localization to membrane	10	1	LINF_340034000,	10	30.33	35.76	0.0325141	0.0828095	1
GO:0001932	regulation of protein phosphorylation	10	1	LINF_340015200,	10	30.33	35.76	0.0325141	0.0828095	1
GO:0043549	regulation of kinase activity	10	1	LINF_340015200,	10	30.33	35.76	0.0325141	0.0828095	1
GO:0045786	negative regulation of cell cycle	10	1	LINF_340015200,	10	30.33	35.76	0.0325141	0.0828095	1
GO:0006626	protein targeting to mitochondrion	11	1	LINF_330010700,	9.1	27.57	32.18	0.0357105	0.0856001	1
GO:0044743	protein transmembrane import into intracellular organelle	11	1	LINF_330010700,	9.1	27.57	32.18	0.0357105	0.0856001	1
GO:0070972	protein localization to endoplasmic reticulum	11	1	LINF_340034000,	9.1	27.57	32.18	0.0357105	0.0856001	1
GO:0042325	regulation of phosphorylation	11	1	LINF_340015200,	9.1	27.57	32.18	0.0357105	0.0856001	1
GO:0031323	regulation of cellular metabolic process	94	2	LINF_240023200,LINF_340015200,	2.1	6.45	7.37	0.0373456	0.0856783	1
GO:0033554	cellular response to stress	94	2	LINF_150008000,LINF_230022000,	2.1	6.45	7.37	0.0373456	0.0856783	1
GO:0070585	protein localization to mitochondrion	12	1	LINF_330010700,	8.3	25.28	29.25	0.0388969	0.0856783	1
GO:0072655	establishment of protein localization to mitochondrion	12	1	LINF_330010700,	8.3	25.28	29.25	0.0388969	0.0856783	1
GO:0051668	localization within membrane	12	1	LINF_340034000,	8.3	25.28	29.25	0.0388969	0.0856783	1
GO:0065002	intracellular protein transmembrane transport	12	1	LINF_330010700,	8.3	25.28	29.25	0.0388969	0.0856783	1
GO:0060255	regulation of macromolecule metabolic process	100	2	LINF_240023200,LINF_340015200,	2	6.07	6.91	0.0418111	0.0908695	1
GO:0015031	protein transport	101	2	LINF_330010700,LINF_340034000,	2	6.01	6.84	0.0425745	0.0913111	1
GO:0045184	establishment of protein localization	102	2	LINF_330010700,LINF_340034000,	2	5.95	6.77	0.0433433	0.0917526	1
GO:0008104	protein localization	107	2	LINF_330010700,LINF_340034000,	1.9	5.67	6.44	0.0472661	0.098774	1
GO:0071806	protein transmembrane transport	15	1	LINF_330010700,	6.7	20.22	22.97	0.048397	0.0995755	1
GO:0019222	regulation of metabolic process	109	2	LINF_240023200,LINF_340015200,	1.8	5.57	6.32	0.0488714	0.0995755	1
Cellular component
ID	Name	Bgd count	Result count	Result gene list	Pct of bgd	Fold enrichment	Odds ratio	P-value	Benjamini	Bonferroni
GO:0005654	nucleoplasm	244	5	LINF_010010100,LINF_030006700,LINF_050009000,LINF_150008000,LINF_350008900,	2	6.22	8.74	0.000852845	0.0478055	0.049465
GO:0005786	signal recognition particle, endoplasmic reticulum targeting	1	1	LINF_340034000,	100	303.31	inf	0.00329693	0.0478055	0.191222
GO:0089701	U2AF complex	1	1	LINF_030006700,	100	303.31	inf	0.00329693	0.0478055	0.191222
GO:0008537	proteasome activator complex	1	1	LINF_350012100,	100	303.31	inf	0.00329693	0.0478055	0.191222
GO:0048500	signal recognition particle	4	1	LINF_340034000,	25	75.83	107.42	0.0131267	0.15227	0.761348
GO:0005742	mitochondrial outer membrane translocase complex	6	1	LINF_330010700,	16.7	50.55	64.43	0.0196293	0.189165	1
GO:0098799	outer mitochondrial membrane protein complex	7	1	LINF_330010700,	14.3	43.33	53.68	0.0228655	0.189165	1
GO:0022624	proteasome accessory complex	8	1	LINF_350012100,	12.5	37.91	46	0.0260917	0.189165	1
GO:0005634	nucleus	841	6	LINF_010010100,LINF_030006700,LINF_050009000,LINF_150008000,LINF_290008100,LINF_350008900,	0.7	2.16	2.88	0.0445274	0.245471	1
GO:0031981	nuclear lumen	636	5	LINF_010010100,LINF_030006700,LINF_050009000,LINF_150008000,LINF_350008900,	0.8	2.38	3.03	0.0482443	0.245471	1
Molecular function
ID	Name	Bgd count	Result count	Result gene list	Pct of bgd	Fold enrichment	Odds ratio	P-value	Benjamini	Bonferroni
GO:0044877	protein-containing complex binding	24	2	LINF_240023200,LINF_340034000,	8.3	25.28	31.27	0.00269653	0.051094	0.153702
GO:0030942	endoplasmic reticulum signal peptide binding	1	1	LINF_340034000,	100	303.31	inf	0.00329693	0.051094	0.187925
GO:0016895	exodeoxyribonuclease activity, producing 5'-phosphomonoesters	2	1	LINF_230022000,	50	151.66	322.4	0.00658367	0.051094	0.375269
GO:0005047	signal recognition particle binding	2	1	LINF_340034000,	50	151.66	322.4	0.00658367	0.051094	0.375269
GO:0035312	5'-3' exodeoxyribonuclease activity	2	1	LINF_230022000,	50	151.66	322.4	0.00658367	0.051094	0.375269
GO:0055106	ubiquitin-protein transferase regulator activity	3	1	LINF_240023200,	33.3	101.1	161.17	0.00986024	0.051094	0.562034
GO:0004529	exodeoxyribonuclease activity	3	1	LINF_230022000,	33.3	101.1	161.17	0.00986024	0.051094	0.562034
GO:0008409	5'-3' exonuclease activity	3	1	LINF_230022000,	33.3	101.1	161.17	0.00986024	0.051094	0.562034
GO:0005048	signal sequence binding	3	1	LINF_340034000,	33.3	101.1	161.17	0.00986024	0.051094	0.562034
GO:0010997	anaphase-promoting complex binding	3	1	LINF_240023200,	33.3	101.1	161.17	0.00986024	0.051094	0.562034
GO:0097027	ubiquitin-protein transferase activator activity	3	1	LINF_240023200,	33.3	101.1	161.17	0.00986024	0.051094	0.562034
GO:0008312	7S RNA binding	4	1	LINF_340034000,	25	75.83	107.42	0.0131267	0.0623517	0.748221
GO:0042277	peptide binding	5	1	LINF_340034000,	20	60.66	80.55	0.016383	0.0718332	0.933832
GO:0016796	exonuclease activity, active with either ribo- or deoxyribonucleic acids and producing 5'-phosphomonoesters	7	1	LINF_230022000,	14.3	43.33	53.68	0.0228655	0.0930952	1
GO:0004536	deoxyribonuclease activity	8	1	LINF_230022000,	12.5	37.91	46	0.0260917	0.0991484	1
GO:0033218	amide binding	12	1	LINF_340034000,	8.3	25.28	29.25	0.0388969	0.13857	1
GO:0043021	ribonucleoprotein complex binding	14	1	LINF_340034000,	7.1	21.67	24.74	0.0452401	0.151687	1
	Highlighted in red are GOs with a Benjamini corrected p-value <0.05.
